# Supplementary material for: Mutant huntingtin impairs neurodevelopment in human brain organoids through CHCHD2-mediated neurometabolic failure
Source: Nat Commun. 2024 Aug 22;15:7027. doi: 10.1038/s41467-024-51216-w (PMC11341898; doi:10.1038/s41467-024-51216-w)
Supplement: Supplementary file 4 — Supplementary Data 1 [file 41467_2024_51216_MOESM4_ESM.xlsx]

## Sheet: Proliferative progenitors
cluster	gene	p_val	avg_log2FC	pct.1	pct.2	p_val_adj
Proliferating progenitors	CENPF	0	6.23527	0.715	0.041	0
Proliferating progenitors	TOP2A	0	6.02877	0.706	0.047	0
Proliferating progenitors	HMGB2	0	3.84188	0.74	0.133	0
Proliferating progenitors	ATAD2	0	4.5061	0.63	0.044	0
Proliferating progenitors	DIAPH3	0	5.39813	0.578	0.02	0
Proliferating progenitors	PCLAF	0	3.90051	0.589	0.062	0
Proliferating progenitors	SMC2	0	3.873	0.577	0.054	0
Proliferating progenitors	ORC6	0	3.76924	0.576	0.056	0
Proliferating progenitors	NOSTRIN	0	7.03329	0.521	0.006	0
Proliferating progenitors	APOLD1	0	3.85453	0.578	0.065	0
Proliferating progenitors	RRM2	0	5.26995	0.53	0.019	0
Proliferating progenitors	HELLS	0	3.19412	0.611	0.1	0
Proliferating progenitors	MKI67	0	6.56046	0.507	0.01	0
Proliferating progenitors	TPX2	0	5.19721	0.524	0.028	0
Proliferating progenitors	SYNE2	0	2.6057	0.659	0.164	0
Proliferating progenitors	MAD2L1	0	3.66191	0.557	0.065	0
Proliferating progenitors	NUSAP1	0	4.29655	0.52	0.042	0
Proliferating progenitors	TYMS	0	3.31899	0.548	0.071	0
Proliferating progenitors	CLSPN	0	4.62309	0.502	0.029	0
Proliferating progenitors	CENPP	0	2.63105	0.617	0.152	0
Proliferating progenitors	PRC1	0	3.76228	0.506	0.056	0
Proliferating progenitors	NUF2	7.59028e-304	2.73413	0.524	0.111	2.13294e-299
Proliferating progenitors	ANP32E	1.12695e-286	2.66587	0.518	0.114	3.16683e-282
Proliferating progenitors	AC079385.1	5.6092e-285	1.75014	0.915	0.371	1.57624e-280
Proliferating progenitors	NFIA	6.49051e-269	1.85334	0.726	0.217	1.8239e-264
Proliferating progenitors	ESR2	6.49601e-259	2.53432	0.557	0.145	1.82544e-254
Proliferating progenitors	TMPO	5.30445e-231	2.10182	0.641	0.205	1.4906e-226
Proliferating progenitors	PTPRZ1	2.07022e-224	1.47315	0.899	0.405	5.81754e-220
Proliferating progenitors	BRCA1	9.83047e-218	2.20687	0.509	0.133	2.76246e-213
Proliferating progenitors	GLIS3	2.52812e-216	1.91137	0.587	0.168	7.10427e-212
Proliferating progenitors	NOTCH1	1.93759e-215	2.02797	0.528	0.14	5.44481e-211
Proliferating progenitors	PRKDC	1.03581e-214	1.57302	0.901	0.552	2.91072e-210
Proliferating progenitors	SLC1A3	1.24651e-208	1.54806	0.768	0.285	3.50282e-204
Proliferating progenitors	EZH2	2.48517e-206	2.00118	0.621	0.208	6.98358e-202
Proliferating progenitors	SMC1A	9.53681e-205	2.20334	0.505	0.137	2.67994e-200
Proliferating progenitors	NFIB	2.77859e-198	1.75891	0.66	0.228	7.80812e-194
Proliferating progenitors	AC008957.2	4.48584e-198	1.52696	0.677	0.221	1.26057e-193
Proliferating progenitors	ADGRV1	7.69372e-197	1.40146	0.8	0.315	2.16201e-192
Proliferating progenitors	AC125613.1	2.42378e-192	1.58904	0.659	0.219	6.81106e-188
Proliferating progenitors	SOX2-OT	8.5218e-190	1.44206	0.755	0.293	2.39471e-185
Proliferating progenitors	MT-ND3	3.26613e-188	1.26888	0.979	0.894	9.17816e-184
Proliferating progenitors	MT-CO3	7.65659e-182	1.26825	0.991	0.944	2.15158e-177
Proliferating progenitors	MT-ATP6	2.18387e-181	1.28569	0.965	0.833	6.1369e-177
Proliferating progenitors	AL357873.1	7.18417e-180	1.46703	0.782	0.329	2.01882e-175
Proliferating progenitors	DEK	9.70066e-176	1.88334	0.602	0.219	2.72598e-171
Proliferating progenitors	MT-CO2	3.14524e-172	1.11361	0.995	0.977	8.83844e-168
Proliferating progenitors	RAD51B	3.20289e-168	1.96378	0.557	0.189	9.00045e-164
Proliferating progenitors	MAML2	8.90674e-167	1.36583	0.824	0.39	2.50288e-162
Proliferating progenitors	MT-CYB	7.14307e-164	1.14946	0.966	0.832	2.00728e-159
Proliferating progenitors	KAZN-AS1	2.45089e-162	1.42514	0.702	0.275	6.88724e-158
Proliferating progenitors	HMGB1	6.46913e-162	1.1426	0.967	0.875	1.81789e-157
Proliferating progenitors	QKI	1.38676e-157	1.07514	0.929	0.546	3.89695e-153
Proliferating progenitors	NASP	6.23395e-157	1.89609	0.607	0.246	1.7518e-152
Proliferating progenitors	TUBA1B	7.80905e-157	1.57012	0.79	0.441	2.19442e-152
Proliferating progenitors	PAX3	9.76033e-157	1.5245	0.618	0.225	2.74275e-152
Proliferating progenitors	GLI3	1.2349e-156	1.69975	0.515	0.163	3.47019e-152
Proliferating progenitors	MT-CO1	3.2188e-154	1.1021	0.976	0.918	9.04516e-150
Proliferating progenitors	H2AFV	4.30582e-154	1.77284	0.601	0.236	1.20998e-149
Proliferating progenitors	VIM	3.61798e-150	1.06749	0.988	0.891	1.01669e-145
Proliferating progenitors	H2AFZ	3.06898e-149	1.2737	0.872	0.614	8.62413e-145
Proliferating progenitors	THSD4	4.2327e-147	1.13183	0.793	0.35	1.18943e-142
Proliferating progenitors	GPM6B	1.04837e-138	1.13232	0.899	0.552	2.94602e-134
Proliferating progenitors	PARD3B	7.47445e-136	1.08484	0.732	0.311	2.10039e-131
Proliferating progenitors	PTN	9.79923e-132	1.39209	0.849	0.583	2.75368e-127
Proliferating progenitors	LUCAT1	1.37747e-131	1.46108	0.601	0.238	3.87082e-127
Proliferating progenitors	IGFBP2	5.03993e-127	1.20841	0.833	0.503	1.41627e-122
Proliferating progenitors	HMGN2	5.83383e-127	1.44482	0.722	0.4	1.63936e-122
Proliferating progenitors	MT-ND4	3.30933e-126	1.03109	0.934	0.774	9.29953e-122
Proliferating progenitors	GABRG3-AS1	5.07468e-118	1.34328	0.61	0.257	1.42604e-113
Proliferating progenitors	ITGB8	4.90368e-116	1.17577	0.724	0.353	1.37798e-111
Proliferating progenitors	DCLRE1C	1.98404e-111	1.36418	0.615	0.278	5.57536e-107
Proliferating progenitors	CKB	4.82509e-111	1.13627	0.859	0.574	1.3559e-106
Proliferating progenitors	RDX	9.40013e-110	0.939778	0.904	0.635	2.64153e-105
Proliferating progenitors	SOX5	2.15271e-105	1.15854	0.699	0.347	6.04934e-101
Proliferating progenitors	CHD7	5.72367e-104	1.3284	0.578	0.254	1.60841e-99
Proliferating progenitors	ZNF654	7.05405e-102	1.46757	0.537	0.233	1.98226e-97
Proliferating progenitors	SOX2	1.22126e-99	1.39552	0.5	0.2	3.43185e-95
Proliferating progenitors	METRN	1.30158e-99	1.4649	0.529	0.228	3.65757e-95
Proliferating progenitors	NUCKS1	2.92166e-99	1.17071	0.759	0.475	8.21016e-95
Proliferating progenitors	PDE3A	5.62548e-99	1.2119	0.58	0.254	1.58082e-94
Proliferating progenitors	CALU	8.17949e-98	1.36658	0.552	0.247	2.29852e-93
Proliferating progenitors	RGS20	1.14492e-97	1.34853	0.526	0.221	3.21734e-93
Proliferating progenitors	HNRNPA2B1	2.97676e-95	1.0856	0.806	0.587	8.365e-91
Proliferating progenitors	LRIG1	2.06753e-94	1.1202	0.599	0.27	5.80998e-90
Proliferating progenitors	NTN1	1.26904e-93	1.2414	0.561	0.252	3.56612e-89
Proliferating progenitors	NTRK2	2.70594e-93	1.0313	0.74	0.423	7.60395e-89
Proliferating progenitors	DLGAP1	3.5845e-92	0.970102	0.773	0.445	1.00728e-87
Proliferating progenitors	MGST1	2.92189e-91	1.32496	0.549	0.249	8.21079e-87
Proliferating progenitors	FAT4	1.91615e-88	1.03256	0.657	0.325	5.38458e-84
Proliferating progenitors	AFF1	5.89247e-88	1.26028	0.529	0.234	1.65584e-83
Proliferating progenitors	TJP1	2.23788e-86	1.2702	0.533	0.243	6.28865e-82
Proliferating progenitors	CRNDE	2.95756e-86	0.966626	0.722	0.4	8.31105e-82
Proliferating progenitors	HES5	4.00414e-84	1.42085	0.57	0.286	1.1252e-79
Proliferating progenitors	TMBIM6	1.47412e-83	1.02421	0.729	0.434	4.14243e-79
Proliferating progenitors	SEPTIN11	5.57277e-83	0.973487	0.728	0.427	1.566e-78
Proliferating progenitors	CBX5	3.09325e-81	1.00191	0.765	0.524	8.69233e-77
Proliferating progenitors	MT-ND6	7.26349e-80	1.03856	0.815	0.559	2.04111e-75
Proliferating progenitors	TEAD1	7.26883e-80	1.11034	0.593	0.298	2.04261e-75
Proliferating progenitors	ARL6IP1	3.90755e-79	1.77343	0.698	0.498	1.09806e-74
Proliferating progenitors	NSD2	1.14771e-78	1.12808	0.623	0.345	3.22518e-74
Proliferating progenitors	GRID2	2.10476e-78	0.780214	0.832	0.516	5.91458e-74
Proliferating progenitors	HACD3	4.15795e-78	1.01849	0.744	0.483	1.16843e-73
Proliferating progenitors	HSP90B1	5.98656e-78	1.35604	0.567	0.297	1.68228e-73
Proliferating progenitors	SMC3	6.54143e-77	1.23492	0.554	0.282	1.83821e-72
Proliferating progenitors	SEMA5B	1.35347e-75	1.17234	0.534	0.259	3.8034e-71
Proliferating progenitors	AC004158.1	8.86441e-74	1.07956	0.588	0.297	2.49099e-69
Proliferating progenitors	UBE2S	8.12246e-69	1.48254	0.56	0.323	2.28249e-64
Proliferating progenitors	PARD3	3.25797e-68	0.939827	0.679	0.405	9.15523e-64
Proliferating progenitors	MT-ND1	1.48615e-66	0.753985	0.876	0.718	4.17622e-62
Proliferating progenitors	CD99	7.87531e-65	1.00723	0.583	0.315	2.21304e-60
Proliferating progenitors	MT-ND2	2.81782e-64	0.707465	0.933	0.818	7.91835e-60
Proliferating progenitors	NXN	2.89548e-64	1.08871	0.516	0.259	8.13658e-60
Proliferating progenitors	RFX4	2.95511e-63	0.753254	0.795	0.504	8.30417e-59
Proliferating progenitors	BCL2L14	9.86039e-63	0.729265	0.854	0.653	2.77087e-58
Proliferating progenitors	HES4	2.88106e-61	1.03228	0.672	0.435	8.09606e-57
Proliferating progenitors	CKAP5	3.74617e-61	1.19433	0.5	0.263	1.05271e-56
Proliferating progenitors	KAZN	1.56052e-60	0.722165	0.885	0.714	4.38521e-56
Proliferating progenitors	TUBB	3.45836e-60	0.826889	0.779	0.571	9.71834e-56
Proliferating progenitors	LYRM2	5.81761e-59	0.833833	0.687	0.426	1.63481e-54
Proliferating progenitors	WWOX	1.40139e-57	0.862486	0.702	0.454	3.93803e-53
Proliferating progenitors	SDK1	1.67197e-57	0.661492	0.821	0.553	4.69842e-53
Proliferating progenitors	HNRNPD	1.74578e-57	0.983862	0.656	0.416	4.9058e-53
Proliferating progenitors	SIK2	1.44233e-56	1.00108	0.545	0.297	4.0531e-52
Proliferating progenitors	PDE10A	2.04284e-56	0.798407	0.733	0.478	5.74058e-52
Proliferating progenitors	ZRANB3	6.48166e-56	0.991499	0.527	0.283	1.82141e-51
Proliferating progenitors	SLC35F1	2.40909e-54	0.755518	0.721	0.479	6.76979e-50
Proliferating progenitors	PTGES3	5.68239e-54	0.748473	0.746	0.521	1.59681e-49
Proliferating progenitors	SRRM2	1.24183e-53	0.741327	0.788	0.593	3.48966e-49
Proliferating progenitors	KIF5B	2.0316e-53	0.869133	0.661	0.433	5.709e-49
Proliferating progenitors	SRSF10	2.62002e-53	0.923296	0.595	0.357	7.36251e-49
Proliferating progenitors	GPSM2	8.02805e-52	0.882491	0.632	0.398	2.25596e-47
Proliferating progenitors	ABAT	9.53756e-52	0.717172	0.759	0.541	2.68015e-47
Proliferating progenitors	PLEKHG1	1.78389e-51	0.913388	0.501	0.263	5.0129e-47
Proliferating progenitors	MTRNR2L12	3.08859e-51	0.844283	0.698	0.472	8.67926e-47
Proliferating progenitors	TCF4	5.98718e-51	0.593944	0.698	0.425	1.68246e-46
Proliferating progenitors	TTYH1	6.35006e-51	0.766622	0.726	0.501	1.78443e-46
Proliferating progenitors	RAN	1.0059e-50	0.828968	0.704	0.491	2.82668e-46
Proliferating progenitors	PDIA6	9.67504e-50	0.943239	0.566	0.336	2.71878e-45
Proliferating progenitors	SETBP1	1.20823e-49	0.710796	0.733	0.492	3.39526e-45
Proliferating progenitors	DLEU2	8.55138e-49	0.841453	0.641	0.408	2.40302e-44
Proliferating progenitors	DDR1	1.32604e-48	0.795012	0.604	0.362	3.72631e-44
Proliferating progenitors	HNRNPM	4.33541e-48	0.860827	0.648	0.432	1.21829e-43
Proliferating progenitors	SPCS2	4.736e-48	0.687101	0.776	0.567	1.33086e-43
Proliferating progenitors	CD63	7.24589e-48	0.754777	0.754	0.533	2.03617e-43
Proliferating progenitors	PSAT1	8.74982e-48	0.844003	0.562	0.325	2.45879e-43
Proliferating progenitors	AC068587.4	1.15417e-47	0.901515	0.616	0.407	3.24334e-43
Proliferating progenitors	FILIP1L	2.5562e-47	0.723042	0.717	0.467	7.18317e-43
Proliferating progenitors	LCORL	5.51425e-47	0.930057	0.534	0.312	1.54956e-42
Proliferating progenitors	CDK14	7.86357e-43	0.829471	0.541	0.324	2.20974e-38
Proliferating progenitors	SLC3A2	8.41711e-43	0.81902	0.595	0.371	2.36529e-38
Proliferating progenitors	SEC11A	2.75984e-40	0.805744	0.585	0.383	7.75541e-36
Proliferating progenitors	MT-ND5	6.43274e-40	0.659245	0.805	0.639	1.80766e-35
Proliferating progenitors	C1orf61	1.16207e-39	0.529079	0.843	0.651	3.26553e-35
Proliferating progenitors	ZNF536	4.56008e-39	0.691116	0.591	0.366	1.28143e-34
Proliferating progenitors	SRSF3	3.71441e-38	0.85139	0.523	0.329	1.04379e-33
Proliferating progenitors	CASC15	6.11912e-38	0.739479	0.538	0.326	1.71954e-33
Proliferating progenitors	FUS	1.87675e-37	0.809313	0.559	0.363	5.27386e-33
Proliferating progenitors	HSPD1	2.68455e-37	0.807112	0.591	0.401	7.54385e-33
Proliferating progenitors	PRXL2A	5.60286e-37	0.866324	0.504	0.308	1.57446e-32
Proliferating progenitors	SRRM1	6.73397e-37	0.7722	0.579	0.386	1.89231e-32
Proliferating progenitors	HNRNPA3	7.3278e-37	0.671706	0.668	0.469	2.05919e-32
Proliferating progenitors	RBMX	4.22658e-36	0.828737	0.511	0.316	1.18771e-31
Proliferating progenitors	RANBP1	5.00896e-36	0.792027	0.56	0.369	1.40757e-31
Proliferating progenitors	DPP6	5.58865e-36	0.695098	0.515	0.309	1.57047e-31
Proliferating progenitors	PHYHIPL	4.57727e-35	0.625332	0.721	0.542	1.28626e-30
Proliferating progenitors	DACH1	1.13231e-34	0.450804	0.81	0.597	3.18191e-30
Proliferating progenitors	TLK1	1.80944e-34	0.820839	0.504	0.313	5.08471e-30
Proliferating progenitors	SRSF7	2.18446e-34	0.816082	0.526	0.338	6.13856e-30
Proliferating progenitors	FAT3	2.25397e-34	0.657712	0.568	0.36	6.33387e-30
Proliferating progenitors	GCSH	1.5219e-33	0.751843	0.54	0.348	4.27668e-29
Proliferating progenitors	NAP1L1	2.3781e-33	0.693898	0.63	0.457	6.68271e-29
Proliferating progenitors	AP001011.1	1.00424e-32	0.68628	0.621	0.438	2.82201e-28
Proliferating progenitors	PHLPP1	1.05752e-32	0.668661	0.582	0.387	2.97174e-28
Proliferating progenitors	APLP2	5.57076e-32	0.694806	0.602	0.411	1.56544e-27
Proliferating progenitors	AC069437.1	1.6493e-31	0.796757	0.527	0.353	4.63469e-27
Proliferating progenitors	LINC00461	1.74637e-31	0.462964	0.833	0.645	4.90746e-27
Proliferating progenitors	SMCHD1	3.9107e-31	0.745635	0.52	0.336	1.09894e-26
Proliferating progenitors	LSM4	4.22478e-31	0.791926	0.501	0.326	1.1872e-26
Proliferating progenitors	HP1BP3	5.7647e-31	0.715763	0.566	0.388	1.61994e-26
Proliferating progenitors	H2AFY	1.19569e-30	0.684058	0.594	0.417	3.36e-26
Proliferating progenitors	HNRNPR	4.74393e-30	0.661205	0.615	0.441	1.33309e-25
Proliferating progenitors	NCKAP5	7.34577e-28	0.50893	0.578	0.383	2.06424e-23
Proliferating progenitors	MT-ND4L	8.21293e-27	0.716037	0.51	0.342	2.30792e-22
Proliferating progenitors	PANTR1	8.48434e-27	0.578468	0.573	0.386	2.38418e-22
Proliferating progenitors	AC008771.1	2.20092e-26	0.609872	0.649	0.482	6.18479e-22
Proliferating progenitors	SRGAP3	3.14475e-26	0.364545	0.82	0.643	8.83705e-22
Proliferating progenitors	NCL	7.57829e-26	0.605535	0.64	0.487	2.12958e-21
Proliferating progenitors	FZD3	1.33818e-25	0.622344	0.535	0.364	3.76043e-21
Proliferating progenitors	HMGN3	2.73178e-25	0.678042	0.546	0.39	7.67657e-21
Proliferating progenitors	HMGN1	7.22098e-25	0.475788	0.718	0.559	2.02917e-20
Proliferating progenitors	HSP90AA1	1.01775e-24	0.46985	0.86	0.771	2.85997e-20
Proliferating progenitors	CDH4	5.94959e-24	0.523077	0.601	0.43	1.67189e-19
Proliferating progenitors	ENAH	7.78134e-24	0.509069	0.67	0.51	2.18663e-19
Proliferating progenitors	FABP5	1.25932e-23	0.547538	0.693	0.542	3.53882e-19
Proliferating progenitors	HNRNPDL	2.16683e-23	0.434877	0.773	0.63	6.08902e-19
Proliferating progenitors	GAPDH	1.62799e-22	0.507458	0.69	0.55	4.57481e-18
Proliferating progenitors	RHEB	2.4549e-22	0.554459	0.591	0.437	6.89852e-18
Proliferating progenitors	NSMCE2	8.84554e-22	0.591638	0.509	0.35	2.48568e-17
Proliferating progenitors	KTN1	9.7951e-22	0.531094	0.605	0.449	2.75252e-17
Proliferating progenitors	SNRPD1	1.34693e-21	0.548759	0.574	0.419	3.78501e-17
Proliferating progenitors	ARPP19	1.82124e-21	0.607188	0.501	0.347	5.11786e-17
Proliferating progenitors	PCM1	3.30321e-21	0.539017	0.544	0.386	9.28234e-17
Proliferating progenitors	NPAS3	4.58707e-21	0.278543	0.889	0.772	1.28901e-16
Proliferating progenitors	BICD1	5.29174e-21	0.552313	0.609	0.463	1.48703e-16
Proliferating progenitors	RFX3	5.50987e-21	0.5752	0.589	0.439	1.54833e-16
Proliferating progenitors	LDHB	1.92962e-20	0.486765	0.646	0.509	5.42242e-16
Proliferating progenitors	FARP1	4.04803e-20	0.543194	0.552	0.399	1.13754e-15
Proliferating progenitors	PSIP1	5.65854e-20	0.576823	0.562	0.422	1.59011e-15
Proliferating progenitors	UBB	6.86466e-20	0.520115	0.612	0.465	1.92904e-15
Proliferating progenitors	DYNLL1	7.00049e-20	0.412805	0.762	0.635	1.96721e-15
Proliferating progenitors	DDX46	8.22626e-20	0.575138	0.506	0.355	2.31166e-15
Proliferating progenitors	HNRNPU	1.16189e-19	0.562763	0.518	0.371	3.26503e-15
Proliferating progenitors	SRP9	1.17098e-19	0.419425	0.726	0.583	3.29058e-15
Proliferating progenitors	TCEA1	1.43568e-19	0.535765	0.554	0.401	4.0344e-15
Proliferating progenitors	AP003086.1	2.96377e-19	0.442234	0.741	0.606	8.3285e-15
Proliferating progenitors	XRCC5	3.51623e-19	0.450511	0.644	0.499	9.88097e-15
Proliferating progenitors	HNRNPA1	3.89496e-19	0.561069	0.606	0.488	1.09452e-14
Proliferating progenitors	FIGN	1.02436e-18	0.47604	0.533	0.377	2.87856e-14
Proliferating progenitors	HSPE1	1.04893e-18	0.405756	0.724	0.58	2.94759e-14
Proliferating progenitors	LIMCH1	2.11705e-18	0.485897	0.523	0.377	5.94914e-14
Proliferating progenitors	MAP4	2.25176e-18	0.545988	0.517	0.376	6.32766e-14
Proliferating progenitors	FABP7	6.39763e-18	0.38065	0.84	0.745	1.7978e-13
Proliferating progenitors	SRSF9	9.76385e-18	0.511606	0.532	0.39	2.74374e-13
Proliferating progenitors	MIB1	1.01965e-17	0.496541	0.53	0.383	2.86533e-13
Proliferating progenitors	NPM1	5.62706e-16	0.346598	0.811	0.713	1.58126e-11
Proliferating progenitors	ID4	7.72802e-16	0.484271	0.511	0.38	2.17165e-11
Proliferating progenitors	SON	1.14811e-15	0.372065	0.74	0.626	3.2263e-11
Proliferating progenitors	DENND5B	1.30226e-15	0.445738	0.601	0.472	3.65949e-11
Proliferating progenitors	MAGI1	1.74079e-15	0.426106	0.713	0.601	4.8918e-11
Proliferating progenitors	PEG10	2.57971e-15	0.378021	0.578	0.445	7.24923e-11
Proliferating progenitors	AC061958.1	2.79262e-15	0.4339	0.595	0.464	7.84754e-11
Proliferating progenitors	SEPTIN7	4.50952e-15	0.415054	0.679	0.581	1.26722e-10
Proliferating progenitors	MALAT1	8.02851e-15	0.14124	1	1	2.25609e-10
Proliferating progenitors	ERH	9.50286e-15	0.440402	0.52	0.386	2.6704e-10
Proliferating progenitors	MSI2	1.09348e-14	0.200246	0.794	0.646	3.07278e-10
Proliferating progenitors	RNF130	1.52761e-14	0.3502	0.688	0.571	4.29275e-10
Proliferating progenitors	GPC6	2.26447e-14	0.183795	0.505	0.356	6.36339e-10
Proliferating progenitors	CDC42BPA	2.49691e-14	0.421415	0.587	0.455	7.01655e-10
Proliferating progenitors	GSTP1	4.24638e-14	0.504345	0.537	0.418	1.19327e-09
Proliferating progenitors	FTH1	5.16156e-14	0.319229	0.996	0.995	1.45045e-09
Proliferating progenitors	FTL	6.95995e-14	0.254711	0.983	0.969	1.95582e-09
Proliferating progenitors	ODC1	1.48765e-13	0.299527	0.801	0.672	4.18046e-09
Proliferating progenitors	SEPTIN2	2.27402e-13	0.482853	0.504	0.388	6.39023e-09
Proliferating progenitors	SVIL	2.8679e-13	0.365594	0.551	0.418	8.05909e-09
Proliferating progenitors	HNRNPK	8.5236e-13	0.401098	0.526	0.403	2.39522e-08
Proliferating progenitors	PAK2	1.18325e-12	0.371236	0.598	0.478	3.32504e-08
Proliferating progenitors	PPIG	1.32577e-12	0.388331	0.507	0.379	3.72553e-08
Proliferating progenitors	UBXN4	1.74962e-12	0.344246	0.607	0.482	4.9166e-08
Proliferating progenitors	ARHGAP21	2.13787e-12	0.334909	0.633	0.511	6.00762e-08
Proliferating progenitors	PRDX1	2.86349e-12	0.385939	0.578	0.457	8.04669e-08
Proliferating progenitors	TBC1D5	4.46145e-12	0.329011	0.673	0.559	1.25371e-07
Proliferating progenitors	SPCS1	4.76774e-12	0.356497	0.623	0.511	1.33978e-07
Proliferating progenitors	PTK2	4.78836e-12	0.331024	0.656	0.544	1.34558e-07
Proliferating progenitors	MIR99AHG	6.42234e-12	0.276116	0.763	0.659	1.80474e-07
Proliferating progenitors	ITM2B	1.71441e-11	0.33207	0.659	0.549	4.81766e-07
Proliferating progenitors	KCNH8	6.08056e-11	0.426186	0.526	0.425	1.7087e-06
Proliferating progenitors	SNRPE	7.472e-11	0.401234	0.505	0.398	2.09971e-06
Proliferating progenitors	TMA7	2.80278e-10	0.292775	0.701	0.6	7.87608e-06
Proliferating progenitors	TSPAN5	5.62901e-10	0.353281	0.526	0.418	1.58181e-05
Proliferating progenitors	TMTC2	8.63431e-10	0.0665466	0.535	0.413	2.42633e-05
Proliferating progenitors	SMARCC1	8.99437e-10	0.367189	0.515	0.411	2.52751e-05
Proliferating progenitors	SYNC	1.46221e-09	0.351638	0.556	0.456	4.10894e-05
Proliferating progenitors	ADK	2.21076e-09	0.352396	0.5	0.4	6.21246e-05
Proliferating progenitors	APP	2.62295e-09	0.271082	0.689	0.596	7.37075e-05
Proliferating progenitors	SERF2	2.89307e-09	0.297097	0.683	0.586	8.12981e-05
Proliferating progenitors	PPM1E	3.15709e-09	0.297613	0.63	0.531	8.87175e-05
Proliferating progenitors	ATXN10	1.25147e-08	0.303591	0.59	0.491	0.000351675
Proliferating progenitors	SNRPG	2.0298e-08	0.354565	0.501	0.411	0.000570393
Proliferating progenitors	ATP5MC2	2.32752e-08	0.270012	0.611	0.509	0.000654057
Proliferating progenitors	CALM2	3.31984e-08	0.214033	0.871	0.819	0.000932908
Proliferating progenitors	CUX1	8.58506e-08	0.190146	0.627	0.511	0.00241249
Proliferating progenitors	AFDN	1.04768e-07	0.313265	0.509	0.415	0.00294408
Proliferating progenitors	RPS27L	1.06357e-07	0.242213	0.618	0.53	0.00298873
Proliferating progenitors	KIF21A	1.52061e-07	0.294816	0.582	0.491	0.00427307
Proliferating progenitors	CELF2	1.91929e-07	0.237008	0.579	0.478	0.00539339
Proliferating progenitors	PRDX2	2.18173e-07	0.288027	0.54	0.45	0.00613087
Proliferating progenitors	TUBA1A	3.17451e-07	0.16274	0.959	0.948	0.0089207
Proliferating progenitors	ACTB	3.69262e-07	0.164137	0.948	0.902	0.0103766
Proliferating progenitors	ANKS1B	4.09124e-07	0.326407	0.644	0.577	0.0114968
Proliferating progenitors	TTC28	6.56925e-07	0.179541	0.824	0.761	0.0184603
Proliferating progenitors	PPIA	7.8678e-07	0.280078	0.522	0.435	0.0221093
Proliferating progenitors	YBX1	1.10908e-06	0.191463	0.816	0.752	0.0311664
Proliferating progenitors	LINC01578	2.59353e-06	0.21022	0.629	0.539	0.0728809
Proliferating progenitors	ABI2	7.30077e-06	0.182281	0.626	0.542	0.205159
Proliferating progenitors	GPM6A	8.41212e-06	0.18425	0.804	0.741	0.236389
Proliferating progenitors	KIF2A	8.73148e-06	0.199657	0.526	0.435	0.245363
Proliferating progenitors	SLC25A3	1.13689e-05	0.217477	0.51	0.428	0.319477
Proliferating progenitors	STAG1	1.38386e-05	0.255799	0.551	0.48	0.388879
Proliferating progenitors	SRP14	1.40616e-05	0.123028	0.904	0.836	0.395145
Proliferating progenitors	YWHAE	1.40673e-05	0.161894	0.695	0.617	0.395305
Proliferating progenitors	TMEM161B-AS1	1.99116e-05	0.182323	0.617	0.527	0.559537
Proliferating progenitors	DAAM1	2.40644e-05	0.247606	0.621	0.561	0.676234
Proliferating progenitors	GABARAPL2	2.55116e-05	0.182655	0.711	0.648	0.716902
Proliferating progenitors	CDH2	2.65155e-05	0.164442	0.629	0.543	0.745111
Proliferating progenitors	RPL41	2.65677e-05	0.121679	0.966	0.95	0.746579
Proliferating progenitors	ADGRB3	3.03103e-05	0.0848037	0.872	0.81	0.85175
Proliferating progenitors	DDX5	3.54378e-05	0.176682	0.749	0.689	0.995837
Proliferating progenitors	DCC	3.58238e-05	0.072095	0.463	0.569	1
Proliferating progenitors	NDUFC2	5.64531e-05	0.154438	0.743	0.687	1
Proliferating progenitors	SNHG6	0.000107967	0.173829	0.565	0.488	1
Proliferating progenitors	USP3-AS1	0.000122804	0.232335	0.552	0.494	1
Proliferating progenitors	PITPNC1	0.000155035	0.198389	0.546	0.484	1
Proliferating progenitors	ZSWIM6	0.000197015	0.147062	0.629	0.549	1
Proliferating progenitors	MARCKS	0.000261054	0.200601	0.782	0.75	1
Proliferating progenitors	SSB	0.000278908	0.197891	0.517	0.453	1
Proliferating progenitors	TCF12	0.000326269	0.031432	0.777	0.72	1
Proliferating progenitors	RBM39	0.000491798	0.140358	0.574	0.504	1
Proliferating progenitors	RPLP0	0.000775745	0.114093	0.865	0.812	1
Proliferating progenitors	IGF1R	0.00135695	0.195677	0.526	0.469	1
Proliferating progenitors	TUBB2A	0.00158238	0.164038	0.661	0.612	1
Proliferating progenitors	RCN2	0.001718	0.160311	0.613	0.56	1
Proliferating progenitors	SET	0.00240473	0.116618	0.672	0.607	1
Proliferating progenitors	KLHL23	0.00303685	0.121416	0.509	0.449	1
Proliferating progenitors	DNAJA1	0.00348468	0.147401	0.565	0.515	1
Proliferating progenitors	TMSB4X	0.00427122	0.0573328	0.962	0.932	1
Proliferating progenitors	GREB1L	0.0053269	0.130544	0.578	0.529	1
Proliferating progenitors	HSP90AB1	0.00649586	0.107224	0.815	0.789	1
Proliferating progenitors	PARK7	0.00906322	0.100915	0.55	0.489	1
Proliferating progenitors	CLTA	0.0116478	0.0746532	0.568	0.514	1
Proliferating progenitors	MYL6	0.0118501	0.105754	0.717	0.659	1
Proliferating progenitors	SUMO2	0.0139751	0.0592975	0.796	0.751	1
Proliferating progenitors	RPLP1	0.0150663	0.0426594	0.974	0.962	1
Proliferating progenitors	CSNK1A1	0.0204378	0.10657	0.511	0.464	1
Proliferating progenitors	NME2	0.0207257	0.0759974	0.532	0.477	1
Proliferating progenitors	NRCAM	0.0244041	0.0745506	0.5	0.451	1
Proliferating progenitors	ATP6V1G1	0.0254422	0.0613186	0.712	0.652	1
Proliferating progenitors	TRIM2	0.0262765	0.0990205	0.599	0.558	1
Proliferating progenitors	VDAC1	0.030129	0.122467	0.513	0.473	1
Proliferating progenitors	NDUFA13	0.0360087	0.064928	0.57	0.525	1
Proliferating progenitors	RPSA	0.0378996	0.0548534	0.73	0.673	1
Proliferating progenitors	NAV2	0.0418455	0.0152546	0.634	0.581	1
Proliferating progenitors	RAPH1	0.0441064	0.0566051	0.599	0.56	1
Proliferating progenitors	ZFAND3	0.0461915	0.0505211	0.66	0.608	1
Proliferating progenitors	PTPRA	0.0496084	0.104669	0.522	0.487	1
Proliferating progenitors	CYSTM1	0.0579777	0.0508979	0.529	0.478	1
Proliferating progenitors	DST	0.0785462	0.0439147	0.576	0.531	1
Proliferating progenitors	RBX1	0.0814902	0.0692584	0.606	0.574	1
Proliferating progenitors	SLIRP	0.0879445	0.0218645	0.518	0.47	1
Proliferating progenitors	SUB1	0.0927528	0.0386798	0.593	0.554	1
Proliferating progenitors	SSH2	0.125074	0.0765374	0.506	0.479	1
Proliferating progenitors	FBXO11	0.126168	0.0606151	0.646	0.611	1
Proliferating progenitors	FOXN3	0.131737	0.127178	0.5	0.478	1
Proliferating progenitors	HINT1	0.143161	0.0256012	0.82	0.774	1
Proliferating progenitors	FEZ1	0.144012	0.0424106	0.6	0.564	1
Proliferating progenitors	NDUFB2	0.150784	0.0496259	0.509	0.474	1
Proliferating progenitors	CALM1	0.153471	0.0151946	0.783	0.753	1
Proliferating progenitors	DPYSL2	0.156937	0.00813083	0.666	0.605	1
Proliferating progenitors	RTF1	0.203331	0.0453859	0.551	0.527	1
Proliferating progenitors	PTMA	0.218647	0.115141	0.937	0.939	1
Proliferating progenitors	ANKRD11	0.242835	0.0350467	0.501	0.471	1
Proliferating progenitors	ZKSCAN7-AS1	0.269741	0.0267487	0.524	0.5	1
Proliferating progenitors	EIF2S2	0.287411	0.0443228	0.548	0.525	1
Proliferating progenitors	HSBP1	0.296815	0.0049242	0.523	0.493	1
Proliferating progenitors	ATP5F1E	0.327384	0.0305735	0.701	0.674	1
Proliferating progenitors	JUND	0.350016	0.0113413	0.646	0.627	1
Proliferating progenitors	RPL3	0.442982	0.0444794	0.762	0.728	1
Proliferating progenitors	SBF2	0.497171	0.330427	0.56	0.592	1
Proliferating progenitors	BEX3	0.498679	0.0091649	0.776	0.759	1
Proliferating progenitors	BTG1	0.613597	0.115493	0.502	0.504	1
Proliferating progenitors	RPS2	0.632302	0.0083307	0.883	0.869	1
Proliferating progenitors	GABARAP	0.634544	2.41641e-05	0.628	0.613	1
Proliferating progenitors	PTMS	0.806389	0.000498206	0.629	0.624	1
Proliferating progenitors	MFSD4B	0.885847	0.03162	0.726	0.73	1

## Sheet: Progenitors
cluster	gene	p_val	avg_log2FC	pct.1	pct.2	p_val_adj
Progenitors	AC079385.1	0	3.3932	0.918	0.19	0
Progenitors	SLC1A3	0	3.97203	0.824	0.105	0
Progenitors	PARD3B	0	3.89442	0.847	0.129	0
Progenitors	ADGRV1	0	3.73792	0.839	0.14	0
Progenitors	AC008957.2	0	4.59368	0.736	0.048	0
Progenitors	PTPRZ1	0	3.2387	0.91	0.237	0
Progenitors	AL357873.1	0	3.51391	0.832	0.16	0
Progenitors	THSD4	0	3.18023	0.851	0.182	0
Progenitors	KAZN-AS1	0	3.56056	0.752	0.115	0
Progenitors	SOX2-OT	0	3.24753	0.756	0.139	0
Progenitors	AC125613.1	0	3.69192	0.665	0.071	0
Progenitors	PDE3A	0	3.39088	0.693	0.104	0
Progenitors	NFIA	0	3.56792	0.659	0.073	0
Progenitors	LRIG1	0	3.06898	0.689	0.127	0
Progenitors	DLGAP1	0	2.32453	0.863	0.303	0
Progenitors	QKI	0	2.85914	0.963	0.407	0
Progenitors	PAX3	0	3.37504	0.634	0.088	0
Progenitors	LUCAT1	0	3.25285	0.644	0.102	0
Progenitors	MAML2	0	2.24781	0.792	0.258	0
Progenitors	FAT4	0	2.54592	0.717	0.193	0
Progenitors	ITGB8	0	2.26752	0.731	0.227	0
Progenitors	NTRK2	0	2.25868	0.795	0.298	0
Progenitors	GLIS3	0	3.87786	0.539	0.047	0
Progenitors	MYO10	0	3.29064	0.568	0.079	0
Progenitors	SOX5	0	2.06186	0.699	0.231	0
Progenitors	GPM6B	0	2.14916	0.892	0.439	0
Progenitors	PREX1	0	2.94285	0.529	0.095	0
Progenitors	TTYH1	0	1.84097	0.818	0.393	0
Progenitors	GRID2	0	1.04738	0.834	0.411	0
Progenitors	PLEKHG1	0	2.3185	0.577	0.156	0
Progenitors	GABRG3-AS1	0	2.29522	0.57	0.154	0
Progenitors	FGFBP3	0	2.30561	0.586	0.173	0
Progenitors	NFIB	0	2.09884	0.537	0.13	0
Progenitors	RGMA	0	2.23766	0.55	0.152	0
Progenitors	LYRM2	0	1.77662	0.723	0.326	0
Progenitors	CRNDE	0	1.50705	0.696	0.302	0
Progenitors	HES5	0	2.15952	0.579	0.188	0
Progenitors	LIMCH1	0	1.83655	0.667	0.277	0
Progenitors	PDE10A	0	1.56833	0.77	0.38	0
Progenitors	CYP26B1	0	2.19754	0.523	0.14	0
Progenitors	AFF1	0	2.2515	0.518	0.14	0
Progenitors	MGST1	0	2.04902	0.53	0.156	0
Progenitors	RFX4	0	1.16529	0.782	0.412	0
Progenitors	CD99	0	1.76045	0.592	0.223	0
Progenitors	SDK1	0	1.62062	0.828	0.461	0
Progenitors	ANKRD6	0	1.98573	0.549	0.184	0
Progenitors	NCKAP5	0	1.41988	0.652	0.291	0
Progenitors	PTN	0	2.23956	0.854	0.493	0
Progenitors	IGFBP2	0	1.41274	0.772	0.415	0
Progenitors	DPP6	0	1.51679	0.575	0.219	0
Progenitors	TEAD1	0	1.72119	0.566	0.21	0
Progenitors	PON2	0	1.86632	0.515	0.167	0
Progenitors	SORCS2	0	1.90257	0.503	0.156	0
Progenitors	SLC3A2	0	1.65834	0.629	0.284	0
Progenitors	TJP1	0	1.88693	0.503	0.158	0
Progenitors	NTN1	0	1.80014	0.512	0.167	0
Progenitors	CACHD1	0	1.94154	0.505	0.163	0
Progenitors	SETBP1	0	1.42081	0.748	0.406	0
Progenitors	PSAT1	0	1.79482	0.58	0.24	0
Progenitors	PHLPP1	0	1.54096	0.64	0.301	0
Progenitors	PANTR1	0	1.45231	0.638	0.3	0
Progenitors	LINC00461	0	1.3187	0.896	0.559	0
Progenitors	BCL2L14	0	1.51144	0.903	0.568	0
Progenitors	CHD7	0	1.74878	0.506	0.172	0
Progenitors	SEPTIN11	0	1.39726	0.673	0.346	0
Progenitors	ABAT	0	1.71655	0.785	0.459	0
Progenitors	FGFR1	0	1.64673	0.522	0.197	0
Progenitors	DDR1	0	1.43617	0.605	0.281	0
Progenitors	TMBIM6	0	1.30449	0.67	0.358	0
Progenitors	RDX	0	1.34028	0.868	0.558	0
Progenitors	PHYHIPL	0	1.31542	0.772	0.464	0
Progenitors	SIK2	0	1.55906	0.527	0.221	0
Progenitors	UBL3	0	1.58548	0.511	0.208	0
Progenitors	ZNF536	0	0.965741	0.589	0.292	0
Progenitors	KAZN	0	1.64816	0.935	0.639	0
Progenitors	INTU	0	1.57575	0.503	0.209	0
Progenitors	PARD3	0	1.12801	0.625	0.333	0
Progenitors	TCF4	0	0.621296	0.644	0.354	0
Progenitors	SVIL	0	1.231	0.633	0.344	0
Progenitors	ID4	0	1.26421	0.591	0.307	0
Progenitors	MSI2	0	0.912639	0.856	0.574	0
Progenitors	SLC35F1	0	1.20917	0.688	0.411	0
Progenitors	C1orf61	0	1.26407	0.857	0.581	0
Progenitors	HES4	0	1.1741	0.64	0.368	0
Progenitors	CDC42BPA	0	1.18275	0.657	0.385	0
Progenitors	DENND5B	0	1.0938	0.67	0.404	0
Progenitors	AC131571.1	0	1.1494	0.536	0.273	0
Progenitors	CLIP1	0	1.28022	0.529	0.268	0
Progenitors	ST8SIA1	0	1.22074	0.543	0.283	0
Progenitors	CD63	0	1.09169	0.726	0.47	0
Progenitors	AC061958.1	0	1.16954	0.652	0.399	0
Progenitors	SRGAP3	0	0.877515	0.832	0.58	0
Progenitors	DACH1	0	0.561014	0.786	0.535	0
Progenitors	TLK1	0	1.1892	0.5	0.251	0
Progenitors	PPM1K	0	1.27755	0.5	0.253	0
Progenitors	FAM13C	0	1.30745	0.5	0.258	0
Progenitors	RFX3	0	1.07516	0.619	0.378	0
Progenitors	FZD3	0	1.03624	0.544	0.304	0
Progenitors	KCNH8	0	1.13315	0.599	0.365	0
Progenitors	NPAS3	0	0.79047	0.945	0.713	0
Progenitors	OSBPL1A	0	1.06585	0.503	0.275	0
Progenitors	MAP4	0	0.982721	0.539	0.321	0
Progenitors	MTRNR2L12	0	0.865305	0.637	0.419	0
Progenitors	MT-ND6	0	0.92868	0.724	0.507	0
Progenitors	GCSH	0	0.943509	0.508	0.296	0
Progenitors	AC069437.1	0	1.25051	0.512	0.301	0
Progenitors	TMEM161B-AS1	0	0.781037	0.683	0.473	0
Progenitors	RNF130	0	0.774526	0.727	0.518	0
Progenitors	MIR99AHG	0	0.603467	0.808	0.608	0
Progenitors	CKB	0	0.733657	0.718	0.531	0
Progenitors	FABP7	0	0.942038	0.882	0.697	0
Progenitors	ADGRB3	0	0.789773	0.939	0.765	0
Progenitors	MT-ND4	0	1.04676	0.904	0.732	0
Progenitors	MT-ATP6	0	1.34878	0.951	0.794	0
Progenitors	MT-CYB	0	1.23667	0.944	0.796	0
Progenitors	GPM6A	0	0.800453	0.849	0.704	0
Progenitors	MT-ND1	0	0.690717	0.827	0.683	0
Progenitors	VIM	0	1.73597	0.989	0.859	0
Progenitors	MT-ND2	0	0.673471	0.901	0.791	0
Progenitors	MT-ND3	0	1.26168	0.972	0.868	0
Progenitors	MT-CO1	0	1.20184	0.97	0.9	0
Progenitors	MT-CO3	0	1.33975	0.984	0.932	0
Progenitors	FTL	0	0.636402	0.989	0.962	0
Progenitors	MT-CO2	0	1.10042	0.994	0.972	0
Progenitors	FTH1	0	0.451918	0.998	0.994	0
Progenitors	MALAT1	0	0.652124	1	1	0
Progenitors	FIGN	4.49701e-296	0.779023	0.536	0.325	1.26371e-291
Progenitors	ITM2B	1.68703e-294	0.693785	0.684	0.503	4.74071e-290
Progenitors	TCEA1	1.23009e-292	0.865732	0.545	0.353	3.45668e-288
Progenitors	CDH4	1.39896e-286	0.680228	0.593	0.376	3.93122e-282
Progenitors	PITPNC1	3.14577e-286	0.861805	0.614	0.438	8.83992e-282
Progenitors	WSB1	1.54328e-283	0.623612	0.717	0.527	4.33678e-279
Progenitors	FAT3	2.18684e-268	0.715695	0.514	0.31	6.14525e-264
Progenitors	TRIM2	1.43217e-266	0.655733	0.687	0.512	4.02454e-262
Progenitors	AC068587.4	1.04041e-254	0.759586	0.55	0.362	2.92365e-250
Progenitors	TSC22D1	1.07856e-248	0.648044	0.698	0.539	3.03085e-244
Progenitors	RMST	5.95324e-244	0.540568	0.735	0.552	1.67292e-239
Progenitors	ODC1	1.40243e-238	0.531036	0.781	0.636	3.94096e-234
Progenitors	MT-ND5	6.95852e-227	0.598144	0.748	0.605	1.95541e-222
Progenitors	IGF1R	1.20135e-225	0.721237	0.593	0.425	3.37592e-221
Progenitors	FABP5	4.68675e-225	0.650791	0.66	0.504	1.31702e-220
Progenitors	ERBB4	4.7075e-223	0.158904	0.818	0.567	1.32285e-218
Progenitors	TENM2	8.84302e-222	0.256652	0.935	0.794	2.48498e-217
Progenitors	TNRC6A	1.54764e-220	0.492561	0.816	0.694	4.34902e-216
Progenitors	PRDX1	3.66778e-220	0.711351	0.578	0.417	1.03068e-215
Progenitors	ARL6IP5	6.70597e-215	0.726904	0.541	0.374	1.88445e-210
Progenitors	AC098829.1	2.86105e-205	0.655948	0.52	0.346	8.03984e-201
Progenitors	SETD5	2.54794e-204	0.693777	0.529	0.363	7.15997e-200
Progenitors	PRKDC	2.92523e-197	0.540451	0.669	0.52	8.22018e-193
Progenitors	KIRREL3	1.50964e-196	0.538332	0.521	0.337	4.24225e-192
Progenitors	APP	3.79365e-193	0.537183	0.705	0.56	1.06605e-188
Progenitors	ZSWIM6	2.58981e-191	0.544435	0.664	0.509	7.27762e-187
Progenitors	ARHGAP21	7.99185e-190	0.593632	0.625	0.473	2.24579e-185
Progenitors	DYNLL1	7.42936e-189	0.464051	0.744	0.599	2.08773e-184
Progenitors	TMSB4X	4.50517e-188	0.330226	0.961	0.922	1.266e-183
Progenitors	SPCS2	1.0149e-181	0.518173	0.681	0.532	2.85197e-177
Progenitors	DST	1.02381e-181	0.555711	0.644	0.492	2.877e-177
Progenitors	CSTB	2.18026e-177	0.641176	0.521	0.365	6.12675e-173
Progenitors	ATXN10	2.1794e-176	0.55759	0.605	0.453	6.12434e-172
Progenitors	CELF2	1.55161e-166	0.533385	0.596	0.438	4.36019e-162
Progenitors	TNRC6B	2.18306e-166	0.412822	0.783	0.649	6.13461e-162
Progenitors	RPS27L	3.54382e-163	0.52783	0.638	0.493	9.95849e-159
Progenitors	TSPAN5	3.18087e-154	0.595802	0.527	0.382	8.93857e-150
Progenitors	HSPE1	4.58286e-153	0.447193	0.684	0.546	1.28783e-148
Progenitors	SPAG16	2.32058e-140	0.567916	0.501	0.359	6.52106e-136
Progenitors	LINC01578	2.39764e-135	0.448501	0.639	0.505	6.73761e-131
Progenitors	IGF2BP2	5.97183e-133	0.479559	0.581	0.442	1.67814e-128
Progenitors	BICD1	5.27443e-132	0.606994	0.556	0.434	1.48217e-127
Progenitors	HACD3	1.10732e-130	0.485915	0.585	0.454	3.11169e-126
Progenitors	HSPD1	4.72066e-129	0.561047	0.502	0.37	1.32655e-124
Progenitors	CSNK1A1	9.86007e-129	0.47869	0.565	0.429	2.77078e-124
Progenitors	AFDN	1.47674e-128	0.55759	0.513	0.383	4.14978e-124
Progenitors	SRP14	1.2348e-125	0.298679	0.882	0.821	3.46991e-121
Progenitors	SON	9.62432e-125	0.40292	0.709	0.599	2.70453e-120
Progenitors	EIF1	5.96882e-119	0.309616	0.871	0.8	1.6773e-114
Progenitors	TMTC2	1.99151e-111	0.159209	0.524	0.376	5.59633e-107
Progenitors	TUBB2A	7.58466e-111	0.432461	0.687	0.586	2.13136e-106
Progenitors	GSTP1	8.30987e-111	0.466041	0.514	0.387	2.33516e-106
Progenitors	GABARAPL2	7.94506e-106	0.362228	0.725	0.622	2.23264e-101
Progenitors	KTN1	8.02361e-106	0.456053	0.541	0.42	2.25471e-101
Progenitors	DDX5	1.95752e-103	0.322852	0.763	0.664	5.50082e-99
Progenitors	ANKUB1	1.58994e-101	0.392813	0.612	0.487	4.46788e-97
Progenitors	SORCS1	2.0418e-100	0.044167	0.57	0.399	5.73767e-96
Progenitors	PTK2	9.43399e-100	0.402294	0.628	0.517	2.65105e-95
Progenitors	WWOX	2.81024e-96	0.382107	0.552	0.426	7.89705e-92
Progenitors	MAGED1	2.84642e-94	0.529819	0.547	0.453	7.99872e-90
Progenitors	ANKS1B	1.12543e-93	0.670624	0.623	0.562	3.16257e-89
Progenitors	ZMYND8	1.72435e-93	0.444182	0.505	0.387	4.84561e-89
Progenitors	RHEB	8.87929e-93	0.428263	0.523	0.41	2.49517e-88
Progenitors	ZFAND3	4.68266e-90	0.314941	0.69	0.58	1.31588e-85
Progenitors	NDUFC2	2.10001e-84	0.276817	0.762	0.661	5.90123e-80
Progenitors	KIF1B	8.48532e-84	0.272732	0.825	0.742	2.38446e-79
Progenitors	HNRNPM	3.80507e-79	0.398398	0.515	0.409	1.06926e-74
Progenitors	ATP6V1G1	8.49919e-79	0.295544	0.72	0.629	2.38836e-74
Progenitors	MAGI1	7.43063e-76	0.427841	0.664	0.582	2.08808e-71
Progenitors	KAT6B	2.31304e-73	0.376062	0.506	0.399	6.49987e-69
Progenitors	CYSTM1	3.54933e-71	0.321176	0.558	0.451	9.97398e-67
Progenitors	USP3-AS1	1.7325e-69	0.376815	0.563	0.471	4.86849e-65
Progenitors	TBC1D5	1.31685e-66	0.247103	0.641	0.533	3.70049e-62
Progenitors	SPCS1	1.89594e-66	0.324471	0.582	0.489	5.32779e-62
Progenitors	FEZ1	7.45112e-66	0.287684	0.636	0.539	2.09384e-61
Progenitors	LDHB	9.42129e-63	0.328119	0.578	0.488	2.64748e-58
Progenitors	FILIP1L	1.55682e-59	0.254841	0.553	0.444	4.37482e-55
Progenitors	RUFY3	4.12432e-58	0.294729	0.621	0.537	1.15898e-53
Progenitors	KIF5B	7.53133e-57	0.323325	0.506	0.413	2.11638e-52
Progenitors	N4BP2L2	1.44239e-56	0.281158	0.611	0.523	4.05327e-52
Progenitors	EIF1B	8.06834e-53	0.245104	0.712	0.634	2.26728e-48
Progenitors	UBXN4	2.17695e-52	0.297395	0.548	0.462	6.11744e-48
Progenitors	KANSL1L	2.72127e-52	0.305047	0.506	0.415	7.64705e-48
Progenitors	RAN	1.35155e-50	0.273305	0.558	0.473	3.798e-46
Progenitors	ITFG1	1.45968e-49	0.30232	0.529	0.444	4.10185e-45
Progenitors	HNRNPA2B1	5.35036e-49	0.246598	0.651	0.571	1.5035e-44
Progenitors	SERF2	9.73616e-47	0.246149	0.643	0.568	2.73596e-42
Progenitors	KIF21A	4.52902e-44	0.277119	0.548	0.474	1.2727e-39
Progenitors	PTPRA	1.46211e-41	0.258021	0.545	0.467	4.10867e-37
Progenitors	TXN	3.48829e-40	0.192851	0.729	0.66	9.80245e-36
Progenitors	RASAL2	1.48487e-37	0.207184	0.584	0.509	4.17262e-33
Progenitors	TMA7	1.80233e-36	0.209267	0.65	0.585	5.06472e-32
Progenitors	ENAH	2.65866e-35	0.236246	0.565	0.494	7.47111e-31
Progenitors	RPL41	3.47525e-33	0.107782	0.964	0.945	9.76581e-29
Progenitors	SRP9	9.32631e-32	0.196039	0.634	0.568	2.62079e-27
Progenitors	POMP	9.55809e-31	0.195054	0.528	0.456	2.68592e-26
Progenitors	NF1	1.07994e-30	0.193121	0.606	0.537	3.03474e-26
Progenitors	EIF4G3	1.31493e-28	0.150284	0.728	0.663	3.69509e-24
Progenitors	PDXDC1	7.13243e-28	0.229567	0.563	0.506	2.00428e-23
Progenitors	PTGES3	8.20009e-27	0.191492	0.572	0.51	2.30431e-22
Progenitors	RBM39	1.90894e-26	0.181671	0.554	0.488	5.3643e-22
Progenitors	APC	3.59353e-25	0.203421	0.562	0.507	1.00982e-20
Progenitors	AKAP6	1.66149e-24	0.179545	0.623	0.563	4.66896e-20
Progenitors	RPL3	4.41853e-22	0.127588	0.759	0.718	1.24165e-17
Progenitors	NPM1	7.34978e-22	0.136251	0.751	0.703	2.06536e-17
Progenitors	C18orf32	1.31949e-19	0.160285	0.511	0.456	3.70789e-15
Progenitors	SUB1	6.58511e-19	0.125331	0.596	0.54	1.85048e-14
Progenitors	YWHAE	3.10571e-17	0.128645	0.654	0.607	8.72734e-13
Progenitors	SRRM2	1.42532e-16	0.12361	0.632	0.585	4.00531e-12
Progenitors	BPTF	2.38166e-16	0.128944	0.578	0.527	6.6927e-12
Progenitors	GAPDH	2.66711e-16	0.146709	0.585	0.542	7.49486e-12
Progenitors	UBB	1.17751e-15	0.151261	0.501	0.456	3.30892e-11
Progenitors	EID1	2.31501e-15	0.123584	0.58	0.532	6.50542e-11
Progenitors	RPS4Y1	3.72305e-15	0.138795	0.521	0.473	1.04622e-10
Progenitors	MFSD4B	6.85149e-15	0.140974	0.756	0.72	1.92534e-10
Progenitors	CLTA	9.92335e-15	0.120986	0.552	0.502	2.78856e-10
Progenitors	BAZ2B	2.5789e-14	0.138985	0.504	0.457	7.24696e-10
Progenitors	ZKSCAN7-AS1	6.78992e-14	0.130821	0.535	0.489	1.90804e-09
Progenitors	NME2	2.10622e-13	0.115662	0.512	0.466	5.9187e-09
Progenitors	SEC61B	2.57936e-13	0.116191	0.534	0.487	7.24826e-09
Progenitors	BRI3	1.25134e-12	0.100297	0.537	0.49	3.5164e-08
Progenitors	GABARAP	1.71948e-12	0.093618	0.645	0.602	4.83191e-08
Progenitors	AC211433.1	1.22975e-10	0.105822	0.563	0.524	3.45573e-06
Progenitors	RPLP0	6.11262e-10	0.0744195	0.833	0.806	1.71771e-05
Progenitors	ATP5MC2	2.3136e-09	0.0874821	0.541	0.501	6.50143e-05
Progenitors	BEX3	3.74192e-09	0.0595266	0.786	0.749	0.000105152
Progenitors	RPLP1	8.00653e-09	0.0310603	0.973	0.958	0.000224991
Progenitors	ACTB	2.58046e-08	0.0587595	0.915	0.899	0.000725134
Progenitors	RNF111	5.21601e-08	0.084917	0.516	0.479	0.00146575
Progenitors	RPS6	6.98263e-08	0.0536231	0.621	0.584	0.00196219
Progenitors	PAK2	1.53476e-07	0.0807052	0.507	0.471	0.00431283
Progenitors	NDUFA13	4.69094e-07	0.0739063	0.55	0.518	0.013182
Progenitors	MAPK10	8.26027e-07	0.0880319	0.521	0.487	0.0232122
Progenitors	BIRC6	1.04349e-06	0.0726414	0.554	0.522	0.029323
Progenitors	RPL12	1.95446e-06	0.0467561	0.765	0.727	0.0549222
Progenitors	NAV2	2.95835e-06	0.0206956	0.609	0.573	0.0831326
Progenitors	MGST3	2.98629e-06	0.0701	0.555	0.525	0.0839178
Progenitors	RCN2	3.03862e-06	0.0482908	0.588	0.552	0.0853883
Progenitors	HINT1	1.84631e-05	0.0307182	0.805	0.764	0.518831
Progenitors	STRAP	2.3149e-05	0.0657056	0.539	0.514	0.65051
Progenitors	AC008771.1	2.65567e-05	0.035531	0.51	0.477	0.746271
Progenitors	CUX1	2.83522e-05	0.00067332	0.544	0.503	0.796724
Progenitors	CDH2	5.88086e-05	0.0316289	0.566	0.538	1
Progenitors	TTC19	7.74374e-05	0.0458338	0.506	0.478	1
Progenitors	UBC	0.000663876	0.0525967	0.625	0.606	1
Progenitors	ANKRD17	0.00177305	0.0438124	0.512	0.489	1
Progenitors	EIF2S2	0.00189686	0.0412665	0.541	0.52	1
Progenitors	SBF2	0.0023477	0.301379	0.592	0.591	1
Progenitors	RPS9	0.00361477	0.0231163	0.562	0.541	1
Progenitors	RPSA	0.00624531	0.0439118	0.686	0.67	1
Progenitors	RPL19	0.00966975	0.00535833	0.767	0.738	1
Progenitors	C11orf58	0.0130583	0.0359592	0.504	0.486	1
Progenitors	PARK7	0.0367116	0.00149241	0.504	0.485	1
Progenitors	MARCKS	0.0804351	0.00737459	0.759	0.747	1
Progenitors	RPS2	0.0840248	0.00254417	0.877	0.867	1
Progenitors	BTG1	0.0884933	0.0386484	0.497	0.507	1
Progenitors	ZNF609	0.187415	0.00648698	0.591	0.574	1
Progenitors	REV3L	0.228964	0.0210147	0.657	0.642	1
Progenitors	NCOA1	0.603537	0.0159665	0.543	0.545	1
Progenitors	KMT2E	0.907046	0.00333955	0.521	0.522	1

## Sheet: Maturing neurons
cluster	gene	p_val	avg_log2FC	pct.1	pct.2	p_val_adj
Maturing neurons	ROBO3	0	5.2436	0.868	0.169	0
Maturing neurons	AC008522.1	0	3.79922	0.87	0.276	0
Maturing neurons	RGMB	0	3.37519	0.728	0.157	0
Maturing neurons	ROBO4	0	5.58021	0.53	0.019	0
Maturing neurons	TCF4	0	2.38082	0.904	0.401	0
Maturing neurons	ATP2B4	0	2.66142	0.713	0.233	0
Maturing neurons	ST18	0	4.58927	0.507	0.034	0
Maturing neurons	NFASC	0	2.20155	0.753	0.284	0
Maturing neurons	RND3	0	2.25431	0.752	0.293	0
Maturing neurons	CECR2	0	2.33241	0.66	0.207	0
Maturing neurons	CBLB	0	2.75315	0.779	0.344	0
Maturing neurons	CASC15	0	1.95799	0.713	0.306	0
Maturing neurons	EBF3	0	1.37648	0.753	0.365	0
Maturing neurons	IQSEC1	0	1.88609	0.683	0.296	0
Maturing neurons	DOCK4	0	1.71012	0.853	0.469	0
Maturing neurons	AL589740.1	0	1.55957	0.673	0.296	0
Maturing neurons	EPB41	0	1.93649	0.729	0.354	0
Maturing neurons	EBF1	0	1.51462	0.703	0.328	0
Maturing neurons	ADARB2	0	1.33191	0.788	0.417	0
Maturing neurons	GSE1	0	1.8544	0.617	0.249	0
Maturing neurons	AC004160.1	0	1.51124	0.802	0.447	0
Maturing neurons	IPO9-AS1	0	1.71955	0.791	0.437	0
Maturing neurons	SLIT1	0	1.84229	0.585	0.235	0
Maturing neurons	PSD3	0	1.69089	0.607	0.265	0
Maturing neurons	TMEM163	0	2.25138	0.513	0.173	0
Maturing neurons	DCC	0	2.39194	0.884	0.546	0
Maturing neurons	AC084361.1	0	1.97584	0.539	0.209	0
Maturing neurons	THSD7A	0	1.2299	0.884	0.581	0
Maturing neurons	CRABP1	0	2.38083	0.894	0.604	0
Maturing neurons	SOX11	0	1.43234	0.84	0.559	0
Maturing neurons	NRXN3	0	1.92828	0.882	0.602	0
Maturing neurons	SRGAP3	0	1.41339	0.908	0.63	0
Maturing neurons	MSI2	0	1.20432	0.899	0.633	0
Maturing neurons	TCF12	0	1.74147	0.97	0.706	0
Maturing neurons	NCAM1	0	1.1471	0.928	0.739	0
Maturing neurons	SOX4	0	1.00503	0.993	0.921	0
Maturing neurons	ZNF536	4.77392e-301	1.45309	0.7	0.35	1.34152e-296
Maturing neurons	SRRM4	1.09733e-289	1.75618	0.579	0.253	3.08361e-285
Maturing neurons	NAV1	4.91213e-289	1.49898	0.7	0.376	1.38036e-284
Maturing neurons	NFIB	6.01486e-273	1.6958	0.535	0.219	1.69023e-268
Maturing neurons	ZNF423	1.59028e-267	1.58939	0.561	0.247	4.46885e-263
Maturing neurons	MIAT	1.60363e-267	1.55139	0.623	0.312	4.50635e-263
Maturing neurons	DACH1	2.60372e-264	1.07144	0.867	0.585	7.31673e-260
Maturing neurons	MAP4K4	6.83539e-237	1.15289	0.775	0.517	1.92081e-232
Maturing neurons	SNTG1	6.10899e-233	1.56055	0.608	0.301	1.71669e-228
Maturing neurons	CHD7	1.15776e-231	1.40322	0.546	0.243	3.25343e-227
Maturing neurons	AC008056.1	2.02258e-221	1.47204	0.583	0.293	5.68364e-217
Maturing neurons	CALM1	4.89702e-204	1.01476	0.883	0.745	1.37611e-199
Maturing neurons	NRCAM	9.64336e-204	1.32182	0.686	0.437	2.70988e-199
Maturing neurons	ZEB1	4.10452e-198	1.39775	0.618	0.349	1.15341e-193
Maturing neurons	MAP3K13	1.09122e-182	1.29986	0.62	0.365	3.06643e-178
Maturing neurons	STARD4-AS1	9.5256e-179	0.785145	0.884	0.702	2.67679e-174
Maturing neurons	RERE	3.0512e-177	0.662434	0.946	0.85	8.57418e-173
Maturing neurons	RMST	2.89603e-173	0.971711	0.804	0.588	8.13814e-169
Maturing neurons	MARCKS	9.15918e-171	0.839283	0.87	0.743	2.57382e-166
Maturing neurons	MT-CO2	8.17633e-167	0.540318	0.998	0.976	2.29763e-162
Maturing neurons	IL7	7.52302e-166	0.92885	0.815	0.619	2.11405e-161
Maturing neurons	LARGE1	2.29853e-147	1.54781	0.505	0.276	6.45911e-143
Maturing neurons	FIGN	2.07704e-143	1.1199	0.605	0.367	5.8367e-139
Maturing neurons	HOXB2	7.71248e-143	1.22359	0.511	0.277	2.16729e-138
Maturing neurons	CBFA2T2	5.46455e-139	1.13904	0.604	0.387	1.53559e-134
Maturing neurons	MAP1B	1.22618e-138	0.576747	0.942	0.881	3.4457e-134
Maturing neurons	PTMA	1.08314e-134	0.621729	0.977	0.936	3.04373e-130
Maturing neurons	SYT1	2.9082e-131	0.753308	0.84	0.65	8.17234e-127
Maturing neurons	RBFOX1	7.50642e-127	1.82844	0.627	0.469	2.10938e-122
Maturing neurons	KIF5C	1.00358e-123	0.79295	0.789	0.6	2.82016e-119
Maturing neurons	HOXB3	1.48327e-121	1.13217	0.525	0.306	4.16812e-117
Maturing neurons	TUBB3	7.36503e-121	0.741478	0.856	0.709	2.06965e-116
Maturing neurons	CERS6	9.3322e-121	0.896572	0.668	0.452	2.62244e-116
Maturing neurons	TAGLN3	2.09414e-119	0.972598	0.625	0.41	5.88474e-115
Maturing neurons	PTPRS	6.74181e-119	0.760743	0.739	0.536	1.89452e-114
Maturing neurons	MT-CO1	1.04925e-118	0.495576	0.969	0.916	2.94849e-114
Maturing neurons	AFDN	3.387e-118	0.907669	0.62	0.405	9.51781e-114
Maturing neurons	AC244517.11	3.85519e-117	1.07515	0.531	0.315	1.08335e-112
Maturing neurons	APBA2	4.75021e-117	1.01185	0.523	0.303	1.33486e-112
Maturing neurons	LINC02315	8.0205e-116	0.677665	0.835	0.668	2.25384e-111
Maturing neurons	DNER	1.25451e-107	1.07613	0.509	0.306	3.5253e-103
Maturing neurons	NAV2	7.02028e-107	0.964881	0.715	0.574	1.97277e-102
Maturing neurons	KCNQ1OT1	6.63224e-105	0.967546	0.543	0.335	1.86373e-100
Maturing neurons	AC027288.3	3.67891e-103	1.00452	0.555	0.352	1.03381e-98
Maturing neurons	PAK3	1.48099e-101	0.882091	0.625	0.438	4.16173e-97
Maturing neurons	ARHGAP21	1.09684e-100	0.82237	0.674	0.503	3.08223e-96
Maturing neurons	AC079052.1	2.90917e-99	0.647732	0.806	0.643	8.17507e-95
Maturing neurons	MT-CYB	2.22226e-98	0.472594	0.942	0.828	6.24478e-94
Maturing neurons	ANK2	3.74361e-96	0.749278	0.806	0.685	1.05199e-91
Maturing neurons	PPM1L	4.1981e-96	0.900515	0.525	0.327	1.17971e-91
Maturing neurons	PTPRN2	1.97035e-94	0.712201	0.734	0.548	5.53689e-90
Maturing neurons	FRMD5	4.48366e-90	0.751591	0.76	0.598	1.25995e-85
Maturing neurons	RNF24	5.37364e-87	0.744582	0.572	0.37	1.51005e-82
Maturing neurons	ST7-AS2	1.51334e-85	0.700498	0.695	0.521	4.25265e-81
Maturing neurons	LINC01572	1.69791e-85	0.577925	0.722	0.503	4.7713e-81
Maturing neurons	WDFY3	3.08018e-83	0.793104	0.59	0.414	8.65562e-79
Maturing neurons	NKAIN3	1.70733e-81	0.619904	0.743	0.566	4.79778e-77
Maturing neurons	SORBS2	3.20741e-80	0.66909	0.753	0.611	9.01314e-76
Maturing neurons	AC104041.1	7.13542e-78	0.897943	0.538	0.368	2.00512e-73
Maturing neurons	SEMA6A-AS1	7.52304e-77	1.01396	0.523	0.356	2.11405e-72
Maturing neurons	AUTS2	5.57621e-75	0.351429	0.97	0.941	1.56697e-70
Maturing neurons	DCX	1.19152e-72	0.588939	0.69	0.513	3.34829e-68
Maturing neurons	AC211433.1	2.08577e-72	0.611335	0.691	0.524	5.86122e-68
Maturing neurons	AP003086.1	9.65122e-71	0.791226	0.718	0.603	2.71209e-66
Maturing neurons	NEDD4L	5.40596e-70	0.607659	0.658	0.486	1.51913e-65
Maturing neurons	AGAP1	9.11032e-70	0.573848	0.856	0.76	2.56009e-65
Maturing neurons	FMN2	9.7296e-69	0.879244	0.505	0.347	2.73411e-64
Maturing neurons	AP000462.1	2.95453e-65	0.608458	0.63	0.457	8.30251e-61
Maturing neurons	ZMIZ1	1.62595e-64	0.732226	0.501	0.334	4.56909e-60
Maturing neurons	SETBP1	2.05088e-64	0.584861	0.651	0.487	5.76319e-60
Maturing neurons	FRMD4A	3.82763e-62	0.40064	0.853	0.718	1.0756e-57
Maturing neurons	CTBP2	6.50342e-62	0.691163	0.512	0.347	1.82753e-57
Maturing neurons	RCN2	3.63585e-61	0.551857	0.696	0.553	1.02171e-56
Maturing neurons	STAG3	4.1679e-61	0.656284	0.544	0.377	1.17122e-56
Maturing neurons	MAP2	1.02014e-58	0.392416	0.915	0.86	2.8667e-54
Maturing neurons	MT-ND4	1.13916e-58	0.411873	0.876	0.772	3.20115e-54
Maturing neurons	AKAP6	1.41675e-58	0.631961	0.694	0.572	3.98122e-54
Maturing neurons	AC104827.1	1.80986e-58	0.608047	0.624	0.462	5.08588e-54
Maturing neurons	SUMF1	4.44681e-57	0.536332	0.75	0.622	1.2496e-52
Maturing neurons	EPHB1	1.2853e-56	0.672124	0.603	0.462	3.61183e-52
Maturing neurons	CD24	4.55319e-56	0.545671	0.644	0.49	1.27949e-51
Maturing neurons	MT-ATP6	6.40935e-56	0.320571	0.922	0.83	1.80109e-51
Maturing neurons	CRMP1	2.80422e-55	0.64618	0.555	0.404	7.88014e-51
Maturing neurons	FYN	5.67897e-55	0.604726	0.625	0.484	1.59585e-50
Maturing neurons	AC015878.1	8.60798e-54	0.654757	0.531	0.377	2.41893e-49
Maturing neurons	SSBP3	1.15669e-53	0.579935	0.586	0.431	3.2504e-49
Maturing neurons	MEIS2	2.45693e-53	0.408479	0.912	0.84	6.90423e-49
Maturing neurons	KALRN	7.97818e-51	0.530703	0.693	0.565	2.24195e-46
Maturing neurons	PIK3R3	9.58885e-51	0.645858	0.502	0.355	2.69456e-46
Maturing neurons	ZC2HC1A	1.12732e-50	0.647135	0.501	0.358	3.16787e-46
Maturing neurons	MT-CO3	3.52828e-50	0.193198	0.987	0.943	9.91483e-46
Maturing neurons	MARCKSL1	4.22118e-50	0.368728	0.865	0.786	1.18619e-45
Maturing neurons	FNBP1L	5.0536e-50	0.46895	0.714	0.581	1.42011e-45
Maturing neurons	CADM1	5.27666e-50	0.523599	0.639	0.49	1.4828e-45
Maturing neurons	MT-ND3	1.03992e-49	0.251706	0.956	0.892	2.92229e-45
Maturing neurons	JPT1	7.34058e-49	0.399008	0.822	0.708	2.06278e-44
Maturing neurons	ELAVL3	1.14861e-48	0.524838	0.625	0.489	3.2277e-44
Maturing neurons	NEFM	1.299e-47	0.821951	0.513	0.378	3.65033e-43
Maturing neurons	JUND	2.58865e-46	0.46505	0.74	0.62	7.27436e-42
Maturing neurons	PTMS	1.03622e-45	0.458944	0.737	0.617	2.91189e-41
Maturing neurons	AL031428.1	1.03947e-44	0.485273	0.655	0.526	2.92101e-40
Maturing neurons	GREB1L	3.00375e-43	0.555575	0.644	0.523	8.44085e-39
Maturing neurons	AC233296.1	1.56389e-40	0.402258	0.801	0.713	4.39469e-36
Maturing neurons	AC092969.1	2.02216e-40	0.590366	0.567	0.443	5.68247e-36
Maturing neurons	MAPK8	4.27705e-40	0.542919	0.512	0.379	1.20189e-35
Maturing neurons	TUBA1A	5.28457e-40	0.26811	0.969	0.947	1.48502e-35
Maturing neurons	JPX	5.41981e-40	0.399136	0.781	0.679	1.52302e-35
Maturing neurons	GTF2I	1.28723e-39	0.390186	0.744	0.64	3.61724e-35
Maturing neurons	MT-ND2	2.16805e-39	0.38183	0.889	0.816	6.09243e-35
Maturing neurons	SCG3	2.26402e-38	0.435766	0.625	0.496	6.36212e-34
Maturing neurons	IGF1R	1.91349e-37	0.466929	0.59	0.462	5.37709e-33
Maturing neurons	NCOA1	4.45028e-37	0.479722	0.642	0.538	1.25057e-32
Maturing neurons	FSIP2-AS1	1.56812e-36	0.305577	0.845	0.751	4.40657e-32
Maturing neurons	STMN2	9.14082e-36	0.214791	0.961	0.888	2.56866e-31
Maturing neurons	TMEM178B	2.71264e-35	0.506776	0.718	0.636	7.62279e-31
Maturing neurons	ZKSCAN7-AS1	4.96079e-35	0.46172	0.61	0.494	1.39403e-30
Maturing neurons	MTRNR2L12	2.86486e-32	0.416189	0.59	0.47	8.05055e-28
Maturing neurons	HDAC2	5.31873e-31	0.494977	0.503	0.386	1.49462e-26
Maturing neurons	CMIP	8.05515e-31	0.384193	0.622	0.504	2.26358e-26
Maturing neurons	CLASP2	5.39213e-30	0.309637	0.793	0.705	1.51524e-25
Maturing neurons	TTC3	5.5816e-30	0.260153	0.901	0.855	1.56849e-25
Maturing neurons	NREP	8.87084e-30	0.430833	0.514	0.392	2.49279e-25
Maturing neurons	STMN1	9.04484e-30	0.226565	0.927	0.849	2.54169e-25
Maturing neurons	DPYSL5	1.38044e-29	0.462422	0.511	0.398	3.87916e-25
Maturing neurons	KLC1	2.04899e-29	0.447092	0.578	0.474	5.75787e-25
Maturing neurons	EIF4G2	3.37511e-29	0.378674	0.68	0.584	9.4844e-25
Maturing neurons	ZNF608	3.69616e-29	0.455686	0.557	0.447	1.03866e-24
Maturing neurons	SVIL	1.85892e-28	0.409104	0.528	0.414	5.22375e-24
Maturing neurons	RBFOX2	1.99085e-28	0.355408	0.739	0.64	5.59449e-24
Maturing neurons	H3F3A	3.65773e-28	0.208908	0.968	0.946	1.02786e-23
Maturing neurons	KMT2A	4.90992e-28	0.445222	0.514	0.406	1.37974e-23
Maturing neurons	GSK3B	1.02342e-27	0.419654	0.591	0.49	2.87591e-23
Maturing neurons	MT-ND6	1.08502e-26	0.391857	0.664	0.559	3.04901e-22
Maturing neurons	KDM5B	2.19537e-25	0.425491	0.526	0.422	6.16921e-21
Maturing neurons	ZNF292	4.62756e-24	0.418335	0.519	0.421	1.30039e-19
Maturing neurons	MT-ND5	5.88857e-23	0.334536	0.729	0.637	1.65475e-18
Maturing neurons	SMARCA4	1.34293e-22	0.380971	0.53	0.432	3.77377e-18
Maturing neurons	DAB1	1.79179e-22	0.241079	0.625	0.531	5.0351e-18
Maturing neurons	MBD5	3.05084e-22	0.298129	0.725	0.64	8.57316e-18
Maturing neurons	KMT2C	7.22969e-22	0.403738	0.531	0.445	2.03161e-17
Maturing neurons	FTX	4.84197e-21	0.167976	0.964	0.941	1.36064e-16
Maturing neurons	FEZ1	8.27331e-21	0.310051	0.647	0.56	2.32488e-16
Maturing neurons	CPE	9.70452e-21	0.303802	0.642	0.55	2.72707e-16
Maturing neurons	ENAH	9.72485e-20	0.311398	0.602	0.508	2.73278e-15
Maturing neurons	GNB1	1.98384e-19	0.295217	0.657	0.575	5.57479e-15
Maturing neurons	MAPK10	4.322e-19	0.338948	0.576	0.491	1.21452e-14
Maturing neurons	TBC1D5	5.08909e-19	0.903886	0.58	0.56	1.43009e-14
Maturing neurons	CXADR	1.06971e-18	0.35456	0.516	0.428	3.006e-14
Maturing neurons	UBE2E2	2.65946e-18	0.354734	0.548	0.468	7.47335e-14
Maturing neurons	SNRPN	3.85519e-17	0.287632	0.658	0.585	1.08335e-12
Maturing neurons	RPAIN	6.29099e-17	0.322663	0.504	0.418	1.76783e-12
Maturing neurons	EPHA3	8.50436e-17	0.451917	0.501	0.434	2.38981e-12
Maturing neurons	PRDX2	9.27113e-17	0.357172	0.526	0.447	2.60528e-12
Maturing neurons	HECTD4	6.22456e-16	0.273877	0.58	0.491	1.74916e-11
Maturing neurons	BAZ2B	6.29781e-16	0.336937	0.538	0.465	1.76975e-11
Maturing neurons	H3F3B	6.7721e-16	0.135249	0.977	0.958	1.90303e-11
Maturing neurons	ARID4B	6.84367e-16	0.311145	0.533	0.452	1.92314e-11
Maturing neurons	PAK2	1.39872e-15	0.323919	0.55	0.476	3.93054e-11
Maturing neurons	KIAA1211	1.74188e-15	0.294232	0.514	0.431	4.89484e-11
Maturing neurons	MT-ND1	6.99571e-15	0.225263	0.784	0.718	1.96587e-10
Maturing neurons	DDX5	1.63064e-14	0.214584	0.748	0.687	4.58226e-10
Maturing neurons	SPAG9	1.06337e-13	0.30189	0.503	0.427	2.98817e-09
Maturing neurons	PRRC2B	1.99411e-13	0.286319	0.513	0.438	5.60364e-09
Maturing neurons	TUBB	1.16632e-12	0.253992	0.636	0.572	3.27747e-08
Maturing neurons	EIF1B	1.62002e-12	0.213248	0.705	0.651	4.55242e-08
Maturing neurons	KLF12	2.00419e-12	0.272428	0.523	0.453	5.63198e-08
Maturing neurons	TERF2IP	2.02466e-12	0.25448	0.587	0.517	5.6895e-08
Maturing neurons	DDX24	2.70399e-12	0.219489	0.653	0.585	7.59849e-08
Maturing neurons	RAB3C	4.44516e-12	0.262511	0.606	0.535	1.24914e-07
Maturing neurons	FOXN3	6.5407e-12	0.249958	0.547	0.474	1.838e-07
Maturing neurons	FBXO11	1.3775e-11	0.217343	0.671	0.608	3.87092e-07
Maturing neurons	ZNF609	2.13764e-11	0.215659	0.64	0.574	6.007e-07
Maturing neurons	NRXN1	3.52561e-11	0.082398	0.915	0.808	9.90733e-07
Maturing neurons	AL035427.1	5.40809e-11	0.196725	0.569	0.491	1.51973e-06
Maturing neurons	GABARAP	5.50829e-11	0.221737	0.667	0.61	1.54789e-06
Maturing neurons	IGF2BP2	2.17335e-10	0.229139	0.54	0.475	6.10733e-06
Maturing neurons	RTN4	2.45288e-10	0.171977	0.782	0.743	6.89284e-06
Maturing neurons	MYT1L	2.39012e-09	0.121404	0.598	0.515	6.71646e-05
Maturing neurons	RNF130	3.03167e-09	0.189859	0.63	0.57	8.51928e-05
Maturing neurons	TRIM2	3.8406e-09	0.217222	0.613	0.555	0.000107925
Maturing neurons	ERC1	4.80754e-09	0.239189	0.556	0.503	0.000135097
Maturing neurons	BTG1	5.47675e-09	0.203391	0.561	0.501	0.000153902
Maturing neurons	KLHL23	6.30674e-09	0.237206	0.502	0.447	0.000177226
Maturing neurons	DYNLT1	9.32971e-09	0.178321	0.597	0.541	0.000262174
Maturing neurons	PHF14	1.51167e-08	0.193346	0.59	0.533	0.000424795
Maturing neurons	AC093879.1	1.64698e-08	0.184655	0.693	0.648	0.000462818
Maturing neurons	TENM2	1.91051e-08	0.181357	0.858	0.83	0.000536873
Maturing neurons	RPS27L	2.35203e-08	0.19007	0.588	0.528	0.000660943
Maturing neurons	KCNH7	2.77682e-08	0.176618	0.51	0.448	0.000780315
Maturing neurons	CEP170	3.08648e-08	0.179408	0.538	0.476	0.00086733
Maturing neurons	TUBB2B	5.35395e-08	0.122948	0.881	0.851	0.00150451
Maturing neurons	SSH2	8.25367e-08	0.200938	0.531	0.476	0.00231936
Maturing neurons	USP3-AS1	1.11301e-07	0.201237	0.543	0.492	0.00312767
Maturing neurons	PKIA	2.74377e-07	0.171137	0.514	0.459	0.00771026
Maturing neurons	PSMA7	4.08986e-07	0.161009	0.679	0.63	0.0114929
Maturing neurons	KMT2E	5.65576e-07	0.161508	0.573	0.519	0.0158933
Maturing neurons	RUFY3	6.86409e-07	0.15334	0.609	0.557	0.0192888
Maturing neurons	TMSB4X	8.57795e-07	0.100666	0.946	0.932	0.0241049
Maturing neurons	AC019197.1	1.44463e-06	0.120741	0.507	0.441	0.0405954
Maturing neurons	SRP14	3.39944e-06	0.105359	0.866	0.836	0.0955277
Maturing neurons	CSRNP3	5.64315e-06	0.139847	0.541	0.488	0.158578
Maturing neurons	BICD1	1.31626e-05	0.169234	0.509	0.464	0.369883
Maturing neurons	AC053513.1	1.51544e-05	0.13467	0.615	0.57	0.425854
Maturing neurons	MALAT1	2.46047e-05	0.0432014	1	1	0.691418
Maturing neurons	RASA1	5.77505e-05	0.121439	0.568	0.52	1
Maturing neurons	KIDINS220	5.83744e-05	0.113025	0.61	0.562	1
Maturing neurons	NR2F1	7.63235e-05	0.0285006	0.858	0.799	1
Maturing neurons	CCNH	0.000181607	0.118463	0.539	0.495	1
Maturing neurons	SRP9	0.00019698	0.124596	0.617	0.584	1
Maturing neurons	MYL6	0.000254534	0.0892909	0.7	0.658	1
Maturing neurons	OAZ1	0.000520344	0.119045	0.541	0.501	1
Maturing neurons	TMEM161B-AS1	0.00054011	0.0684339	0.574	0.526	1
Maturing neurons	JMJD1C	0.000623247	0.0964621	0.783	0.752	1
Maturing neurons	RTF1	0.000636735	0.12149	0.561	0.525	1
Maturing neurons	MAK	0.000735845	0.102964	0.528	0.492	1
Maturing neurons	RBM6	0.000941916	0.131935	0.511	0.476	1
Maturing neurons	COMMD6	0.00107108	0.10836	0.584	0.547	1
Maturing neurons	ZFAS1	0.0010912	0.117686	0.582	0.548	1
Maturing neurons	SBF2	0.00125461	0.627798	0.574	0.593	1
Maturing neurons	CCDC88A	0.00189947	0.0944441	0.541	0.502	1
Maturing neurons	NEFL	0.00254451	0.0866025	0.517	0.483	1
Maturing neurons	CASK	0.0032931	0.0956489	0.525	0.49	1
Maturing neurons	MIR99AHG	0.00423249	0.0604294	0.703	0.658	1
Maturing neurons	BEX1	0.00432464	0.0539625	0.696	0.662	1
Maturing neurons	RPS3	0.00463129	0.0939527	0.766	0.753	1
Maturing neurons	SET	0.00643929	0.0767867	0.639	0.606	1
Maturing neurons	SUB1	0.00647049	0.10995	0.581	0.554	1
Maturing neurons	TNRC6B	0.00650186	0.0642015	0.712	0.683	1
Maturing neurons	AC009315.1	0.00665565	0.0391463	0.551	0.511	1
Maturing neurons	DNAJA1	0.00697939	0.10185	0.538	0.515	1
Maturing neurons	GPATCH8	0.0082187	0.100725	0.512	0.483	1
Maturing neurons	C11orf58	0.0153652	0.0861003	0.516	0.49	1
Maturing neurons	PEBP1	0.0154444	0.0738411	0.759	0.745	1
Maturing neurons	STRAP	0.0162819	0.0924051	0.543	0.519	1
Maturing neurons	HACD3	0.0166224	0.0838512	0.512	0.487	1
Maturing neurons	HNRNPDL	0.0175095	0.0882154	0.65	0.633	1
Maturing neurons	EVL	0.0210866	0.0385615	0.542	0.506	1
Maturing neurons	PAFAH1B1	0.0218934	0.0759409	0.597	0.573	1
Maturing neurons	CRLF3	0.0220774	0.0729475	0.655	0.641	1
Maturing neurons	ATP6V1G1	0.023638	0.0486894	0.681	0.651	1
Maturing neurons	KANSL1	0.0305231	0.104783	0.538	0.519	1
Maturing neurons	BMERB1	0.0358703	0.0606707	0.543	0.521	1
Maturing neurons	ANKS1B	0.0365172	0.351853	0.533	0.581	1
Maturing neurons	OCIAD1	0.0424848	0.0685276	0.511	0.488	1
Maturing neurons	WSB1	0.0490181	0.0514403	0.603	0.576	1
Maturing neurons	HNRNPA2B1	0.0785229	0.0207615	0.622	0.591	1
Maturing neurons	COX6A1	0.0871407	0.0398777	0.566	0.54	1
Maturing neurons	MEIS1	0.0877798	0.0735355	0.514	0.502	1
Maturing neurons	TTC19	0.0889115	0.0587895	0.504	0.484	1
Maturing neurons	ACTG1	0.0921588	0.0327963	0.958	0.959	1
Maturing neurons	YWHAQ	0.107819	0.044544	0.583	0.564	1
Maturing neurons	MACF1	0.118583	0.03232	0.704	0.675	1
Maturing neurons	SKP1	0.138569	0.0418362	0.694	0.675	1
Maturing neurons	UBC	0.172839	0.0351257	0.629	0.61	1
Maturing neurons	HMGN1	0.176678	0.0349032	0.573	0.562	1
Maturing neurons	SEC61B	0.192883	0.032033	0.51	0.499	1
Maturing neurons	ATP5PF	0.196647	0.0458984	0.532	0.519	1
Maturing neurons	SUMO2	0.22761	0.0217978	0.762	0.751	1
Maturing neurons	COX7A2	0.235927	0.0282808	0.654	0.637	1
Maturing neurons	NR6A1	0.284895	0.0657637	0.623	0.618	1
Maturing neurons	RPL37	0.294351	0.0133354	0.815	0.795	1
Maturing neurons	TMA7	0.327972	0.0234238	0.612	0.601	1
Maturing neurons	COX7C	0.343199	0.000361865	0.725	0.71	1
Maturing neurons	EID1	0.347291	0.00844309	0.564	0.543	1
Maturing neurons	RPS11	0.370807	0.00458422	0.832	0.818	1
Maturing neurons	PPM1E	0.383331	0.00477394	0.552	0.533	1
Maturing neurons	LUC7L3	0.421819	0.00285515	0.679	0.665	1
Maturing neurons	ATP5MG	0.423863	0.0179803	0.673	0.657	1
Maturing neurons	RPS9	0.451629	0.0471238	0.551	0.547	1
Maturing neurons	COX6C	0.494767	0.00344772	0.64	0.628	1
Maturing neurons	RPS5	0.501455	0.0188156	0.581	0.572	1
Maturing neurons	BRI3	0.530442	0.0167065	0.51	0.502	1
Maturing neurons	RPL11	0.647887	0.00375134	0.898	0.89	1
Maturing neurons	RBX1	0.65342	0.0147128	0.578	0.574	1
Maturing neurons	APC	0.672715	0.026559	0.528	0.521	1
Maturing neurons	RPL13	0.674205	0.00294922	0.822	0.829	1
Maturing neurons	MGST3	0.690828	0.0308794	0.533	0.533	1
Maturing neurons	RPS7	0.727894	0.0150496	0.848	0.847	1
Maturing neurons	RPL5	0.792494	0.000904416	0.942	0.936	1
Maturing neurons	NF1	0.890569	1.98116e-05	0.559	0.555	1
Maturing neurons	RAB2A	0.928478	0.003117	0.514	0.515	1

## Sheet: Mature neurons
cluster	gene	p_val	avg_log2FC	pct.1	pct.2	p_val_adj
Mature neurons	CTNNA2	0	2.54662	0.825	0.27	0
Mature neurons	CCSER1	0	2.74954	0.781	0.235	0
Mature neurons	AC069228.1	0	2.29967	0.805	0.285	0
Mature neurons	ANK3	0	1.92726	0.9	0.394	0
Mature neurons	SLC8A1	0	2.21633	0.712	0.263	0
Mature neurons	PPFIA2	0	2.34181	0.631	0.185	0
Mature neurons	MYT1L	0	1.93724	0.674	0.236	0
Mature neurons	SLC8A1-AS1	0	2.0604	0.724	0.288	0
Mature neurons	GRIA2	0	2.16979	0.622	0.192	0
Mature neurons	PCDH9-AS2	0	2.28343	0.759	0.334	0
Mature neurons	NRXN1	0	1.67075	0.964	0.539	0
Mature neurons	NAV3	0	1.97923	0.667	0.256	0
Mature neurons	MAPT	0	1.96092	0.62	0.21	0
Mature neurons	ZFHX3	0	2.26984	0.708	0.298	0
Mature neurons	PCDH9	0	2.05733	0.863	0.461	0
Mature neurons	MDGA2	0	2.15949	0.653	0.255	0
Mature neurons	UBE3A	0	1.72063	0.876	0.478	0
Mature neurons	CSMD1	0	2.89326	0.556	0.163	0
Mature neurons	LRRTM4	0	1.90617	0.738	0.347	0
Mature neurons	ZFHX4	0	2.64319	0.547	0.166	0
Mature neurons	RTN1	0	1.43099	0.798	0.42	0
Mature neurons	AFF2	0	1.96029	0.579	0.201	0
Mature neurons	CDH18	0	2.74079	0.531	0.154	0
Mature neurons	KCND2	0	2.46752	0.525	0.159	0
Mature neurons	SEZ6L2	0	1.83282	0.539	0.185	0
Mature neurons	DOK6	0	1.67625	0.648	0.298	0
Mature neurons	NKAIN2	0	2.19614	0.571	0.226	0
Mature neurons	SORBS2	0	1.13534	0.739	0.401	0
Mature neurons	NRG1	0	2.02237	0.561	0.224	0
Mature neurons	AC119868.2	0	1.77372	0.604	0.267	0
Mature neurons	LINC01414	0	1.8787	0.529	0.193	0
Mature neurons	NRG3	0	1.63834	0.902	0.571	0
Mature neurons	LINC01122	0	2.12162	0.521	0.194	0
Mature neurons	RAB3C	0	1.33972	0.653	0.329	0
Mature neurons	PAK5	0	1.79018	0.506	0.182	0
Mature neurons	NR2F2-AS1	0	1.62954	0.696	0.374	0
Mature neurons	XKR4	0	1.61959	0.552	0.232	0
Mature neurons	AC092691.1	0	1.83311	0.559	0.248	0
Mature neurons	PTPRD	0	1.8088	0.876	0.565	0
Mature neurons	NEFL	0	1.53073	0.592	0.286	0
Mature neurons	FAM155A	0	1.43717	0.898	0.596	0
Mature neurons	KIF26B	0	1.81215	0.511	0.21	0
Mature neurons	TNIK	0	1.65687	0.507	0.206	0
Mature neurons	SCN3A	0	1.41797	0.545	0.246	0
Mature neurons	FGF14	0	1.50107	0.596	0.297	0
Mature neurons	FRMD5	0	0.945888	0.713	0.415	0
Mature neurons	NBEA	0	1.3435	0.607	0.311	0
Mature neurons	SNAP25-AS1	0	1.4171	0.559	0.266	0
Mature neurons	DCLK1	0	1.15017	0.746	0.454	0
Mature neurons	BACH2	0	1.32498	0.707	0.417	0
Mature neurons	AC019197.1	0	1.33546	0.544	0.263	0
Mature neurons	AC012409.2	0	1.59925	0.833	0.552	0
Mature neurons	DPP10	0	1.90756	0.524	0.245	0
Mature neurons	TANC2	0	1.13488	0.657	0.378	0
Mature neurons	PKIA	0	1.23617	0.559	0.282	0
Mature neurons	DMD	0	1.49229	0.615	0.341	0
Mature neurons	AKAP9	0	1.12045	0.671	0.399	0
Mature neurons	CACNA1C	0	1.32088	0.553	0.282	0
Mature neurons	BASP1	0	1.28055	0.928	0.658	0
Mature neurons	PTPRN2	0	0.933343	0.653	0.385	0
Mature neurons	KIF5C	0	0.867365	0.705	0.438	0
Mature neurons	PTPRG	0	1.56725	0.694	0.427	0
Mature neurons	PHACTR1	0	1.61015	0.513	0.247	0
Mature neurons	RBFOX2	0	0.974259	0.74	0.474	0
Mature neurons	CACNA2D3	0	1.9411	0.505	0.24	0
Mature neurons	GRIK2	0	1.69667	0.501	0.241	0
Mature neurons	PPP3CA	0	1.30748	0.512	0.253	0
Mature neurons	GALNT17	0	1.33522	0.5	0.244	0
Mature neurons	AC015923.1	0	1.01357	0.76	0.504	0
Mature neurons	KCNH7	0	1.2361	0.541	0.286	0
Mature neurons	DCX	0	0.955595	0.611	0.361	0
Mature neurons	THSD7A	0	0.830984	0.687	0.438	0
Mature neurons	EVL	0	1.04494	0.596	0.347	0
Mature neurons	ERC2	0	1.14372	0.551	0.304	0
Mature neurons	PDE5A	0	1.09663	0.694	0.449	0
Mature neurons	KCNMB2-AS1	0	1.31988	0.522	0.279	0
Mature neurons	NCAM2	0	1.87939	0.52	0.279	0
Mature neurons	PLEKHA5	0	1.18025	0.528	0.289	0
Mature neurons	SYT1	0	0.529574	0.744	0.509	0
Mature neurons	NR2F2	0	1.27774	0.811	0.581	0
Mature neurons	SMYD3	0	1.07724	0.593	0.364	0
Mature neurons	MYCBP2	0	0.956194	0.636	0.409	0
Mature neurons	AC009315.1	0	1.08453	0.593	0.367	0
Mature neurons	NLGN1	0	1.30266	0.804	0.588	0
Mature neurons	FRMD4A	0	0.882895	0.802	0.587	0
Mature neurons	LRRC7	0	1.0976	0.547	0.332	0
Mature neurons	MYCBP2-AS1	0	0.958499	0.669	0.454	0
Mature neurons	GAP43	0	1.08802	0.51	0.298	0
Mature neurons	RBMS3	0	1.23508	0.525	0.314	0
Mature neurons	AC053513.1	0	0.843124	0.647	0.436	0
Mature neurons	RIMS2	0	1.0203	0.613	0.407	0
Mature neurons	TRIO	0	0.822421	0.67	0.467	0
Mature neurons	AL035427.1	0	0.899224	0.567	0.365	0
Mature neurons	CADM1	0	0.904393	0.569	0.368	0
Mature neurons	NTM	0	1.22042	0.795	0.6	0
Mature neurons	AC068051.1	0	1.44151	0.523	0.331	0
Mature neurons	ADGRL3	0	1.05565	0.876	0.684	0
Mature neurons	FSIP2-AS1	0	0.997857	0.823	0.632	0
Mature neurons	STMN2	0	1.11916	0.959	0.77	0
Mature neurons	STARD4-AS1	0	0.573201	0.779	0.592	0
Mature neurons	KIDINS220	0	0.78135	0.628	0.45	0
Mature neurons	DLEU1	0	0.969202	0.571	0.396	0
Mature neurons	LSAMP	0	1.24805	0.824	0.653	0
Mature neurons	BMPR2	0	0.740241	0.679	0.515	0
Mature neurons	STMN1	0	0.805295	0.908	0.752	0
Mature neurons	LRP1B	0	1.17747	0.673	0.519	0
Mature neurons	ROBO2	0	1.07443	0.616	0.469	0
Mature neurons	CAMTA1	0	0.786396	0.855	0.709	0
Mature neurons	MEIS2	0	0.892624	0.892	0.757	0
Mature neurons	CADM2	0	0.991404	0.705	0.586	0
Mature neurons	NOVA1	0	0.648092	0.838	0.745	0
Mature neurons	SOX4	0	0.458402	0.955	0.871	0
Mature neurons	PTMA	0	0.421938	0.963	0.894	0
Mature neurons	SNHG14	0	1.00563	0.988	0.919	0
Mature neurons	RPL37A	0	0.428985	0.938	0.889	0
Mature neurons	TMSB10	0	0.747761	0.99	0.949	0
Mature neurons	ADARB2	2.20394e-305	0.923912	0.511	0.306	6.19328e-301
Mature neurons	CERS6	1.73283e-302	0.769708	0.536	0.333	4.86941e-298
Mature neurons	AP000462.1	1.71248e-299	0.96601	0.534	0.346	4.81225e-295
Mature neurons	CEP170	2.17394e-299	0.829619	0.545	0.357	6.109e-295
Mature neurons	KALRN	2.77214e-294	0.668104	0.639	0.449	7.79e-290
Mature neurons	BMERB1	1.67322e-292	0.792947	0.586	0.406	4.7019e-288
Mature neurons	TNRC6C	9.62012e-286	0.862994	0.511	0.325	2.70335e-281
Mature neurons	CXADR	5.31964e-283	0.846532	0.5	0.311	1.49487e-278
Mature neurons	DOCK3	1.50959e-280	0.589423	0.739	0.601	4.24211e-276
Mature neurons	CD24	4.00536e-280	0.752208	0.565	0.378	1.12555e-275
Mature neurons	SCG3	1.48191e-279	0.767253	0.568	0.385	4.16432e-275
Mature neurons	RPS8	3.44318e-278	0.522914	0.825	0.737	9.67568e-274
Mature neurons	MED13L	5.98736e-277	0.7466	0.606	0.441	1.68251e-272
Mature neurons	RERE	2.59404e-269	0.393672	0.887	0.798	7.28952e-265
Mature neurons	EPC1	4.43422e-264	0.766669	0.556	0.385	1.24606e-259
Mature neurons	GPHN	3.33125e-259	0.552086	0.798	0.703	9.36113e-255
Mature neurons	H3F3B	8.23433e-259	0.361085	0.967	0.944	2.31393e-254
Mature neurons	CMIP	2.14752e-252	0.716036	0.571	0.402	6.03475e-248
Mature neurons	FNBP1L	3.99802e-252	0.624391	0.646	0.485	1.12348e-247
Mature neurons	AC079052.1	9.80689e-242	0.644935	0.697	0.571	2.75583e-237
Mature neurons	RABGAP1L	2.77805e-227	0.708538	0.577	0.424	7.8066e-223
Mature neurons	MAK	3.15549e-223	0.752061	0.549	0.393	8.86725e-219
Mature neurons	AC004160.1	1.94062e-222	0.583952	0.533	0.35	5.45333e-218
Mature neurons	KLHL23	1.18393e-220	0.733007	0.508	0.344	3.32697e-216
Mature neurons	EXOC6B	5.98024e-218	0.669138	0.612	0.472	1.68051e-213
Mature neurons	MAGI2	6.11059e-218	0.623475	0.662	0.506	1.71714e-213
Mature neurons	ST7-AS2	9.74248e-214	0.602067	0.589	0.425	2.73773e-209
Mature neurons	AC027018.1	1.19966e-212	0.76424	0.526	0.373	3.37117e-208
Mature neurons	JPT1	2.11632e-201	0.463831	0.758	0.635	5.94708e-197
Mature neurons	CSRNP3	4.22694e-200	0.713275	0.541	0.398	1.18781e-195
Mature neurons	UBE2E3	1.43752e-194	0.660827	0.555	0.411	4.03957e-190
Mature neurons	CCDC88A	5.13168e-191	0.629234	0.556	0.409	1.44205e-186
Mature neurons	SSH2	7.05709e-191	0.635684	0.534	0.38	1.98311e-186
Mature neurons	ARID1B	1.67246e-186	0.546089	0.672	0.555	4.69977e-182
Mature neurons	CLASP2	3.79998e-183	0.447159	0.75	0.636	1.06783e-178
Mature neurons	CPE	5.77976e-183	0.565703	0.605	0.464	1.62417e-178
Mature neurons	IPO9-AS1	8.3194e-176	0.288725	0.522	0.34	2.33784e-171
Mature neurons	HECTD4	1.23526e-175	0.60397	0.545	0.404	3.47121e-171
Mature neurons	CRLF3	6.38417e-166	0.515907	0.682	0.568	1.79402e-161
Mature neurons	PEBP1	1.37577e-162	0.420461	0.775	0.691	3.86606e-158
Mature neurons	NEDD4L	6.04768e-162	0.545037	0.547	0.403	1.69946e-157
Mature neurons	GRIP1	4.79254e-159	0.65682	0.546	0.422	1.34675e-154
Mature neurons	XKR6	8.86108e-150	0.624354	0.51	0.384	2.49005e-145
Mature neurons	AFF3	7.92063e-148	0.594076	0.695	0.622	2.22578e-143
Mature neurons	NSD3	4.33279e-143	0.543283	0.555	0.433	1.21756e-138
Mature neurons	RPS29	4.95669e-142	0.388134	0.796	0.728	1.39288e-137
Mature neurons	RPL34	4.71489e-140	0.309281	0.901	0.86	1.32493e-135
Mature neurons	LUC7L3	9.94329e-140	0.433464	0.7	0.604	2.79417e-135
Mature neurons	BEX1	1.42251e-139	0.447626	0.699	0.597	3.99739e-135
Mature neurons	EXT1	8.15031e-134	0.725037	0.561	0.462	2.29032e-129
Mature neurons	AC093879.1	2.03746e-131	0.487171	0.681	0.595	5.72547e-127
Mature neurons	IL1RAPL1	4.85937e-131	0.666334	0.564	0.463	1.36553e-126
Mature neurons	UBE2E2	6.61673e-129	0.562998	0.515	0.396	1.85937e-124
Mature neurons	UCHL1	1.78393e-124	0.455048	0.637	0.536	5.01302e-120
Mature neurons	ELAVL3	2.42027e-124	0.489676	0.54	0.418	6.8012e-120
Mature neurons	RPS3A	2.6077e-121	0.264935	0.94	0.922	7.3279e-117
Mature neurons	RPL14	1.0941e-119	0.346151	0.799	0.73	3.07452e-115
Mature neurons	LINC02315	5.57324e-114	0.367322	0.712	0.617	1.56614e-109
Mature neurons	RPS13	3.26463e-113	0.308924	0.871	0.835	9.17394e-109
Mature neurons	COX7A2	6.63483e-112	0.407533	0.67	0.578	1.86445e-107
Mature neurons	RPL31	1.14221e-111	0.455156	0.602	0.503	3.20973e-107
Mature neurons	RPL21	3.80287e-107	0.311877	0.827	0.778	1.06865e-102
Mature neurons	IL7	1.9141e-102	0.32122	0.668	0.561	5.37881e-98
Mature neurons	JPX	1.23004e-100	0.437624	0.705	0.646	3.45652e-96
Mature neurons	RPL38	6.05825e-100	0.334104	0.765	0.696	1.70243e-95
Mature neurons	YWHAB	7.66746e-100	0.451892	0.568	0.473	2.15463e-95
Mature neurons	NRXN3	3.25618e-99	0.0607105	0.659	0.546	9.1502e-95
Mature neurons	FTX	3.97432e-99	0.214911	0.945	0.937	1.11682e-94
Mature neurons	JMJD1C	1.61542e-96	0.312947	0.773	0.718	4.53949e-92
Mature neurons	RPL24	9.06535e-96	0.271136	0.889	0.865	2.54745e-91
Mature neurons	RPS4X	9.84307e-96	0.305298	0.816	0.763	2.766e-91
Mature neurons	AL031428.1	1.1243e-95	0.397155	0.572	0.463	3.15941e-91
Mature neurons	SNRPN	2.38199e-94	0.371829	0.624	0.527	6.69362e-90
Mature neurons	H3F3A	6.50041e-94	0.225103	0.951	0.942	1.82668e-89
Mature neurons	RPL39	3.39798e-93	0.279541	0.881	0.853	9.54867e-89
Mature neurons	DIP2C	8.02494e-93	0.463507	0.501	0.4	2.25509e-88
Mature neurons	RPL32	2.00157e-92	0.267285	0.887	0.858	5.62462e-88
Mature neurons	RPL15	2.04393e-92	0.248599	0.914	0.894	5.74364e-88
Mature neurons	ATRX	1.10683e-90	0.436452	0.546	0.454	3.1103e-86
Mature neurons	KLC1	1.86633e-90	0.433023	0.516	0.416	5.24457e-86
Mature neurons	TUT4	1.24124e-89	0.382692	0.631	0.548	3.48802e-85
Mature neurons	RPLP2	1.51283e-89	0.332067	0.759	0.707	4.25121e-85
Mature neurons	YWHAQ	8.37383e-89	0.403282	0.596	0.509	2.35313e-84
Mature neurons	MIF	1.6119e-85	0.396148	0.593	0.506	4.52961e-81
Mature neurons	PPM1E	7.33003e-82	0.413216	0.565	0.476	2.05981e-77
Mature neurons	RAB11A	1.43575e-81	0.46435	0.538	0.452	4.03461e-77
Mature neurons	ANK2	3.59364e-81	0.276429	0.716	0.648	1.00985e-76
Mature neurons	CCNI	1.4015e-80	0.424434	0.559	0.478	3.93837e-76
Mature neurons	ATP6V0C	8.37871e-80	0.437952	0.504	0.414	2.3545e-75
Mature neurons	RPL26	1.0976e-78	0.261825	0.847	0.812	3.08436e-74
Mature neurons	ROBO1	2.70972e-77	0.920141	0.599	0.588	7.61458e-73
Mature neurons	RPS21	1.1986e-76	0.331823	0.708	0.644	3.36819e-72
Mature neurons	RPL18A	1.96329e-74	0.306139	0.719	0.651	5.51703e-70
Mature neurons	RAPH1	1.07583e-73	0.385212	0.589	0.51	3.0232e-69
Mature neurons	FGF13	7.53897e-73	0.226913	0.574	0.481	2.11853e-68
Mature neurons	RPS11	1.4397e-72	0.263721	0.831	0.797	4.04571e-68
Mature neurons	RPL5	3.90694e-72	0.207522	0.94	0.93	1.09789e-67
Mature neurons	UQCRB	4.79223e-72	0.33084	0.666	0.597	1.34666e-67
Mature neurons	RPL23	2.79431e-70	0.256181	0.86	0.834	7.85229e-66
Mature neurons	RPL13A	1.32756e-68	0.272594	0.782	0.735	3.73058e-64
Mature neurons	CASK	4.28682e-68	0.375174	0.521	0.438	1.20464e-63
Mature neurons	COX6C	1.08399e-67	0.338586	0.652	0.585	3.04612e-63
Mature neurons	CSMD3	3.63602e-66	0.453501	0.521	0.438	1.02176e-61
Mature neurons	RBFOX1	1.16219e-65	0.180729	0.507	0.425	3.26587e-61
Mature neurons	STAG1	2.36315e-64	0.407949	0.508	0.433	6.64069e-60
Mature neurons	TTC28	5.97335e-64	0.291084	0.77	0.748	1.67857e-59
Mature neurons	TTC3	3.29469e-63	0.215601	0.862	0.85	9.2584e-59
Mature neurons	UQCRH	2.63589e-62	0.373316	0.535	0.458	7.40712e-58
Mature neurons	ACTG1	4.07955e-62	0.17695	0.961	0.955	1.14639e-57
Mature neurons	GNAS	4.86577e-62	0.319064	0.688	0.636	1.36733e-57
Mature neurons	PFDN2	1.37432e-61	0.34559	0.577	0.501	3.86198e-57
Mature neurons	PHF14	2.42072e-61	0.354874	0.562	0.49	6.80246e-57
Mature neurons	RPL10	6.14966e-61	0.221911	0.863	0.833	1.72812e-56
Mature neurons	RPS15A	4.14481e-60	0.256262	0.796	0.762	1.16473e-55
Mature neurons	RPL9	2.95857e-58	0.232696	0.846	0.814	8.31387e-54
Mature neurons	GSK3B	1.21512e-57	0.335479	0.523	0.445	3.41461e-53
Mature neurons	RPS26	1.94246e-57	0.255223	0.784	0.75	5.4585e-53
Mature neurons	NDUFA4	8.11397e-57	0.232263	0.827	0.804	2.28011e-52
Mature neurons	CTNND2	1.21851e-56	0.226687	0.744	0.684	3.42415e-52
Mature neurons	ERBB4	6.35256e-56	0.116778	0.582	0.731	1.78513e-51
Mature neurons	ATP5MC3	3.44529e-51	0.295654	0.64	0.583	9.6816e-47
Mature neurons	RPS12	5.8915e-51	0.217026	0.87	0.849	1.65557e-46
Mature neurons	RPS27	1.40491e-49	0.207347	0.87	0.852	3.94793e-45
Mature neurons	TUBB3	3.79579e-49	0.192217	0.738	0.682	1.06666e-44
Mature neurons	EEF1A1	8.40564e-49	0.137825	0.988	0.985	2.36207e-44
Mature neurons	LINC00632	3.00412e-46	0.349183	0.539	0.481	8.44188e-42
Mature neurons	RPL37	9.63741e-46	0.218067	0.805	0.779	2.70821e-41
Mature neurons	RTF1	1.72e-45	0.310334	0.549	0.487	4.83337e-41
Mature neurons	COX7C	6.44108e-45	0.247925	0.724	0.687	1.81001e-40
Mature neurons	TERF2IP	5.63114e-44	0.29153	0.544	0.48	1.58241e-39
Mature neurons	ANKRD12	5.70338e-44	0.308742	0.547	0.489	1.60271e-39
Mature neurons	PDE4D	2.55287e-43	0.411306	0.626	0.58	7.17383e-39
Mature neurons	RPL35A	6.12347e-43	0.201675	0.826	0.808	1.72075e-38
Mature neurons	RPL36A	1.1891e-41	0.252125	0.669	0.619	3.34148e-37
Mature neurons	RPL30	3.28635e-41	0.181587	0.911	0.907	9.23498e-37
Mature neurons	RAB2A	3.95835e-41	0.290067	0.537	0.475	1.11233e-36
Mature neurons	RASA1	5.00428e-41	0.324333	0.542	0.488	1.40625e-36
Mature neurons	KANSL1	6.97338e-41	0.284785	0.541	0.481	1.95959e-36
Mature neurons	DPYSL2	1.3069e-40	0.272844	0.624	0.575	3.67252e-36
Mature neurons	RPS17	3.57475e-40	0.232915	0.704	0.664	1.00454e-35
Mature neurons	RPL27	4.13653e-40	0.221065	0.718	0.673	1.16241e-35
Mature neurons	ELOB	7.19407e-40	0.304883	0.504	0.441	2.02161e-35
Mature neurons	MBD5	6.13639e-39	0.262662	0.658	0.621	1.72439e-34
Mature neurons	LINC00486	1.19288e-38	0.206342	0.779	0.757	3.3521e-34
Mature neurons	MARCKSL1	1.97563e-38	0.186653	0.801	0.772	5.55171e-34
Mature neurons	NCAM1	2.49377e-38	0.094183	0.77	0.713	7.00774e-34
Mature neurons	RPS3	4.38868e-37	0.201496	0.766	0.732	1.23326e-32
Mature neurons	ABI2	4.99063e-37	0.27267	0.563	0.509	1.40242e-32
Mature neurons	RPS25	2.66949e-35	0.1925	0.792	0.768	7.50154e-31
Mature neurons	RPS15	3.8163e-35	0.216893	0.746	0.716	1.07242e-30
Mature neurons	PLCB1	4.17938e-35	0.423054	0.606	0.586	1.17445e-30
Mature neurons	SUMO2	4.92839e-35	0.211032	0.76	0.737	1.38493e-30
Mature neurons	CALM2	2.04195e-34	0.179808	0.825	0.812	5.73809e-30
Mature neurons	RPL7	1.33121e-33	0.215125	0.723	0.687	3.74083e-29
Mature neurons	RPS14	6.04523e-33	0.175571	0.877	0.866	1.69877e-28
Mature neurons	RPL23A	1.49582e-32	0.237612	0.621	0.574	4.20342e-28
Mature neurons	RPS16	1.49706e-31	0.208687	0.723	0.688	4.20688e-27
Mature neurons	RPS28	2.12708e-30	0.15482	0.896	0.892	5.9773e-26
Mature neurons	CFL1	6.11958e-30	0.260666	0.525	0.476	1.71966e-25
Mature neurons	HSP90AA1	8.37791e-30	0.156056	0.783	0.754	2.35428e-25
Mature neurons	TOMM20	2.88765e-29	0.229484	0.607	0.563	8.11459e-25
Mature neurons	RPS18	2.53911e-28	0.16165	0.886	0.872	7.13515e-24
Mature neurons	MORF4L1	4.15972e-28	0.254797	0.54	0.497	1.16892e-23
Mature neurons	MAP1B	1.09946e-27	0.175137	0.881	0.891	3.0896e-23
Mature neurons	RPL10A	1.27623e-27	0.247496	0.559	0.514	3.58633e-23
Mature neurons	USP34	1.77736e-27	0.241883	0.581	0.543	4.99456e-23
Mature neurons	SEPTIN7	3.2162e-27	0.212827	0.599	0.553	9.03784e-23
Mature neurons	SRPK2	1.13363e-26	0.2263	0.591	0.553	3.1856e-22
Mature neurons	RPL6	2.73175e-26	0.162474	0.798	0.781	7.67649e-22
Mature neurons	PTMS	4.1611e-26	0.182534	0.64	0.595	1.16931e-21
Mature neurons	TUBB	1.65102e-25	0.205097	0.591	0.547	4.63952e-21
Mature neurons	RPL28	2.66369e-25	0.196816	0.706	0.678	7.48523e-21
Mature neurons	ATP5IF1	5.33249e-25	0.232738	0.523	0.474	1.49848e-20
Mature neurons	AC233296.1	1.41843e-24	0.134552	0.733	0.69	3.98592e-20
Mature neurons	GPATCH8	1.56728e-24	0.243485	0.5	0.456	4.40422e-20
Mature neurons	RPS23	2.38322e-24	0.114702	0.967	0.965	6.69709e-20
Mature neurons	RPS24	3.04544e-24	0.135455	0.937	0.938	8.55799e-20
Mature neurons	GTF2I	7.32629e-24	0.176293	0.658	0.625	2.05876e-19
Mature neurons	RPL17	1.09151e-23	0.166918	0.777	0.753	3.06725e-19
Mature neurons	R3HDM2	1.5558e-23	0.231287	0.505	0.462	4.37195e-19
Mature neurons	SET	3.43806e-22	0.187098	0.62	0.587	9.66129e-18
Mature neurons	RPL13	8.03378e-22	0.138002	0.836	0.817	2.25757e-17
Mature neurons	RPL36	2.78311e-20	0.164178	0.74	0.721	7.82081e-16
Mature neurons	AUTS2	7.03082e-20	0.136925	0.938	0.951	1.97573e-15
Mature neurons	CCNH	1.05953e-19	0.22624	0.511	0.474	2.97739e-15
Mature neurons	RPL18	1.06193e-19	0.145156	0.81	0.801	2.98414e-15
Mature neurons	DAB1	1.20137e-19	0.370777	0.498	0.608	3.37597e-15
Mature neurons	RPL11	1.93249e-19	0.125512	0.893	0.887	5.43048e-15
Mature neurons	XRCC5	3.49114e-19	0.218369	0.514	0.48	9.81046e-15
Mature neurons	RPL35	8.75164e-19	0.192966	0.589	0.555	2.4593e-14
Mature neurons	RPS27A	1.23792e-18	0.0952207	0.965	0.966	3.47869e-14
Mature neurons	RPS20	1.27396e-18	0.17679	0.682	0.66	3.57996e-14
Mature neurons	BTF3	4.59556e-18	0.204751	0.501	0.463	1.2914e-13
Mature neurons	ERC1	6.13961e-18	0.206423	0.518	0.483	1.72529e-13
Mature neurons	NDFIP1	6.44309e-18	0.177082	0.579	0.545	1.81057e-13
Mature neurons	DNAJA1	6.71049e-18	0.201382	0.529	0.493	1.88572e-13
Mature neurons	GNB1	9.26388e-18	0.184534	0.59	0.561	2.60324e-13
Mature neurons	DAAM1	2.3016e-17	0.151711	0.575	0.538	6.46773e-13
Mature neurons	FAU	3.06605e-17	0.142364	0.807	0.8	8.61591e-13
Mature neurons	PSMA7	6.68255e-17	0.178495	0.641	0.619	1.87786e-12
Mature neurons	RPL22	1.50362e-16	0.145872	0.736	0.722	4.22531e-12
Mature neurons	SORCS1	1.17325e-15	0.268118	0.413	0.503	3.29695e-11
Mature neurons	SSBP2	2.37954e-15	0.239691	0.597	0.586	6.68675e-11
Mature neurons	OAZ1	4.09936e-15	0.196315	0.515	0.482	1.15196e-10
Mature neurons	RPL29	9.88273e-14	0.15206	0.665	0.642	2.77715e-09
Mature neurons	EIF4G2	1.31235e-13	0.170729	0.597	0.578	3.68785e-09
Mature neurons	UBA52	1.66834e-13	0.180392	0.573	0.547	4.68821e-09
Mature neurons	TPT1	1.91408e-13	0.13028	0.851	0.844	5.37875e-09
Mature neurons	EEF1G	1.91506e-13	0.171289	0.51	0.477	5.38151e-09
Mature neurons	TCF25	1.36538e-12	0.177111	0.518	0.491	3.83686e-08
Mature neurons	MACF1	3.22697e-12	0.133538	0.68	0.67	9.06812e-08
Mature neurons	AGAP1	3.30191e-12	0.074212	0.77	0.758	9.27868e-08
Mature neurons	NR2F1	3.77697e-12	0.140891	0.76	0.882	1.06137e-07
Mature neurons	COX4I1	3.45237e-11	0.155281	0.55	0.522	9.70152e-07
Mature neurons	SUMF1	6.61801e-11	0.151771	0.635	0.619	1.85973e-06
Mature neurons	RPL27A	1.42028e-10	0.132106	0.747	0.746	3.99114e-06
Mature neurons	FBXO11	1.86496e-10	0.139014	0.617	0.602	5.24071e-06
Mature neurons	DDX24	2.69075e-10	0.143465	0.595	0.579	7.56127e-06
Mature neurons	MAP2	5.34102e-10	0.0598738	0.865	0.859	1.50088e-05
Mature neurons	RPS7	7.41234e-09	0.0916541	0.849	0.842	0.000208294
Mature neurons	RPS5	8.66037e-09	0.14134	0.578	0.562	0.000243365
Mature neurons	GNAQ	2.16291e-08	0.144948	0.598	0.586	0.000607801
Mature neurons	ASH1L	2.39108e-08	0.145896	0.538	0.521	0.000671917
Mature neurons	RTN4	2.73419e-08	0.080367	0.748	0.741	0.000768335
Mature neurons	NACA	6.51259e-08	0.0990877	0.83	0.835	0.0018301
Mature neurons	SARAF	1.1913e-07	0.11589	0.581	0.559	0.00334767
Mature neurons	SKP1	6.02607e-07	0.102993	0.679	0.671	0.0169339
Mature neurons	CUX1	2.87192e-06	0.00163753	0.499	0.542	0.0807038
Mature neurons	JUND	2.61895e-05	0.0853654	0.632	0.618	0.735951
Mature neurons	MEIS1	3.16908e-05	0.194137	0.503	0.503	0.890544
Mature neurons	ATP5MG	5.76234e-05	0.097281	0.661	0.654	1
Mature neurons	DYNLT1	6.53502e-05	0.109342	0.549	0.536	1
Mature neurons	CIRBP	9.48117e-05	0.097091	0.623	0.617	1
Mature neurons	REV3L	9.8087e-05	0.0615015	0.649	0.64	1
Mature neurons	CHD9	0.00109442	0.0908629	0.622	0.622	1
Mature neurons	MAP4K4	0.0011933	0.00977282	0.541	0.519	1
Mature neurons	NR6A1	0.00200725	0.0676361	0.62	0.615	1
Mature neurons	RACK1	0.00851885	0.0733295	0.594	0.588	1
Mature neurons	NKAIN3	0.0114245	0.352795	0.548	0.628	1
Mature neurons	TBCA	0.0179242	0.0855062	0.59	0.59	1
Mature neurons	RTN3	0.0179541	0.0685914	0.656	0.662	1
Mature neurons	CDH2	0.0188563	0.0114705	0.538	0.559	1
Mature neurons	COX6A1	0.0193325	0.0839778	0.543	0.539	1
Mature neurons	ATP5MD	0.0219655	0.0890506	0.51	0.505	1
Mature neurons	SEC61G	0.0300418	0.0851511	0.581	0.583	1
Mature neurons	HSP90AB1	0.0496505	0.0340836	0.786	0.796	1
Mature neurons	RPL7A	0.0640766	0.047072	0.886	0.9	1
Mature neurons	MYL6	0.0723816	0.0593235	0.659	0.663	1
Mature neurons	RPS19	0.0966453	0.0435206	0.848	0.861	1
Mature neurons	ATP5F1E	0.126995	0.0208499	0.667	0.688	1
Mature neurons	PFDN5	0.128482	0.0698985	0.543	0.545	1
Mature neurons	RPL8	0.212579	0.0497529	0.704	0.708	1
Mature neurons	ZFAS1	0.272343	0.013544	0.545	0.557	1
Mature neurons	EIF2S2	0.320789	0.008713	0.522	0.533	1
Mature neurons	UBL5	0.324347	0.0245204	0.541	0.552	1
Mature neurons	ATP5PF	0.343325	0.0590776	0.519	0.522	1
Mature neurons	RPL19	0.373416	0.0201767	0.738	0.758	1
Mature neurons	HNRNPDL	0.485525	0.00673627	0.629	0.643	1
Mature neurons	LSM7	0.500252	0.0502626	0.499	0.503	1
Mature neurons	HMGN1	0.515619	0.046182	0.561	0.565	1
Mature neurons	NCOR1	0.582411	0.0348118	0.506	0.519	1
Mature neurons	CBX5	0.624927	0.0176366	0.525	0.538	1
Mature neurons	RPS2	0.739124	0.0160732	0.867	0.874	1
Mature neurons	RBX1	0.743868	0.0292142	0.573	0.577	1
Mature neurons	YBX1	0.74561	0.020399	0.747	0.765	1
Mature neurons	SEC62	0.881724	0.0338444	0.668	0.688	1
Mature neurons	ANKRD17	0.903941	0.0261706	0.492	0.5	1
Mature neurons	COMMD6	0.95937	0.0385089	0.546	0.555	1
Mature neurons	SNHG29	0.963719	0.0257714	0.583	0.593	1
Mature neurons	PAFAH1B1	0.980796	0.0286064	0.571	0.581	1
