# Supplementary material for: Mutant huntingtin impairs neurodevelopment in human brain organoids through CHCHD2-mediated neurometabolic failure
Source: Nat Commun. 2024 Aug 22;15:7027. doi: 10.1038/s41467-024-51216-w (PMC11341898; doi:10.1038/s41467-024-51216-w)
Supplement: Supplementary file 7 — Supplementary Data 4 [file 41467_2024_51216_MOESM7_ESM.xlsx]

## Sheet: iPSCs 70Q 70Q vs. WT WT
Significant	-LOG(P-value)	Difference	Protein IDs	Majority protein IDs	Protein names	Gene names	Student's T-test Significant iPSC_HD_iPSC_Ctrl	Student's T-test significant	Peptides	Razor + unique peptides	Unique peptides	Sequence coverage [%]	Unique + razor sequence coverage [%]	Unique sequence coverage [%]	Mol. weight [kDa]	Q-value	Score	Intensity	MS/MS count	-Log Student's T-test p-value iPSC_HD_iPSC_Ctrl	Student's T-test q-value iPSC_HD_iPSC_Ctrl	Student's T-test Difference iPSC_HD_iPSC_Ctrl	Student's T-test Test statistic iPSC_HD_iPSC_Ctrl	iPSCs_70Q/70Q_1	iPSCs_70Q/70Q_2	iPSCs_70Q/70Q_3	iPSCs_WT/WT_1	iPSCs_WT/WT_2	iPSCs_WT/WT_3	iPSCs_70Q/70Q_1	iPSCs_70Q/70Q_2	iPSCs_70Q/70Q_3	iPSCs_WT/WT_1	iPSCs_WT/WT_2	iPSCs_WT/WT_3
	1.35279	-0.726102	Q9NRG9;F8VZ44;H3BU82;F8VUB6	Q9NRG9;F8VZ44;H3BU82	Aladin	AAAS			8	8	8	25.1	25.1	25.1	59.573	0	30.18	153080000	39	1.35279	0.256886	-0.726102	-2.89404	23.7157	23.348	23.8396	24.2402	24.7563	24.0851	1.3776e+07	1.0677e+07	1.5012e+07	1.9816e+07	2.8339e+07	1.7797e+07
	0.627381	0.599281	Q86V21;E7EW25	Q86V21	Acetoacetyl-CoA synthetase	AACS			6	6	6	10.9	10.9	10.9	75.143	0	12.275	226720000	51	0.627381	0.374474	0.599281	1.39374	22.5373	23.9558	22.9479	22.712	22.5054	22.4256	6.0868e+06	1.6271e+07	8.0909e+06	6.8708e+06	5.954e+06	5.6335e+06
	1.24374	0.808448	Q2M2I8;E9PG46	Q2M2I8;E9PG46	AP2-associated protein kinase 1	AAK1			12	12	10	18.8	18.8	16.6	103.88	0	78.241	390550000	74	1.24374	0.261313	0.808448	2.64885	22.9288	23.1045	22.568	22.5766	21.8585	21.7409	7.9848e+06	9.0189e+06	6.218e+06	6.2551e+06	3.8024e+06	3.5049e+06
	1.02915	1.01054	Q13685;C9JG97;C9JEH3;C9JTS3;H7C0R2	Q13685;C9JG97;C9JEH3;C9JTS3	Angio-associated migratory cell protein	AAMP			5	5	5	21.7	21.7	21.7	46.75	0	73.838	127690000	26	1.02915	0.2755	1.01054	2.19175	22.6604	23.5432	22.2819	22.2656	21.8561	21.3323	6.6294e+06	1.2224e+07	5.0995e+06	5.0421e+06	3.79605e+06	2.64038e+06
	1.56862	0.821451	Q9Y312;A2A2Q9	Q9Y312;A2A2Q9	Protein AAR2 homolog	AAR2			7	7	7	29.2	29.2	29.2	43.472	0	21.134	187030000	43	1.56862	0.256886	0.821451	3.41106	22.8294	23.1949	22.8384	22.481	21.7597	22.1576	7.4528e+06	9.60209e+06	7.4995e+06	5.8539e+06	3.55085e+06	4.6784e+06
	0.888384	0.941505	P49588;H3BPK7	P49588	Alanine--tRNA ligase, cytoplasmic	AARS			46	46	46	63.9	63.9	63.9	106.81	0	323.31	10206000000	975	0.888384	0.295429	0.941505	1.90624	26.2406	26.4624	26.2459	26.2642	24.5801	25.28	7.9287e+07	9.24631e+07	7.9582e+07	8.0598e+07	2.5081e+07	4.0743e+07
	1.3482	-0.900707	Q5JTZ9	Q5JTZ9	Alanine--tRNA ligase, mitochondrial	AARS2			8	8	8	9.3	9.3	9.3	107.34	0	59.854	200690000	55	1.3482	0.256886	-0.900707	-2.88353	23.1551	22.4631	22.5014	23.3709	24.0408	23.4099	9.3409e+06	5.7817e+06	5.9372e+06	1.0848e+07	1.7259e+07	1.1145e+07
	1.93177	1.59151	Q9BTE6;C9J5N1;L7N2F4;H7C1K1;K7N799;K7EQ85;L7N2F5	Q9BTE6;C9J5N1	Alanyl-tRNA editing protein Aarsd1	AARSD1;PTGES3L-AARSD1			5	5	5	21.8	21.8	21.8	45.479	0	11.973	107890000	32	1.93177	0.256886	1.59151	4.3989	22.3532	22.4964	22.5788	20.9116	20.2555	21.4869	5.3579e+06	5.917e+06	6.2648e+06	1.9725e+06	1.2517e+06	2.93904e+06
	0.879436	-0.928692	Q9UDR5;F8WAH1;F8WE53	Q9UDR5;F8WAH1	Alpha-aminoadipic semialdehyde synthase, mitochondrial;Lysine ketoglutarate reductase;Saccharopine dehydrogenase	AASS			41	41	41	49.1	49.1	49.1	102.13	0	323.31	24977000000	1115	0.879436	0.2973	-0.928692	-1.88838	28.654	27.5742	28.0903	28.2899	29.5401	29.2746	4.2239e+08	1.9983e+08	2.8578e+08	3.2817e+08	7.8067e+08	6.4943e+08
	0.579639	-0.287988	Q9NY61;A0A087WWS8;A0A087WTH8	Q9NY61	Protein AATF	AATF			12	12	12	29.8	29.8	29.8	63.132	0	282.42	992580000	89	0.579639	0.398202	-0.287988	-1.30066	26.1392	25.6006	25.5055	25.8356	26.1414	26.1324	7.3909e+07	5.0881e+07	4.7636e+07	5.988e+07	7.4021e+07	7.3558e+07
	0.647934	-0.477947	O75027;A0A5F9ZA98;A0A590UJS8;A0A2R8Y473;B4DGL8;A0A087WW65;E9PJR8;A0A2R8YF35;E9PNQ5;A0A2R8Y3N2	O75027;A0A5F9ZA98;A0A590UJS8;A0A2R8Y473;B4DGL8;A0A087WW65	ATP-binding cassette sub-family B member 7, mitochondrial	ABCB7			9	9	9	13.8	13.8	13.8	82.64	0	79.612	385620000	75	0.647934	0.366589	-0.477947	-1.43376	23.9678	23.0264	23.5122	23.6723	24.3357	23.9323	1.6407e+07	8.54381e+06	1.1964e+07	1.3368e+07	2.1173e+07	1.6008e+07
	1.15495	-1.29026	P33527;I3L4X2;A0A0A0MS99	P33527;I3L4X2;A0A0A0MS99	Multidrug resistance-associated protein 1	ABCC1			11	11	11	10.3	10.3	10.3	171.59	0	31.399	166190000	54	1.15495	0.263509	-1.29026	-2.456	22.4945	21.5239	22.7452	23.266	24.2788	23.0896	5.9092e+06	3.0153e+06	7.0307e+06	1.0087e+07	2.0354e+07	8.9262e+06
	0.437576	-0.234428	P28288;A0A3B3ITW3	P28288;A0A3B3ITW3	ATP-binding cassette sub-family D member 3	ABCD3			8	8	8	14.6	14.6	14.6	75.475	0	17.074	283110000	64	0.437576	0.485897	-0.234428	-1.02069	23.679	23.4296	23.5863	23.7929	24.1799	23.4253	1.343e+07	1.1298e+07	1.2595e+07	1.4534e+07	1.9005e+07	1.1265e+07
	1.04743	0.785723	P61221;D6R9I9;D6RGF4;H0Y990	P61221;D6R9I9	ATP-binding cassette sub-family E member 1	ABCE1			23	23	23	44.2	44.2	44.2	67.314	0	234.77	3662700000	362	1.04743	0.273881	0.785723	2.22957	26.021	26.3399	26.1013	25.9958	24.8315	25.2777	6.8095e+07	8.494e+07	7.1989e+07	6.6915e+07	2.9856e+07	4.0678e+07
	0.270456	0.1488	Q8NE71;H0YGW7;Q5STZ8;A0A0G2JIC2;F5GYK6	Q8NE71;H0YGW7	ATP-binding cassette sub-family F member 1	ABCF1			30	30	30	44.5	44.5	44.5	95.925	0	323.31	3534800000	438	0.270456	0.635903	0.1488	0.675374	26.2273	26.417	26.3654	26.6027	26.063	25.8975	7.8558e+07	8.9599e+07	8.64529e+07	1.0191e+08	7.0106e+07	6.2506e+07
	1.52468	0.865598	Q9UG63;C9JHK9;C9JZV3	Q9UG63	ATP-binding cassette sub-family F member 2	ABCF2			19	19	19	36.6	36.6	36.6	71.289	0	44.174	1117200000	165	1.52468	0.256886	0.865598	3.30205	24.166	24.8939	24.4143	23.81	23.3244	23.7429	1.8823e+07	3.1175e+07	2.2358e+07	1.4707e+07	1.0504e+07	1.4039e+07
	0.656451	0.825657	Q9NUQ8;F8WCU6	Q9NUQ8	ATP-binding cassette sub-family F member 3	ABCF3			6	6	6	11.7	11.7	11.7	79.744	0	14.149	145760000	41	0.656451	0.363433	0.825657	1.45035	23.2822	24.0403	23.0093	23.0411	21.6634	23.1504	1.0201e+07	1.7253e+07	8.4429e+06	8.6311e+06	3.32148e+06	9.3102e+06
	0.978468	-1.02856	Q9NUJ1	Q9NUJ1	Mycophenolic acid acyl-glucuronide esterase, mitochondrial	ABHD10			11	11	11	40.2	40.2	40.2	33.932	0	64.351	1306600000	150	0.978468	0.280165	-1.02856	-2.08787	24.0912	22.519	23.656	24.148	24.6219	24.5819	1.7872e+07	6.0103e+06	1.3218e+07	1.859e+07	2.5819e+07	2.5113e+07
	2.4993	-1.0367	Q8N2K0;A0A5F9ZHQ8;A0A5F9ZH71;A0A5F9ZH49;A0A5F9ZHH2;I3L206;A0A5F9ZHQ0;A0A5F9ZGT4;A0A5F9ZHM3;A0A5F9ZH28;I3L294;A0A5F9ZGZ9;A0A5F9ZHF0;A0A5F9ZGW7;I3L380;I3L1V0;A0A5F9ZHG5;I3L440;Q5T712	Q8N2K0;A0A5F9ZHQ8;A0A5F9ZH71;A0A5F9ZH49;A0A5F9ZHH2;I3L206;A0A5F9ZHQ0;A0A5F9ZGT4	Monoacylglycerol lipase ABHD12	ABHD12			7	7	7	25.9	25.9	25.9	45.096	0	20.223	183550000	45	2.4993	0.198778	-1.0367	-6.34114	22.9223	22.9298	23.3801	24.0563	24.2376	24.0483	7.9489e+06	7.9901e+06	1.0917e+07	1.7445e+07	1.9781e+07	1.7349e+07
	1.02623	-0.895682	Q5VST6	Q5VST6	Alpha/beta hydrolase domain-containing protein 17B	ABHD17B			3	3	3	10.8	10.8	10.8	32.214	0.00017209	5.6853	117120000	28	1.02623	0.275599	-0.895682	-2.18573	22.6631	21.981	21.6728	22.4816	23.4718	23.0504	6.6414e+06	4.1393e+06	3.3431e+06	5.8565e+06	1.1634e+07	8.6866e+06
	1.32331	-0.824032	Q8IZP0;B6VEX4;A0A0A0MRT6;H0Y6B5	Q8IZP0;B6VEX4;A0A0A0MRT6	Abl interactor 1	ABI1			6	6	4	17.3	17.3	12.4	55.08	0	32.034	165220000	30	1.32331	0.256886	-0.824032	-2.82679	23.0604	22.1914	22.7373	23.3906	23.7699	23.3008	8.7475e+06	4.7895e+06	6.9921e+06	1.0997e+07	1.4304e+07	1.0333e+07
	0.997449	-1.26439	O14639;F8W8M4;A0A0A0MRL6;A0A3B3IS55;J3QSX6;A0A494C1P1;A0A494C1G0;H0Y7N6;F6XFR5	O14639;F8W8M4;A0A0A0MRL6;A0A3B3IS55;J3QSX6;A0A494C1P1;A0A494C1G0	Actin-binding LIM protein 1	ABLIM1			10	10	10	17.6	17.6	17.6	87.687	0	33.474	144460000	36	0.997449	0.278291	-1.26439	-2.12662	21.584	20.0181	21.7898	22.0482	22.7456	22.3913	3.14372e+06	1.06184e+06	3.6256e+06	4.3368e+06	7.0327e+06	5.5011e+06
	1.20965	1.07608	Q9P1F3;Q5SZC9	Q9P1F3;Q5SZC9	Costars family protein ABRACL	ABRACL			3	3	3	35.8	35.8	35.8	9.0564	0	81.996	1090600000	66	1.20965	0.263091	1.07608	2.57413	26.6741	26.8334	26.0752	26.056	24.8487	25.4498	1.0708e+08	1.1958e+08	7.0699e+07	6.9766e+07	3.0213e+07	4.583e+07
	0.0644836	-0.135981	Q9ULW3	Q9ULW3	Activator of basal transcription 1	ABT1			6	6	6	32	32	32	31.079	0	14.324	109250000	30	0.0644836	0.900429	-0.135981	-0.185289	22.8132	21.2912	23.0576	23.3049	22.624	21.641	7.3696e+06	2.56628e+06	8.7302e+06	1.0363e+07	6.464e+06	3.2703e+06
	0.675899	-0.874795	P09110;C9JDE9;H7C131;H0Y4D4;B4DVF4	P09110;C9JDE9;H7C131;H0Y4D4	3-ketoacyl-CoA thiolase, peroxisomal	ACAA1			10	10	10	40.6	40.6	40.6	44.292	0	102.79	996340000	102	0.675899	0.355291	-0.874795	-1.48823	25.3992	23.6009	24.7345	24.9469	25.8391	25.5731	4.425e+07	1.2723e+07	2.7914e+07	3.2341e+07	6.0025e+07	4.9918e+07
	0.884442	-0.72223	P42765;A0A0B4J2A4;K7EME0;K7EJ68;K7EJB1;K7ER88	P42765;A0A0B4J2A4;K7EME0	3-ketoacyl-CoA thiolase, mitochondrial	ACAA2			23	23	23	80.9	80.9	80.9	41.924	0	323.31	7640500000	664	0.884442	0.29665	-0.72223	-1.89837	27.3883	26.3633	26.9117	27.2233	28.0462	27.5604	1.7567e+08	8.6324e+07	1.2625e+08	1.5669e+08	2.7717e+08	1.9793e+08
	0.732469	0.624139	Q13085;Q59FY4;A0A0C4DGT1;O00763;A0A087X0W4;A0A087X2F8;A0A087X126;A0A087WYK6;S4R3S7;A0A087WVR6;A0A087WWN5;F8W8T8;H0YGH5	Q13085	Acetyl-CoA carboxylase 1;Biotin carboxylase	ACACA			52	52	52	30	30	30	265.55	0	323.31	2720400000	468	0.732469	0.33449	0.624139	1.59861	24.3962	25.4582	25.2323	24.7109	23.9795	24.5238	2.208e+07	4.6097e+07	3.9416e+07	2.7461e+07	1.6541e+07	2.4122e+07
	0.978085	-0.778124	Q709F0;D6RDI8;F8WEV0;H0Y9C6;A0A0J9YXS1	Q709F0;D6RDI8;F8WEV0	Acyl-CoA dehydrogenase family member 11	ACAD11			4	4	4	6.8	6.8	6.8	87.263	0	30.092	36997000	14	0.978085	0.280165	-0.778124	-2.08709	21.6699	20.8403	22.1106	22.3368	22.3366	22.2819	3.33641e+06	1.87746e+06	4.5286e+06	5.2971e+06	5.2963e+06	5.0994e+06
	0.958608	-0.549014	Q9UKU7;E9PLS3	Q9UKU7	Isobutyryl-CoA dehydrogenase, mitochondrial	ACAD8			16	16	16	42.7	42.7	42.7	45.069	0	140.43	654130000	110	0.958608	0.281963	-0.549014	-2.04752	24.5778	23.8772	24.392	24.5277	25.1048	24.8615	2.5042e+07	1.5408e+07	2.2015e+07	2.4187e+07	3.6083e+07	3.0483e+07
	0.712401	-0.443432	Q9H845;H0Y8Z9;D6RCD8	Q9H845;H0Y8Z9	Acyl-CoA dehydrogenase family member 9, mitochondrial	ACAD9			9	9	9	22.2	22.2	22.2	68.76	0	46.394	603530000	134	0.712401	0.341381	-0.443432	-1.55941	24.1006	23.3692	23.8093	23.9238	24.563	24.1227	1.7989e+07	1.0835e+07	1.47e+07	1.5914e+07	2.4785e+07	1.8266e+07
	0.453085	-0.324045	P11310;Q5T4U5;B7Z9I1;E9PJM9;H0YDT5;E9PRX4	P11310;Q5T4U5;B7Z9I1	Medium-chain specific acyl-CoA dehydrogenase, mitochondrial	ACADM			19	19	19	51.1	51.1	51.1	46.588	0	117.33	2042700000	252	0.453085	0.476608	-0.324045	-1.05163	25.3436	24.5453	25.0247	24.9713	25.6686	25.2458	4.2577e+07	2.4483e+07	3.4135e+07	3.2894e+07	5.3335e+07	3.9788e+07
	0.157904	-0.202731	P16219;E9PE82	P16219;E9PE82	Short-chain specific acyl-CoA dehydrogenase, mitochondrial	ACADS			7	7	7	17.2	17.2	17.2	44.297	0	13.988	47948000	20	0.157904	0.767355	-0.202731	-0.421316	21.4374	21.2446	21.7914	21.0386	22.5652	21.4777	2.83982e+06	2.48459e+06	3.6297e+06	2.154e+06	6.206e+06	2.9204e+06
	0.978301	-0.377282	P45954	P45954	Short/branched chain specific acyl-CoA dehydrogenase, mitochondrial	ACADSB			8	8	8	25.2	25.2	25.2	47.485	0	47.547	488290000	88	0.978301	0.280165	-0.377282	-2.08753	23.8734	23.6072	24.0225	24.2171	24.4406	23.9772	1.5368e+07	1.2778e+07	1.7041e+07	1.9502e+07	2.277e+07	1.6514e+07
	0.751488	-0.758687	P49748;G3V1M7;K7EQP4;J3QRJ8;J3KS89;J3QKU9;K7EJW8;J3KSR4;K7EMF8	P49748	Very long-chain specific acyl-CoA dehydrogenase, mitochondrial	ACADVL			25	25	25	53.6	53.6	53.6	70.389	0	254.54	2419000000	306	0.751488	0.329206	-0.758687	-1.63581	25.6781	24.1608	24.9845	25.4659	25.982	25.6515	5.3689e+07	1.8755e+07	3.3196e+07	4.6346e+07	6.6277e+07	5.2708e+07
	1.01414	0.802639	Q15057;A0A0U1RQT1;A0A087X1H5;H7C3Q8;H7C3K3;A0A5F9ZHJ9	Q15057;A0A0U1RQT1;A0A087X1H5	Arf-GAP with coiled-coil, ANK repeat and PH domain-containing protein 2	ACAP2			11	11	11	20.8	20.8	20.8	88.028	0	31.397	182810000	60	1.01414	0.276006	0.802639	2.16085	22.3605	22.3678	22.6551	22.3231	21.093	21.5594	5.3848e+06	5.4124e+06	6.605e+06	5.2473e+06	2.2368e+06	3.0904e+06
	1.01135	-0.667929	P24752;A0A5F9ZHL1;A0A5F9ZHJ0;A0A5F9ZHD4;A0A5F9ZHJ7;A0A5F9ZI66;A0A5F9ZHH9;H0YEL7;A0A5F9ZHL7;E9PRQ6	P24752;A0A5F9ZHL1;A0A5F9ZHJ0;A0A5F9ZHD4;A0A5F9ZHJ7;A0A5F9ZI66	Acetyl-CoA acetyltransferase, mitochondrial	ACAT1			19	19	19	53.4	53.4	53.4	45.199	0	205.78	3805100000	310	1.01135	0.276111	-0.667929	-2.15512	27.0301	26.0548	26.6125	27.0258	27.4654	27.21	1.3705e+08	6.9708e+07	1.026e+08	1.3664e+08	1.8531e+08	1.5525e+08
	1.00484	1.53176	Q9BWD1	Q9BWD1	Acetyl-CoA acetyltransferase, cytosolic	ACAT2			21	21	21	81.9	81.9	81.9	41.35	0	323.31	23168000000	780	1.00484	0.27768	1.53176	2.14177	27.5049	29.402	28.903	27.6265	26.2141	27.374	1.9046e+08	7.0941e+08	5.0195e+08	2.0721e+08	7.7845e+07	1.7394e+08
	0.534109	0.362644	Q9H3P7	Q9H3P7	Golgi resident protein GCP60	ACBD3			7	7	7	18.6	18.6	18.6	60.593	0	27.68	491760000	106	0.534109	0.422904	0.362644	1.2116	23.9031	23.3956	24.1158	23.8213	23.4076	23.0976	1.5687e+07	1.1035e+07	1.8179e+07	1.4823e+07	1.1127e+07	8.9757e+06
	1.18586	-1.16926	B7Z2R7;Q5T8D3;X6RDD7;Q5T8E0	B7Z2R7;Q5T8D3;X6RDD7;Q5T8E0	Acyl-CoA-binding domain-containing protein 5	ACBD5			10	10	10	23.5	23.5	23.5	58.792	0	21.236	2393600000	50	1.18586	0.263273	-1.16926	-2.52248	27.4499	26.2434	27.109	28.2848	28.4953	27.5299	1.8334e+08	7.9441e+07	1.4475e+08	3.2703e+08	3.784e+08	1.9379e+08
	0.625371	-0.178986	S4R3H4;Q9UKV3;E7EQT4;G3V3B0;G3V3T3;A0A087WYN3	S4R3H4;Q9UKV3;E7EQT4	Apoptotic chromatin condensation inducer in the nucleus	ACIN1			37	37	37	37.7	37.7	37.7	145.44	0	273.73	4892500000	628	0.625371	0.375337	-0.178986	-1.38982	25.9273	25.8811	26.0705	25.9209	26.1807	26.3142	6.3809e+07	6.1799e+07	7.0468e+07	6.3528e+07	7.60609e+07	8.3439e+07
	0.752141	1.1073	P53396;K7ESG8;K7EIE7	P53396	ATP-citrate synthase	ACLY			61	61	61	66.1	66.1	66.1	120.84	0	323.31	28246000000	1712	0.752141	0.329206	1.1073	1.63709	27.6899	29.6358	29.1124	28.3266	27.1319	27.6576	2.1652e+08	8.3417e+08	5.8038e+08	3.3664e+08	1.4707e+08	2.1173e+08
	1.50443	1.45729	P21399	P21399	Cytoplasmic aconitate hydratase	ACO1			19	19	19	27.7	27.7	27.7	98.398	0	323.31	1641300000	246	1.50443	0.256886	1.45729	3.2525	24.867	25.3163	25.1458	24.218	22.8121	23.9272	3.06e+07	4.1781e+07	3.7123e+07	1.9514e+07	7.364e+06	1.5952e+07
	1.35238	-0.821491	Q99798;A2A274	Q99798;A2A274	Aconitate hydratase, mitochondrial	ACO2			42	42	42	69.6	69.6	69.6	85.424	0	323.31	11016000000	1045	1.35238	0.256886	-0.821491	-2.8931	25.9789	25.7492	26.3204	26.6861	27.2904	26.5366	6.6135e+07	5.6401e+07	8.3797e+07	1.0797e+08	1.6414e+08	9.7344e+07
	0.117186	-0.140134	Q86TX2;A0A087X0W7;P49753;A0A087WT95;G3V4F2	Q86TX2;A0A087X0W7;P49753;A0A087WT95;G3V4F2	Acyl-coenzyme A thioesterase 1;Acyl-coenzyme A thioesterase 2, mitochondrial	ACOT1;ACOT2			7	7	6	22.3	22.3	19.7	46.277	0	20.907	146400000	41	0.117186	0.824859	-0.140134	-0.3221	22.5101	22.739	23.3681	22.8679	23.6805	22.4893	5.9732e+06	7.0004e+06	1.0827e+07	7.6545e+06	1.3444e+07	5.8877e+06
	1.8233	-1.11652	Q9NPJ3	Q9NPJ3	Acyl-coenzyme A thioesterase 13;Acyl-coenzyme A thioesterase 13, N-terminally processed	ACOT13			6	6	6	46.4	46.4	46.4	14.96	0	114.23	3209300000	158	1.8233	0.256886	-1.11652	-4.08626	26.3018	25.4921	25.8167	26.7304	27.2081	27.0217	8.2721e+07	4.7195e+07	5.9102e+07	1.1134e+08	1.5504e+08	1.3625e+08
	1.09699	0.460304	O00154;K7EKP8	O00154;K7EKP8	Cytosolic acyl coenzyme A thioester hydrolase	ACOT7			14	14	14	47.1	47.1	47.1	41.796	0	179.82	6623700000	412	1.09699	0.269798	0.460304	2.33304	27.3705	27.6009	27.4477	27.295	26.6636	27.0796	1.7352e+08	2.0356e+08	1.8305e+08	1.6467e+08	1.063e+08	1.4183e+08
	1.63475	-1.024	Q9Y305;H7C5Q2;C9J7L8	Q9Y305;H7C5Q2	Acyl-coenzyme A thioesterase 9, mitochondrial	ACOT9			16	16	16	44.6	44.6	44.6	49.901	0	86.514	1513200000	207	1.63475	0.256886	-1.024	-3.57906	25.1423	24.4733	25.0483	25.7409	26.3015	25.6934	3.7033e+07	2.3291e+07	3.4697e+07	5.6077e+07	8.2708e+07	5.4262e+07
	0.13823	-0.161847	Q15067;K7ELT1;I3L0T4;I3L2U4;I3L4S5	Q15067	Peroxisomal acyl-coenzyme A oxidase 1	ACOX1			9	9	9	19.2	19.2	19.2	74.423	0	30.746	185410000	43	0.13823	0.792866	-0.161847	-0.373987	23.1463	22.273	22.8423	22.695	23.5995	22.4526	9.2841e+06	5.0681e+06	7.5198e+06	6.7903e+06	1.271e+07	5.7401e+06
	0.920727	1.12837	P24666;G5E9R5;F2Z2Q9;D3YTI2	P24666;G5E9R5	Low molecular weight phosphotyrosine protein phosphatase	ACP1			10	10	10	74.7	74.7	74.7	18.042	0	105.1	1378400000	145	0.920727	0.290805	1.12837	1.97105	24.6232	25.0634	24.7763	24.6161	22.689	23.7727	2.5841e+07	3.5062e+07	2.8735e+07	2.5714e+07	6.7618e+06	1.4332e+07
	0.222665	-0.425961	P33121;B7Z3Z9;E7EPM6;H0Y9U7;D6RER0;H0Y9Z9;Q9ULC5;Q9UKU0;A0A494BZW8;A0A494C0J9;E7ERD7;C9J8C7;A0A494C116;A0A499FJL5;A0A494C0B6	P33121;B7Z3Z9;E7EPM6	Long-chain-fatty-acid--CoA ligase 1	ACSL1			14	14	14	22.2	22.2	22.2	77.942	0	76.154	405400000	66	0.222665	0.689257	-0.425961	-0.570475	22.056	23.887	24.1404	23.0917	24.2624	24.0072	4.3603e+06	1.5513e+07	1.8492e+07	8.9388e+06	2.0124e+07	1.6861e+07
	0.914397	-0.560906	O95573;F5GWH2;F5H062	O95573	Long-chain-fatty-acid--CoA ligase 3	ACSL3			28	26	26	49.9	48.3	48.3	80.419	0	323.31	3415400000	392	0.914397	0.29207	-0.560906	-1.95833	26.1761	25.6787	26.2623	26.1915	26.9516	26.6568	7.582e+07	5.3711e+07	8.0491e+07	7.6633e+07	1.2979e+08	1.058e+08
	0.198338	-0.226955	O60488;H0Y9A0;D6RF95;D6RDA8	O60488	Long-chain-fatty-acid--CoA ligase 4	ACSL4			29	29	27	46.7	46.7	45.1	79.187	0	323.31	3596700000	310	0.198338	0.717668	-0.226955	-0.515515	26.1772	27.0105	27.0538	26.3557	27.5081	27.0586	7.5879e+07	1.352e+08	1.3932e+08	8.58751e+07	1.9088e+08	1.3978e+08
	0.569779	1.56339	Q9NR19;F8WCJ4;C9IYL0;B4DEH9;C9JY31;F8WDJ9;C9JXD9;C9J7L5	Q9NR19	Acetyl-coenzyme A synthetase, cytoplasmic	ACSS2			14	14	14	26.2	26.2	26.2	78.579	0	98.823	1285000000	125	0.569779	0.403603	1.56339	1.28141	23.0384	26.4887	26.1442	24.5215	22.6841	23.7756	8.6148e+06	9.4169e+07	7.4164e+07	2.4083e+07	6.7391e+06	1.436e+07
	0.65148	-0.687553	A0A0B4J1R2;Q9H6R3;F8VZB4	A0A0B4J1R2;Q9H6R3	Acyl-CoA synthetase short-chain family member 3, mitochondrial	ACSS3			9	9	9	22	22	22	74.591	0	21.689	197480000	58	0.65148	0.365246	-0.687553	-1.44067	23.1027	22.5074	23.3585	23.1444	24.4723	23.4145	9.0077e+06	5.962e+06	1.0755e+07	9.2715e+06	2.3276e+07	1.1181e+07
	0.518879	-0.716223	P62736;P63267;F6UVQ4;F6QUT6;C9JFL5;F8WB63;B8ZZJ2	P62736;P63267	Actin, aortic smooth muscle;Actin, gamma-enteric smooth muscle	ACTA2;ACTG2			30	14	3	73.7	46.9	12.7	42.009	0	323.31	226030000000	1529	0.518879	0.432428	-0.716223	-1.18171	32.2921	31.3119	31.8501	31.463	33.0509	33.0889	5.2589e+09	2.6658e+09	3.8711e+09	2.9601e+09	8.8984e+09	9.13591e+09
	1.10173	-0.857677	P60709;P0CG38;A0A2R8YFE2;Q9BYX7	P60709	Actin, cytoplasmic 1;Actin, cytoplasmic 1, N-terminally processed	ACTB			36	2	0	81.9	4.8	0	41.736	0	199.71	30790000000	571	1.10173	0.269455	-0.857677	-2.34302	30.6602	30.829	30.8966	30.9925	32.2282	31.738	1.6968e+09	1.9075e+09	1.9989e+09	2.1364e+09	5.0311e+09	3.5818e+09
	1.9217	-0.6227	P63261;I3L3I0;I3L1U9;I3L4N8;K7EM38;I3L3R2;J3KT65	P63261;I3L3I0;I3L1U9;I3L4N8	Actin, cytoplasmic 2;Actin, cytoplasmic 2, N-terminally processed	ACTG1			36	36	2	81.9	81.9	4.8	41.792	0	323.31	550920000000	7654	1.9217	0.256886	-0.6227	-4.36919	31.9975	31.8973	32.1952	32.428	32.7547	32.7754	4.2876e+09	3.9998e+09	4.9172e+09	5.7785e+09	7.2467e+09	7.3514e+09
	0.414946	0.195637	O96019;H7C5S0;C9JQT2;O94805	O96019;H7C5S0	Actin-like protein 6A	ACTL6A			13	13	13	45	45	45	47.46	0	268.59	3732100000	222	0.414946	0.502735	0.195637	0.975293	26.459	26.1079	26.532	26.4019	25.8841	26.226	9.2246e+07	7.2322e+07	9.7033e+07	8.8666e+07	6.1929e+07	7.8489e+07
	1.59786	0.393197	P12814;H9KV75;H0YJW3;G3V2N5;G3V2W4;H7C5W8;H0YJ11;G3V2X9;G3V5M4;G3V2E8;A0A494C031;G3V380	P12814;H9KV75	Alpha-actinin-1	ACTN1			57	35	34	73.2	53.5	51.8	103.06	0	323.31	22257000000	1169	1.59786	0.256886	0.393197	3.48476	27.6757	27.5626	27.7502	27.2894	27.0895	27.43	2.1439e+08	1.9823e+08	2.2576e+08	1.6403e+08	1.4281e+08	1.8082e+08
	0.989115	1.25917	Q08043;A0A087WSZ2	Q08043;A0A087WSZ2	Alpha-actinin-3	ACTN3			17	8	6	19.4	10.8	7.8	103.24	0	19.964	56162000	18	0.989115	0.27902	1.25917	2.10959	21.7561	22.2012	22.1807	21.84	19.8434	20.677	3.5418e+06	4.8221e+06	4.7541e+06	3.7541e+06	940748	1.67651e+06
	0.243274	-0.0669568	K7EJH8	K7EJH8		ACTN4			13	2	2	75.3	18.7	18.7	21.43	0	25.648	1008100000	89	0.243274	0.665441	-0.0669568	-0.616172	25.4812	25.6271	25.5148	25.7039	25.7107	25.4094	4.6839e+07	5.1823e+07	4.7943e+07	5.4656e+07	5.4915e+07	4.4565e+07
	0.305929	0.0716228	O43707;F5GXS2;H7C144;K7EP19;A0A494C060	O43707;F5GXS2	Alpha-actinin-4	ACTN4			58	58	29	70.5	70.5	40.7	104.85	0	323.31	35253000000	1895	0.305929	0.597043	0.0716228	0.751053	27.8986	27.7561	27.8935	27.9342	27.7486	27.6505	2.5021e+08	2.2668e+08	2.4933e+08	2.5646e+08	2.255e+08	2.1069e+08
	0.698884	0.716909	Q9NZ32;V9GYX7;G3V524;G3V2Q5;G3V5Y4;F6S9Y6	Q9NZ32;V9GYX7	Actin-related protein 10	ACTR10			6	6	6	22.3	22.3	22.3	46.306	0	45.312	141710000	43	0.698884	0.346293	0.716909	1.53304	22.2303	22.3169	23.0586	22.4117	21.0919	21.9515	4.9201e+06	5.2247e+06	8.7365e+06	5.5795e+06	2.2351e+06	4.05553e+06
	1.94618	0.54517	P61163;R4GMT0;A0A1B0GVS3	P61163;R4GMT0;A0A1B0GVS3	Alpha-centractin	ACTR1A			17	17	10	56.9	56.9	36.2	42.613	0	198.07	2463200000	260	1.94618	0.256886	0.54517	4.44168	25.3975	25.352	25.5377	24.9287	24.6763	25.0468	4.4199e+07	4.2827e+07	4.8711e+07	3.1937e+07	2.681e+07	3.466e+07
	0.854219	2.1751	P42025	P42025	Beta-centractin	ACTR1B			11	4	4	41.2	20.5	20.5	42.293	0	41.481	284540000	31	0.854219	0.303079	2.1751	1.83821	24.1717	23.3667	23.3049	21.3068	19.5173	23.4939	1.8897e+07	1.0816e+07	1.0363e+07	2.59416e+06	750375	1.1813e+07
	1.51512	-0.223867	P61160;F5H6T1;A0A1B0GWD0;A0A1B0GWH0	P61160;F5H6T1	Actin-related protein 2	ACTR2			17	17	17	48.7	48.7	48.7	44.76	0	185.77	5068300000	331	1.51512	0.256886	-0.223867	-3.27861	26.1167	26.2569	26.3365	26.421	26.5013	26.4594	7.2765e+07	8.0187e+07	8.4736e+07	8.9851e+07	9.4991e+07	9.227e+07
	1.09857	-0.397585	P61158;B4DXW1;F8WDR7;F8WEW2;F8WE84	P61158;B4DXW1	Actin-related protein 3	ACTR3			18	18	17	51	51	51	47.371	0	254.06	8101700000	409	1.09857	0.269798	-0.397585	-2.33636	27.416	27.5741	27.4189	27.5705	27.9032	28.1281	1.7908e+08	1.9982e+08	1.7944e+08	1.9932e+08	2.5102e+08	2.9336e+08
	1.50367	1.11066	Q9H981;H0Y849;C9J7L6	Q9H981;H0Y849	Actin-related protein 8	ACTR8			6	6	6	10.6	10.6	10.6	70.483	0	8.886	48518000	24	1.50367	0.256886	1.11066	3.25064	21.9053	21.4497	21.5617	19.966	21.0476	20.5711	3.9277e+06	2.8642e+06	3.0955e+06	1.02413e+06	2.16754e+06	1.55785e+06
	0.319539	0.472946	Q03154;A0A1B0GU86;C9JMV9;A0A1B0GW23;A0A1B0GVA5;A0A1B0GV31;A0A1B0GVZ3;A0A1B0GVG0;A0A1B0GU36;A0A1B0GUT4;A0A1B0GTG3;F8WC59;C9JYZ0	Q03154;A0A1B0GU86;C9JMV9;A0A1B0GW23	Aminoacylase-1	ACY1;ABHD14A-ACY1			5	5	5	19.9	19.9	19.9	45.884	0	9.5132	69266000	20	0.319539	0.583778	0.472946	0.779674	23.3097	22.4084	22.9947	23.2961	22.5766	21.4212	1.0397e+07	5.5667e+06	8.3578e+06	1.03e+07	6.2549e+06	2.80819e+06
	0.544581	0.814235	P00813;F5GWI4;F5GXW0;F5GYD4	P00813;F5GWI4;F5GXW0	Adenosine deaminase	ADA			10	10	10	32	32	32	40.764	0	19.554	199680000	42	0.544581	0.416143	0.814235	1.23213	23.2907	22.1975	22.4694	22.8882	21.7126	20.9141	1.0261e+07	4.8097e+06	5.807e+06	7.7633e+06	3.4366e+06	1.97586e+06
	1.76327	-0.828308	O14672;C9J9B4;H0YNC5;H0YK87	O14672	Disintegrin and metalloproteinase domain-containing protein 10	ADAM10			22	22	22	41.7	41.7	41.7	84.141	0	188.99	826200000	148	1.76327	0.256886	-0.828308	-3.92001	24.0939	24.1421	24.5097	24.811	25.3807	25.0388	1.7905e+07	1.8514e+07	2.3886e+07	2.9435e+07	4.3688e+07	3.4469e+07
	0.326024	-0.496796	P78536;A6H8L4	P78536	Disintegrin and metalloproteinase domain-containing protein 17	ADAM17			9	9	9	17.2	17.2	17.2	93.02	0	39.552	82596000	29	0.326024	0.576949	-0.496796	-0.793238	21.8082	21.936	22.0473	21.1957	23.2008	22.8852	3.6722e+06	4.0122e+06	4.334e+06	2.4019e+06	9.64161e+06	7.7472e+06
	0.975455	-0.371049	P55265;A0A3B3ISX1	P55265	Double-stranded RNA-specific adenosine deaminase	ADAR			47	47	4	46.3	46.3	5.6	136.06	0	323.31	9039500000	930	0.975455	0.280165	-0.371049	-2.08174	27.0191	26.476	26.9496	27.083	27.2331	27.2418	1.3601e+08	9.3343e+07	1.2961e+08	1.4217e+08	1.5775e+08	1.5871e+08
	0.767601	-0.921548	Q8NI60	Q8NI60	Atypical kinase ADCK3, mitochondrial	ADCK3			7	7	7	14.4	14.4	14.4	71.949	0	42.476	240600000	44	0.767601	0.325303	-0.921548	-1.66738	23.579	22.494	23.7331	23.6517	24.9523	23.9668	1.2531e+07	5.9072e+06	1.3944e+07	1.3179e+07	3.2464e+07	1.6395e+07
	1.34328	-1.48528	Q08462;D6REB8	Q08462	Adenylate cyclase type 2	ADCY2			6	6	6	7.7	7.7	7.7	123.6	0.00019384	8.8098	30634000	12	1.34328	0.256886	-1.48528	-2.87227	20.4512	20.3298	21.0661	21.4748	23.0076	21.8206	1.43357e+06	1.3179e+06	2.19551e+06	2.9144e+06	8.4329e+06	3.7038e+06
	0.813424	-0.256694	P35611;E7EV99;E7ENY0;H0Y9H2;A0A0A0MSR2;D6RAH3;D6RJE2;H0YFD8;D6RF25;H0YG19	P35611;E7EV99;E7ENY0;H0Y9H2	Alpha-adducin	ADD1			19	17	17	37.4	35.3	35.3	80.954	0	175.79	1848600000	203	0.813424	0.313882	-0.256694	-1.7575	25.5092	25.3907	25.311	25.4635	25.9168	25.6006	4.7756e+07	4.3991e+07	4.1626e+07	4.6268e+07	6.335e+07	5.088e+07
	0.00933845	-0.0035979	P35612;C9JTM0;A0A1C7CYY0;C9J080;C9J299	P35612	Beta-adducin	ADD2			20	20	18	44.6	44.6	42.4	80.853	0	114.84	1109300000	161	0.00933845	0.982574	-0.0035979	-0.0283688	25.3179	25.1464	25.4837	25.2139	25.4794	25.2656	4.1827e+07	3.7139e+07	4.6921e+07	3.8918e+07	4.678e+07	4.0336e+07
	0.541666	-0.337306	Q9UEY8	Q9UEY8	Gamma-adducin	ADD3			14	13	13	28.6	27.5	27.5	79.154	0	70.849	614410000	159	0.541666	0.418176	-0.337306	-1.22642	24.5636	24.3157	24.8969	24.5581	25.3112	24.9188	2.4796e+07	2.0881e+07	3.124e+07	2.4702e+07	4.1633e+07	3.1717e+07
	1.16339	-0.60619	B1ALU1;O95490;A0A6I8PIV6;A0A6I8PLG0;A0A6I8PRQ0;A0A6I8PUE4;A0A6I8PRM6;B1ALU3;A0A6I8PTT2;A0A6I8PRJ0;H0Y5C0;A0A6I8PU30	B1ALU1;O95490;A0A6I8PIV6;A0A6I8PLG0;A0A6I8PRQ0;A0A6I8PUE4;A0A6I8PRM6;B1ALU3;A0A6I8PTT2;A0A6I8PRJ0;H0Y5C0	Latrophilin-2	ADGRL2;LPHN2			10	10	10	9.5	9.5	9.5	155.55	0	69.315	293760000	65	1.16339	0.263273	-0.60619	-2.47409	22.8887	23.2194	23.4328	23.4804	24.1257	23.7533	7.7657e+06	9.7663e+06	1.1323e+07	1.1703e+07	1.8305e+07	1.414e+07
	0.680881	0.80004	P11766;H0YAG8;D6RFE4;D6R9G2;D6RAY0	P11766;H0YAG8	Alcohol dehydrogenase class-3	ADH5			18	18	18	67.1	67.1	67.1	39.724	0	323.31	17035000000	853	0.680881	0.35278	0.80004	1.49794	27.4293	27.9271	27.573	27.7703	25.9983	26.7607	1.8073e+08	2.5521e+08	1.9967e+08	2.2893e+08	6.703e+07	1.137e+08
	0.780133	1.4479	Q9BV57;A0A0G2JQN5;H7C382	Q9BV57;A0A0G2JQN5	1,2-dihydroxy-3-keto-5-methylthiopentene dioxygenase	ADI1			6	6	6	40.8	40.8	40.8	21.498	0	11.705	152700000	29	0.780133	0.321796	1.4479	1.69198	23.15	23.9405	24.0935	23.51	20.7674	22.5628	9.3078e+06	1.6099e+07	1.79e+07	1.1946e+07	1.78483e+06	6.1957e+06
	0.964084	1.27161	P55263;A0A5K1VW54;A0A5K1VW94;A0A5F9ZH72;A0A5F9ZH31;A0A5F9ZHJ1;A0A5F9ZGZ8;A0A5F9ZH83;A0A5F9ZH76	P55263;A0A5K1VW54;A0A5K1VW94;A0A5F9ZH72;A0A5F9ZH31;A0A5F9ZHJ1	Adenosine kinase	ADK			11	11	11	49.4	49.4	49.4	40.545	0	75.259	1228000000	164	0.964084	0.281253	1.27161	2.05863	24.2316	24.701	24.6793	24.3112	22.2383	23.2476	1.9699e+07	2.7274e+07	2.6867e+07	2.0816e+07	4.9477e+06	9.9595e+06
	1.10592	-0.407006	Q9H2P0;A0A669KBJ7;A0A2R8Y6X0;A0A2R8YCL6	Q9H2P0;A0A669KBJ7;A0A2R8Y6X0	Activity-dependent neuroprotector homeobox protein	ADNP			31	31	31	39.3	39.3	39.3	123.56	0	187.56	2275000000	337	1.10592	0.269455	-0.407006	-2.35184	25.3246	25.2203	25.2635	25.3397	25.8899	25.7998	4.202e+07	3.9091e+07	4.0277e+07	4.2462e+07	6.218e+07	5.8412e+07
	0.659589	-0.327897	Q6IQ32;H0YLN6;H0YM09	Q6IQ32	ADNP homeobox protein 2	ADNP2			11	11	11	11.8	11.8	11.8	122.83	0	22.07	363430000	97	0.659589	0.361845	-0.327897	-1.45646	23.3574	22.7734	23.49	23.4761	23.6283	23.5001	1.0747e+07	7.1693e+06	1.1781e+07	1.1668e+07	1.2967e+07	1.1864e+07
	0.733518	-1.45597	Q9BRR6;H3BRS6;H3BU35	Q9BRR6;H3BRS6	ADP-dependent glucokinase	ADPGK			6	6	6	19.1	19.1	19.1	54.088	0	40.076	241540000	37	0.733518	0.33449	-1.45597	-1.60066	23.7626	22.8046	20.7011	23.7139	23.8652	24.0571	1.4232e+07	7.326e+06	1.70474e+06	1.3759e+07	1.5281e+07	1.7455e+07
	1.42661	1.02881	Q9NX46	Q9NX46	Poly(ADP-ribose) glycohydrolase ARH3	ADPRHL2			6	6	6	24	24	24	38.946	0	40.303	322640000	52	1.42661	0.256886	1.02881	3.06584	23.8967	23.69	23.6437	23.3076	22.6549	22.1815	1.5618e+07	1.3533e+07	1.3106e+07	1.0382e+07	6.6038e+06	4.7567e+06
	0.728127	0.566408	Q16186;A0A087WUX6;A0A087WX59	Q16186;A0A087WUX6;A0A087WX59	Proteasomal ubiquitin receptor ADRM1	ADRM1			6	6	6	19.2	19.2	19.2	42.153	0	92.119	787050000	152	0.728127	0.335811	0.566408	1.59012	24.7478	24.8969	24.7359	24.7736	23.5684	24.3394	2.8173e+07	3.124e+07	2.7941e+07	2.8681e+07	1.2439e+07	2.1227e+07
	1.30821	1.16693	P30566;A0A1B0GTJ7;A0A1B0GWJ0;A0A0A6YY92;A0A1B0GWF8;A0A1B0GTG9;A0A096LNY6;A0A096LNY5;A0A096LPA2;A0A096LNY4;A0A096LP92;A0A096LP72;B4DEP1;A0A096LP76;A0A1W2PRX2;V9GY96;A0A096LNT0	P30566;A0A1B0GTJ7;A0A1B0GWJ0;A0A0A6YY92;A0A1B0GWF8;A0A1B0GTG9;A0A096LNY6;A0A096LNY5	Adenylosuccinate lyase	ADSL			18	18	18	51.2	51.2	51.2	54.889	0	119.13	1507500000	201	1.30821	0.256919	1.16693	2.79263	25.0682	25.1049	24.6838	24.3256	23.0147	24.0158	3.5179e+07	3.6084e+07	2.6951e+07	2.1025e+07	8.4746e+06	1.6962e+07
	1.09831	1.22689	P30520	P30520	Adenylosuccinate synthetase isozyme 2	ADSS			16	16	16	44.3	44.3	44.3	50.097	0	112.67	2542900000	252	1.09831	0.269798	1.22689	2.33582	25.672	26.0919	25.7031	25.5107	23.7576	24.5181	5.3463e+07	7.1525e+07	5.4626e+07	4.7808e+07	1.4182e+07	2.4026e+07
	0.600598	-0.670263	Q8N556	Q8N556	Actin filament-associated protein 1	AFAP1			7	7	7	15.1	15.1	15.1	80.724	0	16.64	95486000	25	0.600598	0.387177	-0.670263	-1.34155	21.1009	21.748	22.636	22.0905	22.5296	22.8757	2.2491e+06	3.52219e+06	6.5181e+06	4.4657e+06	6.0545e+06	7.6963e+06
	0.372749	-0.352462	Q9Y4W6;K7EP56	Q9Y4W6	AFG3-like protein 2	AFG3L2			26	26	25	39.1	39.1	38.1	88.583	0	254.56	3724100000	383	0.372749	0.539077	-0.352462	-0.889727	26.5148	25.5471	26.0352	26.0253	26.9384	26.1907	9.5882e+07	4.9028e+07	6.8766e+07	6.8298e+07	1.2861e+08	7.6591e+07
	0.232541	-0.684633	P20933;H0Y9C7	P20933;H0Y9C7	N(4)-(beta-N-acetylglucosaminyl)-L-asparaginase;Glycosylasparaginase alpha chain;Glycosylasparaginase beta chain	AGA			2	2	2	12.4	12.4	12.4	37.208	0.00075735	3.328	194840000	26	0.232541	0.677992	-0.684633	-0.592467	23.4423	22.8559	19.7629	22.7675	22.3654	22.9821	1.1398e+07	7.5913e+06	889691	7.1402e+06	5.4032e+06	8.2853e+06
	0.9255	0.301689	P52594;B8ZZY2;C9J2I0	P52594;B8ZZY2;C9J2I0	Arf-GAP domain and FG repeat-containing protein 1	AGFG1			9	9	9	26.7	26.7	26.7	58.259	0	323.31	960350000	154	0.9255	0.290099	0.301689	1.98065	24.8745	24.7676	24.4778	24.4272	24.2292	24.5584	3.0759e+07	2.8562e+07	2.3364e+07	2.2559e+07	1.9666e+07	2.4707e+07
	0.802597	-0.373322	Q53H12;E9PC15;A0A3B3ITD0;A0A3B3ISZ0;E9PG39;A0A0G2JLG5;A0A3B3ITX7;A0A3B3IS09;A0A0G2JLD0;F8WDD1;A0A3B3IRM6	Q53H12;E9PC15;A0A3B3ITD0;A0A3B3ISZ0;E9PG39;A0A0G2JLG5	Acylglycerol kinase, mitochondrial	AGK			18	18	4	56.2	56.2	15.9	47.137	0	250.63	2661300000	238	0.802597	0.316132	-0.373322	-1.73616	25.6368	25.2227	25.7305	25.955	26.1298	25.6251	5.2173e+07	3.9154e+07	5.5674e+07	6.505e+07	7.3425e+07	5.1752e+07
	0.272894	-0.272266	P35573;A0A1C7CYW1	P35573	Glycogen debranching enzyme;4-alpha-glucanotransferase;Amylo-alpha-1,6-glucosidase	AGL			22	22	22	17.1	17.1	17.1	174.76	0	38.457	645370000	149	0.272894	0.633406	-0.272266	-0.680629	23.1225	23.4511	23.6316	22.9386	24.1302	23.9531	9.1319e+06	1.1468e+07	1.2996e+07	8.0391e+06	1.8362e+07	1.6241e+07
	0.412203	-0.882247	Q9BSE5	Q9BSE5	Agmatinase, mitochondrial	AGMAT			2	2	2	10.5	10.5	10.5	37.66	0	10.139	59523000	8	0.412203	0.504211	-0.882247	-0.969769	20.6153	21.6074	23.5578	22.4738	22.5797	23.3737	1.60633e+06	3.19498e+06	1.2348e+07	5.8249e+06	6.2686e+06	1.0869e+07
	1.49666	0.665197	Q9UL18;A0A6I8PTZ8;Q5TA58;Q9HCK5	Q9UL18;A0A6I8PTZ8;Q5TA58	Protein argonaute-1;Protein argonaute	AGO1			9	4	3	13.7	6.1	4.6	97.213	0	13.785	159010000	18	1.49666	0.256886	0.665197	3.23358	23.5049	23.594	23.1598	22.5599	22.6371	23.0661	1.1904e+07	1.2662e+07	9.37119e+06	6.1832e+06	6.5232e+06	8.7818e+06
	1.43784	0.600618	Q9UKV8;E5RJY2	Q9UKV8	Protein argonaute-2	AGO2			13	13	8	18.6	18.6	12.7	97.207	0	33.032	323130000	95	1.43784	0.256886	0.600618	3.09241	23.1545	23.6347	23.1328	22.9155	22.6019	22.6027	9.3369e+06	1.3024e+07	9.1974e+06	7.9112e+06	6.3658e+06	6.3695e+06
	0.627446	-0.879962	Q9NUQ2;H0YC22	Q9NUQ2	1-acyl-sn-glycerol-3-phosphate acyltransferase epsilon	AGPAT5			9	9	9	31.9	31.9	31.9	42.072	0	45.946	196320000	41	0.627446	0.374474	-0.879962	-1.39386	23.1884	23.0862	23.6135	23.2716	25.3381	23.9183	9.5588e+06	8.9049e+06	1.2834e+07	1.0126e+07	4.2416e+07	1.5853e+07
	0.67338	-0.374704	Q86UL3;E5RIA1;E5RHA6	Q86UL3;E5RIA1;E5RHA6	Glycerol-3-phosphate acyltransferase 4	AGPAT6			4	4	4	12.1	12.1	12.1	52.07	0	13.091	145490000	34	0.67338	0.356507	-0.374704	-1.48333	23.3754	23.1431	23.3847	23.222	24.0378	23.7676	1.0882e+07	9.2632e+06	1.0952e+07	9.78391e+06	1.7222e+07	1.4281e+07
	0.433387	-0.278643	O00116;A0A1B0GWA2;A0A2R8YEL0;B8ZZ81	O00116;A0A1B0GWA2;A0A2R8YEL0	Alkyldihydroxyacetonephosphate synthase, peroxisomal	AGPS			20	20	20	42.7	42.7	42.7	72.911	0	208.75	3334000000	387	0.433387	0.488155	-0.278643	-1.01231	26.0592	25.6149	25.3749	25.6082	26.2527	26.024	6.992e+07	5.1387e+07	4.3512e+07	5.115e+07	7.9956e+07	6.8235e+07
	1.57475	-1.13536	O00468;A0A087X208;A0A494C1I6	O00468;A0A087X208;A0A494C1I6	Agrin;Agrin N-terminal 110 kDa subunit;Agrin C-terminal 110 kDa subunit;Agrin C-terminal 90 kDa fragment;Agrin C-terminal 22 kDa fragment	AGRN			35	35	4	23.3	23.3	2.9	217.32	0	215.57	1372900000	282	1.57475	0.256886	-1.13536	-3.42642	23.8698	23.3303	24.358	24.8647	25.2815	24.818	1.5329e+07	1.0547e+07	2.1503e+07	3.055e+07	4.0784e+07	2.9578e+07
	1.26986	0.976954	Q9UPW5;J3KNS1	Q9UPW5;J3KNS1	Cytosolic carboxypeptidase 1	AGTPBP1			14	14	14	16.2	16.2	16.2	138.45	0	28.492	228130000	54	1.26986	0.261135	0.976954	2.7067	22.495	22.959	22.9959	22.2585	21.2044	22.0562	5.9112e+06	8.1533e+06	8.3647e+06	5.0172e+06	2.41632e+06	4.3608e+06
	0.407215	-0.253909	Q8WYP5;H7C4S1	Q8WYP5	Protein ELYS	AHCTF1			50	50	50	30.2	30.2	30.2	252.5	0	305.64	2366900000	380	0.407215	0.507942	-0.253909	-0.959711	24.9536	24.1957	24.5479	24.5639	25.0783	24.8169	3.2493e+07	1.9215e+07	2.4528e+07	2.4801e+07	3.5425e+07	2.9554e+07
	1.0124	0.725011	P23526	P23526	Adenosylhomocysteinase	AHCY			25	25	25	56.7	56.7	56.7	47.716	0	323.31	19557000000	905	1.0124	0.276111	0.725011	2.15728	27.7916	28.4956	28.0603	27.8456	26.9237	27.4032	2.3233e+08	3.7848e+08	2.7989e+08	2.4119e+08	1.273e+08	1.775e+08
	0.193698	0.0737425	O43865;H0Y8B3	O43865	Putative adenosylhomocysteinase 2	AHCYL1			13	13	7	30.2	30.2	19.1	58.951	0	54.458	1383600000	172	0.193698	0.722096	0.0737425	0.504895	25.0737	24.8938	25.2326	24.8275	25.197	24.9543	3.5313e+07	3.1173e+07	3.9424e+07	2.9772e+07	3.8465e+07	3.2509e+07
	0.3033	-0.430148	Q5TGY3	Q5TGY3	AT-hook DNA-binding motif-containing protein 1	AHDC1			4	4	4	4.9	4.9	4.9	168.35	0.00018322	7.2454	44604000	19	0.3033	0.59968	-0.430148	-0.745498	21.3202	20.1513	22.0929	21.6893	21.7813	21.3841	2.61821e+06	1.16448e+06	4.47317e+06	3.3817e+06	3.6043e+06	2.7369e+06
	1.51181	-2.56845	Q09666;P48552;E9PQE3;E9PJZ0;E9PKR9;E9PJC6;E9PLK4	Q09666	Neuroblast differentiation-associated protein AHNAK	AHNAK			287	287	287	70.5	70.5	70.5	629.09	0	323.31	49632000000	3322	1.51181	0.256886	-2.56845	-3.27051	22.592	21.186	21.5896	23.0417	25.1812	24.85	6.3221e+06	2.3857e+06	3.1559e+06	8.63469e+06	3.8046e+07	3.024e+07
	1.28601	0.791469	O95433;G3V438;H0YJU2;H0YJG7;H0YJ63;G3V3W9	O95433;G3V438;H0YJU2;H0YJG7	Activator of 90 kDa heat shock protein ATPase homolog 1	AHSA1			16	16	16	68.6	68.6	68.6	38.274	0	191.12	3070800000	302	1.28601	0.260184	0.791469	2.74273	25.9024	26.1408	26.0213	25.6296	24.6899	25.3706	6.2719e+07	7.3989e+07	6.8106e+07	5.1915e+07	2.7064e+07	4.3381e+07
	0.529887	1.41909	Q96BJ3	Q96BJ3	Axin interactor, dorsalization-associated protein	AIDA			9	9	9	34	34	34	35.023	0	21.545	419300000	58	0.529887	0.425676	1.41909	1.20332	24.6228	25.1386	25.0709	24.8538	21.1964	24.5248	2.5835e+07	3.6937e+07	3.5244e+07	3.032e+07	2.40303e+06	2.4138e+07
	0.960779	-0.430873	Q9BQI0;A6PVM9;Q5JUP3	Q9BQI0;A6PVM9	Allograft inflammatory factor 1-like	AIF1L			9	9	9	60	60	60	17.068	0	153.11	1349000000	148	0.960779	0.28145	-0.430873	-2.05192	24.9654	25.6808	25.3262	25.7643	25.6851	25.8156	3.2759e+07	5.3789e+07	4.2068e+07	5.6994e+07	5.395e+07	5.9057e+07
	0.886757	-0.393667	O95831;E9PMA0	O95831	Apoptosis-inducing factor 1, mitochondrial	AIFM1			28	28	28	56.8	56.8	56.8	66.9	0	154.86	5768500000	528	0.886757	0.295707	-0.393667	-1.90299	26.2971	25.8629	26.274	26.3691	26.8403	26.4057	8.2455e+07	6.1025e+07	8.1147e+07	8.6674e+07	1.2015e+08	8.89e+07
	0.543189	-0.705107	A0A0J9YWL0;Q9Y4K1;Q96QW7;A0A494C1M5	A0A0J9YWL0;Q9Y4K1	Absent in melanoma 1 protein	AIM1			23	23	23	16.6	16.6	16.6	231.71	0	58.772	187530000	66	0.543189	0.417142	-0.705107	-1.2294	22.7902	21.3675	22.4689	22.467	23.6669	22.6081	7.2534e+06	2.7056e+06	5.8052e+06	5.7975e+06	1.3318e+07	6.3932e+06
	1.40512	0.622654	Q12904;A0A5F9ZHC5;D6R937	Q12904;A0A5F9ZHC5	Aminoacyl tRNA synthase complex-interacting multifunctional protein 1;Endothelial monocyte-activating polypeptide 2	AIMP1			19	19	19	74.7	74.7	74.7	34.352	0	230.31	3633100000	371	1.40512	0.256886	0.622654	3.01531	26.6557	26.429	26.3045	26.1278	25.5116	25.8819	1.0572e+08	9.035e+07	8.2878e+07	7.3324e+07	4.7835e+07	6.1833e+07
	1.1764	0.625636	Q13155;A8MU58	Q13155;A8MU58	Aminoacyl tRNA synthase complex-interacting multifunctional protein 2	AIMP2			9	9	9	36.6	36.6	36.6	35.348	0	159.97	3379800000	260	1.1764	0.263273	0.625636	2.50208	26.4531	26.6711	26.2895	26.0297	25.3993	26.1077	9.187e+07	1.0686e+08	8.2019e+07	6.8507e+07	4.4254e+07	7.2312e+07
	1.06099	1.26834	O00170;E9PMH2;V9GYQ3	O00170;E9PMH2	AH receptor-interacting protein	AIP			9	9	9	40.3	40.3	40.3	37.636	0	67.473	826130000	80	1.06099	0.272639	1.26834	2.25772	23.4024	23.3164	23.8154	23.2741	21.4477	22.0074	1.1087e+07	1.0446e+07	1.4762e+07	1.0144e+07	2.8602e+06	4.2158e+06
	1.13172	1.36386	P00568;Q5T9B7;H0YID2	P00568;Q5T9B7	Adenylate kinase isoenzyme 1	AK1			7	7	6	46.4	46.4	41.8	21.635	0	44.712	1122600000	70	1.13172	0.266683	1.36386	2.40646	25.2532	23.9786	24.4766	23.9815	22.5023	23.133	3.9991e+07	1.653e+07	2.3345e+07	1.6564e+07	5.9411e+06	9.1984e+06
	0.683508	-0.387065	P54819;F8W1A4;F8VY04;A0A5K1VW67;F8VZG5;A0A5F9ZHP2;G3V213;F8VPP1	P54819;F8W1A4;F8VY04;A0A5K1VW67;F8VZG5;A0A5F9ZHP2;G3V213	Adenylate kinase 2, mitochondrial;Adenylate kinase 2, mitochondrial, N-terminally processed;Adenylate kinase 2, mitochondrial	AK2			16	16	16	66.9	66.9	66.9	26.477	0	80.645	3529600000	324	0.683508	0.351494	-0.387065	-1.50306	26.3663	25.4928	25.9639	26.3012	26.4266	26.2564	8.6509e+07	4.7217e+07	6.545e+07	8.2691e+07	9.01991e+07	8.0161e+07
	0.986946	-1.53109	Q9UIJ7	Q9UIJ7	GTP:AMP phosphotransferase AK3, mitochondrial	AK3			14	14	14	63.4	63.4	63.4	25.565	0	222.66	2621100000	215	0.986946	0.279488	-1.53109	-2.10516	25.2177	23.2657	25.4807	25.9793	26.5901	25.9882	3.9021e+07	1.0085e+07	4.6824e+07	6.6151e+07	1.0102e+08	6.656e+07
	1.7008	-1.06026	P27144;F8VS11	P27144;F8VS11	Adenylate kinase 4, mitochondrial	AK4			14	14	14	66.4	66.4	66.4	25.268	0	130.07	3207100000	211	1.7008	0.256886	-1.06026	-3.75179	27.1238	26.619	27.0227	27.9917	28.3874	27.5672	1.4624e+08	1.0307e+08	1.3635e+08	2.669e+08	3.5113e+08	1.9886e+08
	1.17889	3.02827	Q9Y3D8;A0A087WY94;A0A087WVD7;D6RDH4	Q9Y3D8;A0A087WY94;A0A087WVD7	Adenylate kinase isoenzyme 6	AK6;TAF9			3	3	3	18.6	18.6	18.6	20.061	0	13.681	361950000	33	1.17889	0.263273	3.02827	2.50743	24.4199	24.8461	24.3435	23.8822	20.5962	20.0463	2.2445e+07	3.016e+07	2.1288e+07	1.5462e+07	1.58516e+06	1.08279e+06
	0.927927	-0.947372	Q92667;I3L0W0;I3L2A2;I3L2N7;I3L0K6;I3L3K1;I3L364;I3NI36	Q92667	A-kinase anchor protein 1, mitochondrial	AKAP1			20	20	20	31.5	31.5	31.5	97.34	0	45.966	613390000	133	0.927927	0.289036	-0.947372	-1.98553	24.4103	23.6664	23.9553	24.1604	25.6121	25.1016	2.2296e+07	1.3314e+07	1.6265e+07	1.875e+07	5.1289e+07	3.6002e+07
	1.07781	-0.332296	Q02952	Q02952	A-kinase anchor protein 12	AKAP12			75	75	75	61.4	61.4	61.4	191.48	0	323.31	7009700000	1145	1.07781	0.272177	-0.332296	-2.29283	26.1409	26.241	25.929	26.2433	26.6313	26.4332	7.3996e+07	7.9309e+07	6.3888e+07	7.9437e+07	1.0395e+08	9.0614e+07
	0.717393	0.727227	Q12802;H0YMW2;A0A087WTD7;A8MYJ1;A0A087WY36;H0YK84;A0A087WX73;H0YLH1	Q12802;H0YMW2	A-kinase anchor protein 13	AKAP13			26	26	26	15.9	15.9	15.9	307.55	0	99.648	493940000	151	0.717393	0.338941	0.727227	1.56915	22.2648	22.7513	22.181	20.8551	21.8582	22.3022	5.0395e+06	7.0605e+06	4.7549e+06	1.8968e+06	3.8016e+06	5.1716e+06
	0.150257	0.109769	Q02040;X6RAJ1	Q02040;X6RAJ1	A-kinase anchor protein 17A	AKAP17A			10	10	10	19.6	19.6	19.6	80.735	0	56.665	768650000	95	0.150257	0.776174	0.109769	0.403048	25.0085	24.3557	25.1648	24.912	24.5241	24.7636	3.3753e+07	2.1468e+07	3.7615e+07	3.1568e+07	2.4126e+07	2.8484e+07
	1.60467	-0.99974	C9JVY5	C9JVY5		AKAP2			15	15	2	28	28	4.5	85.282	0	53.658	461250000	132	1.60467	0.256886	-0.99974	-3.50204	22.6683	23.1297	23.5644	24.3183	24.1413	23.902	6.6655e+06	9.17761e+06	1.2405e+07	2.0919e+07	1.8504e+07	1.5675e+07
	0.60667	-0.306674	O43823;M0QYL4	O43823	A-kinase anchor protein 8	AKAP8			10	10	10	27.2	27.2	27.2	76.107	0	96.701	499340000	129	0.60667	0.384038	-0.306674	-1.35338	23.7975	23.3189	23.7716	23.6248	24.1862	23.9971	1.458e+07	1.0464e+07	1.4321e+07	1.2935e+07	1.9089e+07	1.6743e+07
	0.865284	0.402586	Q9ULX6;V9GZ50	Q9ULX6	A-kinase anchor protein 8-like	AKAP8L			8	8	8	17.3	17.3	17.3	71.639	0	33.787	435280000	58	0.865284	0.299743	0.402586	1.8602	24.3891	24.0769	24.7033	24.2195	23.827	23.9152	2.1971e+07	1.7696e+07	2.7318e+07	1.9534e+07	1.4881e+07	1.5819e+07
	0.57319	-0.715782	Q99996;A0A0A0MRF6;A0A0A0MRE9;A0A6I8PUA5;H7BYL6;A0A087WX84;A0A2R8Y590;A0A6I8PUD8	Q99996;A0A0A0MRF6;A0A0A0MRE9;A0A6I8PUA5	A-kinase anchor protein 9	AKAP9			28	28	28	8.6	8.6	8.6	452.98	0	43.973	182990000	67	0.57319	0.401828	-0.715782	-1.28807	21.2045	21.5802	23.0129	22.7927	22.567	22.5852	2.4165e+06	3.1353e+06	8.4638e+06	7.2661e+06	6.2134e+06	6.2924e+06
	0.842129	0.869715	P14550;Q5T621;V9GYG2;V9GYP9	P14550	Alcohol dehydrogenase [NADP(+)]	AKR1A1			18	18	18	71.4	71.4	71.4	36.573	0	252.28	7667300000	443	0.842129	0.306602	0.869715	1.81424	26.8019	26.9509	27.1575	26.978	25.379	25.9442	1.17e+08	1.2973e+08	1.497e+08	1.3219e+08	4.3635e+07	6.4563e+07
	0.52217	0.434693	P15121;E9PCX2;E9PEF9	P15121;E9PCX2	Aldose reductase	AKR1B1			23	23	22	75.3	75.3	75.3	35.853	0	185.6	5175300000	409	0.52217	0.429894	0.434693	1.18818	25.6867	26.1079	25.9449	26.1647	25.0784	25.1923	5.4009e+07	7.2319e+07	6.4595e+07	7.5225e+07	3.5429e+07	3.8338e+07
	0.0580389	-0.0693951	O43488;H3BLU7;Q8NHP1;A0A499FJT0;O95154;H7C5H7	O43488;H3BLU7	Aflatoxin B1 aldehyde reductase member 2	AKR7A2			7	7	7	29	29	29	39.589	0	38.909	785690000	70	0.0580389	0.909884	-0.0693951	-0.167769	23.9396	24.0089	24.4883	24.8917	24.1604	23.5929	1.6089e+07	1.6881e+07	2.3535e+07	3.1128e+07	1.875e+07	1.2652e+07
	0.565526	-0.481038	P13196	P13196	5-aminolevulinate synthase, nonspecific, mitochondrial	ALAS1			4	4	4	12.8	12.8	12.8	70.58	0	14.461	31877000	17	0.565526	0.405567	-0.481038	-1.2731	22.1763	21.9058	21.4036	21.721	22.7252	22.4827	4.73944e+06	3.9292e+06	2.7742e+06	3.4567e+06	6.9338e+06	5.8608e+06
	0.559237	-0.764561	Q13740;F5GXJ9;H7C543	Q13740;F5GXJ9	CD166 antigen	ALCAM			15	15	15	38.9	38.9	38.9	65.102	0	156.76	1934900000	199	0.559237	0.408038	-0.764561	-1.26081	24.9117	24.2096	24.5859	24.3054	26.28	25.4155	3.1562e+07	1.94e+07	2.5183e+07	2.0733e+07	8.1481e+07	4.4753e+07
	1.56413	-0.809448	P54886	P54886	Delta-1-pyrroline-5-carboxylate synthase;Glutamate 5-kinase;Gamma-glutamyl phosphate reductase	ALDH18A1			36	36	36	53.7	53.7	53.7	87.301	0	323.31	10736000000	782	1.56413	0.256886	-0.809448	-3.39983	27.2736	26.9776	26.8975	27.4743	28.1921	27.9106	1.6224e+08	1.3215e+08	1.2501e+08	1.8646e+08	3.0667e+08	2.523e+08
	1.17854	-0.618128	P30837;P47895;H0YKF9	P30837	Aldehyde dehydrogenase X, mitochondrial	ALDH1B1			20	19	17	49.5	47.8	42.2	57.206	0	323.31	5533400000	379	1.17854	0.263273	-0.618128	-2.50668	26.9231	26.2663	26.7234	27.0003	27.5254	27.2415	1.2725e+08	8.0714e+07	1.108e+08	1.3425e+08	1.9318e+08	1.5867e+08
	0.647438	-0.46052	P05091;S4R3S4;F8VP50;H0Y2X5	P05091	Aldehyde dehydrogenase, mitochondrial	ALDH2			28	28	25	57.3	57.3	52.6	56.381	0	323.31	5059200000	532	0.647438	0.366589	-0.46052	-1.4328	26.471	25.7293	25.893	26.1118	26.905	26.4581	9.3017e+07	5.5629e+07	6.2312e+07	7.2518e+07	1.2566e+08	9.219e+07
	1.1392	-1.04775	A0A5F9ZHI5;J3QRD1;A0A5F9ZHN9;P51648;A0A5F9ZI12;A0A5F9ZGX4;A0A5K1VW72;I3L1M4;J3QS00;A0A5F9ZHZ9;A0A5F9ZHP6;I3L0X1;J3QKK9;J3KTG1;E9PJV0;K7EN73;C9JMC5;I3L2W1;I3L3I9;A8MYB8;A0A0D9SGC3;C9JKT2;E9PNN6;P48448;P43353;P30838	A0A5F9ZHI5;J3QRD1;A0A5F9ZHN9;P51648;A0A5F9ZI12;A0A5F9ZGX4;A0A5K1VW72;I3L1M4	Fatty aldehyde dehydrogenase	ALDH3A2			13	13	13	39.5	39.5	39.5	45.518	0	167.33	1287500000	146	1.1392	0.265742	-1.04775	-2.42236	25.3077	24.2061	24.6518	25.2685	26.2767	25.7637	4.1532e+07	1.9353e+07	2.636e+07	4.0417e+07	8.1297e+07	5.6971e+07
	1.15013	-0.769278	P30038;Q5TF55	P30038	Delta-1-pyrroline-5-carboxylate dehydrogenase, mitochondrial	ALDH4A1			18	18	18	38.5	38.5	38.5	61.719	0	98.692	2135600000	193	1.15013	0.263509	-0.769278	-2.44568	26.1309	25.7289	26.4383	26.6913	27.3403	26.5744	7.3484e+07	5.5611e+07	9.09319e+07	1.0836e+08	1.6992e+08	9.9927e+07
	0.705102	-1.02311	Q02252;G3V4Z4	Q02252;G3V4Z4	Methylmalonate-semialdehyde dehydrogenase [acylating], mitochondrial	ALDH6A1			23	23	23	51.8	51.8	51.8	57.839	0	119.45	886260000	169	0.705102	0.343937	-1.02311	-1.54517	24.0571	22.4718	24.3316	24.5297	25.2456	24.1544	1.7454e+07	5.8167e+06	2.1112e+07	2.422e+07	3.9783e+07	1.8672e+07
	0.150655	-0.0615037	P49419;A0A1B0GTG2;A0A1B0GW77;A0A1B0GTY9;A0A1B0GUA1;A0A1B0GW82;A0A1B0GTJ4;A0A1B0GV49;A0A0J9YWF7;A0A1B0GUY0;H0YHM6;F8WDY6;A0A1B0GVU0;F8VVF2	P49419;A0A1B0GTG2;A0A1B0GW77;A0A1B0GTY9;A0A1B0GUA1;A0A1B0GW82;A0A1B0GTJ4;A0A1B0GV49;A0A0J9YWF7	Alpha-aminoadipic semialdehyde dehydrogenase	ALDH7A1			23	23	23	53.6	53.6	53.6	58.486	0	323.31	9273800000	570	0.150655	0.775973	-0.0615037	-0.404001	27.3743	27.0493	27.351	27.5159	27.3097	27.1334	1.7397e+08	1.3888e+08	1.7119e+08	1.9192e+08	1.6636e+08	1.4722e+08
	0.413729	0.17303	P49189	P49189	4-trimethylaminobutyraldehyde dehydrogenase	ALDH9A1			22	22	22	51.2	51.2	51.2	53.801	0	117.99	3041600000	324	0.413729	0.50306	0.17303	0.972843	25.9839	26.2064	26.3925	26.2832	25.93	25.8505	6.6362e+07	7.7433e+07	8.8089e+07	8.1664e+07	6.3929e+07	6.0503e+07
	0.436737	0.492556	P04075;H3BQN4;J3KPS3;H3BPS8;H3BUH7;H3BR04;H3BU78;H3BMQ8;H3BR68	P04075;H3BQN4;J3KPS3;H3BPS8	Fructose-bisphosphate aldolase A;Fructose-bisphosphate aldolase	ALDOA			31	31	28	85.2	85.2	75.8	39.42	0	323.31	42871000000	1670	0.436737	0.486181	0.492556	1.01901	28.633	29.6213	29.4526	29.4157	28.1203	28.6932	4.1628e+08	8.2584e+08	7.3469e+08	7.1618e+08	2.9177e+08	4.3401e+08
	0.651109	0.785306	P09972;A8MVZ9;J3KSV6;J3QKP5;C9J8F3;K7EKH5;J3QKK1;P05062;A0A087WXX2;A0A3B3IS80	P09972;A8MVZ9;J3KSV6;J3QKP5;C9J8F3	Fructose-bisphosphate aldolase C;Fructose-bisphosphate aldolase	ALDOC			26	23	23	78.6	66.5	66.5	39.455	0	323.31	4723300000	521	0.651109	0.365276	0.785306	1.43995	26.254	27.3913	27.1634	26.83	25.3821	26.2407	8.0026e+07	1.7604e+08	1.5031e+08	1.193e+08	4.3728e+07	7.9292e+07
	0.153492	-0.168095	Q9BT22;C9J202;Q6GMV1;K7EID2;A0A087WZJ8	Q9BT22	Chitobiosyldiphosphodolichol beta-mannosyltransferase	ALG1			4	4	4	13.4	13.4	13.4	52.518	0	68.712	332450000	46	0.153492	0.772814	-0.168095	-0.410795	25.0352	23.9565	24.4733	24.2337	25.1457	24.5898	3.4383e+07	1.6279e+07	2.3291e+07	1.9728e+07	3.7121e+07	2.525e+07
	0.748069	-0.417484	Q9H553;A0A0A0MTE0	Q9H553	Alpha-1,3/1,6-mannosyltransferase ALG2	ALG2			7	7	7	25	25	25	47.091	0	25.352	575330000	54	0.748069	0.330152	-0.417484	-1.62912	24.4115	23.8442	24.6308	24.5064	24.8017	24.8309	2.2315e+07	1.506e+07	2.5979e+07	2.3832e+07	2.9245e+07	2.9844e+07
	0.620924	-0.481168	Q9Y673	Q9Y673	Dolichyl-phosphate beta-glucosyltransferase	ALG5			7	7	7	31.2	31.2	31.2	36.946	0	30.621	358760000	57	0.620924	0.377595	-0.481168	-1.38116	23.6339	22.9585	22.7633	23.1455	23.852	23.8017	1.3017e+07	8.1507e+06	7.1191e+06	9.2785e+06	1.5141e+07	1.4623e+07
	2.27553	-1.59059	Q6P6C2	Q6P6C2	RNA demethylase ALKBH5	ALKBH5			2	2	2	6.9	6.9	6.9	44.255	0	31.122	118970000	19	2.27553	0.231102	-1.59059	-5.50738	21.8596	21.0374	21.3932	23.2137	22.6955	23.1527	3.80537e+06	2.15227e+06	2.75412e+06	9.7282e+06	6.7925e+06	9.32519e+06
	0.6851	-0.490643	P05186;B1ANL0;REV__Q86WI3	P05186	Alkaline phosphatase, tissue-nonspecific isozyme	ALPL			14	14	14	30.7	30.7	30.7	57.304	0	122.27	1890200000	153	0.6851	0.350769	-0.490643	-1.50616	26.7809	26.4947	26.4315	26.5037	27.5653	27.1101	1.1531e+08	9.4558e+07	9.05029e+07	9.5147e+07	1.986e+08	1.4486e+08
	0.143131	-0.248116	Q96Q42;H0Y696;J3KQ43;J3KQ33	Q96Q42	Alsin	ALS2			7	7	7	5.6	5.6	5.6	183.63	0	10.402	58969000	17	0.143131	0.785965	-0.248116	-0.385878	21.6314	21.8172	19.8102	21.4512	21.2637	21.2882	3.2486e+06	3.69525e+06	919310	2.8672e+06	2.5178e+06	2.5609e+06
	0.0770825	0.0531178	Q86V81;E9PB61	Q86V81;E9PB61	THO complex subunit 4	ALYREF			8	8	8	28.4	28.4	28.4	26.888	0	274.05	5715100000	404	0.0770825	0.881329	0.0531178	0.219001	27.4036	27.0447	27.4922	27.0459	27.0746	27.6606	1.7754e+08	1.3844e+08	1.8879e+08	1.3856e+08	1.4134e+08	2.1216e+08
	0.278723	0.221855	Q01433;A0A5F9UK94;H0Y360;A0A590UK85;A0A590UJY6;E9PIJ1;A0A590UJX5;H0YF16	Q01433;A0A5F9UK94;H0Y360;A0A590UK85;A0A590UJY6	AMP deaminase 2	AMPD2			14	14	6	14.1	14.1	6.5	100.69	0	20.427	250320000	68	0.278723	0.627335	0.221855	0.693161	21.8198	21.1804	21.8648	21.8622	21.1478	21.1895	3.7019e+06	2.3765e+06	3.8191e+06	3.8122e+06	2.32339e+06	2.3915e+06
	1.24479	-1.79019	P48728;A0A1B0GVP5;B3KTU4;A0A1B0GTM2;A0A1B0GUH1;A0A1B0GWC4;A0A1B0GUU7;A0A1B0GTB6;H0Y695;A0A1B0GTV8;A0A1B0GTA8;A0A1B0GV07;A0A1B0GVD0;F8WF62;A0A1B0GU55	P48728;A0A1B0GVP5;B3KTU4;A0A1B0GTM2;A0A1B0GUH1;A0A1B0GWC4;A0A1B0GUU7;A0A1B0GTB6;H0Y695;A0A1B0GTV8;A0A1B0GTA8	Aminomethyltransferase, mitochondrial;Aminomethyltransferase	AMT			5	5	5	14.4	14.4	14.4	43.946	0	10.609	177690000	21	1.24479	0.261313	-1.79019	-2.65116	24.1605	21.9545	23.7007	24.947	25.0612	25.1781	1.8752e+07	4.06415e+06	1.3634e+07	3.2344e+07	3.5009e+07	3.7964e+07
	0.470669	0.387723	Q9H1A4;H0Y564;A0A2R8YF63	Q9H1A4;H0Y564	Anaphase-promoting complex subunit 1	ANAPC1			9	9	9	7.9	7.9	7.9	216.5	0	40.288	169620000	46	0.470669	0.465894	0.387723	1.08657	23.1858	22.9267	22.163	22.0071	22.5588	22.5465	9.5414e+06	7.9731e+06	4.696e+06	4.2149e+06	6.1783e+06	6.1258e+06
	1.37068	0.569315	Q9UJX3;H0YIW2	Q9UJX3	Anaphase-promoting complex subunit 7	ANAPC7			16	16	16	36.1	36.1	36.1	66.855	0	89.779	659470000	146	1.37068	0.256886	0.569315	2.93523	23.2545	23.8079	23.4613	22.795	22.8718	23.1489	1.0007e+07	1.4686e+07	1.1549e+07	7.2774e+06	7.67559e+06	9.3008e+06
	0.101483	0.0888926	Q5VTE6	Q5VTE6	Protein angel homolog 2	ANGEL2			2	2	2	5.1	5.1	5.1	62.338	0.00034025	5.4169	75326000	21	0.101483	0.846183	0.0888926	0.282437	22.3961	23.2115	22.7963	22.4787	22.5293	23.1292	5.5193e+06	9.7133e+06	7.2839e+06	5.8448e+06	6.0534e+06	9.1742e+06
	0.236812	0.330528	A0A5F9ZGZ1;A0A5F9ZGX8;A0A5F9ZI73;A0A5F9ZHJ4;A0A5F9ZHL9;A0A5F9ZHR2;A0A5F9ZI69;A0A5F9ZHA1;A0A5F9ZH58;A0A5F9ZI15;A0A5F9ZHY6;A0A5F9ZH35;A0A5F9ZI53;A0A5F9ZH38;A0A5F9ZHJ6;A0A5F9ZHM6;A0A5F9ZH34;A0A5F9ZGY1;A0A5F9ZH70;A0A5F9ZI81;A0A5F9ZHC9;A0A5F9ZHQ5;A0A5F9ZHG3;A0A5F9ZH39;A0A5F9ZI56;A0A5F9ZI18;A0A5F9ZHL5;A0A5F9ZGS5;A0A5F9ZGS7;A0A5F9ZHL3;A0A5F9ZI36;A0A5F9ZHQ3;A0A5F9ZH17;A0A5F9ZI08;A0A5F9ZHE2;A0A5F9ZH03;A0A…	A0A5F9ZGZ1;A0A5F9ZGX8;A0A5F9ZI73;A0A5F9ZHJ4;A0A5F9ZHL9;A0A5F9ZHR2;A0A5F9ZI69;A0A5F9ZHA1;A0A5F9ZH58;A0A5F9ZI15;A0A5F9ZHY6;A0A5F9ZH35;A0A5F9ZI53;A0A5F9ZH38;A0A5F9ZHJ6;A0A5F9ZHM6;A0A5F9ZH34;A0A5F9ZGY1;A0A5F9ZH70;A0A5F9ZI81;A0A5F9ZHC9;A0A5F9ZHQ5;A0A5F9ZHG3;A0A5F9ZH39;A0A5F9ZI56;A0A5F9ZI18;A0A5F9ZHL5;A0A5F9ZGS5;A0A5F9ZGS7;A0A5F9ZHL3;A0A5F9ZI36;A0A5F9ZHQ3;A0A5F9ZH17;A0A5F9ZI08;A0A5F9ZHE2;A0A5F9ZH03;A0A…		ANK2			21	17	1	14.4	12.9	0.6	213.61	0	29.688	205120000	53	0.236812	0.673012	0.330528	0.601923	21.6451	21.1718	21.1444	20.0293	21.1051	21.8353	3.2796e+06	2.3623e+06	2.318e+06	1.0701e+06	2.2556e+06	3.74185e+06
	0.911466	-0.779168	Q12955;A0A087WTF3;A0A087WZ65;H0Y3A4;A0A087X0B4;H0Y951;A0A087WY90;B1AQT1;A0A087WZ26;D6RHY3;D6RFK6;D6RBY7;A0A087WTE8;A0A087WVC2;A0A087X0L3;H0YA66;A0A087WX55;H0Y8Z4;D6RF31;H0YAH5;A0A087WWI5;H0Y9E9	Q12955;A0A087WTF3;A0A087WZ65	Ankyrin-3	ANK3			36	36	32	11.4	11.4	10.5	480.4	0	211.48	1623900000	253	0.911466	0.292559	-0.779168	-1.95245	24.9621	23.7548	24.0423	24.7614	25.3258	25.0095	3.2685e+07	1.4155e+07	1.7276e+07	2.8439e+07	4.2057e+07	3.3776e+07
	0.804886	1.13724	Q9P2R3;K7EPT2;I3L1Z9	Q9P2R3	Rabankyrin-5	ANKFY1			18	18	18	25.1	25.1	25.1	128.4	0	94.559	305900000	66	0.804886	0.314998	1.13724	1.74067	22.3881	22.4614	22.6065	22.4332	20.185	21.4259	5.4888e+06	5.7749e+06	6.386e+06	5.6634e+06	1.19204e+06	2.81742e+06
	0.640731	0.773078	Q8IWZ3;H0Y7Y3;H0Y785;H0Y472;H0Y4P6;A0A0A0MQZ8;H7C0V5	Q8IWZ3	Ankyrin repeat and KH domain-containing protein 1	ANKHD1			33	21	9	21	14.7	5.4	269.45	0	51.665	325860000	76	0.640731	0.369407	0.773078	1.41974	22.4758	22.9228	22.2996	22.4209	20.7786	22.1795	5.8331e+06	7.9515e+06	5.1623e+06	5.6151e+06	1.7988e+06	4.75e+06
	0.336451	-0.37315	Q86XL3;F5H6J0;F5H1D4	Q86XL3	Ankyrin repeat and LEM domain-containing protein 2	ANKLE2			15	15	15	23.2	23.2	23.2	104.11	0	26.281	203510000	62	0.336451	0.568176	-0.37315	-0.814953	22.669	22.3933	22.5421	22.4456	23.8096	22.4685	6.6686e+06	5.5087e+06	6.1071e+06	5.7121e+06	1.4703e+07	5.8037e+06
	0.500558	0.120719	Q8IV38;G3V0G5;F8WB95	Q8IV38;G3V0G5	Ankyrin repeat and MYND domain-containing protein 2	ANKMY2			8	8	8	24.5	24.5	24.5	49.298	0	30.15	216920000	70	0.500558	0.444435	0.120719	1.14565	22.107	22.4262	22.4065	22.1512	22.2074	22.2189	4.5172e+06	5.636e+06	5.5593e+06	4.6579e+06	4.8428e+06	4.8815e+06
	1.42747	0.446967	O75179;H0YM23;H0YLQ3;A0A1W2PQ15	O75179;H0YM23	Ankyrin repeat domain-containing protein 17	ANKRD17			34	34	22	20.1	20.1	13.9	274.25	0	108.74	1056500000	263	1.42747	0.256886	0.446967	3.06786	24.1901	24.3547	24.117	23.6835	23.6119	24.0255	1.914e+07	2.1453e+07	1.8194e+07	1.3472e+07	1.282e+07	1.7076e+07
	1.68226	0.531832	O15084;B4DIW9	O15084	Serine/threonine-protein phosphatase 6 regulatory ankyrin repeat subunit A	ANKRD28			5	5	5	7.3	7.3	7.3	112.96	0	19.882	28909000	21	1.68226	0.256886	0.531832	3.7028	21.2231	21.4246	20.9849	20.6916	20.5573	20.7882	2.4478e+06	2.8148e+06	2.0753e+06	1.6935e+06	1.54301e+06	1.81075e+06
	0.245483	0.0944328	Q9H8Y5;B8ZZS4;C9K022;C9JQZ3;C9JS61	Q9H8Y5;B8ZZS4	Ankyrin repeat and zinc finger domain-containing protein 1	ANKZF1			9	9	9	14.7	14.7	14.7	80.926	0	11.323	98849000	23	0.245483	0.663341	0.0944328	0.621026	23.0289	22.7399	22.583	22.7853	22.5353	22.7479	8.5586e+06	7.0045e+06	6.2827e+06	7.2286e+06	6.0785e+06	7.0436e+06
	0.315722	0.197969	Q9NQW6;H7C1K5;H7C1C2;C9JJT6;H7C3S1	Q9NQW6	Actin-binding protein anillin	ANLN			16	16	16	23	23	23	124.2	0	48.86	390670000	86	0.315722	0.588086	0.197969	0.771668	24.1395	24.0002	23.4501	23.3741	23.7797	23.8421	1.8481e+07	1.6779e+07	1.146e+07	1.0872e+07	1.4401e+07	1.5038e+07
	0.430065	-0.259696	Q9NW15;C9J670;C9IZD0;C9JA49;C9IYD3;C9JQC9;C9JPY2;H7C3N6;C9JH90	Q9NW15;C9J670	Anoctamin-10	ANO10			9	9	9	15.6	15.6	15.6	76.328	0	28.51	164470000	38	0.430065	0.490994	-0.259696	-1.00566	23.3272	22.6748	23.506	23.383	23.536	23.3681	1.0524e+07	6.6957e+06	1.1913e+07	1.0939e+07	1.2163e+07	1.0827e+07
	1.0707	-1.09836	Q4KMQ2	Q4KMQ2	Anoctamin-6	ANO6			5	5	5	8.2	8.2	8.2	106.16	0	13.579	95424000	33	1.0707	0.272633	-1.09836	-2.27797	21.4215	21.9708	22.3356	22.2276	23.5692	23.2261	2.80878e+06	4.1102e+06	5.29264e+06	4.9111e+06	1.2446e+07	9.8122e+06
	0.982232	1.03437	P39687;H0YN26;O43423;H7BZ09;O95626	P39687;H0YN26	Acidic leucine-rich nuclear phosphoprotein 32 family member A	ANP32A			10	10	8	39.4	39.4	36.5	28.585	0	237.68	13070000000	398	0.982232	0.279766	1.03437	2.09555	28.3372	28.5986	28.3723	28.1586	26.493	27.5534	3.3911e+08	4.0648e+08	3.4746e+08	2.9962e+08	9.4446e+07	1.9697e+08
	0.925066	1.00266	Q92688	Q92688	Acidic leucine-rich nuclear phosphoprotein 32 family member B	ANP32B			9	7	7	30.3	27.5	27.5	28.787	0	211.05	4015800000	174	0.925066	0.290099	1.00266	1.97977	26.4882	25.8952	25.7455	25.6289	24.1499	25.3421	9.4134e+07	6.2408e+07	5.6255e+07	5.1888e+07	1.8614e+07	4.2535e+07
	1.47523	1.27279	Q9BTT0;Q5TB19;E9PLC4;E9PPH5;Q5TB25	Q9BTT0;Q5TB19;E9PLC4	Acidic leucine-rich nuclear phosphoprotein 32 family member E	ANP32E			7	7	7	47.4	47.4	47.4	30.692	0	323.31	5461700000	166	1.47523	0.256886	1.27279	3.18176	27.767	27.657	27.9394	27.2197	25.8671	26.4581	2.2841e+08	2.1163e+08	2.5739e+08	1.563e+08	6.1205e+07	9.2192e+07
	0.349012	-1.85951	P04083;Q5T3N1;Q5T3N0	P04083	Annexin A1	ANXA1			28	28	28	76	76	76	38.714	0	323.31	19077000000	641	0.349012	0.559362	-1.85951	-0.840967	24.7192	20.3347	17.5143	21.6553	22.4438	24.0476	2.762e+07	1.3224e+06	187210	3.303e+06	5.7051e+06	1.734e+07
	0.621374	1.41186	P50995;H0Y6E1;E5RIN3	P50995;H0Y6E1	Annexin A11	ANXA11			14	14	13	32.1	32.1	30.3	54.389	0	128.57	925270000	73	0.621374	0.377473	1.41186	1.38203	25.8527	25.9892	25.5663	25.5796	22.3736	25.2193	6.0594e+07	6.6607e+07	4.9684e+07	5.0145e+07	5.4342e+06	3.9063e+07
	0.282734	-0.367984	P07355;H0YN42;H0YMU9;H0YMD0;H0YM50;A6NMY6;H0YKS4;H0YMM1;H0YNP5;H0YN28;H0YL33;H0YKX9;H0YMT9;H0YLV6;H0YKZ7;H0YMW4;H0YKL9;H0YKV8;H0YNA0;H0YN52;H0YMD9;H0YNB8;H0YKN4;H0YLE2	P07355;H0YN42;H0YMU9;H0YMD0;H0YM50;A6NMY6;H0YKS4;H0YMM1	Annexin A2;Annexin;Putative annexin A2-like protein	ANXA2;ANXA2P2			40	40	40	77.9	77.9	77.9	38.604	0	323.31	73659000000	1237	0.282734	0.622528	-0.367984	-0.701757	27.9686	27.0994	26.5796	26.9812	27.6401	28.1302	2.6265e+08	1.4379e+08	1.0029e+08	1.3248e+08	2.0917e+08	2.9379e+08
	0.159815	0.173942	P12429;D6RA82;D6RFG5;D6RCA8;D6RAZ8;D6RFJ9	P12429;D6RA82	Annexin A3;Annexin	ANXA3			28	28	28	70.3	70.3	70.3	36.375	0	323.31	3029000000	263	0.159815	0.765219	0.173942	0.425858	24.7768	23.869	23.7989	24.0759	23.4816	24.3653	2.8744e+07	1.5321e+07	1.4594e+07	1.7684e+07	1.1713e+07	2.1611e+07
	1.27584	1.24027	P08758;E9PHT9;D6RBL5;D6RBE9;D6RCN3	P08758;E9PHT9;D6RBL5	Annexin A5;Annexin	ANXA5			27	27	27	71.9	71.9	71.9	35.936	0	323.31	13510000000	598	1.27584	0.260976	1.24027	2.72001	27.6587	27.4361	27.1728	26.9113	25.4103	26.2253	2.1189e+08	1.8159e+08	1.513e+08	1.2621e+08	4.4593e+07	7.8452e+07
	0.812366	0.637001	P08133;E7EMC6;E5RJF5;E5RK63;E5RFF0;E5RI05;E5RJR0;E5RIU8	P08133	Annexin A6	ANXA6			54	54	25	76.4	76.4	38.6	75.872	0	323.31	11329000000	911	0.812366	0.313882	0.637001	1.75541	24.8439	25.1454	25.1361	24.9682	23.7659	24.4804	3.0114e+07	3.7113e+07	3.6873e+07	3.2822e+07	1.4264e+07	2.3406e+07
	1.48867	1.43642	P20073	P20073	Annexin A7	ANXA7			14	14	14	27.3	27.3	27.3	52.739	0	32.54	362630000	83	1.48867	0.256886	1.43642	3.21421	23.5192	23.6443	23.3966	22.9469	21.4944	21.8094	1.2022e+07	1.3111e+07	1.1043e+07	8.0857e+06	2.9544e+06	3.6753e+06
	1.20161	0.261928	Q10567;C9J1E7	Q10567;C9J1E7	AP-1 complex subunit beta-1	AP1B1			29	14	14	35.1	19.2	19.2	104.64	0	130.84	1359000000	163	1.20161	0.263273	0.261928	2.55662	25.591	25.5676	25.4276	25.1633	25.1935	25.4436	5.0543e+07	4.973e+07	4.5129e+07	3.7575e+07	3.8371e+07	4.5634e+07
	1.18271	0.490025	O43747;H3BR36;H3BUN9;H3BNR4;B3KNW1;H3BN71;B4DGE1;H3BS13;H3BV30;H3BRM7	O43747	AP-1 complex subunit gamma-1	AP1G1			14	14	14	23.2	23.2	23.2	91.35	0	90.854	614680000	116	1.18271	0.263273	0.490025	2.51568	23.6984	23.9782	23.8627	23.6906	23.0879	23.2907	1.3612e+07	1.6526e+07	1.5254e+07	1.3539e+07	8.9158e+06	1.0261e+07
	0.209986	-0.0914516	Q9BXS5;K7EJL1;E7ENJ6;K7EQX3;K7EPJ8;A0A087WZX7;K7ENA7	Q9BXS5;K7EJL1;E7ENJ6	AP-1 complex subunit mu-1	AP1M1			10	10	8	23.2	23.2	18.7	48.586	0	47.924	844960000	126	0.209986	0.704513	-0.0914516	-0.541976	23.3728	23.4902	23.8252	23.469	23.6792	23.8144	1.0862e+07	1.1783e+07	1.4863e+07	1.1611e+07	1.3432e+07	1.4752e+07
	0.206116	-0.102352	Q9Y6Q5;K7EJJ1;K7EPR4;K7EK69;K7ERH5;K7EL08;K7EMG5	Q9Y6Q5;K7EJJ1	AP-1 complex subunit mu-2	AP1M2			8	6	6	15.8	11.3	11.3	48.108	0	27.278	147700000	36	0.206116	0.708718	-0.102352	-0.533214	23.3611	23.5219	23.0547	23.3707	23.2074	23.6667	1.0774e+07	1.2045e+07	8.71269e+06	1.0846e+07	9.68561e+06	1.3316e+07
	0.703606	-0.320794	O95782	O95782	AP-2 complex subunit alpha-1	AP2A1			35	35	29	42.6	42.6	35.4	107.54	0	323.31	3084500000	335	0.703606	0.344557	-0.320794	-1.54225	25.3241	25.0719	25.3703	25.2167	25.84	25.672	4.2006e+07	3.5269e+07	4.3372e+07	3.8992e+07	6.0063e+07	5.3461e+07
	0.396952	-0.240462	O94973;A0A0G2JS82;A0A0G2JQM1;E9PR62;A0A0G2JRS3;A0A0G2JRF9;A0A0G2JQA4;E9PNC4;M0R2D9;A0A0G2JS17;A0A0G2JQT9;H0YDE9;H0YEG0;E9PQP4	O94973;A0A0G2JS82	AP-2 complex subunit alpha-2	AP2A2			22	16	16	27.8	20.3	20.3	103.96	0	323.31	1044300000	121	0.396952	0.517404	-0.240462	-0.938964	25.3113	24.8588	24.8873	24.8592	25.5707	25.3489	4.1634e+07	3.0427e+07	3.1032e+07	3.0434e+07	4.9836e+07	4.2734e+07
	1.28763	-0.376615	P63010;A0A087X253;A0A087WU93;A0A087WZQ6;A0A087WYD1;K7EN71;K7ERB2;K7EJX1;A0A087WXS3;K7EKZ5;K7EJ01;H7C034	P63010;A0A087X253;A0A087WU93;A0A087WZQ6;A0A087WYD1	AP-2 complex subunit beta	AP2B1			33	33	18	38.2	38.2	22.1	104.55	0	225.01	7672800000	752	1.28763	0.260184	-0.376615	-2.74637	26.2076	26.0724	26.0385	26.2328	26.6472	26.5683	7.7495e+07	7.0561e+07	6.8925e+07	7.8862e+07	1.051e+08	9.9509e+07
	0.859669	-0.488626	Q96CW1;A0A087WY71;E9PFW3;C9JJ47;C9JTK4;C9JJD3;H7C4C3;C9JPV8	Q96CW1;A0A087WY71;E9PFW3;C9JJ47	AP-2 complex subunit mu	AP2M1			17	17	13	45.3	45.3	34.9	49.654	0	72.926	1651900000	231	0.859669	0.301767	-0.488626	-1.84904	25.4351	25.5827	25.415	25.4601	26.314	26.1246	4.5366e+07	5.0252e+07	4.4739e+07	4.6158e+07	8.3429e+07	7.3161e+07
	0.94767	-0.492748	P53680;M0R0N4;X6R390;M0QYZ2;M0QZ21;M0R1S0	P53680;M0R0N4;X6R390;M0QYZ2;M0QZ21	AP-2 complex subunit sigma	AP2S1			5	5	5	28.9	28.9	28.9	17.018	0	15.12	199380000	61	0.94767	0.285408	-0.492748	-2.02537	22.8556	22.2342	22.6027	22.7367	23.2723	23.1617	7.5895e+06	4.9337e+06	6.3692e+06	6.9894e+06	1.0131e+07	9.3837e+06
	1.50774	0.501277	O00203;H0YBD0	O00203	AP-3 complex subunit beta-1	AP3B1			22	22	20	22.9	22.9	20.9	121.32	0	149.19	2193600000	213	1.50774	0.256886	0.501277	3.26056	25.2987	25.5602	25.3166	25.0589	24.6381	24.9746	4.1274e+07	4.9474e+07	4.1787e+07	3.4953e+07	2.611e+07	3.2969e+07
	1.41111	0.508895	O14617;A0A2R8Y611;A0A2R8Y4J3;A0A087WYN6;K7ERW8;K7ELX8	O14617;A0A2R8Y611;A0A2R8Y4J3	AP-3 complex subunit delta-1	AP3D1			22	22	22	18.7	18.7	18.7	130.16	0	61.571	1090600000	145	1.41111	0.256886	0.508895	3.02935	23.9264	24.2483	24.2673	23.8898	23.4884	23.5372	1.5943e+07	1.9928e+07	2.0192e+07	1.5543e+07	1.1768e+07	1.2173e+07
	0.437585	0.375187	Q9Y2T2	Q9Y2T2	AP-3 complex subunit mu-1	AP3M1			13	13	10	48.3	48.3	41.1	46.939	0	87.376	857660000	109	0.437585	0.485897	0.375187	1.02071	24.2227	24.7729	24.7026	24.6249	23.5563	24.3915	1.9578e+07	2.8667e+07	2.7304e+07	2.5872e+07	1.2335e+07	2.2008e+07
+	2.91791	1.61234	Q92572;F5H459	Q92572	AP-3 complex subunit sigma-1	AP3S1			5	5	5	34.7	34.7	34.7	21.732	0	12.833	263630000	28	2.91791	0.186473	1.61234	8.19467	22.8065	23.2644	22.6275	21.3635	21.1868	21.3112	7.3355e+06	1.0076e+07	6.4798e+06	2.698e+06	2.387e+06	2.60196e+06
	1.94558	0.807214	P13798;C9JIF9;H7C393;H7C1U0;C9JLK2;F8WEH5	P13798;C9JIF9;H7C393;H7C1U0	Acylamino-acid-releasing enzyme	APEH			15	15	15	26.1	26.1	26.1	81.224	0	90.728	1806900000	189	1.94558	0.256886	0.807214	4.43989	25.3096	25.2221	25.3564	24.8434	24.2965	24.3265	4.1585e+07	3.9138e+07	4.2956e+07	3.0102e+07	2.0605e+07	2.1038e+07
	1.29794	0.706549	P27695;G3V3M6;G3V5Q1;G3V3C7;A0A0C4DGK8;G3V359;G3V5M0;H7C4A8;G3V5D9;G3V3Y6	P27695;G3V3M6;G3V5Q1;G3V3C7;A0A0C4DGK8;G3V359	DNA-(apurinic or apyrimidinic site) lyase;DNA-(apurinic or apyrimidinic site) lyase, mitochondrial	APEX1			20	20	20	67.3	67.3	67.3	35.554	0	323.31	10197000000	416	1.29794	0.258209	0.706549	2.76949	27.7775	28.0747	27.8484	27.5991	26.7722	27.2097	2.3007e+08	2.8271e+08	2.4166e+08	2.0331e+08	1.1461e+08	1.5522e+08
	2.36183	0.374404	Q9BZZ5;G3V1C3;H0YER7;E9PQK6	Q9BZZ5;G3V1C3;H0YER7	Apoptosis inhibitor 5	API5			22	22	22	38.9	38.9	38.9	59.004	0	290.92	5915100000	475	2.36183	0.218579	0.374404	5.81744	26.5687	26.5408	26.5389	26.205	26.053	26.2672	9.9532e+07	9.763e+07	9.7502e+07	7.7357e+07	6.9618e+07	8.07639e+07
+	3.55076	2.50976	Q96GX9;S4R3D6	Q96GX9;S4R3D6	Methylthioribulose-1-phosphate dehydratase	APIP			8	8	8	46.7	46.7	46.7	27.125	0	20.274	222960000	45	3.55076	0.119292	2.50976	11.946	23.1712	23.2364	23.1693	20.533	20.4194	21.0952	9.4455e+06	9.8823e+06	9.4331e+06	1.51723e+06	1.40232e+06	2.24024e+06
	1.01161	-0.930074	Q06481;E9PK76;E9PSC7;E9PQS3	Q06481	Amyloid-like protein 2	APLP2			9	9	9	13	13	13	86.955	0.00019298	8.6612	89660000	29	1.01161	0.276111	-0.930074	-2.15565	21.5308	21.8273	21.9881	21.9992	23.42	22.7173	3.0298e+06	3.7211e+06	4.1599e+06	4.192e+06	1.1223e+07	6.8957e+06
	0.772166	-0.356505	Q9HDC9;H0Y512	Q9HDC9;H0Y512	Adipocyte plasma membrane-associated protein	APMAP			10	10	10	28.1	28.1	28.1	46.48	0	74.401	2309500000	119	0.772166	0.324003	-0.356505	-1.67634	25.9062	25.9129	26.2435	26.2391	26.7366	26.1564	6.2884e+07	6.3177e+07	7.9446e+07	7.9205e+07	1.1182e+08	7.4792e+07
	1.95984	0.524897	Q8NCW5;Q5T3I4;Q5T3I3	Q8NCW5;Q5T3I4	NAD(P)H-hydrate epimerase	APOA1BP			12	12	12	53.8	53.8	53.8	31.674	0	96.836	1567500000	154	1.95984	0.256886	0.524897	4.48248	26.0318	25.9619	26.1757	25.6902	25.3504	25.554	6.8604e+07	6.5358e+07	7.5798e+07	5.4141e+07	4.2778e+07	4.9264e+07
	0.275385	0.708848	Q9NRW3	Q9NRW3	DNA dC->dU-editing enzyme APOBEC-3C	APOBEC3C			2	2	2	11.6	11.6	11.6	22.826	0.00017161	5.6417	154610000	13	0.275385	0.631198	0.708848	0.685989	23.916	23.3923	23.1782	20.7676	23.7542	23.8382	1.5828e+07	1.101e+07	9.49161e+06	1.78513e+06	1.4149e+07	1.4997e+07
	0.881277	-0.72728	P02649;H0Y7L5;E9PEV4;E7ERP7;CON__Q03247	P02649;H0Y7L5;E9PEV4;E7ERP7	Apolipoprotein E	APOE			21	21	21	59.3	59.3	59.3	36.154	0	203.86	2966000000	234	0.881277	0.2973	-0.72728	-1.89205	25.7817	26.5697	26.5858	26.5144	27.4606	27.1439	5.7685e+07	9.9602e+07	1.0072e+08	9.586e+07	1.847e+08	1.483e+08
	0.419971	-0.359928	Q9BUR5;H7C1U8;G3V1B6	Q9BUR5;H7C1U8;G3V1B6	Apolipoprotein O	APOO			5	5	5	26.3	26.3	26.3	22.284	0	20.266	340450000	36	0.419971	0.49926	-0.359928	-0.985401	25.0748	24.3797	24.7646	24.8198	25.7089	24.7703	3.5341e+07	2.1829e+07	2.8502e+07	2.9614e+07	5.4846e+07	2.8615e+07
	1.57526	-1.37382	P05067;E9PG40;A0A0A0MRG2;H7C0V9;H7C2L2	P05067;E9PG40;A0A0A0MRG2;H7C0V9	Amyloid beta A4 protein;N-APP;Soluble APP-alpha;Soluble APP-beta;C99;Beta-amyloid protein 42;Beta-amyloid protein 40;C83;P3(42);P3(40);C80;Gamma-secretase C-terminal fragment 59;Gamma-secretase C-terminal fragment 57;Gamma-secretase C-terminal fragment 50;C31	APP			19	19	19	35.1	35.1	35.1	86.942	0	305.08	1621100000	216	1.57526	0.256886	-1.37382	-3.42771	24.6458	24.4453	25.4599	25.7388	26.5955	26.3381	2.625e+07	2.2844e+07	4.6152e+07	5.5997e+07	1.014e+08	8.4834e+07
	0.827947	1.44372	Q9UKG1;C9K0C4;C9JAB0	Q9UKG1	DCC-interacting protein 13-alpha	APPL1			14	14	14	30	30	30	79.663	0	53.677	190160000	36	0.827947	0.310407	1.44372	1.78617	22.9523	23.2611	23.6057	22.8083	22.4049	20.2748	8.1158e+06	1.0053e+07	1.2765e+07	7.3446e+06	5.5533e+06	1.26858e+06
	0.867361	1.17217	P07741;H3BQF1;H3BSW3;H3BQZ9;H3BQB1	P07741;H3BQF1;H3BSW3;H3BQZ9;H3BQB1	Adenine phosphoribosyltransferase	APRT			8	8	8	43.3	43.3	43.3	19.608	0	323.31	1687700000	78	0.867361	0.298933	1.17217	1.86433	26.9165	27.3491	27.6149	27.1499	25.0891	26.125	1.2667e+08	1.7096e+08	2.0555e+08	1.4891e+08	3.5693e+07	7.3182e+07
	0.88498	0.864323	Q7Z2E3;A0A5K1VW64;C9J8U3;A0A0A0MRW7;A0A5F9ZI51;A0A5F9ZGW5	Q7Z2E3;A0A5K1VW64;C9J8U3;A0A0A0MRW7	Aprataxin	APTX			4	4	4	14	14	14	40.74	0	15.228	53982000	17	0.88498	0.296442	0.864323	1.89944	21.9652	21.9261	21.8274	21.4643	21.5253	20.1362	4.0944e+06	3.985e+06	3.7213e+06	2.8933e+06	3.0182e+06	1.15242e+06
	0.564724	-0.375064	O60306;H0YH15;H0YLN9	O60306;H0YH15	Intron-binding protein aquarius	AQR			19	19	19	18.6	18.6	18.6	171.29	0	92.422	399750000	93	0.564724	0.40609	-0.375064	-1.27153	22.9317	23.3291	23.265	23.016	23.7804	23.8546	8.0008e+06	1.0538e+07	1.008e+07	8.4822e+06	1.4408e+07	1.5169e+07
	1.00807	0.7848	Q96P48;E7EU13;A0A0A0MSJ2;F8WBT0;F5GWN4;F5GWQ2	Q96P48;E7EU13;A0A0A0MSJ2;F8WBT0	Arf-GAP with Rho-GAP domain, ANK repeat and PH domain-containing protein 1	ARAP1			10	10	10	8.4	8.4	8.4	162.19	0	19.185	80760000	25	1.00807	0.277192	0.7848	2.14839	22.1325	22.5709	22.3922	22.0525	21.7741	20.9147	4.5978e+06	6.2304e+06	5.5047e+06	4.3496e+06	3.5863e+06	1.97678e+06
	0.698238	0.490342	Q8WWN8;G5E9Y3;Q05CH1	Q8WWN8;G5E9Y3	Arf-GAP with Rho-GAP domain, ANK repeat and PH domain-containing protein 3	ARAP3			7	7	7	6.5	6.5	6.5	169.84	0	8.9451	294910000	17	0.698238	0.346424	0.490342	1.53178	25.9776	25.8217	25.3697	25.7217	25.1567	24.8197	6.6077e+07	5.9308e+07	4.3356e+07	5.5334e+07	3.7405e+07	2.9612e+07
	1.41733	0.550757	P48444;B0YIW6;Q6P1Q5;E9PK34	P48444;B0YIW6	Coatomer subunit delta	ARCN1			26	26	26	54.2	54.2	54.2	57.21	0	175.61	4408100000	366	1.41733	0.256886	0.550757	3.04398	26.2178	26.3506	26.2414	26.018	25.4079	25.7316	7.8047e+07	8.5567e+07	7.9331e+07	6.7953e+07	4.4517e+07	5.5717e+07
	1.37697	0.422412	P84077;P61204;F5H423;F5H0C7;F5H1V1;F5H6T5;F8WDB3;H0YGG7	P84077;P61204;F5H423	ADP-ribosylation factor 1;ADP-ribosylation factor 3	ARF1;ARF3			7	5	4	48.6	30.9	30.9	20.697	0	35.592	699590000	78	1.37697	0.256886	0.422412	2.94978	25.2049	25.472	25.4083	24.7114	25.109	24.9975	3.8676e+07	4.654e+07	4.453e+07	2.7471e+07	3.6189e+07	3.3496e+07
	0.488078	0.178647	P18085;C9JPM4;C9JAK5;U3KQF2	P18085;C9JPM4;C9JAK5	ADP-ribosylation factor 4	ARF4			10	10	8	67.8	67.8	50	20.511	0	41.868	1650400000	188	0.488078	0.452915	0.178647	1.12103	26.3088	26.3731	26.6508	26.4078	26.3618	26.0272	8.3129e+07	8.6914e+07	1.0536e+08	8.9033e+07	8.6234e+07	6.8384e+07
	0.603076	1.83545	P84085;C9J1Z8	P84085;C9J1Z8	ADP-ribosylation factor 5	ARF5			7	4	4	47.2	29.4	29.4	20.529	0	30.415	621240000	40	0.603076	0.385801	1.83545	1.34638	25.4569	26.2474	25.6354	25.2069	21.2618	25.3646	4.6055e+07	7.966e+07	5.2124e+07	3.8728e+07	2.51447e+06	4.3202e+07
	0.31682	-0.225073	P62330	P62330	ADP-ribosylation factor 6	ARF6			5	5	5	50.9	50.9	50.9	20.082	0	76.344	539850000	72	0.31682	0.586938	-0.225073	-0.773973	24.4691	24.0013	24.9013	24.5724	24.9423	24.5322	2.3224e+07	1.6792e+07	3.1335e+07	2.4948e+07	3.2238e+07	2.4262e+07
	0.38914	-0.410213	Q8N6T3;F8VWH9;F8W1U7;E5RHT6;E5RHC5;E5RHH7;F8VWB3;E5RGL6;E5RIU2;H0YIQ0	Q8N6T3;F8VWH9;F8W1U7;E5RHT6;E5RHC5	ADP-ribosylation factor GTPase-activating protein 1	ARFGAP1			13	13	13	46.6	46.6	46.6	44.667	0	123.73	596530000	73	0.38914	0.523983	-0.410213	-0.923121	24.179	24.3669	23.1696	23.829	24.5387	24.5784	1.8993e+07	2.1635e+07	9.43481e+06	1.4902e+07	2.4371e+07	2.5051e+07
	0.558975	1.16305	Q8N6H7;G5E9L0;A0A0D9SF70;E9PQP3;E9PIY6;H0YDN9;E9PMU9;E9PJT7;E9PK28;E9PN48;H0YF45;H0YDX1;E9PM18;E9PMR9;E9PM63;E9PNY8	Q8N6H7;G5E9L0;A0A0D9SF70;E9PQP3;E9PIY6	ADP-ribosylation factor GTPase-activating protein 2	ARFGAP2			10	10	10	26.1	26.1	26.1	56.72	0	31.896	282910000	59	0.558975	0.408143	1.16305	1.26029	23.0007	23.7728	23.4799	23.6267	20.5731	22.5645	8.3928e+06	1.4333e+07	1.1699e+07	1.2952e+07	1.56001e+06	6.2028e+06
	1.37558	0.658088	Q9Y6D6;E5RIF2;E5RHL7;E5RJN9;E5RHZ1	Q9Y6D6;E5RIF2	Brefeldin A-inhibited guanine nucleotide-exchange protein 1	ARFGEF1			28	28	20	21.5	21.5	16.3	208.76	0	83.529	1221700000	178	1.37558	0.256886	0.658088	2.94655	25.4174	25.423	25.3309	25.1181	24.3514	24.7274	4.4814e+07	4.4986e+07	4.2204e+07	3.6418e+07	2.1405e+07	2.7778e+07
	0.0383254	-0.0692997	Q9Y6D5	Q9Y6D5	Brefeldin A-inhibited guanine nucleotide-exchange protein 2	ARFGEF2			17	9	9	13.4	7.1	7.1	202.04	0	14.842	118320000	37	0.0383254	0.937858	-0.0692997	-0.11292	21.0367	22.8106	22.2109	22.7125	21.6225	21.9311	2.15113e+06	7.3568e+06	4.8545e+06	6.8729e+06	3.2286e+06	3.9988e+06
	0.171468	-0.104125	Q5TH69	Q5TH69	Brefeldin A-inhibited guanine nucleotide-exchange protein 3	ARFGEF3			4	4	4	2.9	2.9	2.9	240.65	0.00019135	8.4106	38672000	10	0.171468	0.749877	-0.104125	-0.453351	22.4566	23.0389	22.3158	22.7631	22.5854	22.7751	5.7558e+06	8.6178e+06	5.2206e+06	7.1185e+06	6.2932e+06	7.1779e+06
	1.3554	0.667805	P53367	P53367	Arfaptin-1	ARFIP1			15	15	15	59	59	59	41.738	0	159.85	843170000	145	1.3554	0.256886	0.667805	2.90004	24.2534	24.6272	23.9887	23.6904	23.3582	23.8171	1.9998e+07	2.5913e+07	1.6646e+07	1.3537e+07	1.0753e+07	1.478e+07
	0.533089	0.428306	P53365;A0A087X1E4	P53365;A0A087X1E4	Arfaptin-2	ARFIP2			3	3	3	11.1	11.1	11.1	37.855	0	37.33	111500000	27	0.533089	0.423753	0.428306	1.20961	23.0137	22.3869	22.9823	21.7913	22.5926	22.714	8.4688e+06	5.4842e+06	8.2863e+06	3.6294e+06	6.325e+06	6.8802e+06
	0.192068	0.234486	Q13795	Q13795	ADP-ribosylation factor-related protein 1	ARFRP1			2	2	2	15.4	15.4	15.4	22.614	0	12.171	78124000	37	0.192068	0.723747	0.234486	0.501153	22.0721	21.4528	22.0959	20.817	21.9203	22.1801	4.4093e+06	2.8703e+06	4.4827e+06	1.84731e+06	3.9688e+06	4.752e+06
	0.735132	-0.919144	P78540	P78540	Arginase-2, mitochondrial	ARG2			13	13	13	52.8	52.8	52.8	38.577	0	152.2	1718500000	205	0.735132	0.33449	-0.919144	-1.60381	25.4105	24.5528	24.9483	24.9065	26.657	26.1056	4.46e+07	2.4611e+07	3.2374e+07	3.1449e+07	1.0582e+08	7.2203e+07
	0.579662	0.983892	Q9NWB6	Q9NWB6	Arginine and glutamate-rich protein 1	ARGLU1			4	4	4	17.6	17.6	17.6	33.216	0.0006436	4.2819	82642000	14	0.579662	0.398202	0.983892	1.30071	22.4517	23.5187	22.7568	22.8606	20.5867	22.3282	5.7365e+06	1.2018e+07	7.0872e+06	7.6161e+06	1.57473e+06	5.2659e+06
	1.04861	0.978762	Q07960;H0YE29;E9PNR6	Q07960;H0YE29	Rho GTPase-activating protein 1	ARHGAP1			14	14	14	42.1	42.1	42.1	50.435	0	101.57	2064800000	218	1.04861	0.273881	0.978762	2.23201	25.7417	25.9529	25.9435	25.7453	24.3123	24.6443	5.6108e+07	6.4954e+07	6.4532e+07	5.6247e+07	2.0832e+07	2.6222e+07
	0.785471	0.940241	Q1RLN5;Q8IWW6;H0Y5D8	Q1RLN5;Q8IWW6	Rho GTPase-activating protein 12	ARHGAP12			7	7	7	12.4	12.4	12.4	90.873	0	25.05	196160000	25	0.785471	0.320332	0.940241	1.70246	22.4146	23.2905	23.469	22.8359	21.3007	22.2167	5.5906e+06	1.026e+07	1.1611e+07	7.4868e+06	2.58317e+06	4.8742e+06
	1.73605	1.10383	Q68EM7;C9IZD3;I3L4P6;I3L4P0;I3L1S9;I3L3P1;I3L4Y5;I3L460	Q68EM7;C9IZD3	Rho GTPase-activating protein 17	ARHGAP17			17	17	17	30.3	30.3	30.3	95.436	0	140.82	869440000	104	1.73605	0.256886	1.10383	3.84611	24.4879	24.7694	24.3941	23.9022	22.988	23.4497	2.3529e+07	2.8597e+07	2.2048e+07	1.5678e+07	8.319e+06	1.1457e+07
	0.164956	0.180708	Q14CB8	Q14CB8	Rho GTPase-activating protein 19	ARHGAP19			4	4	1	11.5	11.5	2.6	55.756	0	22.761	120290000	29	0.164956	0.758984	0.180708	0.438029	23.6501	22.3758	22.9922	23.17	22.777	22.529	1.3164e+07	5.4423e+06	8.3431e+06	9.4375e+06	7.1871e+06	6.0519e+06
	2.42026	1.09005	Q9NRY4	Q9NRY4	Rho GTPase-activating protein 35	ARHGAP35			16	16	16	13.8	13.8	13.8	170.51	0	60.922	734140000	110	2.42026	0.207404	1.09005	6.03545	23.8219	24.1646	23.7687	23.0868	22.6591	22.7393	1.4829e+07	1.8805e+07	1.4292e+07	8.9086e+06	6.623e+06	7.0016e+06
	1.35887	0.266227	P85298;H0Y9T8;B1AHC3;B1AHC4;F8W6F4;B1AHC2;B1AHF8;F8WCV8	P85298;H0Y9T8;B1AHC3;B1AHC4	Rho GTPase-activating protein 8	ARHGAP8;PRR5-ARHGAP8			4	4	4	13.4	13.4	13.4	53.483	0	9.387	37650000	15	1.35887	0.256886	0.266227	2.908	22.098	21.9459	21.8239	21.6223	21.777	21.6698	4.4892e+06	4.0399e+06	3.7123e+06	3.2282e+06	3.5936e+06	3.3363e+06
	1.02976	0.98835	P52565;J3QQX2;J3KRE2;J3KTF8;J3KRY1;J3KS60	P52565;J3QQX2;J3KRE2;J3KTF8	Rho GDP-dissociation inhibitor 1	ARHGDIA			13	13	13	59.8	59.8	59.8	23.207	0	294.87	8634500000	443	1.02976	0.2755	0.98835	2.19302	26.2902	26.9769	26.9221	26.5244	25.2876	25.4122	8.2062e+07	1.3209e+08	1.2716e+08	9.65239e+07	4.0956e+07	4.4652e+07
	0.952152	0.837727	Q92888;M0QZR4;M0QYC1;M0QYS3;M0R3H5;M0QZH8;M0R2C7	Q92888;M0QZR4	Rho guanine nucleotide exchange factor 1	ARHGEF1			9	9	9	13.6	13.6	13.6	102.43	0	35.355	296810000	49	0.952152	0.283804	0.837727	2.03444	23.814	23.5558	24.1095	23.3957	22.2305	23.3399	1.4748e+07	1.2331e+07	1.81e+07	1.1036e+07	4.921e+06	1.0617e+07
	2.10817	0.771959	O15013;H0YAN8;E9PB39	O15013;H0YAN8	Rho guanine nucleotide exchange factor 10	ARHGEF10			6	6	5	4.2	4.2	3.6	151.61	0	10.945	128230000	39	2.10817	0.256886	0.771959	4.94387	22.7615	22.6043	22.3679	22.0073	21.7643	21.6462	7.1102e+06	6.3762e+06	5.4126e+06	4.21551e+06	3.56205e+06	3.2821e+06
	0.0134978	0.0167096	O15085	O15085	Rho guanine nucleotide exchange factor 11	ARHGEF11			6	6	6	5.5	5.5	5.5	167.7	0	11.609	97531000	37	0.0134978	0.977002	0.0167096	0.0408165	22.2936	21.6154	21.6597	21.6311	22.5149	21.3726	5.141e+06	3.2129e+06	3.313e+06	3.248e+06	5.9934e+06	2.7151e+06
	1.49944	1.242	Q5VV41	Q5VV41	Rho guanine nucleotide exchange factor 16	ARHGEF16			5	5	5	8	8	8	80.104	0.0001845	7.4196	41800000	18	1.49944	0.256886	1.242	3.24035	21.9179	22.6697	21.4577	20.765	20.5196	21.0348	3.9624e+06	6.6722e+06	2.8801e+06	1.7819e+06	1.5032e+06	2.1483e+06
	0.302103	0.80021	A0A3B3IPE9;A0A087WZG4;Q6ZSZ5;M0QZS0;A0A590UK10	A0A3B3IPE9;A0A087WZG4;Q6ZSZ5;M0QZS0;A0A590UK10	Rho guanine nucleotide exchange factor 18	ARHGEF18			6	6	6	8	8	8	125.44	0	17.923	120670000	27	0.302103	0.601128	0.80021	0.742968	22.6068	23.6718	23.4757	23.5341	20.4001	23.4196	6.3875e+06	1.3364e+07	1.1665e+07	1.2147e+07	1.38366e+06	1.122e+07
	0.598755	0.288738	Q92974;V9GYM8;A0A5F9ZI21;V9GZ14;V9GYG5;V9GYF5;V9GYF0;Q5VY93;V9GZ58	Q92974;V9GYM8;A0A5F9ZI21	Rho guanine nucleotide exchange factor 2	ARHGEF2			18	18	18	27.9	27.9	27.9	111.54	0	133.18	432090000	80	0.598755	0.387553	0.288738	1.33795	23.6532	23.8241	23.988	23.9166	23.3049	23.3774	1.3192e+07	1.4851e+07	1.6638e+07	1.5835e+07	1.0363e+07	1.0897e+07
	0.537465	0.421605	A0A2R8YG42;Q14155;E9PDQ5;Q15052;F6SJA5;E7ENL8	A0A2R8YG42;Q14155	Rho guanine nucleotide exchange factor 7	ARHGEF7			15	15	2	24.8	24.8	2.8	97.152	0	73.965	762070000	114	0.537465	0.420652	0.421605	1.21818	23.3835	24.0943	24.0195	23.8397	22.934	23.4588	1.0943e+07	1.791e+07	1.7006e+07	1.5013e+07	8.0136e+06	1.1529e+07
	0.0440966	-0.0143274	O14497;H0Y488;A0A1B0GTU5;A0A087WUV6;H0YEW5;H0YCU6	O14497;H0Y488;A0A1B0GTU5	AT-rich interactive domain-containing protein 1A	ARID1A			31	31	30	23.5	23.5	22.6	242.04	0	171.85	1041100000	241	0.0440966	0.931155	-0.0143274	-0.129183	25.0938	24.9862	25.2422	25.0231	25.0567	25.2855	3.5809e+07	3.3236e+07	3.9689e+07	3.4096e+07	3.49e+07	4.0896e+07
	0.0208921	-0.00997035	Q8NFD5;A0A3F2YNW7;H0Y7H8;A0A1B0GWJ2;A0A1B0GTJ8;A0A1B0GVK1;A0A1B0GV63;H0Y2R3;H0Y3S9;A0A1B0GTI6;A0A6I8PTU7;A0A1B0GUC6;A0A1B0GVH0;A0A1B0GUG2;A0A1B0GU09	Q8NFD5;A0A3F2YNW7;H0Y7H8;A0A1B0GWJ2;A0A1B0GTJ8;A0A1B0GVK1;A0A1B0GV63	AT-rich interactive domain-containing protein 1B	ARID1B			14	13	13	9.6	8.7	8.7	236.12	0	36.663	153910000	53	0.0208921	0.966019	-0.00997035	-0.0626741	22.4313	22.6712	22.5429	22.2732	22.6797	22.7226	5.6559e+06	6.6791e+06	6.1108e+06	5.0686e+06	6.7183e+06	6.9211e+06
	0.264572	0.113265	Q68CP9;F8WCU9;F8W108;F8VWP4	Q68CP9;F8WCU9;F8W108	AT-rich interactive domain-containing protein 2	ARID2			14	14	14	12.3	12.3	12.3	197.39	0	34.458	330220000	70	0.264572	0.64296	0.113265	0.662653	23.865	23.5556	23.8494	23.379	23.8451	23.7061	1.5279e+07	1.2329e+07	1.5114e+07	1.0909e+07	1.5069e+07	1.3685e+07
	0.947069	-0.658133	Q99856;K7EJ04;H0YFY1;A6NKF2	Q99856;K7EJ04	AT-rich interactive domain-containing protein 3A	ARID3A			11	9	9	21.4	17.9	17.9	62.888	0	68.151	421870000	75	0.947069	0.285434	-0.658133	-2.02416	24.0463	23.2021	23.7429	24.0263	24.732	24.2075	1.7324e+07	9.6502e+06	1.4039e+07	1.7086e+07	2.7865e+07	1.9372e+07
	0.561592	-0.363215	Q8IVW6;H3BQ92	Q8IVW6	AT-rich interactive domain-containing protein 3B	ARID3B			27	27	25	54.4	54.4	50.6	60.636	0	85.085	1131900000	171	0.561592	0.407677	-0.363215	-1.26541	24.894	24.8328	25.0014	24.8599	25.8138	25.1441	3.1178e+07	2.9882e+07	3.3587e+07	3.045e+07	5.8985e+07	3.7078e+07
	0.361843	-0.261733	Q4LE39;X6RCR8;H0Y7Y8;H7C5R6	Q4LE39;X6RCR8	AT-rich interactive domain-containing protein 4B	ARID4B			12	12	11	12.8	12.8	12	147.81	0	27.46	143030000	50	0.361843	0.548835	-0.261733	-0.867386	21.4215	21.8196	22.3683	22.0487	22.378	21.9679	2.80885e+06	3.7012e+06	5.414e+06	4.3382e+06	5.4507e+06	4.102e+06
	0.858302	0.786756	O95376;C9JZ71;C9JCL4;F8WCS4;C9JBC5	O95376	E3 ubiquitin-protein ligase ARIH2	ARIH2			5	5	5	13	13	13	57.818	0.00017841	6.5703	50989000	15	0.858302	0.30177	0.786756	1.84632	22.7153	21.8447	22.1754	21.5321	22.011	20.832	6.8861e+06	3.7662e+06	4.7364e+06	3.0325e+06	4.2264e+06	1.86656e+06
	0.13741	-0.203907	P40616;B4DZG7;F8VYN9;F8W1Z8	P40616;B4DZG7;F8VYN9	ADP-ribosylation factor-like protein 1	ARL1			5	5	5	43.1	43.1	43.1	20.417	0	24.382	326660000	54	0.13741	0.794136	-0.203907	-0.371989	22.2136	23.5677	23.531	23.0048	22.9724	23.9468	4.86356e+06	1.2433e+07	1.2121e+07	8.4163e+06	8.2297e+06	1.617e+07
	0.908672	1.37273	Q8N8R7;E9PRK7	Q8N8R7;E9PRK7	ARL14 effector protein	ARL14EP			5	5	5	21.2	21.2	21.2	29.337	0	18.285	72349000	21	0.908672	0.293291	1.37273	1.94684	21.9866	23.1212	22.4767	22.3677	20.2933	20.8053	4.1554e+06	9.124e+06	5.8365e+06	5.4117e+06	1.28498e+06	1.83242e+06
	0.458501	-0.31047	Q9NXU5;A0A087WUW9;A0A0B4J222	Q9NXU5;A0A087WUW9;A0A0B4J222	ADP-ribosylation factor-like protein 15	ARL15			4	4	4	27	27	27	22.876	0	36.158	166350000	22	0.458501	0.47318	-0.31047	-1.06241	23.8558	23.1903	23.309	23.4987	24.1735	23.6143	1.5181e+07	9.5717e+06	1.0392e+07	1.1853e+07	1.8921e+07	1.2841e+07
	0.0236041	-0.0219212	P36404;V9GYD0	P36404;V9GYD0	ADP-ribosylation factor-like protein 2	ARL2;ARL2-SNX15			6	6	6	32.1	32.1	32.1	20.878	0	42.166	752120000	91	0.0236041	0.961385	-0.0219212	-0.0706063	24.2961	24.2683	24.5503	23.8208	24.5417	24.8179	2.0599e+07	2.0206e+07	2.4569e+07	1.4818e+07	2.4422e+07	2.9576e+07
	1.17379	1.4	P36405	P36405	ADP-ribosylation factor-like protein 3	ARL3			9	9	9	69.8	69.8	69.8	20.455	0	248.11	3731500000	138	1.17379	0.263273	1.4	2.49644	26.3499	26.4691	26.2567	26.0449	24.1984	24.6325	8.5528e+07	9.2896e+07	8.0179e+07	6.9229e+07	1.925e+07	2.6009e+07
	0.914562	-0.345953	Q9NVJ2	Q9NVJ2	ADP-ribosylation factor-like protein 8B	ARL8B			10	10	3	38.7	38.7	20.4	21.539	0	192.03	792670000	120	0.914562	0.29207	-0.345953	-1.95866	24.8832	24.6552	24.8171	24.819	25.205	25.3694	3.0946e+07	2.6422e+07	2.9559e+07	2.9598e+07	3.8679e+07	4.3346e+07
	0.660264	0.357916	Q9NVT9;E5RJ86	Q9NVT9	Armadillo repeat-containing protein 1	ARMC1			5	5	5	31.2	31.2	31.2	31.28	0	20.487	270420000	22	0.660264	0.36178	0.357916	1.45778	23.4121	23.8281	24.1456	23.2839	23.681	23.3472	1.1162e+07	1.4893e+07	1.8559e+07	1.0213e+07	1.3449e+07	1.0671e+07
	0.957973	-1.1061	Q8N2F6;C9J5N7;A0A0J9YWR7;H7C2M7;H7BXQ8;A0A0J9YXE4;A0A0J9YXV5;A0A0J9YY38	Q8N2F6;C9J5N7;A0A0J9YWR7;H7C2M7;H7BXQ8;A0A0J9YXE4	Armadillo repeat-containing protein 10	ARMC10			7	7	7	26.2	26.2	26.2	37.54	0	34.797	109780000	25	0.957973	0.281963	-1.1061	-2.04623	21.9814	22.0894	23.5009	23.194	23.9713	23.7247	4.1406e+06	4.46255e+06	1.1871e+07	9.59621e+06	1.6447e+07	1.3863e+07
	1.3623	0.819229	Q6NXE6;B4E1N1;H0YGL0;H0YH65;F5H2X2;F5H2K4;F5GWV0;F5H4P3;F5H3X1;F5H052;H0YGQ5;F5H6J3	Q6NXE6;B4E1N1	Armadillo repeat-containing protein 6	ARMC6			6	6	6	17.8	17.8	17.8	54.141	0	52.626	363240000	45	1.3623	0.256886	0.819229	2.91589	24.6569	24.761	24.6793	24.1646	23.3215	24.1534	2.6453e+07	2.8432e+07	2.6866e+07	1.8805e+07	1.0483e+07	1.8659e+07
	0.0290297	-0.0284182	Q8IUR7;G5E9V6;B7Z637;C9JAA7;C9JBY2;C9J2I1;G5E9V7;C9J8P8	Q8IUR7;G5E9V6;B7Z637;C9JAA7;C9JBY2;C9J2I1;G5E9V7	Armadillo repeat-containing protein 8	ARMC8			6	6	6	12.9	12.9	12.9	75.509	0	17.469	142170000	34	0.0290297	0.953558	-0.0284182	-0.0863448	23.011	22.7719	23.4047	23.5339	22.5943	23.1448	8.453e+06	7.162e+06	1.1105e+07	1.2145e+07	6.3322e+06	9.2742e+06
	0.139592	-0.309015	Q9P291	Q9P291	Armadillo repeat-containing X-linked protein 1	ARMCX1			8	8	8	24.1	24.1	24.1	49.18	0	56.856	294300000	61	0.139592	0.791149	-0.309015	-0.377297	24.114	23.8587	22.9006	22.548	25.0306	24.2218	1.8157e+07	1.5212e+07	7.8303e+06	6.1323e+06	3.4273e+07	1.9566e+07
	0.366489	-0.624648	Q7L311;Q5H9E0;Q5H9E1	Q7L311	Armadillo repeat-containing X-linked protein 2	ARMCX2			8	8	8	30.5	30.5	30.5	65.683	0	81.247	292820000	64	0.366489	0.544618	-0.624648	-0.876915	23.9629	24.2534	22.9394	23.164	24.9879	24.8776	1.6351e+07	1.9998e+07	8.0436e+06	9.3988e+06	3.3274e+07	3.0826e+07
	1.11566	1.11628	Q9H993;F5GZY1	Q9H993;F5GZY1	Protein-glutamate O-methyltransferase	ARMT1			9	9	9	24.7	24.7	24.7	51.172	0	21.7	295080000	52	1.11566	0.268261	1.11628	2.37242	23.3847	23.8649	23.9237	23.3385	21.8226	22.6633	1.0952e+07	1.5277e+07	1.5913e+07	1.0607e+07	3.7091e+06	6.6424e+06
	1.46157	-0.379204	A0A1W2PNV4;E9PF58;F8WFD3	A0A1W2PNV4;E9PF58		ARPC1A			24	24	0	50.1	50.1	0	75.872	0	174.92	1246200000	185	1.46157	0.256886	-0.379204	-3.14896	24.8345	25.09	24.8996	25.2432	25.5055	25.213	2.9918e+07	3.5714e+07	3.1298e+07	3.9716e+07	4.7634e+07	3.8892e+07
	1.10267	-0.23571	Q92747	Q92747	Actin-related protein 2/3 complex subunit 1A	ARPC1A			16	4	4	63.8	15.4	15.4	41.569	0	39.537	1377100000	124	1.10267	0.269455	-0.23571	-2.34499	24.8506	24.6577	24.9186	25.0111	24.9558	25.1671	3.0253e+07	2.6468e+07	3.1713e+07	3.3813e+07	3.2543e+07	3.7675e+07
	0.386904	0.235415	O15143;C9JEY1;C9K057;C9JBJ7;F8VXW2;C9JTT6;C9JM51;F8WEB3	O15143;C9JEY1;C9K057	Actin-related protein 2/3 complex subunit 1B	ARPC1B			16	3	3	57.3	13.2	13.2	40.949	0	124.76	1546400000	52	0.386904	0.525893	0.235415	0.918577	26.0271	26.4845	26.7231	25.8989	26.1954	26.4343	6.8382e+07	9.3892e+07	1.1078e+08	6.2565e+07	7.684e+07	9.068e+07
	1.28636	-0.507334	O15144;C9JTV5;G5E9J0;G5E9S7;H7C3F9	O15144	Actin-related protein 2/3 complex subunit 2	ARPC2			15	15	15	67.7	67.7	67.7	34.333	0	234.1	3337900000	394	1.28636	0.260184	-0.507334	-2.74352	25.2025	25.5677	25.5801	25.9154	26.2135	25.7435	3.8611e+07	4.9734e+07	5.0163e+07	6.3285e+07	7.7814e+07	5.6177e+07
	0.544666	-0.227894	O15145;C9JZD1;F8VR50	O15145;C9JZD1	Actin-related protein 2/3 complex subunit 3	ARPC3			8	8	8	42.7	42.7	42.7	20.546	0	74.085	1781500000	210	0.544666	0.416143	-0.227894	-1.23229	25.8751	25.9284	25.9193	25.9566	25.946	26.5038	6.1543e+07	6.3859e+07	6.3456e+07	6.512e+07	6.4643e+07	9.5158e+07
	0.554865	-0.20107	P59998;F8WCF6;F8WDD7;A0A0A6YYG9;H7C0A3;F8WE39;R4GN08;F8WDW3	P59998;F8WCF6;F8WDD7;A0A0A6YYG9;H7C0A3	Actin-related protein 2/3 complex subunit 4	ARPC4;ARPC4-TTLL3			7	7	7	48.2	48.2	48.2	19.667	0	56.968	1614700000	129	0.554865	0.410877	-0.20107	-1.25226	25.6771	25.3891	25.4861	25.5119	25.6673	25.9763	5.3651e+07	4.3942e+07	4.6997e+07	4.7847e+07	5.3287e+07	6.6014e+07
	0.422553	-0.233943	O15511;B1ALC0	O15511;B1ALC0	Actin-related protein 2/3 complex subunit 5	ARPC5			8	7	7	60.9	55.6	55.6	16.32	0	132.74	1428500000	143	0.422553	0.497059	-0.233943	-0.990587	24.8903	24.8783	24.7338	24.6111	25.2404	25.3526	3.1097e+07	3.0839e+07	2.79e+07	2.5626e+07	3.9639e+07	4.2844e+07
	0.652385	-0.243051	Q9BPX5	Q9BPX5	Actin-related protein 2/3 complex subunit 5-like protein	ARPC5L			9	9	8	71.9	71.9	71.9	16.941	0	21.075	553060000	93	0.652385	0.364768	-0.243051	-1.44243	24.4554	24.6161	24.1966	24.4338	24.7778	24.7857	2.3004e+07	2.5715e+07	1.9226e+07	2.2662e+07	2.8764e+07	2.8922e+07
	0.0123224	0.0144513	P32121;K7ENA6;I3L412;K7EL17;Q68DZ5	P32121;K7ENA6;I3L412	Beta-arrestin-2	ARRB2			7	7	6	25.7	25.7	24	46.105	0	10.885	106770000	36	0.0123224	0.978487	0.0144513	0.0373104	22.4476	22.5765	21.8907	22.9305	21.8703	22.0706	5.7202e+06	6.2546e+06	3.8883e+06	7.994e+06	3.8338e+06	4.4048e+06
	0.2681	-0.31536	P15848;A0A2U3U034	P15848;A0A2U3U034	Arylsulfatase B	ARSB			7	7	7	18.2	18.2	18.2	59.687	0	15.272	249180000	30	0.2681	0.638674	-0.31536	-0.670287	24.0986	23.2595	23.6675	23.2194	24.5811	24.1713	1.7964e+07	1.0042e+07	1.3324e+07	9.7665e+06	2.5098e+07	1.8892e+07
	1.25918	-1.10386	Q6UWY0;E9PGI0;H0Y9F6;D6RBR4	Q6UWY0	Arylsulfatase K	ARSK			5	5	5	10.4	10.4	10.4	61.45	0	13.74	84394000	21	1.25918	0.261313	-1.10386	-2.68297	21.1744	21.8394	21.8189	22.3706	23.4122	22.3615	2.36671e+06	3.7525e+06	3.6994e+06	5.4227e+06	1.1163e+07	5.3887e+06
	0.995549	-0.796323	O00192;C9JJX6;E9PDC3	O00192;C9JJX6;E9PDC3	Armadillo repeat protein deleted in velo-cardio-facial syndrome	ARVCF			10	10	10	16.1	16.1	16.1	104.64	0	36.097	164940000	48	0.995549	0.278291	-0.796323	-2.12274	21.7374	22.1222	22.5602	22.4128	22.9807	23.4152	3.49626e+06	4.5649e+06	6.1846e+06	5.5838e+06	8.27739e+06	1.1186e+07
	0.931525	0.985842	Q9HBK9;A0A087WVD4	Q9HBK9;A0A087WVD4	Arsenite methyltransferase	AS3MT			10	10	10	30.9	30.9	30.9	41.747	0	19.149	237300000	53	0.931525	0.288109	0.985842	1.99278	22.4082	22.647	22.5503	22.4625	21.4	20.7855	5.566e+06	6.568e+06	6.1419e+06	5.7793e+06	2.7672e+06	1.80742e+06
	0.661249	-0.554877	Q13510;A0A1B0GTP7;A0A1B0GUH5;A0A1B0GTZ5;A0A1B0GTM3;A0A1B0GUA4;A0A1B0GW68;E7EMM4;A0A1B0GUW4;A0A1B0GUE3;A0A1B0GUG1;A0A1B0GVG2;A0A1B0GUB3;A0A1B0GV06;A0A1B0GU06;A0A1B0GU62;A0A1B0GVE7;A0A1B0GVJ1;A0A1B0GW48;A0A1B0GV95;A0A1B0GVA3;A0A1B0GUJ3;A0A1B0GW66;A0A1B0GVC9;A0A1B0GV88	Q13510;A0A1B0GTP7;A0A1B0GUH5;A0A1B0GTZ5;A0A1B0GTM3;A0A1B0GUA4;A0A1B0GW68;E7EMM4;A0A1B0GUW4;A0A1B0GUE3;A0A1B0GUG1;A0A1B0GVG2;A0A1B0GUB3;A0A1B0GV06;A0A1B0GU06;A0A1B0GU62;A0A1B0GVE7;A0A1B0GVJ1;A0A1B0GW48;A0A1B0GV95	Acid ceramidase;Acid ceramidase subunit alpha;Acid ceramidase subunit beta	ASAH1			8	8	8	26.3	26.3	26.3	44.659	0	117.96	911250000	109	0.661249	0.36159	-0.554877	-1.4597	25.1818	24.5045	24.7098	24.7479	25.8507	25.4621	3.806e+07	2.38e+07	2.744e+07	2.8174e+07	6.051e+07	4.6223e+07
	0.445052	0.879604	A0A5F9ZH79;A0A5F9ZHP1;Q8N9N2;H0YE76;H0YCB3;H0YER2;A0A5F9ZI10;A0A5K1VW55;A0A5F9ZI37;E9PM82;E9PR40	A0A5F9ZH79;A0A5F9ZHP1;Q8N9N2;H0YE76;H0YCB3;H0YER2;A0A5F9ZI10;A0A5K1VW55;A0A5F9ZI37	Activating signal cointegrator 1 complex subunit 1	ASCC1			4	4	4	13.9	13.9	13.9	36.876	0	11.645	191180000	26	0.445052	0.48096	0.879604	1.03562	23.677	23.9849	23.5613	23.4736	23.9101	21.2007	1.3412e+07	1.6603e+07	1.2378e+07	1.1648e+07	1.5764e+07	2.41019e+06
	0.476538	0.57966	Q9H1I8;B1AH59;F2Z2W4;F8WAQ6	Q9H1I8;B1AH59	Activating signal cointegrator 1 complex subunit 2	ASCC2			8	8	8	14.3	14.3	14.3	86.359	0	25.131	181630000	43	0.476538	0.460688	0.57966	1.0982	22.1614	22.7955	23.2472	22.94	21.4865	22.0386	4.6909e+06	7.28e+06	9.9562e+06	8.0469e+06	2.9382e+06	4.3081e+06
	1.90082	0.448889	Q8N3C0;E5RFZ0;J3KNJ4	Q8N3C0	Activating signal cointegrator 1 complex subunit 3	ASCC3			29	29	29	17	17	17	251.46	0	104.41	438580000	144	1.90082	0.256886	0.448889	4.30804	22.7524	23.0053	22.7455	22.4459	22.2663	22.4443	7.0657e+06	8.4194e+06	7.0319e+06	5.7132e+06	5.0446e+06	5.7071e+06
	0.13273	-0.0508614	Q9UBL3;F5H8F7;H0YBF6;H0YAQ0	Q9UBL3;F5H8F7	Set1/Ash2 histone methyltransferase complex subunit ASH2	ASH2L			17	17	17	36.5	36.5	36.5	68.722	0	165.34	1103200000	199	0.13273	0.801102	-0.0508614	-0.360557	23.7154	23.9341	24.1632	23.9231	24.1009	23.9413	1.3774e+07	1.6028e+07	1.8786e+07	1.5906e+07	1.7993e+07	1.6108e+07
	0.633794	1.26483	O95671	O95671	N-acetylserotonin O-methyltransferase-like protein	ASMTL			13	13	13	32.2	32.2	32.2	68.856	0	82.491	766610000	91	0.633794	0.372531	1.26483	1.40622	23.9871	24.4252	23.9107	24.5486	21.5805	22.3994	1.6628e+07	2.2528e+07	1.577e+07	2.454e+07	3.136e+06	5.5321e+06
	0.855599	0.39644	O43681	O43681	ATPase ASNA1	ASNA1			12	12	12	38.5	38.5	38.5	38.792	0	321.18	2300900000	204	0.855599	0.302581	0.39644	1.84095	25.5319	25.769	25.9161	25.7078	25.1217	25.1981	4.8513e+07	5.7178e+07	6.3317e+07	5.4806e+07	3.6508e+07	3.8492e+07
	1.08081	1.53002	P08243;F8WEJ5;C9J057;C9JT45;C9JM09;C9JLN6	P08243;F8WEJ5	Asparagine synthetase [glutamine-hydrolyzing]	ASNS			29	29	29	62.7	62.7	62.7	64.369	0	323.31	8067400000	558	1.08081	0.272177	1.53002	2.29909	26.7899	27.0606	26.2072	26.0667	23.982	25.4191	1.1603e+08	1.3998e+08	7.7475e+07	7.0283e+07	1.6569e+07	4.4865e+07
	0.690162	-0.462781	Q12797;E5RHK2;E5RG29;E5RG56;E5RHJ2;G3XAN5;A0A087WUJ2;A0A087WW51	Q12797	Aspartyl/asparaginyl beta-hydroxylase	ASPH			18	18	18	33	33	33	85.862	0	151.7	1153000000	222	0.690162	0.349891	-0.462781	-1.51603	23.1583	22.8568	23.7624	23.5331	24.0167	23.6161	9.3616e+06	7.5957e+06	1.423e+07	1.2139e+07	1.6972e+07	1.2857e+07
	1.58361	0.969864	Q9BZE9;J3QR50;J3QRW3;J3KRG1;J3QL04;J3KRF7;J3KRY8;C9JAL9;J3QR12	Q9BZE9;J3QR50;J3QRW3;J3KRG1;J3QL04	Tether containing UBX domain for GLUT4	ASPSCR1			7	7	7	16.1	16.1	16.1	60.182	0	16.371	92306000	33	1.58361	0.256886	0.969864	3.44872	21.7632	22.315	21.7397	20.9464	20.6192	21.3427	3.5594e+06	5.2177e+06	3.502e+06	2.02073e+06	1.61061e+06	2.6595e+06
	1.2616	0.928325	Q7L266;A0A087WUG3;A0A087WZI5;E9PJK6	Q7L266	Isoaspartyl peptidase/L-asparaginase;Isoaspartyl peptidase/L-asparaginase alpha chain;Isoaspartyl peptidase/L-asparaginase beta chain	ASRGL1			10	10	10	56.2	56.2	56.2	32.054	0	77.591	316590000	63	1.2616	0.261313	0.928325	2.68836	22.8902	22.8718	22.7617	22.1494	21.237	22.3523	7.7736e+06	7.6754e+06	7.1113e+06	4.6518e+06	2.47161e+06	5.3544e+06
	0.534192	1.74039	P00966;Q5T6L6;Q5T6L5	P00966	Argininosuccinate synthase	ASS1			14	14	14	41.3	41.3	41.3	46.53	0	69.169	631320000	88	0.534192	0.422904	1.74039	1.21177	24.2978	22.1881	21.4881	22.0942	22.0645	18.5941	2.0623e+07	4.7784e+06	2.9414e+06	4.4773e+06	4.38597e+06	395710
	0.450656	-0.472401	Q8NBU5	Q8NBU5	ATPase family AAA domain-containing protein 1	ATAD1			10	10	10	42.9	42.9	42.9	40.744	0	74.087	932880000	94	0.450656	0.477931	-0.472401	-1.0468	25.2093	24.1031	24.8419	25.0225	25.7964	24.7526	3.8793e+07	1.802e+07	3.0072e+07	3.4083e+07	5.8276e+07	2.8266e+07
	1.15593	-0.510727	Q6PL18;A0A0B4J211	Q6PL18;A0A0B4J211	ATPase family AAA domain-containing protein 2	ATAD2			18	18	18	15.7	15.7	15.7	158.55	0	81.774	424540000	101	1.15593	0.263509	-0.510727	-2.45809	21.5525	21.3105	21.7613	21.7582	22.3167	22.0816	3.0757e+06	2.6008e+06	3.5547e+06	3.5471e+06	5.2238e+06	4.4384e+06
	0.356772	0.470762	Q9ULI0;H7BYF1	Q9ULI0;H7BYF1	ATPase family AAA domain-containing protein 2B	ATAD2B			11	11	10	9.9	9.9	9.1	164.91	0	31.106	156400000	45	0.356772	0.551831	0.470762	0.856962	23.4352	22.1076	22.8999	21.5698	22.8318	22.6287	1.1342e+07	4.519e+06	7.8263e+06	3.1129e+06	7.4655e+06	6.4852e+06
	0.93146	-0.611382	Q9NVI7;Q5SV16	Q9NVI7	ATPase family AAA domain-containing protein 3A	ATAD3A			28	28	7	44.2	44.2	11.4	71.368	0	259.63	2556600000	359	0.93146	0.288109	-0.611382	-1.99265	25.7896	25.1236	25.5523	25.7568	26.5546	25.9883	5.8004e+07	3.6557e+07	4.9204e+07	5.6699e+07	9.8569e+07	6.6565e+07
	0.99426	-0.800934	Q5T9A4;A0A5K1VW56	Q5T9A4;A0A5K1VW56	ATPase family AAA domain-containing protein 3B	ATAD3B			26	10	7	49.8	23.8	17	72.572	0	61.687	431970000	76	0.99426	0.278291	-0.800934	-2.1201	25.3496	24.9897	24.8146	25.3513	26.5096	25.6957	4.2755e+07	3.3315e+07	2.9507e+07	4.2806e+07	9.5537e+07	5.4349e+07
	1.47454	0.671633	Q6VMQ6;A8MV73;F5H592;F5H221;F8WE35;F5H8I0;F5H2W9;F5H2H9;F5GZ10;F5H502;F5H1K9;F5H6X8;F5H3C4;F5GZ98;F5GYR7	Q6VMQ6;A8MV73	Activating transcription factor 7-interacting protein 1	ATF7IP			15	15	15	20.4	20.4	20.4	136.39	0	63.171	666770000	102	1.47454	0.256886	0.671633	3.1801	24.1221	24.6092	24.4136	23.9242	23.4046	23.8012	1.8259e+07	2.5592e+07	2.2347e+07	1.5918e+07	1.1104e+07	1.4618e+07
	1.12224	0.921396	Q9NT62;F8WDI0	Q9NT62;F8WDI0	Ubiquitin-like-conjugating enzyme ATG3	ATG3			6	6	6	29.6	29.6	29.6	35.864	0	30.784	426950000	106	1.12224	0.266683	0.921396	2.38633	23.6591	24.1982	23.9506	23.6301	22.4064	23.0072	1.3246e+07	1.9248e+07	1.6213e+07	1.2983e+07	5.559e+06	8.4306e+06
	0.737813	0.862581	P31939;H7C1S2;C9JLK0;F8WEF0	P31939	Bifunctional purine biosynthesis protein PURH;Phosphoribosylaminoimidazolecarboxamide formyltransferase;IMP cyclohydrolase	ATIC			43	43	43	79.7	79.7	79.7	64.615	0	323.31	22842000000	1180	0.737813	0.333813	0.862581	1.60905	27.6501	28.1371	27.9958	27.9787	26.1919	27.0246	2.1062e+08	2.952e+08	2.6766e+08	2.645e+08	7.6658e+07	1.3653e+08
	0.774733	-0.484234	Q8NHH9;B5MCN0;C9JQQ5;F8WD17;F8WEN4;F8WBH0;C9JC25;H7C3A2	Q8NHH9;B5MCN0;C9JQQ5	Atlastin-2	ATL2			12	12	11	22.8	22.8	20.9	66.228	0	74.004	629780000	130	0.774733	0.323841	-0.484234	-1.68137	24.6149	24.3766	24.679	24.5275	25.458	25.1376	2.5693e+07	2.1782e+07	2.6861e+07	2.4184e+07	4.6093e+07	3.6913e+07
	0.863495	-0.443366	F5H6I7	F5H6I7		ATL3			13	13	1	25.8	25.8	3.1	58.772	0	192.86	1429300000	168	0.863495	0.300358	-0.443366	-1.85664	25.1158	24.5483	25.2666	25.439	25.5762	25.2456	3.6359e+07	2.4534e+07	4.0366e+07	4.5489e+07	5.0028e+07	3.9781e+07
	0.167825	-0.223728	Q13315;E9PIN0;Q6P7P1;M0QXY8;E9PIQ5;A0A087X0E9;E9PRG7;H0YDU7	Q13315	Serine-protein kinase ATM	ATM			20	20	20	8	8	8	350.68	0	63.54	200260000	49	0.167825	0.755173	-0.223728	-0.444792	20.7598	21.3929	21.4175	21.5874	20.554	22.0999	1.7755e+06	2.7536e+06	2.8009e+06	3.1511e+06	1.5395e+06	4.49493e+06
	1.48611	1.41662	O00244;E5RIM7;E5RGN3	O00244;E5RIM7;E5RGN3	Copper transport protein ATOX1	ATOX1			8	8	8	80.9	80.9	80.9	7.4016	0	120.28	579930000	90	1.48611	0.256886	1.41662	3.20801	23.7318	24.3594	23.6884	23.2728	22.0422	22.2147	1.3931e+07	2.1523e+07	1.3518e+07	1.0135e+07	4.31873e+06	4.8672e+06
	0.413252	-0.867256	Q8NB49;A0A067XG54;H7C0E8	Q8NB49;A0A067XG54	Phospholipid-transporting ATPase IG;Phospholipid-transporting ATPase	ATP11C			12	12	11	12.9	12.9	12.2	129.48	0	29.049	256990000	41	0.413252	0.503458	-0.867256	-0.971883	23.025	22.5665	23.2734	22.1782	25.1271	24.1613	8.5351e+06	6.2114e+06	1.0139e+07	4.7458e+06	3.6645e+07	1.8762e+07
	0.633886	-0.405171	Q9HD20;H7C3H2	Q9HD20	Manganese-transporting ATPase 13A1	ATP13A1			25	25	25	31.6	31.6	31.6	132.95	0	84.899	1066500000	209	0.633886	0.372531	-0.405171	-1.40641	25.1483	24.3705	24.7892	24.9403	25.5289	25.0543	3.7188e+07	2.169e+07	2.8993e+07	3.2195e+07	4.8414e+07	3.4842e+07
	1.10537	-1.72523	Q9H7F0;A0A2R8Y635;A0A2R8YDN7;A0A087WYY3	Q9H7F0;A0A2R8Y635;A0A2R8YDN7;A0A087WYY3	Probable cation-transporting ATPase 13A3	ATP13A3			5	5	5	6.5	6.5	6.5	138.04	0	12.328	52967000	15	1.10537	0.269455	-1.72523	-2.35068	20.9484	21.9373	20.7835	21.6838	23.7457	23.4154	2.02351e+06	4.0159e+06	1.80492e+06	3.3687e+06	1.4066e+07	1.1188e+07
	1.05904	-0.683256	P05023;Q5TC01;Q5TC02	P05023	Sodium/potassium-transporting ATPase subunit alpha-1	ATP1A1			43	43	27	43.6	43.6	32.4	112.89	0	323.31	17103000000	1181	1.05904	0.272639	-0.683256	-2.25367	28.4385	27.876	28.048	28.3165	29.1677	28.928	3.6377e+08	2.4632e+08	2.7752e+08	3.3428e+08	6.0306e+08	5.1073e+08
	0.359272	0.20878	P50993;B1AKY9;H0Y7C1	P50993;B1AKY9;H0Y7C1	Sodium/potassium-transporting ATPase subunit alpha-2	ATP1A2			18	5	5	19.2	7.4	7.4	112.26	0	11.239	45208000	28	0.359272	0.550253	0.20878	0.862105	21.9153	22.2648	22.0656	21.7965	21.5362	22.2867	3.9551e+06	5.0395e+06	4.3895e+06	3.6426e+06	3.0412e+06	5.1163e+06
	0.0917317	0.169664	P13637;M0R116;A0A2R8YEY8;A0A0A0MT26;M0QXF2;P54707;E9PRA5;P20648;A0A669K9X0	P13637;M0R116;A0A2R8YEY8;A0A0A0MT26	Sodium/potassium-transporting ATPase subunit alpha-3	ATP1A3			28	12	8	28.5	17.2	12	111.75	0	49.859	271360000	60	0.0917317	0.860322	0.169664	0.257363	24.4409	23.0994	22.5559	22.5006	23.5439	23.5427	2.2774e+07	8.9872e+06	6.166e+06	5.934e+06	1.223e+07	1.222e+07
	0.461833	-0.383083	P05026;V9GYR2	P05026	Sodium/potassium-transporting ATPase subunit beta-1	ATP1B1			8	8	8	33.7	33.7	33.7	35.061	0	205.04	1774000000	161	0.461833	0.470847	-0.383083	-1.06903	26.3126	25.6148	25.9229	25.7628	26.7561	26.4807	8.3347e+07	5.1385e+07	6.3618e+07	5.6936e+07	1.1334e+08	9.3647e+07
	0.338132	-0.311303	P54709;C9JA36;C9JXZ1;H7C4L9;H7C547;F8WBY4;C9J6S2	P54709;C9JA36	Sodium/potassium-transporting ATPase subunit beta-3	ATP1B3			17	17	17	50.2	50.2	50.2	31.512	0	141.12	3197100000	264	0.338132	0.567337	-0.311303	-0.818444	26.2568	25.8919	26.1561	25.6866	26.8298	26.7223	8.0181e+07	6.2265e+07	7.478e+07	5.4006e+07	1.1928e+08	1.1072e+08
	1.3189	-0.677825	P16615;H7C5W9;J3QSY6;H3BTW4	P16615;H7C5W9	Sarcoplasmic/endoplasmic reticulum calcium ATPase 2	ATP2A2			38	38	26	41	41	30.9	114.76	0	323.31	12577000000	834	1.3189	0.256886	-0.677825	-2.81679	27.5093	27.0774	27.4321	27.6342	28.3117	28.1064	1.9104e+08	1.4162e+08	1.8109e+08	2.0832e+08	3.3317e+08	2.8899e+08
	0.397059	-0.858908	Q93084	Q93084	Sarcoplasmic/endoplasmic reticulum calcium ATPase 3	ATP2A3			16	9	7	20.3	13.3	11.7	113.98	0	14.422	186600000	25	0.397059	0.517404	-0.858908	-0.939181	24.0968	24.2384	21.4392	24.0465	24.2898	24.0148	1.7941e+07	1.9792e+07	2.84334e+06	1.7327e+07	2.0509e+07	1.695e+07
	1.03474	-0.573653	P20020;E7ERY9;F8W1V5;A0A0U1RQU3	P20020;E7ERY9	Plasma membrane calcium-transporting ATPase 1;Calcium-transporting ATPase	ATP2B1			28	28	17	28.3	28.3	18.8	134.68	0	149.9	1195600000	263	1.03474	0.2755	-0.573653	-2.20329	23.7162	23.3948	23.8998	24.1398	24.6564	23.9355	1.3781e+07	1.1029e+07	1.5651e+07	1.8484e+07	2.6443e+07	1.6044e+07
	1.20451	-0.854069	P23634;H0YDG5;H7BZS8;H7BY13	P23634	Plasma membrane calcium-transporting ATPase 4	ATP2B4			26	16	15	26.5	18.2	18.2	137.92	0	110.8	571380000	133	1.20451	0.263273	-0.854069	-2.56294	22.9826	22.8371	23.6306	24.0629	24.3647	23.5847	8.2878e+06	7.4927e+06	1.2987e+07	1.7525e+07	2.1603e+07	1.2581e+07
	0.719566	-0.523027	P98194;B4E2Q0;H0Y9S7;H0Y8X9;D6REJ1;D6RHV9	P98194;B4E2Q0	Calcium-transporting ATPase type 2C member 1;Calcium-transporting ATPase	ATP2C1			10	10	2	16.9	16.9	3	100.58	0	47.757	395440000	66	0.719566	0.337953	-0.523027	-1.5734	23.8301	24.1576	23.7209	23.8174	24.777	24.6832	1.4913e+07	1.8714e+07	1.3826e+07	1.4783e+07	2.8748e+07	2.694e+07
	0.986766	-0.628895	P25705;K7EK77;K7ERX7;K7ENJ4;K7EJP1;K7EQH4;K7ESA0	P25705;K7EK77	ATP synthase subunit alpha, mitochondrial	ATP5A1			39	39	39	64	64	64	59.75	0	323.31	27340000000	1221	0.986766	0.279488	-0.628895	-2.10479	29.2722	28.5662	28.7789	29.3046	29.9278	29.2717	6.4837e+08	3.9745e+08	4.6059e+08	6.6307e+08	1.0213e+09	6.4812e+08
	1.44722	-0.64655	P06576;H0YH81;F8W0P7;H0YI37	P06576;H0YH81	ATP synthase subunit beta, mitochondrial;ATP synthase subunit beta	ATP5B			36	36	17	65.6	65.6	41	56.559	0	323.31	85952000000	2290	1.44722	0.256886	-0.64655	-3.1147	29.9061	29.3801	29.7003	30.115	30.5812	30.23	1.0061e+09	6.9868e+08	8.7232e+08	1.1628e+09	1.6064e+09	1.2593e+09
	1.20732	-0.861469	P36542	P36542	ATP synthase subunit gamma, mitochondrial	ATP5C1			15	15	15	52.3	52.3	52.3	32.996	0	75.658	4554900000	247	1.20732	0.263273	-0.861469	-2.56905	27.7959	26.818	27.501	27.9866	28.5567	28.1561	2.3303e+08	1.1831e+08	1.8995e+08	2.6596e+08	3.9483e+08	2.9911e+08
	0.288243	-0.179031	P30049	P30049	ATP synthase subunit delta, mitochondrial	ATP5D			5	5	5	41.1	41.1	41.1	17.49	0	76.614	1042400000	68	0.288243	0.616417	-0.179031	-0.713526	26.7238	26.282	26.0447	26.4292	26.8294	26.329	1.1083e+08	8.1599e+07	6.9221e+07	9.0362e+07	1.1925e+08	8.4298e+07
	0.093403	0.399691	P56381;Q5VTU8	P56381;Q5VTU8	ATP synthase subunit epsilon, mitochondrial;ATP synthase subunit epsilon-like protein, mitochondrial	ATP5E;ATP5EP2			2	2	2	29.4	29.4	29.4	5.7797	0.0016077	2.824	250830000	29	0.093403	0.858078	0.399691	0.261686	24.4413	23.5512	24.191	24.563	25.6963	20.7251	2.278e+07	1.2292e+07	1.9152e+07	2.4786e+07	5.437e+07	1.73327e+06
	0.771106	-0.868039	P24539;Q5QNZ2	P24539;Q5QNZ2	ATP synthase F(0) complex subunit B1, mitochondrial	ATP5F1			7	7	7	31.2	31.2	31.2	28.908	0	143.4	2208100000	146	0.771106	0.324255	-0.868039	-1.67426	27.3229	26.7414	26.3132	27.0801	28.4956	27.4059	1.6789e+08	1.1219e+08	8.3382e+07	1.4188e+08	3.7848e+08	1.7783e+08
	1.17089	-0.368689	O75947;F5H608	O75947	ATP synthase subunit d, mitochondrial	ATP5H			11	11	11	71.4	71.4	71.4	18.491	0	323.31	8619300000	437	1.17089	0.263273	-0.368689	-2.49021	27.8168	27.4458	27.8706	28.1456	28.1417	27.952	2.3643e+08	1.8281e+08	2.4541e+08	2.9694e+08	2.9614e+08	2.5965e+08
	1.55657	-0.82221	P56385	P56385	ATP synthase subunit e, mitochondrial	ATP5I			8	8	8	69.6	69.6	69.6	7.9331	0	55.298	3205100000	172	1.55657	0.256886	-0.82221	-3.38097	26.4268	26.0114	26.2793	26.861	27.4824	26.8406	9.021e+07	6.7639e+07	8.1441e+07	1.2189e+08	1.8751e+08	1.2018e+08
	1.64758	-0.851194	P18859;A8MUH2	P18859;A8MUH2	ATP synthase-coupling factor 6, mitochondrial	ATP5J			8	8	8	55.6	55.6	55.6	12.587	0	112.22	3355200000	243	1.64758	0.256886	-0.851194	-3.6122	26.496	25.8145	26.3055	26.866	27.2771	27.0265	9.4644e+07	5.9011e+07	8.2939e+07	1.2231e+08	1.6264e+08	1.3671e+08
	0.0565913	-0.04334	G3V325;O75127;C9JJT5;C9JU26;C9JGL8;C9JQN9	G3V325;O75127	Pentatricopeptide repeat-containing protein 1, mitochondrial	ATP5J2-PTCD1;PTCD1			13	13	11	18.8	18.8	15.6	84.109	0	47.73	1096400000	97	0.0565913	0.912028	-0.04334	-0.163807	26.2347	26.112	25.6389	25.7355	26.3954	25.9847	7.8965e+07	7.2526e+07	5.2249e+07	5.5869e+07	8.8269e+07	6.64e+07
	0.392532	-0.238225	O75964;E9PN17;A0A3B3ITX4;A0A3B3IRW3;A0A3B3ISE7	O75964;E9PN17;A0A3B3ITX4	ATP synthase subunit g, mitochondrial	ATP5L			9	9	9	70.9	70.9	70.9	11.428	0	91.038	4879700000	229	0.392532	0.520695	-0.238225	-0.930005	27.6886	27.0943	27.419	27.2723	27.9088	27.7354	2.1632e+08	1.4328e+08	1.7945e+08	1.621e+08	2.52e+08	2.2345e+08
	0.829219	-0.554522	P48047;A0A494C0K9;H7C0C1;H7C086;H7C068	P48047;A0A494C0K9;H7C0C1	ATP synthase subunit O, mitochondrial	ATP5O			13	13	13	69	69	69	23.277	0	211.79	11030000000	337	0.829219	0.310407	-0.554522	-1.78869	28.3028	27.3292	28.0128	28.213	28.5142	28.5811	3.3113e+08	1.6862e+08	2.7082e+08	3.1115e+08	3.8338e+08	4.0158e+08
	1.41141	-0.302795	Q99766;A0A5K1VW60;A0A2R8YDJ1;G3V467	Q99766;A0A5K1VW60;A0A2R8YDJ1	ATP synthase subunit s, mitochondrial	ATP5S			5	5	5	18.1	18.1	18.1	24.866	0.00019179	8.4905	104800000	18	1.41141	0.256886	-0.302795	-3.03007	22.575	22.8586	22.7299	22.9756	22.9584	23.1378	6.2482e+06	7.6053e+06	6.9563e+06	8.248e+06	8.1503e+06	9.2295e+06
	0.209102	-0.207539	Q15904;A6QRJ1;H7C2Y8;A6NLC6;A0A0C4DGX8;H7C0T7;F2Z3L8	Q15904;A6QRJ1	V-type proton ATPase subunit S1	ATP6AP1			5	5	5	14.9	14.9	14.9	52.025	0	45.804	157760000	26	0.209102	0.705188	-0.207539	-0.539977	23.1678	23.49	22.8372	22.7041	23.6675	23.746	9.4236e+06	1.1781e+07	7.4936e+06	6.8331e+06	1.3324e+07	1.4069e+07
	0.813861	-0.628099	O75787;A0A1B0GVW0;B7Z1I9;A0A1B0GVB9;A0A1C7CYW4;A0A1B0GUT7;A0A1B0GTB0;A0A1B0GTU8;A0A1B0GWD6;A0A1B0GWJ8;H7C3E1;A0A1B0GVI9;A0A1B0GVC7;B7Z413;A0A1B0GV24;A0A1B0GU12;A0A1B0GW13;A0A1B0GV60;H7C240;A0A1B0GUV3	O75787;A0A1B0GVW0;B7Z1I9;A0A1B0GVB9;A0A1C7CYW4;A0A1B0GUT7;A0A1B0GTB0;A0A1B0GTU8;A0A1B0GWD6;A0A1B0GWJ8;H7C3E1;A0A1B0GVI9;A0A1B0GVC7;B7Z413	Renin receptor	ATP6AP2			7	7	7	30	30	30	39.008	0	16.06	168580000	54	0.813861	0.313882	-0.628099	-1.75836	22.6438	22.8668	22.9247	22.7467	23.7661	23.8069	6.5534e+06	7.6487e+06	7.9622e+06	7.0378e+06	1.4266e+07	1.4675e+07
	0.0421629	0.0295569	Q93050;B7Z641;B7Z2A9;K7EPG4;K7EM24;K7EN36;K7ELZ6;K7EQW2;F5H1T6	Q93050;B7Z641;B7Z2A9;K7EPG4	V-type proton ATPase 116 kDa subunit a isoform 1;V-type proton ATPase subunit a	ATP6V0A1			10	10	10	17.9	17.9	17.9	96.412	0	23.371	239220000	40	0.0421629	0.933685	0.0295569	0.123753	24.6725	24.8112	24.7405	24.499	25.182	24.4544	2.674e+07	2.9438e+07	2.803e+07	2.371e+07	3.8067e+07	2.2989e+07
	1.32673	-0.950363	P61421;F5GYQ1;J3QL14;R4GN72;H3BQB4;H3BSG7;H3BQJ1	P61421;F5GYQ1;J3QL14;R4GN72	V-type proton ATPase subunit d 1	ATP6V0D1			8	8	8	31.1	31.1	31.1	40.329	0	118.43	432610000	92	1.32673	0.256886	-0.950363	-2.83455	23.8926	23.2416	23.8229	24.1111	24.6807	25.0164	1.5574e+07	9.9181e+06	1.4839e+07	1.812e+07	2.6893e+07	3.3939e+07
	0.375211	0.258116	P38606;C9JVW8;C9JA17	P38606	V-type proton ATPase catalytic subunit A	ATP6V1A			18	18	18	38.1	38.1	38.1	68.303	0	121.39	1684400000	168	0.375211	0.536817	0.258116	0.894757	24.6275	25.3766	25.16	25.0976	24.4642	24.828	2.5918e+07	4.3563e+07	3.7491e+07	3.5902e+07	2.3145e+07	2.9783e+07
	0.759099	0.412362	P21281;H0YC04;P15313;C9JL73;E5RGH6;C9JNS9;H0YAT8	P21281	V-type proton ATPase subunit B, brain isoform	ATP6V1B2			15	15	15	40.5	40.5	40.5	56.5	0	163.24	2044400000	221	0.759099	0.327722	0.412362	1.65072	25.6205	25.0251	25.0202	24.809	24.5489	25.0708	5.1586e+07	3.4143e+07	3.4028e+07	2.9394e+07	2.4545e+07	3.5241e+07
	2.15786	0.621266	P21283;E7EV59	P21283;E7EV59	V-type proton ATPase subunit C 1	ATP6V1C1			11	11	11	30.6	30.6	30.6	43.941	0	32.001	980980000	145	2.15786	0.243622	0.621266	5.10622	24.9552	24.8769	24.8688	24.4053	24.0422	24.3896	3.2528e+07	3.081e+07	3.0638e+07	2.2219e+07	1.7275e+07	2.1979e+07
	0.00784732	-0.00427373	Q9Y5K8;G3V2S6;H0YJH8;H0YJS0;G3V2V6;G3V559;H0YJ55;G3V5S7;G3V3T8;G3V341	Q9Y5K8;G3V2S6;H0YJH8;H0YJS0;G3V2V6;G3V559	V-type proton ATPase subunit D	ATP6V1D			8	8	8	34.8	34.8	34.8	28.262	0	25.617	184350000	34	0.00784732	0.985114	-0.00427373	-0.0238786	22.8617	23.0869	22.6348	22.7558	22.7306	23.1099	7.6218e+06	8.90969e+06	6.5127e+06	7.0824e+06	6.9595e+06	9.0528e+06
	0.0435916	-0.0201467	P36543;C9J8H1;Q96A05	P36543;C9J8H1	V-type proton ATPase subunit E 1	ATP6V1E1			13	13	13	58	58	58	26.145	0	59.58	475550000	140	0.0435916	0.931329	-0.0201467	-0.127766	23.8311	24.0829	23.6252	23.9259	23.6976	23.9762	1.4924e+07	1.777e+07	1.2939e+07	1.5937e+07	1.3605e+07	1.6503e+07
	0.950651	-1.24307	Q16864	Q16864	V-type proton ATPase subunit F	ATP6V1F			3	3	3	32.8	32.8	32.8	13.37	0.00018302	7.2318	169140000	27	0.950651	0.284593	-1.24307	-2.0314	21.1787	22.7831	20.8299	23.0585	22.7816	22.6808	2.37371e+06	7.2176e+06	1.86391e+06	8.7358e+06	7.2101e+06	6.7236e+06
	0.0511031	-0.0392005	O75348;O95670;F2Z307	O75348	V-type proton ATPase subunit G 1	ATP6V1G1			6	6	6	48.3	48.3	48.3	13.757	0	205.69	541200000	92	0.0511031	0.920248	-0.0392005	-0.148694	25.4059	25.9138	25.0096	25.5109	25.4183	25.5177	4.4456e+07	6.3216e+07	3.3779e+07	4.7813e+07	4.4839e+07	4.804e+07
	0.145925	0.0750968	Q9UI12;G3V126;E5RG49;E5RHH0;E5RK31;E5RJG1	Q9UI12;G3V126	V-type proton ATPase subunit H	ATP6V1H			8	8	8	22.4	22.4	22.4	55.882	0	99.022	323860000	67	0.145925	0.782135	0.0750968	0.392626	23.7739	23.633	23.5766	23.2314	23.6921	23.8347	1.4344e+07	1.3009e+07	1.251e+07	9.8482e+06	1.3553e+07	1.4961e+07
	0.875419	-0.858196	Q5TC12;A8MRA7;I3L448;H0YEW4;H0YD21;H0YDD6;E9PPX6	Q5TC12;A8MRA7;I3L448;H0YEW4	ATP synthase mitochondrial F1 complex assembly factor 1	ATPAF1			7	7	7	24.7	24.7	24.7	36.436	0	26.635	200680000	45	0.875419	0.2973	-0.858196	-1.88037	23.6608	22.5323	23.159	23.3423	24.2252	24.3592	1.3262e+07	6.066e+06	9.36569e+06	1.0635e+07	1.9611e+07	2.152e+07
	1.7979	0.666171	Q9UII2;A0A0B4J230	Q9UII2;A0A0B4J230	ATPase inhibitor, mitochondrial	ATPIF1			3	3	3	33	33	33	12.249	0.0078909	1.6481	6554300	7	1.7979	0.256886	0.666171	4.01535	21.2201	21.6537	21.3887	20.6048	20.9635	20.6957	2.44273e+06	3.29926e+06	2.7456e+06	1.5946e+06	2.0448e+06	1.6983e+06
+	2.40642	2.38904	Q13535;A0A590UJ01;H0Y8R8	Q13535;A0A590UJ01	Serine/threonine-protein kinase ATR	ATR			5	5	5	2.1	2.1	2.1	301.36	0	9.3851	112160000	27	2.40642	0.207899	2.38904	5.9832	24.0296	23.8074	22.9526	21.2918	21.5522	20.7785	1.7125e+07	1.4681e+07	8.1176e+06	2.56728e+06	3.07511e+06	1.79871e+06
	0.454749	-0.291606	P46100;A0A096LNX6;H0Y3T0	P46100	Transcriptional regulator ATRX	ATRX			23	23	14	11.3	11.3	6.9	282.58	0	70.427	627900000	131	0.454749	0.475871	-0.291606	-1.05495	22.6829	23.0639	23.4422	23.0212	23.5629	23.4796	6.7332e+06	8.7686e+06	1.1397e+07	8.5128e+06	1.2392e+07	1.1697e+07
	1.03427	0.924916	Q9UBB4;A0A1W2PQD2;B1AHE4;B1AHE3	Q9UBB4;A0A1W2PQD2	Ataxin-10	ATXN10			16	16	16	36	36	36	53.488	0	117.16	1878000000	213	1.03427	0.2755	0.924916	2.20232	24.6309	24.9099	24.1785	24.2834	23.0301	23.631	2.598e+07	3.1523e+07	1.8987e+07	2.0419e+07	8.5657e+06	1.2991e+07
	0.741431	0.561504	A0A2R8Y5A6;A0A2R8YDM9;Q99700;F8WB06;A0A5F9ZHW5;A0A5F9ZHX3;A0A2R8Y7E6;A0A5F9ZI57;V9GY86;A0A5F9ZHH4;A0A2R8Y7P6;H0YH87;F8VQP2;A0A5F9ZH85;F8W0B5;F8VRK6;F8WB05;A0A2R8YGV1;A0A2R8Y6W7	A0A2R8Y5A6;A0A2R8YDM9;Q99700;F8WB06;A0A5F9ZHW5;A0A5F9ZHX3;A0A2R8Y7E6;A0A5F9ZI57;V9GY86;A0A5F9ZHH4;A0A2R8Y7P6;H0YH87;F8VQP2;A0A5F9ZH85	Ataxin-2	ATXN2			11	11	11	14.3	14.3	14.3	126.01	0	51.07	334820000	79	0.741431	0.332297	0.561504	1.61613	23.316	23.047	23.1087	23.1742	22.0044	22.6086	1.0443e+07	8.66631e+06	9.045e+06	9.4654e+06	4.207e+06	6.3954e+06
	1.11923	0.507488	Q8WWM7;H3BUF6;H3BSK9;H3BUE3;H3BSQ5	Q8WWM7;H3BUF6	Ataxin-2-like protein	ATXN2L			27	27	27	33.6	33.6	33.6	113.37	0	272.49	2321400000	338	1.11923	0.267172	0.507488	2.37996	25.5882	25.9809	25.4517	25.4109	24.9173	25.1702	5.0446e+07	6.6227e+07	4.5892e+07	4.4612e+07	3.1685e+07	3.7756e+07
	1.34096	1.32378	P54252;A0A2R8Y3X7;F5H211;G3V3R7;A0A087X1A8;D3VVH9;C9JQV6;G3V328;A0A0A0MS38;A0A087WXY4;G3V4U9;G3V2G1;G3V3T6;G3V2G2;E9PJN5;S4R399;G3V526;G3V4F4;G3V4F5;G3V3T0;G3V5H3;D3VVP3;Q9H3M9;G3V3S5;G3V390;G3V4B1;D6R9I5;A0A2R8Y888;G3V3A6	P54252;A0A2R8Y3X7;F5H211;G3V3R7;A0A087X1A8;D3VVH9;C9JQV6;G3V328;A0A0A0MS38;A0A087WXY4;G3V4U9;G3V2G1;G3V3T6;G3V2G2;E9PJN5	Ataxin-3	ATXN3			5	5	5	15.8	15.8	15.8	41.25	0	15.056	293030000	38	1.34096	0.256886	1.32378	2.86697	24.1551	23.8987	23.5505	23.392	22.213	22.028	1.8682e+07	1.564e+07	1.2286e+07	1.1008e+07	4.86159e+06	4.2765e+06
	1.22082	1.52558	Q96GX2	Q96GX2	Putative ataxin-7-like protein 3B	ATXN7L3B			4	4	4	70.1	70.1	70.1	10.771	0	21.189	142460000	29	1.22082	0.261313	1.52558	2.59851	23.0059	23.8384	23.0418	20.9376	21.6443	22.7273	8.4228e+06	1.4999e+07	8.635e+06	2.00841e+06	3.2778e+06	6.944e+06
	1.09788	-1.23253	Q13825	Q13825	Methylglutaconyl-CoA hydratase, mitochondrial	AUH			6	6	6	23.9	23.9	23.9	35.608	0	17.483	96222000	23	1.09788	0.269798	-1.23253	-2.33492	22.4807	21.7646	22.4133	22.8384	24.3891	23.1287	5.8527e+06	3.5629e+06	5.5856e+06	7.4996e+06	2.1971e+07	9.1713e+06
	0.526211	-0.523803	Q9Y679	Q9Y679	Ancient ubiquitous protein 1	AUP1			5	5	5	13.9	13.9	13.9	45.786	0	36.785	170450000	30	0.526211	0.42746	-0.523803	-1.19611	23.4748	22.6583	23.2671	22.935	23.9544	24.0822	1.1658e+07	6.6194e+06	1.0095e+07	8.0193e+06	1.6255e+07	1.7761e+07
	1.11411	-0.564436	Q96GD4;J3KT86;J3KTD6;J3KRF8;J3KRJ2	Q96GD4;J3KT86;J3KTD6	Aurora kinase B	AURKB			12	12	4	41.9	41.9	14.2	39.31	0	40.118	251220000	51	1.11411	0.26856	-0.564436	-2.36912	23.3363	23.0696	23.6795	23.6688	24.2196	23.8903	1.0591e+07	8.80299e+06	1.3435e+07	1.3336e+07	1.9535e+07	1.5549e+07
+	2.46027	-1.84956	P61769;H0YLF3;F5H6I0	P61769;H0YLF3;F5H6I0	Beta-2-microglobulin;Beta-2-microglobulin form pI 5.3	B2M			3	3	3	40.3	40.3	40.3	13.714	0	26.465	561590000	47	2.46027	0.203289	-1.84956	-6.18858	23.7119	23.3458	23.451	25.7364	25.5096	24.8114	1.374e+07	1.0661e+07	1.1467e+07	5.5903e+07	4.777e+07	2.9442e+07
	0.933716	-1.11872	Q6Y288	Q6Y288	Beta-1,3-glucosyltransferase	B3GALTL			8	8	8	20.5	20.5	20.5	56.563	0	77.345	343540000	49	0.933716	0.288109	-1.11872	-1.9972	21.752	22.6147	20.6951	22.9549	22.7139	22.7493	3.53185e+06	6.42257e+06	1.69768e+06	8.1304e+06	6.8794e+06	7.0503e+06
	0.47697	-0.252538	O60513;E7ETS9;C9J3R8;C9J5S0;C9J4S5	O60513;E7ETS9;C9J3R8;C9J5S0;C9J4S5	Beta-1,4-galactosyltransferase 4;N-acetyllactosamine synthase;Lactotriaosylceramide beta-1,4-galactosyltransferase	B4GALT4			2	2	2	8.4	8.4	8.4	40.041	0	9.5751	118880000	22	0.47697	0.460506	-0.252538	-1.09906	23.2517	23.177	23.1861	23.0325	23.524	23.8159	9.98741e+06	9.4835e+06	9.5434e+06	8.5798e+06	1.2062e+07	1.4767e+07
	1.14547	1.11013	Q9NWV8;J3KQS6;M0R0I0;M0R3F4;M0R2A4;M0R2K3;M0R193;M0R2I2;M0QXG9;M0QYV1;M0R3H9	Q9NWV8;J3KQS6;M0R0I0;M0R3F4;M0R2A4;M0R2K3;M0R193	BRISC and BRCA1-A complex member 1	BABAM1			9	9	9	48.9	48.9	48.9	36.56	0	103.49	307400000	81	1.14547	0.264546	1.11013	2.43573	23.4439	23.4354	23.4039	23.1803	21.6322	22.1403	1.1411e+07	1.1344e+07	1.1099e+07	9.50549e+06	3.2505e+06	4.6228e+06
	0.259031	0.345277	O95816	O95816	BAG family molecular chaperone regulator 2	BAG2			8	8	8	48.8	48.8	48.8	23.772	0	169.27	694230000	98	0.259031	0.648683	0.345277	0.650628	24.9092	23.4674	23.3354	23.4111	23.375	23.89	3.1508e+07	1.1598e+07	1.0584e+07	1.1154e+07	1.0879e+07	1.5546e+07
	2.09504	1.25749	O95817;C9JFK9	O95817	BAG family molecular chaperone regulator 3	BAG3			13	13	13	32.9	32.9	32.9	61.594	0	31.486	391400000	73	2.09504	0.256886	1.25749	4.90163	22.6448	22.8588	22.3223	21.753	21.0919	21.2085	6.5578e+06	7.6063e+06	5.2441e+06	3.5342e+06	2.23506e+06	2.42322e+06
	1.55814	0.771332	Q9UL15;G3V274	Q9UL15;G3V274	BAG family molecular chaperone regulator 5	BAG5			10	10	10	31.8	31.8	31.8	51.199	0	99.596	551880000	88	1.55814	0.256886	0.771332	3.38488	23.803	24.2733	24.2376	23.5633	23.0002	23.4364	1.4636e+07	2.0276e+07	1.9781e+07	1.2395e+07	8.38979e+06	1.1352e+07
	0.924521	0.563198	P46379;A0A0G2JK23;A0A024RCR6;A0A0G2JL47;F6TC96;A0A0G2JJM1;X6REW1;F6S6P2;F6U341;F6X9W3;F6VEM6;F6WML8;A0A1B0GX79;A0A0G2JJR8;F6XTU0;F6U1F2;F6UR09;H0Y710;H0Y4L1	P46379;A0A0G2JK23;A0A024RCR6;A0A0G2JL47;F6TC96;A0A0G2JJM1;X6REW1;F6S6P2;F6U341;F6X9W3;F6VEM6;F6WML8;A0A1B0GX79;A0A0G2JJR8;F6XTU0;F6U1F2;F6UR09	Large proline-rich protein BAG6	BAG6;BAT3			6	6	6	8.7	8.7	8.7	119.41	0	75.759	787070000	111	0.924521	0.290099	0.563198	1.97868	24.435	24.764	24.4882	24.3087	23.4702	24.2186	2.2681e+07	2.849e+07	2.3533e+07	2.078e+07	1.1621e+07	1.9522e+07
	0.0849175	-0.0833187	Q9UQB8;I3L4C2;B4DWA1;I3L2M4;I3L327;I3L1C8;I3L3C6;I3L125;I3L0M4;I3L526;I3L0Y9;I3L3J7;I3L113;I3L3C5;I3L2J6;I3L4A3	Q9UQB8;I3L4C2;B4DWA1;I3L2M4	Brain-specific angiogenesis inhibitor 1-associated protein 2	BAIAP2			22	22	22	54.9	54.9	54.9	60.867	0	161.72	912780000	167	0.0849175	0.870872	-0.0833187	-0.239625	22.5472	22.0669	22.0719	21.6939	22.6134	22.6287	6.1291e+06	4.3935e+06	4.4085e+06	3.3925e+06	6.4165e+06	6.4852e+06
	0.387124	-0.250185	Q9UHR4	Q9UHR4	Brain-specific angiogenesis inhibitor 1-associated protein 2-like protein 1	BAIAP2L1			14	14	14	37	37	37	56.882	0	37.87	191990000	49	0.387124	0.525893	-0.250185	-0.919025	23.6739	23.2638	23.8076	23.9518	24.1344	23.4098	1.3383e+07	1.0072e+07	1.4683e+07	1.6226e+07	1.8415e+07	1.1144e+07
	1.31567	-0.267544	O75531;E9PJJ8	O75531	Barrier-to-autointegration factor;Barrier-to-autointegration factor, N-terminally processed	BANF1			11	11	11	74.2	74.2	74.2	10.058	0	174.68	11612000000	323	1.31567	0.256919	-0.267544	-2.80949	28.5442	28.7585	28.4755	28.7881	28.9351	28.8576	3.9144e+08	4.5412e+08	3.7322e+08	4.6352e+08	5.1326e+08	4.8642e+08
	0.136216	0.135228	Q8IXM2;F8W038;H0YIS7;F8W1H0	Q8IXM2;F8W038;H0YIS7;F8W1H0	Chromatin complexes subunit BAP18	BAP18;C17orf49;RNASEK-C17orf49			10	10	10	63.4	63.4	63.4	17.9	0	117.42	1629000000	131	0.136216	0.795708	0.135228	0.369079	25.1937	24.548	25.5664	25.3946	24.7336	24.7742	3.8377e+07	2.4529e+07	4.9687e+07	4.411e+07	2.7897e+07	2.8693e+07
	1.28787	-0.703563	P80723	P80723	Brain acid soluble protein 1	BASP1			11	11	11	57.7	57.7	57.7	22.693	0	216.41	3741900000	243	1.28787	0.260184	-0.703563	-2.74691	28.0158	27.434	27.921	28.5785	28.1449	28.7581	2.7139e+08	1.8133e+08	2.5413e+08	4.0084e+08	2.968e+08	4.5401e+08
	1.3843	0.939697	Q07812;K4JQN1	Q07812	Apoptosis regulator BAX	BAX			8	8	8	37.5	37.5	37.5	21.184	0	41.849	890790000	121	1.3843	0.256886	0.939697	2.96676	24.5993	24.4002	24.5874	24.1881	23.1499	23.4298	2.5417e+07	2.214e+07	2.5209e+07	1.9113e+07	9.3072e+06	1.13e+07
	0.0836317	0.124024	Q9NRL2;A0A087WWN7	Q9NRL2	Bromodomain adjacent to zinc finger domain protein 1A	BAZ1A			17	17	17	15.2	15.2	15.2	178.7	0	62.097	335330000	99	0.0836317	0.87193	0.124024	0.236258	22.1209	21.8541	21.7336	20.76	22.1943	22.3823	4.561e+06	3.7908e+06	3.4872e+06	1.7757e+06	4.7991e+06	5.4668e+06
	0.780155	-0.363498	Q9UIG0	Q9UIG0	Tyrosine-protein kinase BAZ1B	BAZ1B			50	50	50	40.7	40.7	40.7	170.9	0	323.31	4310600000	682	0.780155	0.321796	-0.363498	-1.69202	25.2632	25.1032	25.2996	25.2437	25.9562	25.5566	4.0269e+07	3.6042e+07	4.1299e+07	3.9728e+07	6.51e+07	4.9353e+07
	1.43619	-0.851275	Q9UIF9;J3KPG5;F8VU39;A0A0C4DGI9;H0YHL2;H0YII3;H0YHQ7	Q9UIF9;J3KPG5;F8VU39;A0A0C4DGI9	Bromodomain adjacent to zinc finger domain protein 2A	BAZ2A			16	16	16	12.9	12.9	12.9	211.2	0	45.319	568620000	110	1.43619	0.256886	-0.851275	-3.08851	23.866	24.0586	23.876	24.4085	25.3045	24.6414	1.5289e+07	1.7473e+07	1.5395e+07	2.2268e+07	4.144e+07	2.617e+07
	1.107	-0.738699	P50895;A0A087WXM8;K7ENU8;K7ERB7	P50895;A0A087WXM8;K7ENU8	Basal cell adhesion molecule	BCAM			16	16	16	38.5	38.5	38.5	67.404	0	134.23	1124100000	154	1.107	0.269455	-0.738699	-2.35413	25.3425	24.6753	25.3618	25.9301	26.2062	25.4594	4.2544e+07	2.6792e+07	4.3119e+07	6.3933e+07	7.7421e+07	4.6136e+07
	1.78333	-0.79945	P51572;C9JQ75;C9J0M4;C9JSP1;A0A2R8Y5M6;C9JMD7;C9JM14	P51572;C9JQ75;C9J0M4;C9JSP1;A0A2R8Y5M6	B-cell receptor-associated protein 31	BCAP31			13	13	13	35.8	35.8	35.8	27.991	0	43.636	543810000	146	1.78333	0.256886	-0.79945	-3.97504	23.7611	23.661	23.6257	24.1253	24.8051	24.5157	1.4217e+07	1.3264e+07	1.2943e+07	1.8299e+07	2.9315e+07	2.3987e+07
	1.13442	1.28443	P56945;A0A2R8Y8C4;A0A2R8Y4C2;A0A2R8YFK2;A0A2R8Y596;A0A2R8Y5C9;A0A2R8YFS8;A0A2R8Y6M6;A0A2R8Y5E4;H3BSB2;H3BQJ7;H3BSY4;H3BVF0;H3BTB0;H3BN62;H3BU42;H3BTL5	P56945;A0A2R8Y8C4;A0A2R8Y4C2;A0A2R8YFK2;A0A2R8Y596;A0A2R8Y5C9;A0A2R8YFS8;A0A2R8Y6M6;A0A2R8Y5E4	Breast cancer anti-estrogen resistance protein 1	BCAR1			9	9	9	16.7	16.7	16.7	93.371	0	23.071	212830000	47	1.13442	0.266683	1.28443	2.41219	23.5938	24.3177	22.977	23.058	22.1263	21.8508	1.266e+07	2.091e+07	8.2557e+06	8.7329e+06	4.5781e+06	3.7822e+06
	0.0524078	-0.0197175	O75934	O75934	Pre-mRNA-splicing factor SPF27	BCAS2			7	7	7	41.3	41.3	41.3	26.131	0	65.377	910120000	126	0.0524078	0.919279	-0.0197175	-0.1523	24.9593	25.0019	24.8589	24.7905	25.1974	24.8913	3.262e+07	3.3599e+07	3.0428e+07	2.902e+07	3.8474e+07	3.1119e+07
	1.42375	1.21696	P54687;F5H2F2;A0A087WYF2	P54687;F5H2F2;A0A087WYF2	Branched-chain-amino-acid aminotransferase, cytosolic	BCAT1			12	12	12	41.5	41.5	41.5	42.966	0	212.12	4887400000	290	1.42375	0.256886	1.21696	3.05909	26.5757	27.2387	27.3184	26.3781	25.2674	25.8365	1.0002e+08	1.5837e+08	1.6736e+08	8.7219e+07	4.0386e+07	5.9917e+07
	1.11761	-0.765612	O15382;M0QXF9;B3KSI3;M0QZ10;M0R2K7;M0QZP4	O15382;M0QXF9;B3KSI3;M0QZ10	Branched-chain-amino-acid aminotransferase, mitochondrial;Branched-chain-amino-acid aminotransferase	BCAT2			9	9	9	22.4	22.4	22.4	44.287	0	23.261	348710000	60	1.11761	0.267727	-0.765612	-2.37653	23.1143	22.7792	23.6646	24.0618	24.2166	23.5766	9.0805e+06	7.198e+06	1.3297e+07	1.7511e+07	1.9495e+07	1.251e+07
	1.88325	1.25172	Q9P287	Q9P287	BRCA2 and CDKN1A-interacting protein	BCCIP			9	9	9	42	42	42	35.979	0	323.31	3408300000	231	1.88325	0.256886	1.25172	4.25704	27.4539	27.3716	27.6501	26.6246	25.6901	26.4057	1.8384e+08	1.7365e+08	2.1063e+08	1.0347e+08	5.4137e+07	8.8902e+07
	0.793277	-0.965192	P12694;F5H5P2;F5GXU9;H0YH31	P12694;F5H5P2;F5GXU9	2-oxoisovalerate dehydrogenase subunit alpha, mitochondrial	BCKDHA			12	12	12	39.6	39.6	39.6	50.47	0	41.796	152380000	35	0.793277	0.318531	-0.965192	-1.71781	22.8789	21.4303	23.0752	23.1317	23.8476	23.3008	7.7133e+06	2.826e+06	8.8377e+06	9.19069e+06	1.5095e+07	1.0333e+07
	0.574053	-0.553941	P21953	P21953	2-oxoisovalerate dehydrogenase subunit beta, mitochondrial	BCKDHB			6	6	6	19.1	19.1	19.1	43.122	0	39.044	680040000	81	0.574053	0.401679	-0.553941	-1.28976	24.6739	23.9142	24.011	24.1989	25.4203	24.6417	2.6766e+07	1.5808e+07	1.6906e+07	1.9257e+07	4.4904e+07	2.6175e+07
	1.75544	-1.18582	O14874;H3BS02;H3BTL2;H3BNP3;H3BUV3	O14874;H3BS02;H3BTL2	[3-methyl-2-oxobutanoate dehydrogenase [lipoamide]] kinase, mitochondrial	BCKDK			9	9	9	28.9	28.9	28.9	46.36	0	217.93	357140000	73	1.75544	0.256886	-1.18582	-3.89865	23.6626	23.3366	23.9691	24.619	25.3279	24.579	1.3279e+07	1.0593e+07	1.6422e+07	2.5766e+07	4.2116e+07	2.5062e+07
	1.53586	1.836	O95999;A0A087WWW9;A0A3B3ISX2	O95999;A0A087WWW9	B-cell lymphoma/leukemia 10	BCL10			4	4	4	21	21	21	26.251	0	10.149	104870000	28	1.53586	0.256886	1.836	3.32961	23.8509	22.7117	22.1015	21.1945	20.6514	21.3102	1.513e+07	6.8693e+06	4.4999e+06	2.39978e+06	1.64699e+06	2.60026e+06
	0.476851	-1.08094	Q07817;Q5QP56;Q9H1R6;Q5TE64;Q5QP59	Q07817;Q5QP56;Q9H1R6;Q5TE64;Q5QP59	Bcl-2-like protein 1	BCL2L1			3	3	3	10.3	10.3	10.3	26.049	0.00066878	5.0148	36875000	10	0.476851	0.460506	-1.08094	-1.09882	23.1423	20.305	20.7162	21.6304	22.7298	23.0463	9.2584e+06	1.29545e+06	1.72269e+06	3.2463e+06	6.9557e+06	8.6621e+06
	0.247884	-0.266731	Q9BXK5;A0A087WTL4;A0A087WX97;E9PDD6;F2Z2C3;A0A087WW80;A0A0A0MR90;F6VJB4	Q9BXK5;A0A087WTL4;A0A087WX97;E9PDD6	Bcl-2-like protein 13	BCL2L13			8	8	8	34.4	34.4	34.4	52.723	0	30.242	267630000	62	0.247884	0.660412	-0.266731	-0.626292	23.8048	23.3584	23.4248	23.023	24.3773	23.9879	1.4654e+07	1.0754e+07	1.1261e+07	8.5234e+06	2.1792e+07	1.6637e+07
	1.04177	0.689698	Q86UU0;A0A087WZX0	Q86UU0;A0A087WZX0	B-cell CLL/lymphoma 9-like protein	BCL9L			4	4	4	4.3	4.3	4.3	157.13	0.00019279	8.6323	54569000	19	1.04177	0.273943	0.689698	2.21783	22.0076	22.1364	21.7418	21.1769	21.8127	20.8272	4.2165e+06	4.6103e+06	3.5069e+06	2.37072e+06	3.68353e+06	1.86037e+06
	0.618292	-0.290918	Q9NYF8;H0YF14	Q9NYF8	Bcl-2-associated transcription factor 1	BCLAF1			21	20	1	29.9	28.7	1.7	106.12	0	178.06	2964400000	298	0.618292	0.37791	-0.290918	-1.37603	25.8084	26.3064	26.4708	26.3697	26.4741	26.6146	5.8761e+07	8.2989e+07	9.3007e+07	8.6711e+07	9.32171e+07	1.0275e+08
	0.642125	0.72123	P11274;H0Y554	P11274	Breakpoint cluster region protein	BCR			12	12	11	11.9	11.9	11.1	142.82	0	28.135	303110000	65	0.642125	0.369352	0.72123	1.42245	23.8171	24.3848	24.3431	24.0821	23.7671	22.5321	1.478e+07	2.1905e+07	2.1282e+07	1.776e+07	1.4276e+07	6.0652e+06
	0.393075	-0.382308	Q02338;C9JM78;C9JQ90;A0A0G2JRX6;E9PCG9;C9K0G7;C9JEB9;H7C2W1	Q02338;C9JM78;C9JQ90;A0A0G2JRX6;E9PCG9;C9K0G7	D-beta-hydroxybutyrate dehydrogenase, mitochondrial	BDH1			7	7	7	32.4	32.4	32.4	38.157	0	21.492	108970000	29	0.393075	0.52036	-0.382308	-0.931106	22.3049	22.4925	23.1629	22.4037	23.4035	23.2999	5.1812e+06	5.9007e+06	9.3916e+06	5.5487e+06	1.1096e+07	1.0327e+07
	0.731025	0.736377	Q9BUT1;D6R9P2;D6R9U8;D6RIR6;D6RBF6;D6RFG2	Q9BUT1;D6R9P2	3-hydroxybutyrate dehydrogenase type 2	BDH2;SLC9B2			7	7	7	29.8	29.8	29.8	26.724	0	106.3	642200000	91	0.731025	0.334607	0.736377	1.59578	23.4875	24.0292	24.1339	23.9601	22.5899	22.8915	1.1761e+07	1.712e+07	1.8409e+07	1.632e+07	6.3129e+06	7.7806e+06
	0.523586	-0.501382	Q5T5X7	Q5T5X7	BEN domain-containing protein 3	BEND3			22	22	22	36	36	36	94.474	0	91.823	445730000	108	0.523586	0.428886	-0.501382	-1.19095	23.7405	23.5714	23.1075	23.343	24.6441	23.9364	1.4015e+07	1.2465e+07	9.0378e+06	1.064e+07	2.6219e+07	1.6054e+07
	1.27419	-1.26036	O15155;H7C1N3;A0A3B3IU16;C9JTT8;Q68DU7	O15155;H7C1N3;A0A3B3IU16;C9JTT8;Q68DU7	BET1 homolog	BET1;DKFZp781C0425			2	2	2	24.6	24.6	24.6	13.289	0	68.825	662060000	73	1.27419	0.260976	-1.26036	-2.71635	24.8461	24.0274	23.9184	25.5997	24.8666	26.1067	3.016e+07	1.7099e+07	1.5855e+07	5.085e+07	3.0591e+07	7.2261e+07
	0.903801	3.21241	Q8TD16	Q8TD16	Protein bicaudal D homolog 2	BICD2			9	9	7	13.7	13.7	11.4	93.532	0	18.204	614760000	41	0.903801	0.294302	3.21241	1.93708	28.468	24.5991	23.4514	22.8407	23.0774	20.9631	3.7129e+08	2.5413e+07	1.147e+07	7.5114e+06	8.8512e+06	2.04418e+06
	1.13284	1.57269	O00499	O00499	Myc box-dependent-interacting protein 1	BIN1			14	14	14	34.4	34.4	34.4	64.699	0	207.08	883240000	129	1.13284	0.266683	1.57269	2.40884	22.4004	23.7452	23.2862	22.543	21.4067	20.764	5.536e+06	1.4061e+07	1.0229e+07	6.1111e+06	2.78e+06	1.78074e+06
	0.919625	-0.644449	O15392;A0A0B4J1S3;H3BLT4;K7EMW2;K7EP76;K7ELG2	O15392;A0A0B4J1S3;H3BLT4	Baculoviral IAP repeat-containing protein 5	BIRC5			8	8	8	71.8	71.8	71.8	16.389	0	59.826	251060000	55	0.919625	0.29121	-0.644449	-1.96883	23.308	22.9147	23.8561	24.3081	24.021	23.6831	1.0385e+07	7.907e+06	1.5185e+07	2.0771e+07	1.7023e+07	1.3469e+07
	0.87291	1.11752	Q9NR09;A0A3B3IUB9;H7C3P0;H7C094	Q9NR09;A0A3B3IUB9	Baculoviral IAP repeat-containing protein 6	BIRC6			25	25	25	7.6	7.6	7.6	530.25	0	157.63	731610000	159	0.87291	0.2973	1.11752	1.87538	24.343	24.6076	24.3155	23.8624	22.1279	23.9232	2.128e+07	2.5563e+07	2.0879e+07	1.5251e+07	4.5831e+06	1.5908e+07
	0.0794113	-0.0784499	P54132;A0A3B3IT82;H0YNU5;H0YLV8	P54132;A0A3B3IT82;H0YNU5	Bloom syndrome protein	BLM			17	17	17	15.5	15.5	15.5	159	0	40.247	341760000	97	0.0794113	0.878473	-0.0784499	-0.225158	23.694	23.2559	23.268	22.8502	23.8177	23.7854	1.3571e+07	1.0017e+07	1.0101e+07	7.5614e+06	1.4786e+07	1.4458e+07
	1.7966	0.652332	Q13867;J3KSD8;K7ESE8;K7ES02;J3KS79;K7ENH5	Q13867;J3KSD8;K7ESE8;K7ES02	Bleomycin hydrolase	BLMH			12	12	12	43.1	43.1	43.1	52.562	0	131.29	2199400000	166	1.7966	0.256886	0.652332	4.01175	25.7632	25.7735	26.1171	25.3652	25.0061	25.3255	5.6951e+07	5.7358e+07	7.2783e+07	4.3221e+07	3.3697e+07	4.2046e+07
	0.821064	-1.42329	P78537;G8JLQ3;F8W099;F8W606;A0A087WSV2;F8W036;F8VP73	P78537;G8JLQ3;F8W099;F8W606;A0A087WSV2;F8W036;F8VP73	Biogenesis of lysosome-related organelles complex 1 subunit 1	BLOC1S1			4	4	4	32	32	32	17.262	0	15.426	179660000	10	0.821064	0.312371	-1.42329	-1.77257	23.2691	20.637	21.4156	22.8797	23.5301	23.1819	1.0109e+07	1.63067e+06	2.79727e+06	7.7175e+06	1.2113e+07	9.51581e+06
	1.17417	0.879162	P53004;C9J1E1	P53004	Biliverdin reductase A	BLVRA			11	11	11	37.5	37.5	37.5	33.428	0	60.255	564330000	104	1.17417	0.263273	0.879162	2.49726	23.335	23.5523	23.558	23.2894	22.216	22.3024	1.0581e+07	1.2301e+07	1.235e+07	1.0252e+07	4.8716e+06	5.1724e+06
	1.86313	1.47748	P30043;A0A2R8YEP4;M0R192;A0A2R8Y7Y9;M0QZL1	P30043;A0A2R8YEP4;M0R192	Flavin reductase (NADPH)	BLVRB			10	10	10	71.4	71.4	71.4	22.119	0	70.962	426700000	65	1.86313	0.256886	1.47748	4.19919	23.6313	23.3391	22.9931	22.3554	21.3178	21.8579	1.2994e+07	1.0611e+07	8.3488e+06	5.366e+06	2.6139e+06	3.8009e+06
	0.117007	-0.0568059	Q14692	Q14692	Ribosome biogenesis protein BMS1 homolog	BMS1			25	25	25	27	27	27	145.81	0	323.31	2674800000	296	0.117007	0.824859	-0.0568059	-0.321651	26.5131	25.9697	26.347	26.4795	26.2556	26.265	9.5769e+07	6.5714e+07	8.5359e+07	9.35699e+07	8.0119e+07	8.0642e+07
	0.98345	-0.615975	Q12981	Q12981	Vesicle transport protein SEC20	BNIP1			9	9	9	51.8	51.8	51.8	26.132	0	28.911	117260000	38	0.98345	0.279766	-0.615975	-2.09803	22.6266	22.2342	22.5183	22.7341	23.607	22.8858	6.4755e+06	4.9335e+06	6.0075e+06	6.9767e+06	1.2777e+07	7.7504e+06
	0.722643	0.70983	Q96IK1;H7C5I4;C9J8U9	Q96IK1;H7C5I4	Biorientation of chromosomes in cell division protein 1	BOD1			5	4	4	38.4	33.5	33.5	19.196	0	10.778	83705000	39	0.722643	0.336941	0.70983	1.57941	21.8271	22.3951	21.9045	21.7538	20.507	21.7365	3.7207e+06	5.5158e+06	3.9257e+06	3.5363e+06	1.49013e+06	3.4941e+06
	1.24112	0.519879	Q8NFC6;H0Y9Y2	Q8NFC6	Biorientation of chromosomes in cell division protein 1-like 1	BOD1L1			15	15	14	6.8	6.8	6.5	330.46	0	39.911	162750000	57	1.24112	0.261313	0.519879	2.64307	22.534	22.5471	22.5834	22.0956	21.669	22.3403	6.0733e+06	6.1283e+06	6.2846e+06	4.4816e+06	3.3344e+06	5.31e+06
	0.855688	0.949384	Q9H3K6;H3BV85;A0A087WZT3;H3BTW0;A0A0B4J295;H3BVE0;H3BPT9	Q9H3K6;H3BV85;A0A087WZT3;H3BTW0;A0A0B4J295;H3BVE0	BolA-like protein 2	BOLA2;BOLA2B			8	8	8	93	93	93	10.116	0	40.942	1665300000	157	0.855688	0.302581	0.949384	1.84113	25.765	26.5718	26.3132	26.1551	24.6317	25.015	5.7021e+07	9.9749e+07	8.3379e+07	7.4728e+07	2.5994e+07	3.3905e+07
	0.480592	-0.854752	Q53S33	Q53S33	BolA-like protein 3	BOLA3			3	3	3	33.6	33.6	33.6	12.114	0.00017416	6.0075	93861000	29	0.480592	0.458259	-0.854752	-1.10622	23.2748	21.0389	23.2888	23.0792	23.7492	23.3385	1.0149e+07	2.15451e+06	1.0248e+07	8.86169e+06	1.41e+07	1.0607e+07
	0.450877	-0.314046	Q14137;A0A075B729	Q14137	Ribosome biogenesis protein BOP1	BOP1			18	18	18	33.8	33.8	33.8	83.629	0	101.27	679500000	105	0.450877	0.477931	-0.314046	-1.04723	25.4658	24.9686	24.6868	24.9659	25.5804	25.5171	4.634e+07	3.2832e+07	2.7007e+07	3.277e+07	5.0171e+07	4.8019e+07
	0.50735	-0.320709	Q86WA6;Q49AI2;B4DML3;H7C0M3	Q86WA6	Valacyclovir hydrolase	BPHL			11	11	11	50.2	50.2	50.2	32.542	0	37.51	151340000	35	0.50735	0.439327	-0.320709	-1.15903	23.3155	22.9403	22.927	23.3556	23.8196	22.9698	1.0439e+07	8.0488e+06	7.9745e+06	1.0733e+07	1.4805e+07	8.2147e+06
	0.818125	0.997584	O95861;A6NF51;F8VZG4;F8W1J0;F8VVW8;F8VRY7	O95861;A6NF51	3(2),5-bisphosphate nucleotidase 1	BPNT1			11	11	11	43.5	43.5	43.5	33.392	0	43.993	578270000	117	0.818125	0.313189	0.997584	1.76677	23.0029	23.8484	23.4422	23.397	22.2372	21.6665	8.4053e+06	1.5104e+07	1.1397e+07	1.1046e+07	4.9438e+06	3.3286e+06
	0.351812	-0.134384	Q12830;E7ETD6;E9PE19;A0A2R8Y7Q1;A0A0A0MR81;J3QQK4;J3QQQ8;J3KSK9;J3KSY0;F5H176	Q12830;E7ETD6;E9PE19;A0A2R8Y7Q1	Nucleosome-remodeling factor subunit BPTF	BPTF			46	46	5	20.3	20.3	1.6	338.26	0	187.96	1763000000	364	0.351812	0.556358	-0.134384	-0.846744	24.5502	24.1838	24.6024	24.4167	24.7212	24.6017	2.4567e+07	1.9057e+07	2.5471e+07	2.2395e+07	2.7658e+07	2.5459e+07
	3.12326	0.545536	P46736;A0A087WZR3;H9KVA9;A0A0D9SF50;X6RJS7	P46736;A0A087WZR3;H9KVA9;A0A0D9SF50;X6RJS7	Lys-63-specific deubiquitinase BRCC36	BRCC3			5	5	5	18.7	18.7	18.7	36.072	0	11.136	170480000	31	3.12326	0.183818	0.545536	9.27069	23.6167	23.7619	23.6714	23.2095	23.068	23.136	1.2863e+07	1.4225e+07	1.336e+07	9.6997e+06	8.79331e+06	9.2177e+06
	0.689433	-0.173515	O95696;J3KQ61	O95696;J3KQ61	Bromodomain-containing protein 1	BRD1			11	11	11	12.3	12.3	12.3	119.52	0	16.382	281480000	73	0.689433	0.349948	-0.173515	-1.51461	24.3017	24.1781	24.3235	24.3714	24.6482	24.3043	2.0679e+07	1.8982e+07	2.0995e+07	2.1703e+07	2.6293e+07	2.0717e+07
	1.25865	0.367129	P25440;A0A140T9V2;A0A0G2JK44;U3KQA6;A0A0G2JHL0;H0Y6K2;A0A140T9E9;A0A140T9F7;E9PIQ3;H0Y799;A0A140T9X8;H0YDJ7;U3KPW0;E9PKQ9;A0A0G2JHN8;A0A140T9I1	P25440;A0A140T9V2;A0A0G2JK44;U3KQA6;A0A0G2JHL0;H0Y6K2;A0A140T9E9;A0A140T9F7;E9PIQ3	Bromodomain-containing protein 2	BRD2			11	8	8	19.5	16.1	16.1	88.06	0	29.652	215390000	59	1.25865	0.261313	0.367129	2.68181	23.2315	23.0733	23.1004	23.0172	22.693	22.5936	9.8487e+06	8.8261e+06	8.9929e+06	8.4892e+06	6.7806e+06	6.3294e+06
	0.0517255	-0.0305545	Q15059;A9J571	Q15059	Bromodomain-containing protein 3	BRD3			19	13	12	35	28.2	27	79.541	0	87.342	792910000	196	0.0517255	0.919903	-0.0305545	-0.150416	24.3169	23.9577	24.5519	24.1694	24.5167	24.232	2.0898e+07	1.6293e+07	2.4595e+07	1.8868e+07	2.4003e+07	1.9704e+07
	0.434475	0.246295	O60885;M0QZD9;M0QYW0;M0R0H4	O60885;M0QZD9	Bromodomain-containing protein 4	BRD4			20	20	14	16.1	16.1	13.2	152.22	0	81.577	1522000000	233	0.434475	0.487736	0.246295	1.01449	25.1128	25.1369	25.757	25.2439	25.1717	24.8521	3.6283e+07	3.6894e+07	5.6706e+07	3.9735e+07	3.7796e+07	3.0286e+07
	0.510557	-0.116529	Q9NPI1;I3L4V5	Q9NPI1	Bromodomain-containing protein 7	BRD7			9	9	9	21.5	21.5	21.5	74.138	0	90.016	437200000	81	0.510557	0.4378	-0.116529	-1.16535	23.9822	23.6971	23.9675	23.9505	23.9733	24.0727	1.6572e+07	1.36e+07	1.6404e+07	1.6211e+07	1.647e+07	1.7644e+07
	0.0546191	-0.0514978	Q9H0E9;B5MCW3;H7C128;H7C179;H7C127;F8WBH2;H0YAH7;H0YA84;F8WDX5;D6RID0;F8WCS7;C9JV05	Q9H0E9;B5MCW3;H7C128;H7C179;H7C127	Bromodomain-containing protein 8	BRD8			9	9	9	11.3	11.3	11.3	135.33	0	22.708	74541000	35	0.0546191	0.915282	-0.0514978	-0.158393	21.4272	21.3797	21.6894	21.891	21.8296	20.9302	2.8198e+06	2.7286e+06	3.3819e+06	3.889e+06	3.7271e+06	1.9981e+06
	0.849656	0.811552	Q9NXR7;F8W733;C9J2G0;A0A075B7D2	Q9NXR7;F8W733;C9J2G0;A0A075B7D2	BRCA1-A complex subunit BRE	BRE			6	6	6	19.8	19.8	19.8	43.551	0	40.523	589260000	51	0.849656	0.305189	0.811552	1.82916	25.3961	25.5027	24.5387	24.7485	24.5544	23.7	4.4157e+07	4.7543e+07	2.4371e+07	2.8187e+07	2.4638e+07	1.3627e+07
	0.500046	-0.207096	Q8TDN6	Q8TDN6	Ribosome biogenesis protein BRX1 homolog	BRIX1			12	12	12	40.2	40.2	40.2	41.401	0	187.52	3669900000	247	0.500046	0.444566	-0.207096	-1.14464	26.807	26.3923	26.5757	26.5348	26.9833	26.8782	1.1741e+08	8.8077e+07	1.0002e+08	9.7223e+07	1.3267e+08	1.2335e+08
	0.554489	1.96009	Q8WUW1	Q8WUW1	Protein BRICK1	BRK1			4	4	4	56	56	56	8.7448	0	18.459	395370000	51	0.554489	0.411016	1.96009	1.25152	24.2312	24.3971	24.533	23.739	19.3124	24.2296	1.9693e+07	2.2093e+07	2.4275e+07	1.4001e+07	651033	1.9671e+07
	0.870564	-0.666208	P35613;I3L192;A0A087X2B5;R4GN83;R4GMX5;A0A087WUV8	P35613;I3L192;A0A087X2B5	Basigin	BSG			5	5	5	17.4	17.4	17.4	42.2	0	148.44	8790700000	285	0.870564	0.298131	-0.666208	-1.8707	28.1314	27.4939	28.2622	28.456	29.15	28.2802	2.9404e+08	1.8901e+08	3.2193e+08	3.6822e+08	5.9568e+08	3.2597e+08
	0.901364	1.05857	O14981;A0A0A0MTH9	O14981;A0A0A0MTH9	TATA-binding protein-associated factor 172	BTAF1			14	14	14	11	11	11	206.89	0	46.085	311800000	87	0.901364	0.294962	1.05857	1.9322	22.756	23.156	22.9531	22.9059	21.0815	21.7021	7.0833e+06	9.3467e+06	8.1204e+06	7.8587e+06	2.219e+06	3.4118e+06
	0.60253	0.657833	P20290;H0Y9Y1;D6RDG3	P20290	Transcription factor BTF3	BTF3			7	7	7	52.9	52.9	52.9	22.168	0	323.31	5847300000	243	0.60253	0.38588	0.657833	1.34531	28.3127	28.8417	27.917	28.3068	26.9209	27.8702	3.334e+08	4.8109e+08	2.5343e+08	3.3204e+08	1.2706e+08	2.4534e+08
	1.46391	0.801819	Q96K17;E9PL10	Q96K17;E9PL10	Transcription factor BTF3 homolog 4;Transcription factor BTF3	BTF3L4			10	10	10	69.6	69.6	69.6	17.27	0	248.2	2050900000	228	1.46391	0.256886	0.801819	3.15457	25.3656	25.7544	25.3202	24.9535	24.2577	24.8235	4.3233e+07	5.6605e+07	4.1893e+07	3.2491e+07	2.0059e+07	2.9691e+07
	1.15417	1.16704	O60566;H0YMK5;H0YN44	O60566	Mitotic checkpoint serine/threonine-protein kinase BUB1 beta	BUB1B			17	17	17	27.1	27.1	27.1	119.54	0	92.429	244720000	70	1.15417	0.263509	1.16704	2.45433	23.4223	23.7005	22.4551	21.6522	21.8296	22.595	1.1241e+07	1.3632e+07	5.7499e+06	3.2958e+06	3.727e+06	6.3352e+06
	1.49816	0.578073	O43684;J3QT28;J3QSX4	O43684;J3QT28;J3QSX4	Mitotic checkpoint protein BUB3	BUB3			16	16	16	61.6	61.6	61.6	37.154	0	277.93	3366000000	295	1.49816	0.256886	0.578073	3.23724	26.0713	26.4946	26.1857	25.8366	25.4245	25.7562	7.0507e+07	9.4552e+07	7.6327e+07	5.9921e+07	4.5035e+07	5.6676e+07
	0.735369	0.16455	Q9BRD0;H7C462	Q9BRD0	BUD13 homolog	BUD13			6	6	6	15.5	15.5	15.5	70.52	0	15.127	140810000	43	0.735369	0.33449	0.16455	1.60427	22.4279	22.3979	22.4138	22.0493	22.3872	22.3096	5.6426e+06	5.5265e+06	5.5878e+06	4.34e+06	5.4857e+06	5.1981e+06
	0.342184	-0.195278	P41223;C9JCD9;F8WCN7	P41223	Protein BUD31 homolog	BUD31			9	9	9	52.1	52.1	52.1	17	0	53.66	861310000	145	0.342184	0.56482	-0.195278	-0.826844	24.9633	24.6412	24.934	24.7722	25.4611	24.891	3.2711e+07	2.6167e+07	3.2053e+07	2.8653e+07	4.6191e+07	3.1113e+07
	0.0299649	0.0248667	Q13895;H7BY94;F8WBL2	Q13895	Bystin	BYSL			15	15	15	43.5	43.5	43.5	49.601	0	26.949	532860000	98	0.0299649	0.952194	0.0248667	0.0890405	24.6091	24.5865	24.1466	24.3434	24.8637	24.0604	2.559e+07	2.5192e+07	1.8572e+07	2.1286e+07	3.053e+07	1.7495e+07
	1.029	0.819029	Q7L1Q6;C9IZ80;C9JFN4;H0Y503;C9J188;C9JWF5;C9JV57	Q7L1Q6;C9IZ80	Basic leucine zipper and W2 domain-containing protein 1	BZW1			18	18	16	40.3	40.3	37	48.043	0	74.428	3358200000	357	1.029	0.2755	0.819029	2.19145	25.9464	26.3586	26.1295	25.9887	24.7779	25.2108	6.4661e+07	8.6046e+07	7.341e+07	6.6583e+07	2.8767e+07	3.8834e+07
	0.894882	0.606761	Q9Y6E2;E7ETZ4;B5MCH7;B5MCE7;E9PFD4;Q75MG1;E7EMS9;C9JF98;E9PFE3;F8WDX8	Q9Y6E2;E7ETZ4;B5MCH7;B5MCE7;E9PFD4;Q75MG1	Basic leucine zipper and W2 domain-containing protein 2	BZW2			14	12	12	33.4	30.1	30.1	48.162	0	45.258	1002700000	132	0.894882	0.295296	0.606761	1.91923	26.2604	26.5526	26.512	26.3845	25.3405	25.7795	8.0381e+07	9.84279e+07	9.5697e+07	8.7607e+07	4.2487e+07	5.7599e+07
	1.1675	0.946544	Q53FT3;A0A087WYW7;E9PJB2;E9PPG8	Q53FT3;A0A087WYW7	Protein Hikeshi	C11orf73			3	3	3	14.7	14.7	14.7	21.627	0.00017989	6.8016	139950000	28	1.1675	0.263273	0.946544	2.4829	23.3283	23.1636	23.2823	22.9666	21.657	22.311	1.0532e+07	9.3957e+06	1.0202e+07	8.19649e+06	3.3067e+06	5.2034e+06
	0.4931	0.408321	E9PRG8;E9PLD3;A0A494BXY3	E9PRG8	Uncharacterized protein C11orf98	C11orf98			3	3	3	26.8	26.8	26.8	14.234	0.00034083	5.4527	46674000	25	0.4931	0.449152	0.408321	1.13094	21.8583	22.4056	21.4757	21.2928	21.9836	21.2382	3.8018e+06	5.5561e+06	2.9163e+06	2.5691e+06	4.1468e+06	2.4737e+06
	1.63465	1.1768	Q9HB07;F8VQQ3;F8VR84	Q9HB07;F8VQQ3;F8VR84	UPF0160 protein MYG1, mitochondrial	C12orf10			11	11	11	37	37	37	42.477	0	150.75	680610000	92	1.63465	0.256886	1.1768	3.57879	24.378	24.4723	24.2473	23.8152	23.0087	22.7434	2.1803e+07	2.3276e+07	1.9914e+07	1.476e+07	8.4392e+06	7.0216e+06
	0.595509	1.27513	Q96C57;G5EA44;F5H7W8;E7ENF1;F5H3K2;F5H8B7	Q96C57;G5EA44;F5H7W8;E7ENF1;F5H3K2;F5H8B7	Uncharacterized protein C12orf43	C12orf43			6	6	6	35.5	35.5	35.5	28.17	0	29.042	120780000	46	0.595509	0.389754	1.27513	1.33163	23.1633	22.9445	22.8864	22.432	22.9021	19.8346	9.39389e+06	8.07181e+06	7.7534e+06	5.6586e+06	7.8384e+06	935000
	0.255144	0.361502	Q99622;U3KQ85;F5GXW5;U3KQ07	Q99622;U3KQ85;F5GXW5	Protein C10	C12orf57			4	4	4	53.2	53.2	53.2	13.178	0	31.624	334840000	56	0.255144	0.652882	0.361502	0.642165	22.4737	23.9616	23.7498	23.6298	22.5451	22.9258	5.8246e+06	1.6337e+07	1.4106e+07	1.298e+07	6.1199e+06	7.9681e+06
	2.04711	1.60504	Q9BXV9;H0YJA8	Q9BXV9	Uncharacterized protein C14orf142	C14orf142			4	4	4	94	94	94	10.859	0	20.232	116050000	52	2.04711	0.256886	1.60504	4.74984	23.0376	23.8593	22.796	21.4678	21.8195	21.5904	8.61009e+06	1.5218e+07	7.2823e+06	2.9004e+06	3.70101e+06	3.15761e+06
	0.858441	-1.19397	Q7Z3D6;H0YB09;H0YB62;A0A0C4DGD4;H0YB11;E5RIL4;A0A0C4DGD8;E5RJ62;E5RIU5	Q7Z3D6;H0YB09;H0YB62;A0A0C4DGD4	UPF0317 protein C14orf159, mitochondrial	C14orf159			6	6	6	18.5	18.5	18.5	66.436	0	28.366	87625000	23	0.858441	0.30177	-1.19397	-1.8466	22.1862	21.2675	22.154	22.2236	24.1565	22.8095	4.7721e+06	2.5244e+06	4.6669e+06	4.8973e+06	1.87e+07	7.3512e+06
	0.559592	0.441177	Q9Y224;G3V4C6;H0YJB9;G3V4E7	Q9Y224;G3V4C6	UPF0568 protein C14orf166	C14orf166			13	13	13	59.8	59.8	59.8	28.068	0	323.31	5011300000	348	0.559592	0.408038	0.441177	1.2615	27.0366	27.2562	26.6988	26.9553	25.9459	26.767	1.3767e+08	1.603e+08	1.0893e+08	1.3012e+08	6.4638e+07	1.142e+08
	0.229486	0.072307	Q53F19	Q53F19	Uncharacterized protein C17orf85	C17orf85			7	7	7	17.4	17.4	17.4	70.592	0	16.771	301040000	56	0.229486	0.68129	0.072307	0.585682	22.879	22.5653	22.7537	22.7223	22.7632	22.4956	7.7138e+06	6.2063e+06	7.0721e+06	6.9199e+06	7.1189e+06	5.9134e+06
	0.4458	0.506818	Q96B23;K7EQH1;A0A087WVF1	Q96B23;K7EQH1;A0A087WVF1	Uncharacterized protein C18orf25	C18orf25			4	4	4	11.1	11.1	11.1	43.395	0.0001912	8.3946	64496000	27	0.4458	0.48096	0.506818	1.03711	22.2054	22.0666	21.655	21.3142	22.3314	20.7609	4.8359e+06	4.3924e+06	3.3023e+06	2.6075e+06	5.27732e+06	1.77687e+06
	0.0403954	0.0318298	Q13901;J3KPZ4	Q13901;J3KPZ4	Nuclear nucleic acid-binding protein C1D	C1D			2	2	2	14.9	14.9	14.9	16.019	0.0017366	2.6953	37772000	19	0.0403954	0.935014	0.0318298	0.118773	23.2825	22.9007	23.0615	22.7117	22.9138	23.5237	1.0203e+07	7.8307e+06	8.7541e+06	6.869e+06	7.9023e+06	1.206e+07
	0.989826	1.2198	Q9NWV4	Q9NWV4	UPF0587 protein C1orf123	C1orf123			9	9	9	55	55	55	18.048	0	76.606	761170000	67	0.989826	0.27902	1.2198	2.11104	24.9143	25.169	24.6874	24.4269	22.5996	24.0846	3.1619e+07	3.7724e+07	2.7017e+07	2.2555e+07	6.3558e+06	1.7791e+07
	1.10762	-0.677768	Q07021;I3L3Q7;I3L3B0	Q07021;I3L3Q7;I3L3B0	Complement component 1 Q subcomponent-binding protein, mitochondrial	C1QBP			8	8	8	41.1	41.1	41.1	31.362	0	323.31	21216000000	761	1.10762	0.269455	-0.677768	-2.35543	30.3349	29.5629	29.9773	30.42	30.9974	30.491	1.3543e+09	7.9309e+08	1.057e+09	1.4366e+09	2.1436e+09	1.5091e+09
	0.855795	3.40964	Q9GZN8;H7BYU9	Q9GZN8;H7BYU9	UPF0687 protein C20orf27	C20orf27			6	6	6	46.6	46.6	46.6	19.291	0	17.817	868940000	57	0.855795	0.302581	3.40964	1.84134	25.5299	25.8291	25.6304	25.8603	19.7383	21.1618	4.8446e+07	5.9611e+07	5.1941e+07	6.0914e+07	874624	2.34607e+06
	1.13702	-0.615557	A0A096LPI6;P0DPI2;A0A0B4J2D5;A0A096LNH5;H7C2G3;H7C1F6;A0A096LP73;A0A2R8YDR7;F2Z2Q0;A0A096LP12;A0A096LNJ1;A0A2R8Y6K9	A0A096LPI6;P0DPI2;A0A0B4J2D5;A0A096LNH5;H7C2G3;H7C1F6		C21orf33			12	10	10	63.1	53.8	53.8	30.376	0	214.07	2694100000	123	1.13702	0.266161	-0.615557	-2.41771	27.526	26.8941	27.2287	27.684	28.1853	27.6261	1.9326e+08	1.2472e+08	1.5727e+08	2.1564e+08	3.0522e+08	2.0715e+08
	0.86956	2.50021	P57076;C9J818;A0A669KAY3;A0A669KAW9;A0A5F9ZHZ7;A0A669KAW7;A0A669KAZ0;D3DSE6;A0A669KBI0;H7BZW1;F8VZ95;C9JX57;H7C2R6;A0A669KAZ9;A0A669KBG3;Q9NX33;A0A669KB30;H7C3D9	P57076;C9J818;A0A669KAY3;A0A669KAW9;A0A5F9ZHZ7;A0A669KAW7;A0A669KAZ0;D3DSE6;A0A669KBI0;H7BZW1;F8VZ95;C9JX57	UPF0769 protein C21orf59	C21orf59			7	7	7	35.2	35.2	35.2	33.224	0	50.999	233590000	37	0.86956	0.298167	2.50021	1.86871	23.7667	24.7503	24.4761	24.0466	21.9189	19.527	1.4272e+07	2.8221e+07	2.3337e+07	1.7328e+07	3.96492e+06	755449
	0.0989484	-0.0524025	Q9H6V9;B5MDU6;A0A0A0MSH6;B5MCE2;C9JUM0;B4DRG3;D3YTH1;B5MCU4;C9JHU6	Q9H6V9;B5MDU6;A0A0A0MSH6;B5MCE2;C9JUM0;B4DRG3	UPF0554 protein C2orf43	C2orf43;LDAH;FLJ21820			6	6	6	24.3	24.3	24.3	37.318	0	12.681	85315000	20	0.0989484	0.850193	-0.0524025	-0.275953	23.1362	22.9602	22.5192	22.8266	22.9702	22.9759	9.2191e+06	8.1601e+06	6.011e+06	7.4388e+06	8.217e+06	8.2497e+06
	0.858102	1.49519	Q9H6R7;C9JYC1	Q9H6R7	WD repeat and coiled-coil-containing protein C2orf44	C2orf44			6	6	6	14.7	14.7	14.7	79.135	0	19.56	103200000	23	0.858102	0.30177	1.49519	1.84592	22.8522	23.0117	23.2189	23.0829	20.3946	21.1198	7.572e+06	8.457e+06	9.7633e+06	8.8849e+06	1.37844e+06	2.27874e+06
	0.527071	-1.89483	Q8WWC4;H7C0V0	Q8WWC4;H7C0V0	Uncharacterized protein C2orf47, mitochondrial	C2orf47			3	3	3	11.3	11.3	11.3	32.544	0.00018437	7.3946	324370000	47	0.527071	0.427189	-1.89483	-1.1978	24.7894	20.1861	24.9183	24.628	25.5104	25.4399	2.8998e+07	1.19294e+06	3.1708e+07	2.5928e+07	4.7797e+07	4.5518e+07
	1.32846	0.661227	Q9BVC5;C9J4K0	Q9BVC5;C9J4K0	Ashwin	C2orf49			5	5	5	32.3	32.3	32.3	25.858	0	48.213	136160000	40	1.32846	0.256886	0.661227	2.83849	22.2913	22.4868	22.2583	22.117	21.3837	21.5521	5.1328e+06	5.8778e+06	5.0167e+06	4.54866e+06	2.73615e+06	3.0748e+06
	0.198347	0.205956	Q8N8R5	Q8N8R5	UPF0565 protein C2orf69	C2orf69			4	4	4	11.9	11.9	11.9	43.448	0	9.0624	72068000	16	0.198347	0.717668	0.205956	0.515534	21.0779	22.343	22.1895	21.7179	21.6367	21.6379	2.21349e+06	5.32e+06	4.7832e+06	3.4494e+06	3.2606e+06	3.2634e+06
	0.686035	-0.401639	Q6NW34;E9PFF8;C9J9E3	Q6NW34	Uncharacterized protein C3orf17	C3orf17			6	6	6	13.2	13.2	13.2	64.551	0	17.808	105370000	28	0.686035	0.350461	-0.401639	-1.50799	22.7887	22.5263	22.1033	22.7619	23.22	22.6413	7.2458e+06	6.0409e+06	4.5055e+06	7.1125e+06	9.7703e+06	6.5421e+06
	0.686107	1.05269	Q9NWY4;A8MVJ9	Q9NWY4	UPF0609 protein C4orf27	C4orf27			12	12	12	47.1	47.1	47.1	39.436	0	37.783	1022900000	134	0.686107	0.350461	1.05269	1.50813	24.9402	25.6484	25.2909	25.4993	23.2265	23.9958	3.2193e+07	5.2595e+07	4.1052e+07	4.7429e+07	9.8148e+06	1.6728e+07
	1.43885	1.48862	Q49AR2;E5RFG1;B4DR92;E5RHP8	Q49AR2	UPF0489 protein C5orf22	C5orf22			10	10	10	33.9	33.9	33.9	49.967	0	88.144	270750000	47	1.43885	0.256886	1.48862	3.09481	22.8885	23.7663	22.9295	22.3251	20.9949	21.7984	7.7645e+06	1.4268e+07	7.9888e+06	5.2543e+06	2.0898e+06	3.6474e+06
	1.4856	1.2524	A6NDU8;A0A0C4DGW6	A6NDU8	UPF0600 protein C5orf51	C5orf51			7	7	7	30.3	30.3	30.3	33.62	0	37.187	168940000	43	1.4856	0.256886	1.2524	3.20678	22.8728	23.1135	23.5648	22.4932	21.3383	21.9624	7.6805e+06	9.0752e+06	1.2408e+07	5.9036e+06	2.6513e+06	4.0864e+06
	0.717824	-0.611979	Q5T0Z8	Q5T0Z8	Uncharacterized protein C6orf132	C6orf132			10	10	10	13.8	13.8	13.8	124.03	0	22.017	46429000	26	0.717824	0.338887	-0.611979	-1.57	21.3088	20.5	21.2071	21.1662	22.1732	21.5125	2.5977e+06	1.4829e+06	2.4209e+06	2.3532e+06	4.7292e+06	2.9916e+06
	0.268083	0.222738	Q9BRJ6;H7C0T1;H7C2R9;C9JQV0	Q9BRJ6;H7C0T1;H7C2R9;C9JQV0	Uncharacterized protein C7orf50	C7orf50			6	6	6	43.8	43.8	43.8	22.083	0	30.352	627880000	54	0.268083	0.638674	0.222738	0.670249	24.6909	24.3523	24.4626	24.5533	23.647	24.6373	2.7083e+07	2.1417e+07	2.312e+07	2.4619e+07	1.3136e+07	2.6095e+07
	1.15005	-0.478818	Q9ULX7;U3KPU6	Q9ULX7;U3KPU6	Carbonic anhydrase 14	CA14			3	3	3	11	11	11	37.667	0	16.819	112910000	22	1.15005	0.263509	-0.478818	-2.44551	22.7835	22.8259	22.957	23.3185	23.6687	23.0156	7.2196e+06	7.435e+06	8.1422e+06	1.0461e+07	1.3335e+07	8.4798e+06
	0.449561	0.962123	Q9H8G2;A0A3B3ISJ3	Q9H8G2;A0A3B3ISJ3	Caspase activity and apoptosis inhibitor 1	CAAP1			8	8	8	29.9	29.9	29.9	38.367	0	34.855	221840000	37	0.449561	0.478529	0.962123	1.04461	23.7641	23.2388	23.9971	23.6085	23.5871	20.918	1.4246e+07	9.8986e+06	1.6744e+07	1.279e+07	1.2602e+07	1.98122e+06
	2.25682	0.502572	Q9Y376;A0A087X0K1	Q9Y376;A0A087X0K1	Calcium-binding protein 39	CAB39			5	5	5	15.5	15.5	15.5	39.869	0	11.555	260250000	48	2.25682	0.231102	0.502572	5.44198	23.4215	23.4793	23.274	22.7526	22.978	22.9364	1.1235e+07	1.1694e+07	1.0143e+07	7.0669e+06	8.26169e+06	8.0267e+06
	0.711447	-0.972745	P54289;H0Y715;E7ERK3	P54289	Voltage-dependent calcium channel subunit alpha-2/delta-1;Voltage-dependent calcium channel subunit alpha-2-1;Voltage-dependent calcium channel subunit delta-1	CACNA2D1			13	13	13	17.6	17.6	17.6	124.57	0	40.765	101120000	44	0.711447	0.341558	-0.972745	-1.55755	20.9927	21.1656	21.581	21.0238	22.9013	22.7324	2.0865e+06	2.3523e+06	3.137e+06	2.1321e+06	7.8337e+06	6.9683e+06
	0.386903	-0.505619	Q9NY47;C9JE82;C9JVC9	Q9NY47;C9JE82;C9JVC9	Voltage-dependent calcium channel subunit alpha-2/delta-2;Voltage-dependent calcium channel subunit alpha-2-2;Voltage-dependent calcium channel subunit delta-2	CACNA2D2			5	5	5	5.8	5.8	5.8	129.82	0	11.52	48753000	15	0.386903	0.525893	-0.505619	-0.918575	20.7079	21.4661	21.5827	21.2026	22.7079	21.3631	1.71277e+06	2.8969e+06	3.1409e+06	2.4134e+06	6.8509e+06	2.6973e+06
+	4.41163	3.30875	Q8WUQ7;K7ENY9;K7EIU6;K7EMQ0	Q8WUQ7;K7ENY9	Cactin	CACTIN			5	5	5	9.1	9.1	9.1	88.701	0	9.7649	150940000	23	4.41163	0.0606897	3.30875	19.7514	24.1228	24.1546	23.9901	20.9995	20.4694	20.8724	1.8268e+07	1.8675e+07	1.6663e+07	2.09636e+06	1.45182e+06	1.91968e+06
	1.46907	1.00887	Q9HB71	Q9HB71	Calcyclin-binding protein	CACYBP			16	16	16	60.1	60.1	60.1	26.21	0	168.64	6604900000	420	1.46907	0.256886	1.00887	3.16695	27.507	27.5715	27.3178	27.0312	25.9707	26.3677	1.9073e+08	1.9946e+08	1.6729e+08	1.3715e+08	6.5761e+07	8.6593e+07
	0.892431	0.675365	P27708;F8VPD4;H7C2E4;H7BZB3;H7C3Z5	P27708;F8VPD4	CAD protein;Glutamine-dependent carbamoyl-phosphate synthase;Aspartate carbamoyltransferase;Dihydroorotase	CAD			50	50	48	34.6	34.6	33.9	242.98	0	323.31	5229800000	552	0.892431	0.295296	0.675365	1.91433	25.9971	26.1214	26.3509	26.0913	24.9271	25.4249	6.6974e+07	7.3001e+07	8.5586e+07	7.1491e+07	3.1901e+07	4.5047e+07
	0.592845	-0.697212	Q9BY67;A0A087X1W8;A0A0A0MTJ8;X5DQS5;A0A087X0T8;F5H125;F5H8J9;H0YG94;F5H0H5	Q9BY67;A0A087X1W8;A0A0A0MTJ8;X5DQS5;A0A087X0T8;F5H125	Cell adhesion molecule 1	CADM1			7	7	7	24	24	24	48.509	0	48.119	111740000	40	0.592845	0.391443	-0.697212	-1.32643	20.5048	21.7296	21.366	21.3231	22.6156	21.7533	1.48784e+06	3.47743e+06	2.7028e+06	2.6236e+06	6.4265e+06	3.5351e+06
	0.863495	0.727722	P05937;E5RIZ8;E5RG14	P05937;E5RIZ8	Calbindin	CALB1			10	10	9	43.7	43.7	39.5	30.025	0	66.479	728500000	52	0.863495	0.300358	0.727722	1.85664	25.2864	26.4056	26.2124	25.602	25.1299	24.9894	4.0923e+07	8.8893e+07	7.7755e+07	5.093e+07	3.6715e+07	3.3308e+07
	1.3867	-1.07431	Q05682;C9J813;C9JEK3;C9JE79;F8WE61	Q05682;C9J813	Caldesmon	CALD1			30	30	4	34.3	34.3	4.8	93.23	0	323.31	10728000000	678	1.3867	0.256886	-1.07431	-2.97234	26.9059	25.9082	26.2045	27.0869	27.7992	27.3554	1.2574e+08	6.2971e+07	7.7326e+07	1.4255e+08	2.3355e+08	1.7171e+08
	0.400644	0.127608	P0DP25;P0DP24;P0DP23;E7EMB3;Q96HY3;G3V361;A0A590UJI2;A0A590UJC0;G3V226;M0QZ52;F8WBR5;G3V479;P02585;C9J7T9	P0DP25;P0DP24;P0DP23;E7EMB3;Q96HY3;G3V361;A0A590UJI2		CALM2;CALM1			11	11	8	85.9	85.9	81.2	16.837	0	293	33621000000	544	0.400644	0.514177	0.127608	0.946436	30.321	30.5941	30.2783	30.4512	30.1552	30.2042	1.3413e+09	1.6209e+09	1.3022e+09	1.468e+09	1.1957e+09	1.237e+09
+	3.04636	-0.982478	P27797;K7EJB9;K7EL50	P27797;K7EJB9	Calreticulin	CALR			28	28	28	80.6	80.6	80.6	48.141	0	323.31	85670000000	2064	3.04636	0.186473	-0.982478	-8.85343	29.868	29.9314	30.0428	30.7985	31.1227	30.8685	9.7983e+08	1.0239e+09	1.1061e+09	1.8675e+09	2.3381e+09	1.9604e+09
	1.37243	-0.701388	O43852;H0Y875	O43852;H0Y875	Calumenin	CALU			19	19	19	67.3	67.3	67.3	37.106	0	323.31	19144000000	928	1.37243	0.256886	-0.701388	-2.93928	27.566	27.2562	27.7689	28.0582	28.6041	28.033	1.987e+08	1.603e+08	2.2871e+08	2.7948e+08	4.0804e+08	2.7465e+08
	0.633143	0.594847	Q13555;A0A2Q3DQE3;Q8WU40;Q5SWX3;H0Y6G2;H7BXS4;E9PBE8;E7EQE4	Q13555;A0A2Q3DQE3;Q8WU40;Q5SWX3;H0Y6G2	Calcium/calmodulin-dependent protein kinase type II subunit gamma	CAMK2G			9	7	6	28.5	22.9	20.6	62.606	0	65.335	282820000	43	0.633143	0.37288	0.594847	1.40496	23.1658	23.6766	23.9701	23.6082	23.0311	22.3887	9.4105e+06	1.3408e+07	1.6433e+07	1.2787e+07	8.5715e+06	5.4912e+06
	0.0181934	0.0340106	Q96RR4;F5GZ00	Q96RR4;F5GZ00	Calcium/calmodulin-dependent protein kinase kinase 2	CAMKK2			5	5	5	9.7	9.7	9.7	64.745	0	22.673	45166000	15	0.0181934	0.970715	0.0340106	0.0547361	20.1438	21.4161	21.1031	20.7164	20.0829	21.7617	1.1585e+06	2.7982e+06	2.2525e+06	1.72283e+06	1.11057e+06	3.55579e+06
	0.733636	-0.383389	Q8NCB2;E7ETR1;B4DM24;C9J9E2;B4DSW8;F8WDJ4;C9JSB2	Q8NCB2;E7ETR1;B4DM24;C9J9E2	CaM kinase-like vesicle-associated protein	CAMKV			13	13	13	46.5	46.5	46.5	54.353	0	42.016	274180000	59	0.733636	0.33449	-0.383389	-1.60089	23.8076	24.4922	24.2302	24.4686	24.8214	24.3902	1.4683e+07	2.3598e+07	1.968e+07	2.3215e+07	2.9648e+07	2.1988e+07
	1.22565	0.613313	Q5T5Y3	Q5T5Y3	Calmodulin-regulated spectrin-associated protein 1	CAMSAP1			11	11	11	8.6	8.6	8.6	177.97	0	29.421	207030000	49	1.22565	0.261313	0.613313	2.60908	22.6052	22.4706	22.2596	21.6463	21.5935	22.2557	6.3803e+06	5.8121e+06	5.0213e+06	3.2823e+06	3.1645e+06	5.0076e+06
	1.4229	0.398856	Q9P1Y5	Q9P1Y5	Calmodulin-regulated spectrin-associated protein 3	CAMSAP3			11	11	11	14.8	14.8	14.8	134.75	0	40.145	202040000	49	1.4229	0.256886	0.398856	3.05707	23.7867	23.4906	23.4512	23.1268	23.3272	23.0779	1.4471e+07	1.1786e+07	1.1469e+07	9.1594e+06	1.0524e+07	8.854e+06
	1.65566	1.12914	Q86VP6;A0A0C4DGH5;H0YH27;F5H6I6	Q86VP6;A0A0C4DGH5	Cullin-associated NEDD8-dissociated protein 1	CAND1			47	47	45	44.1	44.1	43.3	136.37	0	323.31	15626000000	990	1.65566	0.256886	1.12914	3.63318	27.005	27.1224	26.8824	26.2454	25.2738	26.1032	1.3468e+08	1.461e+08	1.2371e+08	7.955e+07	4.0566e+07	7.2085e+07
+	2.98974	2.7675	O75155;A0A3B3ISC4;F8WBB8	O75155	Cullin-associated NEDD8-dissociated protein 2	CAND2			11	9	9	13.1	11.7	11.7	135.25	0	65.886	226340000	29	2.98974	0.186473	2.7675	8.55731	23.5071	23.2075	22.9022	20.0853	20.9736	20.2555	1.1922e+07	9.6864e+06	7.8386e+06	1.11244e+06	2.05909e+06	1.25169e+06
	1.55631	-0.899585	P27824;H0Y9Q7;D6RDP7;D6RGY2;D6RFL1;D6RB85;H0Y9H1;D6RAU8;D6RAQ8;D6RHJ3;D6RD16	P27824	Calnexin	CANX			29	29	28	44.4	44.4	43.1	67.567	0	323.31	34830000000	1142	1.55631	0.256886	-0.899585	-3.38032	28.4316	28.4813	28.9743	29.2867	29.9299	29.3693	3.6204e+08	3.7473e+08	5.2738e+08	6.5488e+08	1.0228e+09	6.9351e+08
	0.812546	0.534007	Q01518;Q5T0R1;Q5T0R9;Q5T0R7;Q5T0R6;Q5T0R5;Q5T0R4;Q5T0R3;Q5T0R2;Q5T0S3;Q5T0R8	Q01518	Adenylyl cyclase-associated protein 1	CAP1			28	28	27	55.4	55.4	55.4	51.901	0	323.31	14523000000	786	0.812546	0.313882	0.534007	1.75576	27.323	27.7038	27.3471	27.3397	26.3961	27.0362	1.679e+08	2.1862e+08	1.7073e+08	1.6985e+08	8.8311e+07	1.3763e+08
	0.422742	0.369803	P40121;E7ENU9;H7C0X8;B8ZZL6	P40121;E7ENU9	Macrophage-capping protein	CAPG			7	7	7	36.5	36.5	36.5	38.498	0	36.14	250440000	42	0.422742	0.497059	0.369803	0.990967	23.9512	23.6118	24.026	23.9974	22.8187	23.6634	1.6219e+07	1.2819e+07	1.7082e+07	1.6747e+07	7.3981e+06	1.3286e+07
	1.42963	0.957848	P07384;E9PRM1;E9PLX0;E9PJJ3;E9PLC9;E9PMC6;E9PJA6;E9PSA6;E9PQB3;E9PIA9;E9PL37	P07384	Calpain-1 catalytic subunit	CAPN1			18	18	18	31.4	31.4	31.4	81.889	0	103.48	761800000	143	1.42963	0.256886	0.957848	3.07297	24.476	24.8793	24.9021	24.256	23.2912	23.8365	2.3335e+07	3.0861e+07	3.1352e+07	2.0035e+07	1.0265e+07	1.498e+07
	2.33236	-1.62929	P17655	P17655	Calpain-2 catalytic subunit	CAPN2			21	21	21	38.3	38.3	38.3	79.994	0	323.31	1641100000	175	2.33236	0.21916	-1.62929	-5.71001	20.1869	20.2896	19.7897	21.9455	21.9728	21.2359	1.1936e+06	1.2817e+06	906371	4.03877e+06	4.11592e+06	2.46963e+06
	0.466713	-0.630735	O15484;E7EV01;A0A3B3IRX8;E9PS73	O15484;E7EV01;A0A3B3IRX8	Calpain-5	CAPN5			6	6	6	12	12	12	73.168	0	33.928	146700000	46	0.466713	0.468332	-0.630735	-1.07872	22.3305	22.0831	23.6748	22.9431	23.9449	23.0926	5.2742e+06	4.4429e+06	1.3391e+07	8.0644e+06	1.6148e+07	8.9445e+06
	0.645488	0.680623	P04632;K7EKD8;A0A0C4DGQ5;U3KQE2;K7EIV0;A0A075B7C0;K7ELJ7;K7EM73;Q96L46;K7ES78;K7EMQ1	P04632;K7EKD8;A0A0C4DGQ5;U3KQE2;K7EIV0;A0A075B7C0;K7ELJ7;K7EM73	Calpain small subunit 1	CAPNS1			7	7	2	40.3	40.3	26.5	28.315	0	36.037	1385500000	99	0.645488	0.367765	0.680623	1.429	24.3721	25.1323	25.5622	24.9908	23.9804	24.0537	2.1714e+07	3.6778e+07	4.9545e+07	3.334e+07	1.6551e+07	1.7413e+07
	0.380104	0.326487	Q14444;G3V153;E9PLA9	Q14444;G3V153;E9PLA9	Caprin-1	CAPRIN1			17	17	17	32.3	32.3	32.3	78.365	0	292.19	6290700000	454	0.380104	0.532741	0.326487	0.904738	27.0823	27.6978	26.6036	26.6317	26.6252	27.1473	1.421e+08	2.1771e+08	1.0197e+08	1.0398e+08	1.0351e+08	1.4865e+08
	1.49522	-0.2933	P52907	P52907	F-actin-capping protein subunit alpha-1	CAPZA1			15	15	13	75.9	75.9	69.9	32.922	0	323.31	10179000000	524	1.49522	0.256886	-0.2933	-3.2301	27.7002	27.5039	27.5704	27.7922	27.8399	28.0224	2.1807e+08	1.9033e+08	1.9931e+08	2.3242e+08	2.4024e+08	2.7264e+08
	0.126729	0.0359643	P47755;F8W9N7;A0A0D9SET8;C9JUG7;F8WED3	P47755;F8W9N7;A0A0D9SET8;C9JUG7	F-actin-capping protein subunit alpha-2	CAPZA2			15	13	13	74.1	68.2	68.2	32.949	0	227.99	1743800000	249	0.126729	0.81099	0.0359643	0.3458	25.2638	25.1737	25.1486	25.1926	25.31	24.9757	4.0288e+07	3.7848e+07	3.7196e+07	3.8347e+07	4.1599e+07	3.2993e+07
	0.825879	-0.234612	B1AK88;B1AK87;A0A6I8PRV6	B1AK88;B1AK87		CAPZB			17	17	3	50.5	50.5	7.6	33.781	0	227.57	5129300000	405	0.825879	0.311113	-0.234612	-1.78209	26.5251	26.4338	26.4841	26.7784	26.9008	26.4675	9.6571e+07	9.0648e+07	9.3863e+07	1.1511e+08	1.253e+08	9.2792e+07
	1.53116	-0.277486	P47756;B1AK85;A0A6I8PIN8	P47756;B1AK85	F-actin-capping protein subunit beta	CAPZB			15	1	1	53.8	4.7	4.7	31.35	0	52.049	1219400000	113	1.53116	0.256886	-0.277486	-3.31799	26.5782	26.642	26.3694	26.7803	26.8312	26.8104	1.0019e+08	1.0472e+08	8.6691e+07	1.1526e+08	1.194e+08	1.1769e+08
	0.852022	1.20518	Q9Y2V2;H3BSW7;H3BUY4;H3BPY5;H3BNU9;H3BTK3;I3L3X8	Q9Y2V2;H3BSW7;H3BUY4;H3BPY5;H3BNU9	Calcium-regulated heat stable protein 1	CARHSP1			5	5	5	60.5	60.5	60.5	15.892	0	213.19	3156900000	195	0.852022	0.303995	1.20518	1.83385	26.9798	27.7417	27.1845	27.1464	25.0117	26.1324	1.3235e+08	2.2443e+08	1.5253e+08	1.4855e+08	3.3827e+07	7.356e+07
	0.376592	-0.25364	Q86X55;K7EQA8;K7EPK1;K7EIQ8;K7EQB9	Q86X55;K7EQA8	Histone-arginine methyltransferase CARM1	CARM1			14	14	12	37.5	37.5	29.6	65.853	0	137.57	823250000	124	0.376592	0.535775	-0.25364	-0.897576	23.8603	24.1804	24.4472	24.8366	24.0622	24.3501	1.5229e+07	1.9012e+07	2.2874e+07	2.9961e+07	1.7516e+07	2.1385e+07
	1.06588	0.704479	P49589;B4DKY1;E9PRS8	P49589;B4DKY1	Cysteine--tRNA ligase, cytoplasmic	CARS			28	28	28	47.9	47.9	47.9	85.472	0	120.32	2221200000	268	1.06588	0.272633	0.704479	2.26791	25.2705	25.1496	24.8806	24.6707	23.819	24.6975	4.0473e+07	3.722e+07	3.0889e+07	2.6706e+07	1.4799e+07	2.7208e+07
	1.39702	0.5969	Q8NG31;E9PPJ1;H0YCZ2;H0YEY7	Q8NG31;E9PPJ1	Protein CASC5	CASC5			10	10	10	4.9	4.9	4.9	265.39	0	18.31	53979000	29	1.39702	0.256886	0.5969	2.99638	21.405	21.6325	21.1863	20.509	20.9917	20.9323	2.7769e+06	3.251e+06	2.3862e+06	1.49224e+06	2.08518e+06	2.001e+06
	0.947785	-0.36186	O14936;A0A2U3TZM1;A0A2R8YE77;A0A2U3TZN6;A0A2U3TZM4;A0A2R8Y6F8;A0A2R8YFN5;A0A2R8YEK3;A0A2R8Y3B3;Q5JS72;Q5JS79;A0A2R8YEJ7;A0A2R8Y6D8;A0A2R8Y4K4;A0A2R8Y7X6	O14936;A0A2U3TZM1;A0A2R8YE77;A0A2U3TZN6;A0A2U3TZM4;A0A2R8Y6F8;A0A2R8YFN5;A0A2R8YEK3;A0A2R8Y3B3;Q5JS72	Peripheral plasma membrane protein CASK	CASK			20	20	18	26.6	26.6	25.1	105.12	0	323.31	1006900000	163	0.947785	0.285408	-0.36186	-2.02561	23.762	23.5298	24.0245	24.2535	24.2284	23.92	1.4226e+07	1.2111e+07	1.7064e+07	2e+07	1.9655e+07	1.5872e+07
	1.02828	1.12638	P42574;C9JXR7;A8MVM1	P42574	Caspase-3;Caspase-3 subunit p17;Caspase-3 subunit p12	CASP3			15	15	15	63.2	63.2	63.2	31.608	0	69.112	623400000	91	1.02828	0.2755	1.12638	2.18996	24.862	24.9044	24.7519	24.1504	22.6919	24.2968	3.0494e+07	3.1404e+07	2.8252e+07	1.8621e+07	6.7755e+06	2.061e+07
+	2.58033	-2.39821	P55212;D6RHU3	P55212	Caspase-6;Caspase-6 subunit p18;Caspase-6 subunit p11	CASP6			8	8	8	34.5	34.5	34.5	33.31	0	22.664	195290000	27	2.58033	0.186473	-2.39821	-6.66815	21.4277	20.7239	20.9667	23.7981	22.8539	23.6609	2.82084e+06	1.73187e+06	2.04925e+06	1.4586e+07	7.5808e+06	1.3263e+07
	0.0181638	-0.0218124	P20810;A0A0C4DGB5;B7Z574;E7ES10;E9PCH5;E9PDE4;H0Y7F0;E7EQ12;E7EQA0;F8W7E0;A0A0C4DGD1;H0YA91;E9PSG1;H0Y944;D6RC54;D6RBZ8;E7EQK6;E7EN75;D6RGF7;D6RAA8	P20810;A0A0C4DGB5;B7Z574;E7ES10;E9PCH5;E9PDE4;H0Y7F0;E7EQ12;E7EQA0	Calpastatin	CAST			20	20	2	42.1	42.1	6.6	76.572	0	95.621	620930000	139	0.0181638	0.970715	-0.0218124	-0.0546488	20.3322	21.2964	20.8294	20.3795	20.7793	21.3646	1.3201e+06	2.5754e+06	1.8632e+06	1.36407e+06	1.79968e+06	2.70008e+06
	1.33917	1.25005	P22681;A0A0U1RR39;A0A1B0GW38;A0A0U1RQX8	P22681;A0A0U1RR39;A0A1B0GW38;A0A0U1RQX8	E3 ubiquitin-protein ligase CBL	CBL			11	11	11	19.4	19.4	19.4	99.632	0	43.511	495510000	65	1.33917	0.256886	1.25005	2.86287	23.907	24.1364	24.5727	23.7357	22.5943	22.536	1.573e+07	1.8441e+07	2.4953e+07	1.3969e+07	6.3321e+06	6.0815e+06
	0.311299	0.183356	Q75N03;C9J2P9;C9K074	Q75N03;C9J2P9	E3 ubiquitin-protein ligase Hakai	CBLL1			4	4	4	12.8	12.8	12.8	54.519	0.00018783	7.8665	74643000	19	0.311299	0.591899	0.183356	0.76237	21.6571	21.8104	21.8492	21.9928	21.589	21.1848	3.3071e+06	3.6777e+06	3.7779e+06	4.1734e+06	3.1546e+06	2.38371e+06
	0.894501	0.631118	P16152;E9PQ63;A8MTM1	P16152;E9PQ63;A8MTM1	Carbonyl reductase [NADPH] 1	CBR1			21	21	17	80.1	80.1	72.6	30.375	0	323.31	3754600000	378	0.894501	0.295296	0.631118	1.91847	26.5717	26.263	26.444	26.3739	25.2836	25.7279	9.9742e+07	8.0528e+07	9.1296e+07	8.6963e+07	4.0842e+07	5.5575e+07
	1.61135	-2.20882	Q8N4T8;H0Y962	Q8N4T8;H0Y962	Carbonyl reductase family member 4	CBR4			3	3	3	24.9	24.9	24.9	25.301	0	65.363	102880000	17	1.61135	0.256886	-2.20882	-3.51904	21.7901	20.6556	20.7815	22.9996	24.284	22.5701	3.62646e+06	1.65185e+06	1.80238e+06	8.3863e+06	2.0427e+07	6.2271e+06
	1.09183	0.903462	P35520;P0DN79;C9JMA6;H7C2H4	P35520;P0DN79	Cystathionine beta-synthase	CBS			21	21	21	47.5	47.5	47.5	60.586	0	230.5	2407800000	309	1.09183	0.271917	0.903462	2.32221	26.2001	26.5072	26.3879	25.8961	24.7072	25.7815	7.7091e+07	9.5379e+07	8.7813e+07	6.2446e+07	2.7391e+07	5.7676e+07
	1.01907	0.818666	Q9BRT8;C9J3G2;Q8IUF1;F2Z2T4;Q5RIA9;Q5JTY5;Q4V339;Q5RIB0;H0Y5V3;A0A0A0MRU4;A0A0A6YYH9;A0A0B4J2F1;A0A087WWG3;A0A087X140;Q5RIB5;A0A087WU37;A0A087WYD2;E7EUZ7;A0A0B4J2E3;A0A087WZQ3;Q6NVZ8;H0Y857;Q5RIB3;Q5JTY2;A0A087WTC0;F8WEG4;F8WEU0	Q9BRT8;C9J3G2;Q8IUF1;F2Z2T4;Q5RIA9;Q5JTY5;Q4V339;Q5RIB0;H0Y5V3;A0A0A0MRU4;A0A0A6YYH9;A0A0B4J2F1;A0A087WWG3;A0A087X140	COBW domain-containing protein 1;COBW domain-containing protein 2;COBW domain-containing protein 5;COBW domain-containing protein 3;COBW domain-containing protein 6	CBWD1;CBWD2;CBWD5;CBWD3;CBWD6;CBWD7			4	4	4	12.9	12.9	12.9	44.068	0	17.77	229100000	23	1.01907	0.275599	0.818666	2.171	24.229	24.2994	24.5694	23.8848	22.8227	23.9342	1.9663e+07	2.0646e+07	2.4896e+07	1.549e+07	7.4187e+06	1.6029e+07
	0.64845	0.454895	P83916;J3KS05;B5MD17;K7ELA4;C9JWS9	P83916;J3KS05;B5MD17;K7ELA4;C9JWS9	Chromobox protein homolog 1	CBX1			10	9	9	61.1	61.1	61.1	21.418	0	256.9	2484400000	196	0.64845	0.366589	0.454895	1.43477	25.9786	26.1699	26.7507	26.0447	25.4134	26.0764	6.6119e+07	7.5496e+07	1.1292e+08	6.9222e+07	4.4688e+07	7.0758e+07
	0.439237	0.212799	Q14781	Q14781	Chromobox protein homolog 2	CBX2			11	11	11	25.4	25.4	25.4	56.08	0	57.487	649630000	112	0.439237	0.484803	0.212799	1.02401	24.5397	24.2753	24.5114	23.8502	24.4451	24.3927	2.4389e+07	2.0304e+07	2.3915e+07	1.5123e+07	2.284e+07	2.2026e+07
	0.00890715	0.00375875	Q13185;S4R2Y4;B8ZZ43;C9JMM0	Q13185	Chromobox protein homolog 3	CBX3			12	11	10	62.3	62.3	62.3	20.811	0	323.31	8905100000	437	0.00890715	0.98313	0.00375875	0.0270716	27.3334	27.3202	27.4953	27.4565	27.1311	27.55	1.6911e+08	1.6757e+08	1.8919e+08	1.8417e+08	1.4699e+08	1.965e+08
	0.326203	0.182823	P45973;F8VNY3	P45973	Chromobox protein homolog 5	CBX5			13	13	12	67	67	67	22.225	0	323.31	11055000000	747	0.326203	0.576906	0.182823	0.793611	26.9848	27.06	27.5688	27.3004	26.8855	26.8792	1.3281e+08	1.3992e+08	1.9909e+08	1.6529e+08	1.2398e+08	1.2344e+08
	0.0697659	0.0577501	Q6P1N0;K7EJY5;K7EMP1	Q6P1N0	Coiled-coil and C2 domain-containing protein 1A	CC2D1A			7	7	7	12.5	12.5	12.5	104.06	0	16.728	100560000	44	0.0697659	0.892866	0.0577501	0.199508	21.8607	22.4575	22.619	22.2107	21.976	22.5772	3.8083e+06	5.7595e+06	6.4417e+06	4.854e+06	4.1251e+06	6.2579e+06
	0.259603	-0.113823	Q5T0F9;H7C1U3;H0Y517	Q5T0F9;H7C1U3;H0Y517	Coiled-coil and C2 domain-containing protein 1B	CC2D1B			4	4	4	5.4	5.4	5.4	94.223	0	11.018	49548000	18	0.259603	0.648089	-0.113823	-0.651873	21.919	21.7603	21.6053	22.1488	21.6348	21.8424	3.9653e+06	3.5523e+06	3.1904e+06	4.65012e+06	3.25637e+06	3.76033e+06
	0.961019	0.56631	Q8IX12;A0A0C4DGG8;F5H2E6;F5H1H2;F5H3E1;H0YFJ7	Q8IX12;A0A0C4DGG8;F5H2E6;F5H1H2;F5H3E1	Cell division cycle and apoptosis regulator protein 1	CCAR1			23	23	23	26.5	26.5	26.5	132.82	0	125.03	1909700000	254	0.961019	0.28145	0.56631	2.05241	25.2975	25.0932	25.4356	25.0198	24.1984	24.9093	4.1239e+07	3.5794e+07	4.5382e+07	3.4018e+07	1.925e+07	3.1509e+07
	1.11979	-0.263777	Q8N163;H0YB24;G3V119;A0A087X2B6;E5RHJ4;E5RFJ3;E5RGU7;H0YC69;H0YC58;E5RHH8	Q8N163;H0YB24;G3V119	Cell cycle and apoptosis regulator protein 2	CCAR2			45	45	45	53.5	53.5	53.5	102.9	0	323.31	8221500000	617	1.11979	0.267172	-0.263777	-2.38115	27.4769	27.199	27.4417	27.5308	27.7637	27.6145	1.868e+08	1.5407e+08	1.823e+08	1.9391e+08	2.2788e+08	2.0549e+08
	0.53273	0.402343	Q6YP21;A0A0A0MRN7	Q6YP21	Kynurenine--oxoglutarate transaminase 3	CCBL2			14	14	14	34.4	34.4	34.4	51.4	0	111.25	1276600000	179	0.53273	0.423959	0.402343	1.2089	24.4328	24.882	24.8402	24.9062	24.1178	23.9239	2.2646e+07	3.0919e+07	3.0037e+07	3.1443e+07	1.8205e+07	1.5915e+07
	2.28608	0.369193	Q96ES7;H3BN84;H3BPL5	Q96ES7	SAGA-associated factor 29 homolog	CCDC101			3	3	3	14.3	14.3	14.3	33.238	0	17.501	133200000	32	2.28608	0.231102	0.369193	5.54456	22.6787	22.8149	22.7582	22.2926	22.3739	22.4778	6.714e+06	7.3786e+06	7.0942e+06	5.1372e+06	5.4353e+06	5.8411e+06
	0.561325	1.91829	Q8WUD4;J3KR35;S4R331;C9JUN5	Q8WUD4;J3KR35;S4R331;C9JUN5	Coiled-coil domain-containing protein 12	CCDC12			6	6	6	42.2	42.2	42.2	19.181	0	81.202	243240000	45	0.561325	0.407677	1.91829	1.26489	24.1941	24.5166	24.3427	19.4142	23.7433	24.141	1.9193e+07	2.4001e+07	2.1276e+07	698624	1.4043e+07	1.85e+07
	0.497894	0.203688	Q96CT7;M0R2F5	Q96CT7	Coiled-coil domain-containing protein 124	CCDC124			9	9	9	37.2	37.2	37.2	25.835	0	110.48	482810000	82	0.497894	0.445839	0.203688	1.1404	24.0015	23.8559	23.6717	23.9115	23.6166	23.3899	1.6795e+07	1.5182e+07	1.3363e+07	1.5779e+07	1.2862e+07	1.0992e+07
	0.891509	-0.567472	Q9H6E4;B0QY51	Q9H6E4;B0QY51	Coiled-coil domain-containing protein 134	CCDC134			8	8	8	35.4	35.4	35.4	26.56	0	37.328	509520000	111	0.891509	0.295296	-0.567472	-1.91248	23.6558	23.4996	23.493	23.5416	24.4903	24.3189	1.3216e+07	1.186e+07	1.1806e+07	1.221e+07	2.3568e+07	2.0928e+07
	0.254054	-0.325377	Q6PK04;I3L0U5	Q6PK04;I3L0U5	Coiled-coil domain-containing protein 137	CCDC137			5	5	5	23.9	23.9	23.9	33.231	0	18.12	70182000	23	0.254054	0.653618	-0.325377	-0.639786	23.1762	22.0654	22.439	22.149	23.0313	23.4764	9.4781e+06	4.3889e+06	5.6859e+06	4.6505e+06	8.5726e+06	1.1671e+07
	1.1234	1.41069	Q86WR0;G3V121;B7Z2L8;E5RI21;Q0VGD4	Q86WR0;G3V121;B7Z2L8	Coiled-coil domain-containing protein 25	CCDC25			5	5	5	32.7	32.7	32.7	24.479	0	62.598	311380000	46	1.1234	0.266683	1.41069	2.3888	23.1106	23.3847	23.3871	22.4826	20.7168	22.4509	9.0572e+06	1.0952e+07	1.097e+07	5.8604e+06	1.72341e+06	5.7332e+06
	1.22107	-0.752153	Q96A33;A0A087WYW6;J3QR89	Q96A33	Coiled-coil domain-containing protein 47	CCDC47			17	17	17	42.4	42.4	42.4	55.873	0	129.72	2682500000	225	1.22107	0.261313	-0.752153	-2.59906	26.3405	26.3498	26.1578	26.537	27.5153	27.0523	8.4972e+07	8.5525e+07	7.4865e+07	9.737e+07	1.9184e+08	1.3917e+08
	0.958897	-0.702124	Q4VC31;C9JQ41;H7C525;C9JBU9	Q4VC31;C9JQ41;H7C525	Coiled-coil domain-containing protein 58	CCDC58			8	8	8	64.6	64.6	64.6	16.62	0	86.87	1617200000	137	0.958897	0.281963	-0.702124	-2.04811	26.1667	25.1672	25.7205	26.2175	26.7551	26.1883	7.5331e+07	3.7678e+07	5.5288e+07	7.8027e+07	1.1326e+08	7.6463e+07
	0.796086	-0.662106	Q9P031;F8VNY5	Q9P031	Thyroid transcription factor 1-associated protein 26	CCDC59			4	4	4	22	22	22	28.669	0.00018755	7.827	127110000	30	0.796086	0.317997	-0.662106	-1.72334	22.5567	22.9282	23.8376	23.839	23.6648	23.8049	6.1693e+06	7.9811e+06	1.4991e+07	1.5006e+07	1.3299e+07	1.4655e+07
	0.99341	0.511655	Q16204	Q16204	Coiled-coil domain-containing protein 6	CCDC6			11	11	11	27.8	27.8	27.8	53.29	0	84.196	806600000	130	0.99341	0.278291	0.511655	2.11836	24.3452	24.728	24.5627	24.3865	23.6456	24.0688	2.1312e+07	2.7788e+07	2.4781e+07	2.1931e+07	1.3123e+07	1.7597e+07
	1.13047	-3.10217	F5H0W5	F5H0W5		CCDC77			3	3	1	13	13	4.1	45.883	0.00064381	4.2896	258440000	10	1.13047	0.266683	-3.10217	-2.40379	21.4531	25.0118	21.0656	25.0266	25.9934	25.817	2.87095e+06	3.3831e+07	2.19466e+06	3.4179e+07	6.6803e+07	5.9114e+07
	0.896157	-0.362607	Q9H6F5;H0YG79	Q9H6F5	Coiled-coil domain-containing protein 86	CCDC86			6	6	6	20.8	20.8	20.8	40.235	0	22.754	285630000	57	0.896157	0.295282	-0.362607	-1.92178	24.2008	24.584	24.4539	24.5198	25.0441	24.7626	1.9283e+07	2.5149e+07	2.298e+07	2.4055e+07	3.4596e+07	2.8463e+07
	0.914137	0.175236	Q3V6T2;A0A2R8Y7B1;A0A2U3TZV9;A0A2R8YG73;A0A2R8Y4W8;A0A2R8Y4X4;A0A2R8Y820;A0A2R8YCU9;A0A2R8Y885;H0Y470;H7C2C6;A0A2R8Y7D4;H0Y7U8;A0A2R8YDS8;A0A2R8YGU1;A0A2R8Y5D7;A0A087WXD9;A0A2R8YG52;H0Y7K3;A0A2R8Y6B2;A0A2R8Y7D9;A0A2R8Y4Z5;A0A2R8Y4C6;A0A2R8YCW0;A0A2R8Y802	Q3V6T2;A0A2R8Y7B1;A0A2U3TZV9;A0A2R8YG73;A0A2R8Y4W8;A0A2R8Y4X4;A0A2R8Y820;A0A2R8YCU9;A0A2R8Y885;H0Y470;H7C2C6;A0A2R8Y7D4;H0Y7U8;A0A2R8YDS8	Girdin	CCDC88A			23	23	23	16.6	16.6	16.6	216.04	0	48.533	302270000	104	0.914137	0.29208	0.175236	1.95781	22.1543	22.0897	22.2462	22.1299	21.8645	21.9702	4.6677e+06	4.4635e+06	4.9749e+06	4.5894e+06	3.8183e+06	4.1085e+06
	2.1789	-1.38792	Q9P219;A0A0A0MR69	Q9P219	Protein Daple	CCDC88C			8	8	8	4.4	4.4	4.4	228.23	0	20.784	51590000	20	2.1789	0.237887	-1.38792	-5.17618	20.7207	21.1106	20.4504	21.7762	22.3744	22.2949	1.72808e+06	2.26418e+06	1.4328e+06	3.5915e+06	5.437e+06	5.1457e+06
	0.0466992	0.073218	Q9GZT6;H0YF06;J3KN19;E9PKQ5;E9PPJ7	Q9GZT6;H0YF06;J3KN19;E9PKQ5	Coiled-coil domain-containing protein 90B, mitochondrial	CCDC90B			8	8	8	32.7	32.7	32.7	29.505	0	27.377	395390000	30	0.0466992	0.927585	0.073218	0.136459	24.6606	24.7652	24.747	23.7738	25.622	24.5572	2.6521e+07	2.8514e+07	2.8157e+07	1.4343e+07	5.1642e+07	2.4687e+07
	0.512705	0.489716	Q9BW85;M0R2S3	Q9BW85;M0R2S3	Coiled-coil domain-containing protein 94	CCDC94			8	8	8	24.5	24.5	24.5	37.085	0	28.576	138660000	43	0.512705	0.43667	0.489716	1.16957	22.8088	23.5855	22.3899	22.3234	22.1112	22.8805	7.3476e+06	1.2588e+07	5.4957e+06	5.2481e+06	4.5304e+06	7.722e+06
	1.50154	1.38906	Q96F63	Q96F63	Coiled-coil domain-containing protein 97	CCDC97			5	5	5	12.5	12.5	12.5	38.946	0.00019227	8.5644	118390000	35	1.50154	0.256886	1.38906	3.24546	22.588	22.8526	22.1448	20.8469	20.6878	21.8836	6.3047e+06	7.574e+06	4.6371e+06	1.88595e+06	1.68911e+06	3.86908e+06
	1.24721	0.419051	P14635;E9PC90;D6RHI0	P14635;E9PC90	G2/mitotic-specific cyclin-B1	CCNB1			7	7	6	20.3	20.3	17.3	48.337	0	48.675	517870000	118	1.24721	0.261313	0.419051	2.65651	24.8152	25.1127	24.6092	24.3545	24.3811	24.5445	2.952e+07	3.6281e+07	2.5593e+07	2.145e+07	2.1849e+07	2.4469e+07
	1.36717	-1.34648	Q9UK39;Q8WTX0	Q9UK39	Nocturnin	CCRN4L			8	8	8	26.7	26.7	26.7	48.195	0	41.392	113310000	28	1.36717	0.256886	-1.34648	-2.92712	22.2699	21.1098	22.1817	23.286	23.6181	22.6968	5.0573e+06	2.263e+06	4.7574e+06	1.0228e+07	1.2875e+07	6.7987e+06
	0.236243	0.23963	O14618;J3KNF4;E9PP76;E9PK03	O14618;J3KNF4;E9PP76	Copper chaperone for superoxide dismutase;Superoxide dismutase [Cu-Zn]	CCS			7	7	7	32.1	32.1	32.1	29.04	0	13.574	203240000	48	0.236243	0.673525	0.23963	0.600665	21.6755	22.8167	22.6189	22.4623	21.8129	22.117	3.3495e+06	7.3876e+06	6.441e+06	5.7787e+06	3.6841e+06	4.5485e+06
	1.32692	0.517262	P78371;F5GWF6;F8VQ14	P78371;F5GWF6;F8VQ14	T-complex protein 1 subunit beta	CCT2			37	37	37	75.9	75.9	75.9	57.488	0	323.31	26121000000	1025	1.32692	0.256886	0.517262	2.83498	28.7065	28.6758	28.4306	28.2516	27.7667	28.2429	4.3805e+08	4.2883e+08	3.618e+08	3.1959e+08	2.2835e+08	3.1765e+08
	1.07933	0.365451	P49368;B4DUR8;Q5SZX6;E9PRC8;E9PQ35;Q5SZW8;E9PM09;Q5SZX9	P49368;B4DUR8	T-complex protein 1 subunit gamma	CCT3			41	41	41	68.3	68.3	68.3	60.533	0	323.31	36254000000	1594	1.07933	0.272177	0.365451	2.296	28.5638	28.65	28.5727	28.4771	27.9393	28.2738	3.9679e+08	4.2123e+08	3.9925e+08	3.7365e+08	2.5737e+08	3.2454e+08
	0.646489	0.282727	P50991	P50991	T-complex protein 1 subunit delta	CCT4			36	36	36	81.4	81.4	81.4	57.924	0	323.31	29707000000	1485	0.646489	0.3672	0.282727	1.43095	28.7616	28.9688	28.8626	28.6742	28.2192	28.8515	4.5511e+08	5.2539e+08	4.881e+08	4.2834e+08	3.1248e+08	4.8436e+08
	0.592152	0.222284	P48643;B7ZAR1;E9PCA1;E7ENZ3;D6RIZ7;H0Y914	P48643;B7ZAR1;E9PCA1;E7ENZ3	T-complex protein 1 subunit epsilon	CCT5			45	45	45	78.7	78.7	78.7	59.67	0	323.31	29543000000	1371	0.592152	0.391926	0.222284	1.32508	29.3426	29.49	29.202	29.3839	28.8802	29.1037	6.8077e+08	7.5402e+08	6.1757e+08	7.0053e+08	4.941e+08	5.7688e+08
	0.568859	0.377261	P40227;J3KRI6	P40227	T-complex protein 1 subunit zeta	CCT6A			30	30	23	72.9	72.9	58.8	58.024	0	323.31	28308000000	1103	0.568859	0.403951	0.377261	1.27961	28.7328	28.6978	28.6253	28.7506	27.7538	28.4197	4.4609e+08	4.3541e+08	4.1407e+08	4.5164e+08	2.2632e+08	3.5907e+08
	1.33381	0.457167	Q99832;F8WAM2;F8WBP8;A0A0D9SG95	Q99832	T-complex protein 1 subunit eta	CCT7			36	36	36	67.2	67.2	67.2	59.366	0	323.31	19131000000	1125	1.33381	0.256886	0.457167	2.85066	28.2419	27.9761	27.9967	27.7299	27.3438	27.7694	3.1744e+08	2.6402e+08	2.6782e+08	2.2261e+08	1.7034e+08	2.2878e+08
	0.967788	0.426279	P50990;H7C4C8;H7C2U0	P50990	T-complex protein 1 subunit theta	CCT8			39	39	39	72.1	72.1	72.1	59.62	0	323.31	29218000000	1646	0.967788	0.280839	0.426279	2.06615	28.2929	28.3861	28.2706	28.0507	27.4865	28.1335	3.2885e+08	3.5081e+08	3.2381e+08	2.7803e+08	1.8805e+08	2.9446e+08
	0.664333	0.930623	P86791;P86790;F8WD66	P86791;P86790	Vacuolar fusion protein CCZ1 homolog;Vacuolar fusion protein CCZ1 homolog B	CCZ1;CCZ1B			8	8	8	21.6	21.6	21.6	55.866	0	23.787	236600000	49	0.664333	0.360582	0.930623	1.4657	22.7114	22.9421	22.8415	20.7961	21.924	22.983	6.8678e+06	8.0585e+06	7.5157e+06	1.82073e+06	3.9791e+06	8.29036e+06
	0.082142	-0.153251	P41217;U3KQG5;F8WC99;F8W7G1;U3KQQ2	P41217;U3KQG5;F8WC99;F8W7G1	OX-2 membrane glycoprotein	CD200			4	4	4	27	27	27	31.264	0	144.33	617560000	50	0.082142	0.873836	-0.153251	-0.232348	25.0045	24.664	25.3069	25.8931	25.6553	23.8867	3.3659e+07	2.6583e+07	4.1507e+07	6.2314e+07	5.2848e+07	1.551e+07
	1.49196	0.57659	Q9Y5K6	Q9Y5K6	CD2-associated protein	CD2AP			20	20	20	36.5	36.5	36.5	71.45	0	111.59	1592200000	148	1.49196	0.256886	0.57659	3.22219	26.5061	26.2835	26.0868	25.8985	25.4599	25.7883	9.5307e+07	8.1683e+07	7.1272e+07	6.2551e+07	4.6152e+07	5.7948e+07
	1.05312	0.850596	O95400	O95400	CD2 antigen cytoplasmic tail-binding protein 2	CD2BP2			10	10	10	23.5	23.5	23.5	37.646	0	38.14	227440000	55	1.05312	0.273258	0.850596	2.24138	22.8931	23.4127	23.3713	21.8007	22.3443	22.9804	7.7894e+06	1.1167e+07	1.0851e+07	3.6531e+06	5.3247e+06	8.2754e+06
	0.499913	-0.375926	O15446	O15446	DNA-directed RNA polymerase I subunit RPA34	CD3EAP			13	13	13	46.5	46.5	46.5	54.985	0	236.12	524270000	158	0.499913	0.444566	-0.375926	-1.14438	24.1928	23.2444	23.9034	23.8298	24.4065	24.2321	1.9176e+07	9.9373e+06	1.5691e+07	1.491e+07	2.2238e+07	1.9706e+07
	1.12283	-0.568796	P15529	P15529	Membrane cofactor protein	CD46			3	3	3	9.2	9.2	9.2	43.747	0.00018639	7.6796	229690000	33	1.12283	0.266683	-0.568796	-2.38759	23.5219	23.6237	23.9197	23.8883	24.6013	24.2821	1.2045e+07	1.2925e+07	1.5869e+07	1.5527e+07	2.5452e+07	2.0401e+07
	0.899215	-0.89359	P08174;H3BLV0;B1AP13;H7BY55;B1AP15	P08174;H3BLV0;B1AP13;H7BY55	Complement decay-accelerating factor	CD55			3	3	3	7.6	7.6	7.6	41.4	0.00050378	5.0911	137230000	21	0.899215	0.295175	-0.89359	-1.9279	21.8436	20.8783	22.1135	22.0787	23.0124	22.4251	3.7634e+06	1.9275e+06	4.5377e+06	4.4296e+06	8.46099e+06	5.6314e+06
	1.79517	-1.7485	P13987;E9PNW4;A0A2U3TZL5;H0YET2	P13987;E9PNW4;A0A2U3TZL5;H0YET2	CD59 glycoprotein	CD59			2	2	2	18.8	18.8	18.8	14.177	0.00017331	5.8754	209580000	44	1.79517	0.256886	-1.7485	-4.00776	22.4642	22.6477	22.6938	23.7746	25.1929	24.0837	5.7863e+06	6.5712e+06	6.7846e+06	1.4351e+07	3.8356e+07	1.7779e+07
	0.788704	-1.64004	P04233;H0YBZ2;E7EQJ3;H0YBZ8;E7ESL3	P04233;H0YBZ2	HLA class II histocompatibility antigen gamma chain	CD74			3	3	3	10.5	10.5	10.5	33.515	0	21.607	117570000	20	0.788704	0.319713	-1.64004	-1.70882	21.8697	20.8508	23.9586	23.5505	24.4468	23.602	3.83209e+06	1.89109e+06	1.6303e+07	1.2286e+07	2.2867e+07	1.2732e+07
	0.982196	-0.665819	P60033;E9PJK1;E9PRJ8;H0YDL9;H0YDJ9;E9PIF1;A6NMH8;E9PM31;H0YEE2	P60033;E9PJK1;E9PRJ8;H0YDL9;H0YDJ9;E9PIF1;A6NMH8	CD81 antigen;Tetraspanin	CD81			3	3	3	25	25	25	25.809	0	323.31	2140700000	111	0.982196	0.279766	-0.665819	-2.09547	26.9392	26.2667	26.9505	26.9989	27.7724	27.3825	1.2868e+08	8.0737e+07	1.2969e+08	1.3412e+08	2.2926e+08	1.7497e+08
	1.86264	-1.17107	P21926;A6NNI4;A0A2R8Y478;G8JLH6;A0A087WU13	P21926;A6NNI4;A0A2R8Y478;G8JLH6	CD9 antigen;Tetraspanin	CD9			5	5	5	18.4	18.4	18.4	25.416	0	96.338	1966000000	140	1.86264	0.256886	-1.17107	-4.19778	26.2517	25.9338	26.6197	27.3785	27.8059	27.1341	7.9903e+07	6.4099e+07	1.0312e+08	1.7448e+08	2.3465e+08	1.4729e+08
	1.5457	1.27225	O75794;X6RA30;X6RF82;H7BZW7;X6RKY7	O75794;X6RA30	Cell division cycle protein 123 homolog	CDC123			9	9	9	37.5	37.5	37.5	39.134	0	43.638	767630000	71	1.5457	0.256886	1.27225	3.35395	25.2142	25.6102	25.0083	24.2316	23.3448	24.4396	3.8924e+07	5.1221e+07	3.3749e+07	1.9699e+07	1.0653e+07	2.2754e+07
	0.358372	0.179698	Q13042;Q5T8C6;A0A3B3ISD2	Q13042;Q5T8C6;A0A3B3ISD2	Cell division cycle protein 16 homolog	CDC16			14	14	14	30.6	30.6	30.6	71.655	0	56.581	640480000	114	0.358372	0.550942	0.179698	0.860255	23.8023	24.2528	23.5984	23.5593	23.7239	23.8313	1.4629e+07	1.9991e+07	1.2701e+07	1.2361e+07	1.3855e+07	1.4926e+07
	0.632572	0.540729	Q9UJX2;D6RBY8;D6RCF8;H0Y936	Q9UJX2	Cell division cycle protein 23 homolog	CDC23			9	9	9	18.8	18.8	18.8	68.833	0	28.612	88176000	23	0.632572	0.372952	0.540729	1.40385	22.473	22.8193	23.2122	22.5879	21.6536	22.6406	5.8215e+06	7.4008e+06	9.71759e+06	6.3044e+06	3.29911e+06	6.5389e+06
	1.05372	2.22448	P30307;A0A3B3IT42;D6RJC2;D6RD20;H0Y999	P30307;A0A3B3IT42;D6RJC2	M-phase inducer phosphatase 3	CDC25C			4	4	4	10.8	10.8	10.8	53.364	0	12.349	172070000	26	1.05372	0.273258	2.22448	2.24263	23.2845	24.0019	23.4227	19.8041	21.1029	23.1285	1.0217e+07	1.6799e+07	1.1244e+07	915463	2.25226e+06	9.16979e+06
	0.999657	0.70957	P30260;G5EA36;I3L328;I3L394;I3L2Z8;I3L3H6;F6QPS0	P30260;G5EA36	Cell division cycle protein 27 homolog	CDC27			10	10	10	15.5	15.5	15.5	91.866	0	44.736	578630000	122	0.999657	0.278291	0.70957	2.13114	23.7222	23.3738	23.2463	22.1586	22.8854	23.1697	1.3839e+07	1.087e+07	9.9503e+06	4.6817e+06	7.7482e+06	9.4354e+06
	1.03264	1.28491	P49427;U3KQP9;U3KQ77;U3KPV8	P49427;U3KQP9	Ubiquitin-conjugating enzyme E2 R1	CDC34			4	4	4	17.4	17.4	17.4	26.736	0	9.4169	313090000	45	1.03264	0.2755	1.28491	2.19897	23.7304	24.0548	23.3611	22.7236	21.3678	23.2002	1.3918e+07	1.7427e+07	1.0774e+07	6.926e+06	2.70617e+06	9.6372e+06
	1.68056	0.719776	Q16543;K7EQA9;K7EL68;K7EIU0	Q16543;K7EQA9;K7EL68	Hsp90 co-chaperone Cdc37;Hsp90 co-chaperone Cdc37, N-terminally processed	CDC37			8	8	4	30.4	30.4	16.4	44.468	0	191.73	3617600000	234	1.68056	0.256886	0.719776	3.69832	27.1523	27.1029	27.071	26.747	26.0842	26.3356	1.4916e+08	1.4414e+08	1.4099e+08	1.1263e+08	7.1143e+07	8.46871e+07
	0.144705	-0.131102	O60508;Q5SRN1	O60508;Q5SRN1	Pre-mRNA-processing factor 17	CDC40			18	18	18	42.3	42.3	42.3	65.521	0	67.291	546320000	114	0.144705	0.78393	-0.131102	-0.389681	24.0894	23.818	23.2604	23.4408	23.8785	24.2419	1.785e+07	1.4789e+07	1.0048e+07	1.1386e+07	1.5422e+07	1.984e+07
	0.0327429	-0.0245558	P60953;Q5JYX0;A0A590UJK8;A0A494C1M1;A0A494BZX6;A0A3B3IRV0;P17081;Q9H4E5;F8WET9;B1AH79;G3V4H1;G3V476	P60953;Q5JYX0;A0A590UJK8	Cell division control protein 42 homolog	CDC42			7	6	6	42.9	37.2	37.2	21.258	0	287.33	4413300000	266	0.0327429	0.94749	-0.0245558	-0.0970183	26.2806	27.0847	26.8109	26.9215	26.7188	26.6095	8.1516e+07	1.4233e+08	1.1773e+08	1.2711e+08	1.1045e+08	1.0239e+08
	0.795889	0.156893	Q9Y5S2;H0YLY0	Q9Y5S2;H0YLY0	Serine/threonine-protein kinase MRCK beta	CDC42BPB			16	16	15	11.7	11.7	11.2	194.31	0	42.731	302170000	73	0.795889	0.317997	0.156893	1.72295	23.2176	23.2161	23.2036	23.0276	23.2252	22.9139	9.7543e+06	9.7443e+06	9.6603e+06	8.5507e+06	9.8058e+06	7.9025e+06
	0.4674	-0.158115	Q99459	Q99459	Cell division cycle 5-like protein	CDC5L			30	30	30	50.9	50.9	50.9	92.25	0	223.11	4177600000	524	0.4674	0.467894	-0.158115	-1.08009	25.8993	25.5264	25.7978	25.7105	26.0133	25.9741	6.2583e+07	4.8329e+07	5.8334e+07	5.4906e+07	6.7729e+07	6.5915e+07
	0.3714	0.14867	Q6P1J9;A0A1B0GUB2;A0A3B3IRP5;A0A2R8YHB3;A0A2R8Y640;A0A3B3ISN2	Q6P1J9;A0A1B0GUB2;A0A3B3IRP5;A0A2R8YHB3	Parafibromin	CDC73			16	16	16	34.3	34.3	34.3	60.576	0	48.344	1072900000	235	0.3714	0.540342	0.14867	0.88697	24.7397	24.7463	24.8913	24.7353	24.3322	24.8638	2.8015e+07	2.8143e+07	3.1119e+07	2.7929e+07	2.1121e+07	3.0532e+07
	0.631446	-0.746287	Q69YH5;E9PEI0	Q69YH5;E9PEI0	Cell division cycle-associated protein 2	CDCA2			24	24	24	38.2	38.2	38.2	112.68	0	79.432	339430000	88	0.631446	0.373104	-0.746287	-1.40165	23.3564	23.2042	22.6068	22.8426	24.226	24.3376	1.0739e+07	9.664e+06	6.3876e+06	7.5218e+06	1.9623e+07	2.12e+07
	0.484289	-0.353117	Q96FF9;B5MBX0	Q96FF9;B5MBX0	Sororin	CDCA5			7	7	7	44.8	44.8	44.8	27.6	0	34.994	333240000	85	0.484289	0.455653	-0.353117	-1.11354	23.7998	23.0529	23.717	23.6123	24.2944	23.7223	1.4603e+07	8.7022e+06	1.3789e+07	1.2824e+07	2.0575e+07	1.384e+07
	0.161753	-0.408617	Q96GN5;C9IZR6;C9JFL7;C9J8L0	Q96GN5	Cell division cycle-associated 7-like protein	CDCA7L			10	10	10	23.1	23.1	23.1	52.206	0	61.132	635620000	64	0.161753	0.762702	-0.408617	-0.430453	25.0635	25.2224	23.6119	23.4434	25.8109	25.8694	3.5065e+07	3.9148e+07	1.282e+07	1.1407e+07	5.8865e+07	6.13e+07
	0.932251	-0.523857	Q53HL2	Q53HL2	Borealin	CDCA8			12	12	12	60.7	60.7	60.7	31.323	0	63.772	711850000	94	0.932251	0.288109	-0.523857	-1.99424	24.3733	24.0283	24.6853	24.7988	25.2353	24.6244	2.1731e+07	1.711e+07	2.6979e+07	2.9186e+07	3.9498e+07	2.5864e+07
	1.6155	-0.595478	P12830;A0A087WXI5;A0A087WX17;A0A087WU43;H3BNC6;H3BVI7;J3QKP1	P12830;A0A087WXI5;A0A087WX17;A0A087WU43;H3BNC6	Cadherin-1;E-Cad/CTF1;E-Cad/CTF2;E-Cad/CTF3	CDH1			14	14	13	19.6	19.6	18.3	97.455	0	149.85	1302600000	155	1.6155	0.256886	-0.595478	-3.52965	26.053	25.7471	26.0577	26.3615	26.8075	26.4752	6.9618e+07	5.6317e+07	6.9849e+07	8.6219e+07	1.1745e+08	9.329e+07
	0.468601	-1.07162	P19022;C9J8J8;C9J126;C9JMH2;P55283;A0A0G2JRA4;A0A087WX99	P19022	Cadherin-2	CDH2			13	13	13	27.8	27.8	27.8	99.808	0	186.63	1142900000	136	0.468601	0.467133	-1.07162	-1.08247	23.5707	22.125	22.3015	21.9794	24.5996	24.633	1.2459e+07	4.5739e+06	5.169e+06	4.1347e+06	2.5423e+07	2.6018e+07
	1.62744	-1.5028	P22223;J3QR60	P22223	Cadherin-3	CDH3			14	13	13	23.8	22.3	22.3	91.417	0	90.95	512590000	87	1.62744	0.256886	-1.5028	-3.56025	23.655	23.652	23.4794	24.4005	25.8463	25.048	1.3209e+07	1.3181e+07	1.1695e+07	2.2146e+07	6.0325e+07	3.4689e+07
	1.41917	0.582064	P06493;A0A024QZP7;A0A087WZZ9;E5RIU6	P06493;A0A024QZP7;A0A087WZZ9;E5RIU6	Cyclin-dependent kinase 1	CDK1;CDC2			14	13	12	55.2	52.5	48.8	34.095	0	104.12	2844600000	196	1.41917	0.256886	0.582064	3.0483	26.2111	26.2971	26.2144	26.0165	25.3748	25.5851	7.7685e+07	8.2457e+07	7.7859e+07	6.788e+07	4.3509e+07	5.0338e+07
	1.47235	1.38865	Q9UQ88;Q5QPR3;Q5QPR4;Q5QPQ9;E9PFJ2;A0A087WYI9;A0A087X1I0;J3KS35;E7ESP2	Q9UQ88;Q5QPR3;Q5QPR4	Cyclin-dependent kinase 11A	CDK11A			18	18	2	25.9	25.9	3.3	91.361	0	64.336	916220000	133	1.47235	0.256886	1.38865	3.17483	24.2148	24.4855	24.6196	23.8463	22.4142	22.8934	1.9471e+07	2.3489e+07	2.5778e+07	1.5082e+07	5.5893e+06	7.7913e+06
	1.81175	0.721821	Q9NYV4;J3QSD7;A0A590UJE9	Q9NYV4;J3QSD7	Cyclin-dependent kinase 12	CDK12			17	17	14	17.3	17.3	15.1	164.15	0	57.856	733940000	89	1.81175	0.256886	0.721821	4.05391	25.0161	25.0664	24.9988	24.4466	23.9538	24.5156	3.3931e+07	3.5136e+07	3.3527e+07	2.2864e+07	1.6248e+07	2.3984e+07
	0.0123877	-0.0122611	Q14004;A0A2R8Y4Z0;A0A2R8YF61;A0A2R8Y7W5;A0A2R8YD28;A0A087X209;A0A2R8Y644;A0A2R8Y7Y0;A0A2R8YCQ1;Q9BVE2	Q14004;A0A2R8Y4Z0;A0A2R8YF61;A0A2R8Y7W5	Cyclin-dependent kinase 13	CDK13			11	8	8	12.6	10.4	10.4	164.92	0	36.472	124370000	34	0.0123877	0.978487	-0.0122611	-0.0375054	21.6891	22.7614	22.1628	22.0756	22.1572	22.4173	3.38124e+06	7.1101e+06	4.6952e+06	4.4198e+06	4.6773e+06	5.6012e+06
	0.0279077	-0.0371577	Q00536;E5RGN0;A0A087WZU2;H0YBX5;E5RJM2;E5RIY8;E5RIU4;H0YAZ9;H0YC36;H0YC60	Q00536;E5RGN0;A0A087WZU2	Cyclin-dependent kinase 16	CDK16			7	6	4	15.1	13.5	9.1	55.715	0	17.314	150910000	33	0.0279077	0.955566	-0.0371577	-0.0831042	22.3341	21.3797	21.3787	21.6753	21.2229	22.3057	5.2873e+06	2.7285e+06	2.7266e+06	3.349e+06	2.4475e+06	5.1844e+06
	0.403374	-0.354349	Q00537;F5H6Z0;Q96Q40;A0A2R8YEB7	Q00537;F5H6Z0	Cyclin-dependent kinase 17	CDK17			6	3	2	11.7	5.9	4.2	59.582	0.00018786	7.8699	126070000	26	0.403374	0.511504	-0.354349	-0.951955	22.7859	22.01	23.2531	23.2002	22.9172	22.9946	7.2317e+06	4.2235e+06	9.99741e+06	9.6376e+06	7.9207e+06	8.3575e+06
	0.327972	0.497987	P24941;G3V5T9;E7ESI2;G3V317;K7EJ83	P24941;G3V5T9;E7ESI2	Cyclin-dependent kinase 2	CDK2			9	7	6	31.2	24.8	20.1	33.929	0	12.633	120030000	35	0.327972	0.575031	0.497987	0.797302	20.959	21.7212	22.6454	21.8724	20.5421	21.4171	2.03839e+06	3.4572e+06	6.5607e+06	3.8394e+06	1.5268e+06	2.8002e+06
	0.538562	0.734476	Q00535	Q00535	Cyclin-dependent-like kinase 5	CDK5			10	9	9	38.4	35.6	35.6	33.304	0	29.439	507970000	75	0.538562	0.419879	0.734476	1.22033	22.3033	23.3199	23.51	23.1445	21.5139	22.2714	5.1757e+06	1.0471e+07	1.1946e+07	9.2721e+06	2.9946e+06	5.0625e+06
	0.787241	-1.46403	Q96SZ6;H0Y721	Q96SZ6;H0Y721	CDK5 regulatory subunit-associated protein 1	CDK5RAP1			5	5	5	13.6	13.6	13.6	67.688	0	21.696	96113000	17	0.787241	0.320236	-1.46403	-1.70594	23.4411	22.2246	20.6761	23.6622	24.0684	23.0033	1.1389e+07	4.9007e+06	1.67542e+06	1.3275e+07	1.7592e+07	8.40761e+06
	0.515037	-1.3546	Q96JB5;J3QQY1;J3QS62;J3QL86;J3QRM1;J3KRK4;J3KS63;J3KRI2;J3QL95;J3KTA5	Q96JB5;J3QQY1	CDK5 regulatory subunit-associated protein 3	CDK5RAP3			14	14	14	31.6	31.6	31.6	56.92	0	23.746	381590000	83	0.515037	0.435042	-1.3546	-1.17416	23.1464	19.8852	22.9955	23.0944	24.2399	22.7568	9.28479e+06	968403	8.3626e+06	8.9556e+06	1.9812e+07	7.0872e+06
	0.283633	0.330576	P50750;X6RE90	P50750	Cyclin-dependent kinase 9	CDK9			7	6	6	32.8	30.6	30.6	42.777	0	57.642	500970000	55	0.283633	0.621591	0.330576	0.70368	25.1312	23.8251	23.7003	23.7699	23.7943	24.1006	3.6748e+07	1.4862e+07	1.363e+07	1.4304e+07	1.4548e+07	1.7989e+07
	0.670569	-0.485291	Q5VV42	Q5VV42	Threonylcarbamoyladenosine tRNA methylthiotransferase	CDKAL1			18	18	18	42.7	42.7	42.7	65.111	0	94.212	593420000	117	0.670569	0.357688	-0.485291	-1.47785	24.2567	24.0525	24.0093	23.971	25.0332	24.7702	2.0044e+07	1.7399e+07	1.6886e+07	1.6443e+07	3.4335e+07	2.8614e+07
	0.834098	0.691191	Q9NXV6;J3KNE1;D6RGD2	Q9NXV6	CDKN2A-interacting protein	CDKN2AIP			11	11	11	32.8	32.8	32.8	61.124	0	73.437	528330000	107	0.834098	0.309234	0.691191	1.79834	23.4121	23.2094	23.9303	23.0115	22.205	23.2617	1.1162e+07	9.69891e+06	1.5986e+07	8.4559e+06	4.8347e+06	1.0057e+07
	0.319813	0.792652	Q96HQ2	Q96HQ2	CDKN2AIP N-terminal-like protein	CDKN2AIPNL			3	3	3	42.2	42.2	42.2	13.196	0	10.454	53993000	14	0.319813	0.583577	0.792652	0.780247	23.6684	23.1486	23.4129	20.8287	22.7183	24.3049	1.3332e+07	9.2987e+06	1.1168e+07	1.86236e+06	6.9008e+06	2.0725e+07
	1.35548	1.42452	Q9UKY7;H0Y8K3;D6R9V8;D6RFH2;D6RDN0;D6RAV0;D6R973	Q9UKY7;H0Y8K3;D6R9V8	Protein CDV3 homolog	CDV3			10	10	10	68.6	68.6	68.6	27.335	0	181.22	2748800000	291	1.35548	0.256886	1.42452	2.90023	25.6972	25.8252	25.2137	24.5237	23.2502	24.6888	5.4402e+07	5.9453e+07	3.8913e+07	2.4119e+07	9.97701e+06	2.7043e+07
	0.116974	0.079272	Q9Y232	Q9Y232	Chromodomain Y-like protein	CDYL			8	8	8	23.4	23.4	23.4	66.481	0	41.606	134400000	31	0.116974	0.824859	0.079272	0.32157	23.1279	22.8382	23.5348	23.3639	23.0013	22.898	9.1665e+06	7.4988e+06	1.2153e+07	1.0795e+07	8.3963e+06	7.8159e+06
	1.65927	-0.554562	Q03701;C9J9W7	Q03701	CCAAT/enhancer-binding protein zeta	CEBPZ			31	31	31	32.8	32.8	32.8	120.97	0	304.61	3456800000	389	1.65927	0.256886	-0.554562	-3.64259	25.6825	25.3499	25.6583	26.1606	26.2807	25.913	5.3851e+07	4.2763e+07	5.2955e+07	7.5012e+07	8.152e+07	6.3182e+07
	0.586489	-0.983698	A8MTT3	A8MTT3	Protein CEBPZOS	CEBPZOS			2	2	2	28.8	28.8	28.8	9.3358	0.0006483	4.428	93976000	19	0.586489	0.394719	-0.983698	-1.31403	23.3822	22.839	21.3753	22.6616	23.7055	24.1805	1.0933e+07	7.5026e+06	2.7202e+06	6.6346e+06	1.3679e+07	1.9013e+07
	1.03554	-0.633104	A0A087WT21;Q9BXF3;B7WPH3;A0A0R4J2E1;H0Y2Z1	A0A087WT21;Q9BXF3;B7WPH3;A0A0R4J2E1	Cat eye syndrome critical region protein 2	CECR2			13	13	13	14.4	14.4	14.4	159.68	0	192.41	359710000	60	1.03554	0.2755	-0.633104	-2.20495	24.3786	24.0139	24.3917	24.5088	25.387	24.7877	2.1811e+07	1.694e+07	2.2011e+07	2.3872e+07	4.3878e+07	2.8963e+07
	2.02491	-1.22183	Q9BXW7	Q9BXW7	Cat eye syndrome critical region protein 5	CECR5			14	14	14	41.1	41.1	41.1	46.321	0	213.28	1724300000	139	2.02491	0.256886	-1.22183	-4.68074	26.0276	25.2856	25.8434	26.6934	27.1608	26.968	6.8403e+07	4.0901e+07	6.0207e+07	1.0852e+08	1.5004e+08	1.3127e+08
	1.77999	-0.451217	G5EA30;Q92879;E9PKU1;E9PSH0;F5H0D8;E9PQK4;F5H4Y5;E9PKA1;F5H3J7	G5EA30;Q92879	CUGBP Elav-like family member 1	CELF1			16	16	14	35.4	35.4	31.3	55.142	0	138.57	2935600000	334	1.77999	0.256886	-0.451217	-3.96585	26.093	25.9498	26.2653	26.5175	26.6857	26.4587	7.1579e+07	6.4814e+07	8.06589e+07	9.6062e+07	1.0794e+08	9.2228e+07
	2.45002	-1.22238	E9PC62;A0A0J9YXJ0;O95319;V9GYD9;Q5VZZ6;A0A0J9YX66;A0A1B0GU44;A0A1B0GUN8;V9GY47;A0A0J9YXK1	E9PC62;A0A0J9YXJ0;O95319;V9GYD9;Q5VZZ6;A0A0J9YX66;A0A1B0GU44;A0A1B0GUN8	CUGBP Elav-like family member 2	CELF2			11	9	9	25.3	21.3	21.3	55.731	0	80.35	522470000	52	2.45002	0.203289	-1.22238	-6.14905	24.3488	24.3966	24.5866	25.4851	26.0364	25.4775	2.1366e+07	2.2085e+07	2.5194e+07	4.6967e+07	6.8826e+07	4.6719e+07
	0.946749	-0.541901	Q03188;H0Y8J2;H0Y9W1	Q03188;H0Y8J2	Centromere protein C	CENPC			10	10	10	15.7	15.7	15.7	106.83	0	15.135	144830000	40	0.946749	0.285474	-0.541901	-2.02351	22.87	22.3814	22.9588	23.3496	23.5819	22.9045	7.666e+06	5.4636e+06	8.1527e+06	1.0689e+07	1.2556e+07	7.8514e+06
	0.200002	-0.219271	P49454;A0A087WTY4	P49454	Centromere protein F	CENPF			74	74	73	30	30	29.7	357.52	0	183.97	4607500000	313	0.200002	0.715881	-0.219271	-0.519311	27.9563	28.1177	27.2107	27.3512	28.3539	28.2374	2.6042e+08	2.9126e+08	1.5532e+08	1.7121e+08	3.4306e+08	3.1645e+08
	0.725528	0.174018	Q9H3R5;B3KVZ3;H0Y9E6	Q9H3R5;B3KVZ3;H0Y9E6	Centromere protein H	CENPH			8	8	8	34	34	34	28.481	0	21.693	230720000	48	0.725528	0.336359	0.174018	1.58504	23.3033	23.4342	23.0919	23.0648	23.1938	23.0486	1.0351e+07	1.1334e+07	8.9401e+06	8.774e+06	9.59459e+06	8.6762e+06
	0.960465	-1.92698	Q96H22;H3BMD5;H3BMC7	Q96H22	Centromere protein N	CENPN			5	5	5	19.8	19.8	19.8	39.554	0.00019231	8.5693	96220000	24	0.960465	0.28145	-1.92698	-2.05128	20.9932	20.2251	23.2077	23.1962	23.9713	23.0394	2.08724e+06	1.2256e+06	9.6878e+06	9.6106e+06	1.6447e+07	8.6208e+06
	0.809993	-0.394956	Q7L2Z9	Q7L2Z9	Centromere protein Q	CENPQ			4	4	4	22.8	22.8	22.8	30.595	0	19.178	131330000	28	0.809993	0.313984	-0.394956	-1.75073	23.3433	23.7804	23.9863	23.9243	24.0364	24.3341	1.0642e+07	1.4408e+07	1.6619e+07	1.592e+07	1.7206e+07	2.1149e+07
	0.251909	0.129087	Q71F23;Q09GN1	Q71F23	Centromere protein U	CENPU			7	7	7	23.4	23.4	23.4	47.521	0	16.555	150630000	43	0.251909	0.655585	0.129087	0.635102	23.0055	23.0526	22.469	22.5752	22.8497	22.715	8.4205e+06	8.7003e+06	5.8057e+06	6.2489e+06	7.5586e+06	6.885e+06
	0.722982	-0.503321	Q7Z7K6	Q7Z7K6	Centromere protein V	CENPV			7	7	6	38.5	38.5	33.8	29.946	0	111.48	4344400000	155	0.722982	0.336854	-0.503321	-1.58007	27.1683	27.148	27.8016	28.0845	28.1374	27.4061	1.5083e+08	1.4872e+08	2.3395e+08	2.8463e+08	2.9525e+08	1.7785e+08
	0.157468	-0.196973	Q9UPN4;I3L2J8;I3L2X7;I3L316;I3L4M5	Q9UPN4;I3L2J8	Centrosomal protein of 131 kDa	CEP131			11	11	11	14.6	14.6	14.6	122.15	0	24.738	120210000	37	0.157468	0.767763	-0.196973	-0.42028	21.5649	22.709	21.318	21.6825	22.2785	22.2218	3.1022e+06	6.8561e+06	2.6144e+06	3.36576e+06	5.0873e+06	4.8914e+06
	0.530264	-0.331687	Q66GS9	Q66GS9	Centrosomal protein of 135 kDa	CEP135			10	10	10	10.6	10.6	10.6	133.49	0	18.797	62862000	41	0.530264	0.425502	-0.331687	-1.20406	21.3109	21.4555	21.7611	21.9955	22.1596	21.3674	2.6015e+06	2.8757e+06	3.5541e+06	4.1811e+06	4.6851e+06	2.7054e+06
	0.445179	0.272273	Q5SW79;H0Y2V6;H0Y4T4;E7EWM2;E7EMW0;Q96L14;E5RFU8;E5RJT5;E5RG47;E5RIH6;E5RGW7;H0YB66	Q5SW79;H0Y2V6	Centrosomal protein of 170 kDa	CEP170			28	28	28	28.7	28.7	28.7	175.29	0	159.53	1086200000	209	0.445179	0.48096	0.272273	1.03588	24.1151	24.0832	24.1952	23.9175	23.3809	24.2783	1.8171e+07	1.7773e+07	1.9208e+07	1.5845e+07	1.0923e+07	2.0347e+07
	0.11706	0.0860519	Q96G23;Q5SZE2;Q5SZE3;H0YKH6;Q5SZE4;Q5SZE1	Q96G23;Q5SZE2;Q5SZE3;H0YKH6;Q5SZE4;Q5SZE1	Ceramide synthase 2	CERS2			3	3	1	7.6	7.6	2.4	44.876	0.00017621	6.2659	83952000	30	0.11706	0.824859	0.0860519	0.321783	22.6552	22.1538	22.1273	21.9068	22.6085	22.1628	6.6053e+06	4.6661e+06	4.5811e+06	3.932e+06	6.3948e+06	4.6953e+06
	0.424468	0.280387	P41208	P41208	Centrin-2	CETN2			5	5	5	43	43	43	19.738	0	111.63	561730000	74	0.424468	0.496114	0.280387	0.994433	24.2584	24.82	25.1829	24.5503	24.3041	24.5656	2.0068e+07	2.9618e+07	3.8089e+07	2.4569e+07	2.0714e+07	2.4831e+07
	0.478027	-0.548339	E5RJF8;O15182;E5RFM2;E5RK82;E5RH67;H0YBL5	E5RJF8;O15182;E5RFM2;E5RK82;E5RH67;H0YBL5	Centrin-3	CETN3			6	6	6	40.8	40.8	40.8	22.423	0	20.252	59420000	22	0.478027	0.46031	-0.548339	-1.10115	22.4244	20.8159	21.5174	21.9397	22.4868	21.9763	5.629e+06	1.8459e+06	3.00179e+06	4.0226e+06	5.8775e+06	4.1259e+06
	0.408968	0.296148	Q9Y6A4;H3BPA3	Q9Y6A4;H3BPA3	Cilia- and flagella-associated protein 20	CFAP20			3	3	3	12.4	12.4	12.4	22.774	0.0015988	2.7519	213960000	39	0.408968	0.506424	0.296148	0.963248	22.853	23.0554	23.6642	23.2476	22.6091	22.8274	7.5761e+06	8.7168e+06	1.3293e+07	9.9592e+06	6.3976e+06	7.4428e+06
	0.890304	1.22171	Q9UEE9	Q9UEE9	Craniofacial development protein 1	CFDP1			3	3	3	11.4	11.4	11.4	33.592	0	12.749	683240000	72	0.890304	0.295296	1.22171	1.91007	23.7441	24.0828	24.3587	23.9888	21.8878	22.6438	1.405e+07	1.7768e+07	2.1513e+07	1.6648e+07	3.8804e+06	6.5534e+06
	0.68906	0.852596	P23528;G3V1A4;E9PK25;E9PP50;E9PQB7;E9PLJ3;E9PS23	P23528;G3V1A4;E9PK25;E9PP50;E9PQB7;E9PLJ3	Cofilin-1	CFL1			19	19	15	80.7	80.7	64.5	18.502	0	323.31	84983000000	1514	0.68906	0.349948	0.852596	1.51388	30.331	31.2314	30.9241	30.8582	29.137	29.9334	1.3506e+09	2.5211e+09	2.0374e+09	1.9465e+09	5.9036e+08	1.0253e+09
	1.33612	1.92247	Q9Y281;F8WDN3;G3V2U0	Q9Y281	Cofilin-2	CFL2			11	7	7	68.7	52.4	52.4	18.736	0	159.6	1586400000	119	1.33612	0.256886	1.92247	2.85592	23.882	23.5161	23.7274	22.7215	20.5002	22.1364	1.546e+07	1.1996e+07	1.3889e+07	6.9161e+06	1.4831e+06	4.6102e+06
	0.732228	0.27351	Q9UFW8;C9JUJ0	Q9UFW8	CGG triplet repeat-binding protein 1	CGGBP1			6	6	6	43.7	43.7	43.7	18.82	0	25.115	486490000	47	0.732228	0.334533	0.27351	1.59814	23.92	23.5123	23.7705	23.2155	23.5688	23.598	1.5872e+07	1.1965e+07	1.431e+07	9.7399e+06	1.2443e+07	1.2697e+07
	1.2775	-0.76447	Q9P2M7;H0Y4A8	Q9P2M7	Cingulin	CGN			45	45	33	49.5	49.5	36.3	136.38	0	323.31	1974500000	331	1.2775	0.260976	-0.76447	-2.72372	25.2498	24.6968	24.6878	25.4046	26.062	25.4612	3.9897e+07	2.7195e+07	2.7025e+07	4.4418e+07	7.0056e+07	4.6193e+07
	1.07509	-1.2705	Q0VF96	Q0VF96	Cingulin-like protein 1	CGNL1			35	35	35	36.3	36.3	36.3	149.08	0	174.68	1311100000	223	1.07509	0.272633	-1.2705	-2.28714	24.7938	23.5438	23.7162	24.6512	26.0099	25.2041	2.9085e+07	1.2229e+07	1.3781e+07	2.6349e+07	6.7572e+07	3.8653e+07
	0.00602044	0.00511297	Q13111;K7EPA1;K7EJF1	Q13111	Chromatin assembly factor 1 subunit A	CHAF1A			15	15	15	29.3	29.3	29.3	106.91	0	119.08	729610000	144	0.00602044	0.988097	0.00511297	0.0183572	24.2082	24.192	24.0469	23.6059	24.5009	24.3249	1.9382e+07	1.9166e+07	1.7331e+07	1.2767e+07	2.3742e+07	2.1015e+07
	0.396869	-0.13085	Q13112	Q13112	Chromatin assembly factor 1 subunit B	CHAF1B			12	12	12	29.3	29.3	29.3	61.492	0	35.632	413880000	88	0.396869	0.517404	-0.13085	-0.938796	24.0485	24.0167	24.3722	24.3239	24.3869	24.1192	1.7351e+07	1.6973e+07	2.1715e+07	2.1e+07	2.1938e+07	1.8222e+07
	0.469083	-0.249943	Q96JM3;S4R3K0;A0A2R8Y735;A0A2R8Y4S6	Q96JM3	Chromosome alignment-maintaining phosphoprotein 1	CHAMP1			24	24	24	33.9	33.9	33.9	89.098	0	91.953	2446800000	331	0.469083	0.467133	-0.249943	-1.08342	25.9393	25.3135	25.8666	25.8843	26.189	25.7959	6.4346e+07	4.1699e+07	6.118e+07	6.1939e+07	7.6502e+07	5.8256e+07
	1.29892	-0.895566	Q9NX63;C9JRZ6;F8WAR4;A0A286YEX5	Q9NX63;C9JRZ6;F8WAR4	MICOS complex subunit MIC19	CHCHD3			14	14	14	62.6	62.6	62.6	26.152	0	54.505	1324900000	223	1.29892	0.258209	-0.895566	-2.7717	24.3978	24.3167	24.3213	25.0883	25.859	24.7752	2.2104e+07	2.0895e+07	2.0962e+07	3.5672e+07	6.086e+07	2.8712e+07
	1.11933	-0.390799	Q8N4Q1	Q8N4Q1	Mitochondrial intermembrane space import and assembly protein 40	CHCHD4			5	5	5	51.4	51.4	51.4	15.996	0	20.897	389360000	77	1.11933	0.267172	-0.390799	-2.38017	23.7867	23.3336	23.8149	23.9345	24.1012	24.0719	1.4471e+07	1.0571e+07	1.4757e+07	1.6032e+07	1.7996e+07	1.7635e+07
	0.604173	0.460588	O14646;H0Y8V4;A0A087WVF4	O14646	Chromodomain-helicase-DNA-binding protein 1	CHD1			24	24	20	17.8	17.8	15.4	196.69	0	90.611	921110000	203	0.604173	0.385406	0.460588	1.34852	23.5702	23.7471	24.1684	23.9266	23.2354	22.942	1.2455e+07	1.408e+07	1.8854e+07	1.5945e+07	9.8752e+06	8.058e+06
	1.17226	0.754475	Q86WJ1;A0A0A0MRH8;A0A0A0MSH9;A0A494C1F7;A0A494C1P7;A0A494C179;A0A494C0F0;A0A494C0J6;A0A087WTM4	Q86WJ1;A0A0A0MRH8;A0A0A0MSH9;A0A494C1F7;A0A494C1P7;A0A494C179	Chromodomain-helicase-DNA-binding protein 1-like	CHD1L			12	12	12	16.1	16.1	16.1	101	0	24.701	242570000	61	1.17226	0.263273	0.754475	2.49314	23.0066	23.0082	22.5253	22.5061	22.1477	21.623	8.4273e+06	8.4366e+06	6.0365e+06	5.9566e+06	4.64631e+06	3.2298e+06
	0.507888	0.416624	O14647;A0A1B0GTU9;A0A0D9SEP7;A0A0D9SGK0;B7Z3I4;A0A0D9SFA3;A0A1B0GU59;A0A0D9SFV8;A0A1B0GTM9;A0A0D9SF92	O14647;A0A1B0GTU9	Chromodomain-helicase-DNA-binding protein 2	CHD2			15	11	11	10.1	7.9	7.9	211.34	0	29.35	263170000	66	0.507888	0.439191	0.416624	1.16009	23.4558	22.5318	23.12	22.9866	22.6943	22.1768	1.1505e+07	6.0639e+06	9.1161e+06	8.3112e+06	6.7868e+06	4.741e+06
	0.706441	-0.181332	A0A2R8Y521;A0A2U3TZM0;A0A2R8YFK9;A0A2R8Y5J0;Q14839;A0A0C4DGG9;A0A2R8Y212;F5GWX5;A0A2R8Y425;A0A2R8YFD8;A0A2R8YDJ9;A0A2R8YD40;A0A2R8Y4X2;A0A2R8YDW2;A0A2R8YER1;A0A2R8Y8C1;A0A2R8Y445;A0A2R8Y5Z7;A0A2R8Y7M9;A0A2R8Y7I0;A0A2R8Y685;A0A2R8Y5M9;A0A2R8YE38;A0A2R8Y8B3;F5H6N4;A0A2R8Y7X1;A0A2R8Y6G9;F2Z2R5;A0A2R8Y795	A0A2R8Y521;A0A2U3TZM0;A0A2R8YFK9;A0A2R8Y5J0;Q14839;A0A0C4DGG9;A0A2R8Y212;F5GWX5;A0A2R8Y425;A0A2R8YFD8;A0A2R8YDJ9;A0A2R8YD40;A0A2R8Y4X2;A0A2R8YDW2;A0A2R8YER1;A0A2R8Y8C1;A0A2R8Y445;A0A2R8Y5Z7	Chromodomain-helicase-DNA-binding protein 4	CHD4			70	70	54	46.6	46.6	38.2	218.56	0	323.31	8961500000	1094	0.706441	0.343869	-0.181332	-1.54778	26.425	26.2726	26.5192	26.4029	26.6958	26.6622	9.0098e+07	8.1069e+07	9.6179e+07	8.8727e+07	1.087e+08	1.062e+08
	0.157839	0.105682	Q8TD26;C9JFU2;H7C294;A0A075B6P4	Q8TD26	Chromodomain-helicase-DNA-binding protein 6	CHD6			12	7	7	6.2	3.7	3.7	305.41	0.00033893	5.3125	43365000	20	0.157839	0.767355	0.105682	0.421162	21.9445	22.2573	21.8036	21.4768	22.1616	22.0499	4.03591e+06	5.0133e+06	3.6605e+06	2.9186e+06	4.6916e+06	4.3418e+06
	1.78555	0.570246	Q9P2D1	Q9P2D1	Chromodomain-helicase-DNA-binding protein 7	CHD7			33	33	25	14	14	11.1	335.92	0	73.734	1006100000	188	1.78555	0.256886	0.570246	3.98116	24.3695	24.406	24.35	24.0383	23.8292	23.5472	2.1675e+07	2.223e+07	2.1383e+07	1.7229e+07	1.4904e+07	1.2258e+07
	1.10458	0.97434	Q9HCK8;A0A2R8Y840;A0A2R8Y4P3;H0YJG4;A0A2R8Y808;A0A2R8YFT4;A0A2R8YFI9;G3V2T9	Q9HCK8;A0A2R8Y840;A0A2R8Y4P3;H0YJG4	Chromodomain-helicase-DNA-binding protein 8	CHD8			26	22	19	15	13.9	12.7	290.52	0	124.58	396240000	100	1.10458	0.269455	0.97434	2.34901	23.6401	23.5455	22.7639	22.2716	21.8472	22.9077	1.3073e+07	1.2243e+07	7.1222e+06	5.0631e+06	3.7727e+06	7.8685e+06
	0.873794	1.30558	E7EPP6;O14757;E9PPA5;E9PKQ3;E9PRU7;E9PJI4	E7EPP6;O14757	Serine/threonine-protein kinase Chk1	CHEK1			11	11	11	27.8	27.8	27.8	55.517	0	27.872	264120000	65	0.873794	0.2973	1.30558	1.87714	22.9075	24.5309	23.5622	23.0854	21.3741	22.6244	7.8675e+06	2.4241e+07	1.2386e+07	8.9001e+06	2.7179e+06	6.466e+06
	0.317587	0.547322	O96017;H0Y820;H0Y4V6;F8WCV2;B7ZBF8;A0A3B3ITA7;C9JFD7;B7ZBF7;B7ZBF6	O96017;H0Y820;H0Y4V6	Serine/threonine-protein kinase Chk2	CHEK2			4	4	4	9.6	9.6	9.6	60.914	0	14.095	113900000	19	0.317587	0.586071	0.547322	0.77558	22.9062	23.0035	22.9353	23.1633	20.9924	23.0474	7.8607e+06	8.40879e+06	8.0209e+06	9.39401e+06	2.08614e+06	8.66851e+06
	0.245234	0.0985082	Q8IWX8;J3QK89	Q8IWX8;J3QK89	Calcium homeostasis endoplasmic reticulum protein	CHERP			16	16	16	20.6	20.6	20.6	103.7	0	131.93	2109200000	228	0.245234	0.663356	0.0985082	0.62048	25.8907	26.0984	26.0776	26.0303	25.638	26.1028	6.2212e+07	7.1844e+07	7.0815e+07	6.8532e+07	5.2216e+07	7.2066e+07
	0.560718	-0.398006	Q9BWS9;E9PPA0;H0YC89;E9PI70;E9PIP0;E9PRL3;E9PPH0;H0YDL6;H0YCC4;E9PKF1;H0YEA3	Q9BWS9;E9PPA0	Chitinase domain-containing protein 1	CHID1			8	8	8	27	27	27	44.94	0	37.83	662330000	66	0.560718	0.407677	-0.398006	-1.2637	24.6708	24.8298	25.1875	25.0985	25.8378	24.9459	2.6709e+07	2.9821e+07	3.8212e+07	3.5926e+07	5.9972e+07	3.2319e+07
	0.744779	1.03461	P26374	P26374	Rab proteins geranylgeranyltransferase component A 2	CHML			4	4	4	6.2	6.2	6.2	74.071	0	10.099	43616000	15	0.744779	0.331092	1.03461	1.62268	21.6772	22.5588	21.6181	22.0007	20.1283	20.6212	3.3534e+06	6.1785e+06	3.2189e+06	4.19646e+06	1.14614e+06	1.6129e+06
	0.28125	0.377834	O43633;M0R1T5;M0R1L7;M0QXX8	O43633;M0R1T5;M0R1L7	Charged multivesicular body protein 2a	CHMP2A			6	6	6	21.6	21.6	21.6	25.104	0	56.645	213960000	28	0.28125	0.623956	0.377834	0.698579	23.432	23.952	23.9814	23.8659	23.9746	22.3914	1.1317e+07	1.6228e+07	1.6562e+07	1.5288e+07	1.6484e+07	5.50146e+06
	0.45725	0.459103	Q9UQN3;C9J0A7;A0A087WW88	Q9UQN3;C9J0A7;A0A087WW88	Charged multivesicular body protein 2b	CHMP2B			5	4	4	14.6	14.6	14.6	23.906	0	18.17	181790000	46	0.45725	0.474199	0.459103	1.05992	22.9647	23.905	23.4288	23.627	22.4996	22.7946	8.186e+06	1.5708e+07	1.1292e+07	1.2955e+07	5.9302e+06	7.2752e+06
	0.76659	0.387058	Q9H444	Q9H444	Charged multivesicular body protein 4b	CHMP4B			9	9	9	43.3	43.3	43.3	24.95	0	238.82	1275800000	125	0.76659	0.325303	0.387058	1.6654	25.544	25.9059	25.9935	25.7952	25.3048	25.1821	4.8921e+07	6.2871e+07	6.6806e+07	5.8229e+07	4.1449e+07	3.8068e+07
	1.78669	1.15989	Q9NZZ3	Q9NZZ3	Charged multivesicular body protein 5	CHMP5			8	8	8	35.2	35.2	35.2	24.57	0	51.359	793460000	81	1.78669	0.256886	1.15989	3.98433	24.5518	24.8633	24.7834	23.3134	23.2814	24.1241	2.4594e+07	3.0521e+07	2.8877e+07	1.0424e+07	1.0195e+07	1.8284e+07
	1.18645	1.37688	Q8WUX9;E5RFR8;E5RJI3;E5RIU9	Q8WUX9	Charged multivesicular body protein 7	CHMP7			5	5	5	15.2	15.2	15.2	50.91	0	15.068	113750000	32	1.18645	0.263273	1.37688	2.52377	22.1987	23.1797	22.1079	21.7529	21.2891	20.3136	4.8136e+06	9.5011e+06	4.5201e+06	3.5341e+06	2.5625e+06	1.30317e+06
	0.665113	0.81752	Q9UHD1;E9PPQ5;E9PIZ4;E9PSD5;E9PHZ2;E9PL00	Q9UHD1;E9PPQ5	Cysteine and histidine-rich domain-containing protein 1	CHORDC1			11	11	11	52.4	52.4	52.4	37.489	0	208.72	2587100000	243	0.665113	0.36023	0.81752	1.46722	24.5815	25.918	25.049	24.8695	23.5834	24.6431	2.5105e+07	6.34e+07	3.4714e+07	3.0652e+07	1.2569e+07	2.62e+07
	0.701487	-0.580842	Q99653;H0YNG9;H0YKE7;F5GX29;H0YLY7;H0YLX1	Q99653;H0YNG9;H0YKE7;F5GX29;H0YLY7	Calcineurin B homologous protein 1	CHP1			6	6	6	35.9	35.9	35.9	22.456	0.00018727	7.7708	69394000	20	0.701487	0.345391	-0.580842	-1.53811	22.5075	23.0362	22.8022	23.0974	24.0476	22.9434	5.9626e+06	8.6017e+06	7.3139e+06	8.9748e+06	1.734e+07	8.0658e+06
	0.384144	-0.294191	Q9Y3Y2;X6R700;A0A087X1B7;Q5T7Y7	Q9Y3Y2;X6R700;A0A087X1B7	Chromatin target of PRMT1 protein	CHTOP			7	7	7	33.5	33.5	33.5	26.396	0	71.147	1012400000	149	0.384144	0.528765	-0.294191	-0.912965	26.4427	25.8808	26.1509	25.9029	26.6486	26.8055	9.121e+07	6.1787e+07	7.451e+07	6.2742e+07	1.052e+08	1.1729e+08
	0.702272	1.26205	O76071	O76071	Probable cytosolic iron-sulfur protein assembly protein CIAO1	CIAO1			8	8	8	37.8	37.8	37.8	37.84	0	43.075	183580000	44	0.702272	0.345032	1.26205	1.53965	22.9768	23.2874	23.3802	23.1247	22.3369	20.3967	8.2546e+06	1.0238e+07	1.0918e+07	9.1458e+06	5.2974e+06	1.38047e+06
	0.826624	0.772892	Q6FI81;H3BV90;H3BT65;H3BUG4;H3BQ23;H3BPG7;H3BTZ8	Q6FI81;H3BV90;H3BT65;H3BUG4	Anamorsin	CIAPIN1			10	10	10	46.2	46.2	46.2	33.582	0	36.401	1365500000	159	0.826624	0.310888	0.772892	1.78356	24.6883	25.1117	24.6748	24.6431	23.267	24.246	2.7035e+07	3.6255e+07	2.6782e+07	2.6201e+07	1.0094e+07	1.9896e+07
	1.06773	0.655493	Q14011;K7ENX8;K7ELV6;K7EJV5;K7ELT6;K7EJV1;K7EMY9;K7EPM4;K7ER40;K7EQR7;D6W5Y5;K7EQX4;K7ENN6;K7EIF7;K7EQL0	Q14011;K7ENX8;K7ELV6;K7EJV5;K7ELT6;K7EJV1;K7EMY9;K7EPM4;K7ER40;K7EQR7;D6W5Y5	Cold-inducible RNA-binding protein	CIRBP			5	5	5	38.4	38.4	38.4	18.648	0	323.31	2837800000	166	1.06773	0.272633	0.655493	2.27178	26.1596	26.2451	25.7145	25.1015	25.196	25.8552	7.4958e+07	7.9536e+07	5.5059e+07	3.5999e+07	3.8438e+07	6.07e+07
	0.87127	-0.552026	Q969X6;H3BSH7;A0A0J9YWM9;A0A0J9YXV4;A0A0J9YWK2;H3BPD7;J3KSI1;H3BRM8;I3L4T9;A0A0J9YX18;J3KTR0;A0A0J9YXZ9;J3KSE6	Q969X6;H3BSH7;A0A0J9YWM9;A0A0J9YXV4	Cirhin	CIRH1A			16	16	16	31.9	31.9	31.9	76.889	0	88.971	762560000	123	0.87127	0.297957	-0.552026	-1.87211	24.5681	23.8979	24.6789	24.7526	25.2644	24.784	2.4873e+07	1.5631e+07	2.6859e+07	2.8267e+07	4.0303e+07	2.8888e+07
	1.41345	-1.08978	Q9NZ45	Q9NZ45	CDGSH iron-sulfur domain-containing protein 1	CISD1			4	4	4	44.4	44.4	44.4	12.199	0	88.895	1984400000	176	1.41345	0.256886	-1.08978	-3.03485	25.4716	25.092	25.7278	26.0246	27.0847	26.4514	4.6527e+07	3.5763e+07	5.5569e+07	6.8262e+07	1.4233e+08	9.1762e+07
	0.406545	-0.376249	Q8N5K1;D6RCF4;A0A2R8Y540;I3L1N9	Q8N5K1;D6RCF4	CDGSH iron-sulfur domain-containing protein 2	CISD2			4	4	4	32.6	32.6	32.6	15.278	0	105.09	1997600000	164	0.406545	0.508479	-0.376249	-0.958359	25.8004	25.5414	26.289	25.6772	26.8048	26.2776	5.8438e+07	4.8835e+07	8.1992e+07	5.3655e+07	1.1723e+08	8.1346e+07
	1.01755	-0.736602	O14578;H7BYJ3;H0YGG8;F5H4K4	O14578;H7BYJ3	Citron Rho-interacting kinase	CIT			16	16	16	9.6	9.6	9.6	231.43	0	46.012	239570000	68	1.01755	0.275599	-0.736602	-2.16787	21.9232	22.6961	21.9114	22.5228	22.9366	23.2811	3.9768e+06	6.7952e+06	3.9445e+06	6.0261e+06	8.028e+06	1.0193e+07
	0.107736	0.0296389	Q8WWK9	Q8WWK9	Cytoskeleton-associated protein 2	CKAP2			7	7	7	12.3	12.3	12.3	76.986	0	48.517	127820000	33	0.107736	0.838556	0.0296389	0.298333	22.512	22.5684	22.3459	22.523	22.5156	22.2987	5.9813e+06	6.2195e+06	5.3306e+06	6.027e+06	5.9961e+06	5.1593e+06
	1.03246	-0.545221	Q07065	Q07065	Cytoskeleton-associated protein 4	CKAP4			46	46	46	68.1	68.1	68.1	66.022	0	323.31	15985000000	829	1.03246	0.2755	-0.545221	-2.19859	26.044	25.4255	25.9584	26.0808	26.6179	26.3648	6.9187e+07	4.5066e+07	6.5201e+07	7.0976e+07	1.0299e+08	8.6418e+07
	0.121303	-0.0270061	Q14008;H0YDX5;E9PQH5;H0YCF6;H0YEK7	Q14008	Cytoskeleton-associated protein 5	CKAP5			76	76	76	42.8	42.8	42.8	225.49	0	323.31	11171000000	1265	0.121303	0.819298	-0.0270061	-0.33236	26.3002	26.128	26.2627	26.3786	26.1729	26.2203	8.2631e+07	7.3334e+07	8.051e+07	8.7249e+07	7.5653e+07	7.8181e+07
	0.830249	0.797358	P12277;G3V4N7;H0YJG0;G3V461;P06732;H0YJK0	P12277;G3V4N7	Creatine kinase B-type	CKB			28	28	28	84.8	84.8	84.8	42.644	0	323.31	32189000000	794	0.830249	0.310407	0.797358	1.79072	28.2191	27.6954	27.7468	27.764	26.3397	27.1656	3.1247e+08	2.1734e+08	2.2522e+08	2.2792e+08	8.4925e+07	1.5054e+08
	0.754529	-0.657817	P12532;F8WCN3;C9JSQ1;C9JT96;C9J6W7;P17540;C9JJX8;C9J995;C9J8F6	P12532;F8WCN3;C9JSQ1	Creatine kinase U-type, mitochondrial	CKMT1A;CKMT1B			20	20	20	57.6	57.6	57.6	47.036	0	204.08	1652200000	115	0.754529	0.3285	-0.657817	-1.64177	26.8707	25.7083	26.2939	26.5333	27.2764	27.0366	1.2271e+08	5.4824e+07	8.2272e+07	9.7122e+07	1.6256e+08	1.3767e+08
	0.164206	-0.261237	P33552	P33552	Cyclin-dependent kinases regulatory subunit 2	CKS2			2	2	2	24.1	24.1	24.1	9.8602	0.0024213	2.4551	23794000	16	0.164206	0.759899	-0.261237	-0.436257	20.0937	21.6346	20.1186	20.9577	21.3768	20.2961	1.1189e+06	3.2559e+06	1.13846e+06	2.0366e+06	2.723e+06	1.2875e+06
	2.71152	0.349162	Q7Z460;F8WA11;H0Y5T1;C9J151;C9JP76	Q7Z460;F8WA11;H0Y5T1	CLIP-associating protein 1	CLASP1			32	32	29	27.6	27.6	25.2	169.45	0	200.16	1477800000	277	2.71152	0.186473	0.349162	7.22854	24.8808	24.9725	25.0047	24.5417	24.6342	24.6347	3.0894e+07	3.2922e+07	3.3665e+07	2.4423e+07	2.604e+07	2.6048e+07
	1.99818	0.368671	E7ERI8;E7EW49;A0A0U1RQI6;H7C4M5	E7ERI8;E7EW49;A0A0U1RQI6		CLASP2			21	18	2	19	16.6	2.8	165.63	0	45.214	215610000	74	1.99818	0.256886	0.368671	4.59853	22.8581	22.7681	22.6309	22.2936	22.4185	22.439	7.6029e+06	7.1432e+06	6.495e+06	5.1411e+06	5.6059e+06	5.686e+06
	0.997684	-2.64818	Q96S66;Q5T1P5	Q96S66	Chloride channel CLIC-like protein 1	CLCC1			7	7	7	23.2	23.2	23.2	62.022	0	25.72	105870000	34	0.997684	0.278291	-2.64818	-2.12711	22.8703	21.4109	18.6609	23.3015	23.8216	23.7635	7.6675e+06	2.78813e+06	414469	1.0338e+07	1.4826e+07	1.4241e+07
	0.896642	0.774834	O14967;D6RAZ4	O14967	Calmegin	CLGN			11	10	10	28.4	27	27	70.038	0	65.503	297590000	55	0.896642	0.295282	0.774834	1.92275	22.3624	23.149	22.7934	22.3878	22.2602	21.3321	5.3919e+06	9.301e+06	7.2692e+06	5.488e+06	5.0233e+06	2.64003e+06
	0.93959	1.01166	O00299	O00299	Chloride intracellular channel protein 1	CLIC1			16	16	16	86.7	86.7	86.7	26.922	0	323.31	16627000000	678	0.93959	0.286128	1.01166	2.00905	28.0705	28.431	28.4835	28.1203	26.4397	27.39	2.8187e+08	3.619e+08	3.7532e+08	2.9178e+08	9.1023e+07	1.7588e+08
	0.790722	0.745825	Q9Y696;O15247;A6PVS0	Q9Y696	Chloride intracellular channel protein 4	CLIC4			19	19	18	83.4	83.4	80.2	28.772	0	323.31	10177000000	764	0.790722	0.31886	0.745825	1.71279	26.8887	27.5555	27.4219	27.1724	25.8445	26.6118	1.2425e+08	1.9726e+08	1.7981e+08	1.5125e+08	6.0252e+07	1.0255e+08
	0.252545	0.0901566	Q14677;H0YD52	Q14677	Clathrin interactor 1	CLINT1			13	13	13	27.5	27.5	27.5	68.259	0	81.873	1304700000	218	0.252545	0.654986	0.0901566	0.636493	24.6382	24.9946	24.7694	24.8725	24.5399	24.7193	2.6112e+07	3.3428e+07	2.8598e+07	3.0716e+07	2.4392e+07	2.7622e+07
	0.972709	0.474391	P30622;F5H0N7;A0A3B3ITA2;F5H6A0	P30622;F5H0N7;A0A3B3ITA2;F5H6A0	CAP-Gly domain-containing linker protein 1	CLIP1			29	29	4	22.6	22.6	2.6	162.24	0	84.082	829880000	146	0.972709	0.280449	0.474391	2.07615	23.307	23.3272	23.5395	23.3483	22.7223	22.68	1.0378e+07	1.0524e+07	1.2193e+07	1.0679e+07	6.9198e+06	6.7199e+06
	0.502988	1.55103	Q9UDT6	Q9UDT6	CAP-Gly domain-containing linker protein 2	CLIP2			10	8	8	12	9.5	9.5	115.84	0	16.704	400980000	27	0.502988	0.442691	1.55103	1.15044	24.9962	25.3389	25.4291	25.3349	24.7334	21.0428	3.3466e+07	4.2439e+07	4.5179e+07	4.2323e+07	2.7893e+07	2.16031e+06
+	2.63199	3.43152	P54105;E9PJF4;E9PMI6;J3KN38;E9PQ83	P54105;E9PJF4;E9PMI6;J3KN38;E9PQ83	Methylosome subunit pICln	CLNS1A			4	4	4	27.8	27.8	27.8	26.215	0.00019011	8.2144	448410000	35	2.63199	0.186473	3.43152	6.88408	24.4061	25.1634	23.4649	20.8585	21.079	20.8024	2.2232e+07	3.7578e+07	1.1578e+07	1.9012e+06	2.21512e+06	1.82871e+06
	0.584184	-1.71589	Q9H078;A0A2U3TZY2;H0YGM0;A0A2R8Y602;F5H392;F5H7A5;A0A2R8YDH5;A0A2R8Y6R5	Q9H078;A0A2U3TZY2;H0YGM0;A0A2R8Y602	Caseinolytic peptidase B protein homolog	CLPB			8	8	8	14.4	14.4	14.4	78.728	0	17.995	279650000	49	0.584184	0.395893	-1.71589	-1.30953	24.1553	20.2054	23.5791	23.5069	25.0118	24.5688	1.8684e+07	1.20902e+06	1.2532e+07	1.192e+07	3.3831e+07	2.4885e+07
	1.41946	-0.707411	Q16740;M0R208	Q16740;M0R208	ATP-dependent Clp protease proteolytic subunit, mitochondrial;ATP-dependent Clp protease proteolytic subunit	CLPP			7	7	7	31	31	31	30.18	0	40.498	599680000	86	1.41946	0.256886	-0.707411	-3.04898	24.3042	23.9192	24.3414	24.5721	25.2258	24.889	2.0715e+07	1.5863e+07	2.1256e+07	2.4943e+07	3.9239e+07	3.107e+07
	0.115584	-0.180068	O96005;K7EQQ1	O96005	Cleft lip and palate transmembrane protein 1	CLPTM1			5	5	5	12.1	12.1	12.1	76.096	0	50.509	245820000	54	0.115584	0.826147	-0.180068	-0.318092	24.0977	24.5358	24.2904	23.3884	24.9589	25.1168	1.7953e+07	2.4322e+07	2.0518e+07	1.098e+07	3.2611e+07	3.6385e+07
	0.877954	-1.64476	Q96KA5;G5E9Z2	Q96KA5;G5E9Z2	Cleft lip and palate transmembrane protein 1-like protein	CLPTM1L			5	5	5	18	18	18	62.228	0	21.793	49836000	14	0.877954	0.2973	-1.64476	-1.88543	22.8493	22.6114	20.175	23.2683	23.8595	23.4423	7.5564e+06	6.408e+06	1.18383e+06	1.0103e+07	1.522e+07	1.1398e+07
	0.470471	-0.491284	O76031;H0YM48;H0YK07	O76031	ATP-dependent Clp protease ATP-binding subunit clpX-like, mitochondrial	CLPX			22	22	22	48.5	48.5	48.5	69.223	0	147.62	1894100000	232	0.470471	0.465955	-0.491284	-1.08618	25.3568	24.977	24.4602	24.6914	25.8891	25.6874	4.2969e+07	3.3023e+07	2.3081e+07	2.7092e+07	6.2143e+07	5.4034e+07
	0.940316	-0.79188	P09496;C9J8P9;F8WF69	P09496;C9J8P9	Clathrin light chain A	CLTA			5	5	5	12.5	12.5	12.5	27.076	0	113.27	2322900000	159	0.940316	0.286128	-0.79188	-2.01051	25.7627	26.8083	26.9803	27.3885	27.4317	27.1068	5.693e+07	1.1752e+08	1.324e+08	1.7569e+08	1.8104e+08	1.4453e+08
	2.07552	-0.608836	P09497;D6RJD1	P09497;D6RJD1	Clathrin light chain B	CLTB			5	5	5	18.3	18.3	18.3	25.19	0	13.235	313840000	56	2.07552	0.256886	-0.608836	-4.83938	23.1205	22.6936	22.9495	23.5405	23.4898	23.5598	9.1196e+06	6.7833e+06	8.1e+06	1.2201e+07	1.178e+07	1.2365e+07
	1.18442	-0.242591	Q00610;A0A087WVQ6;J3KS13;K7EJJ5;J3KRF5;J3KSQ2;J3QL20;F5H5N6	Q00610;A0A087WVQ6	Clathrin heavy chain 1;Clathrin heavy chain	CLTC			67	67	57	45.6	45.6	40.6	191.61	0	323.31	21287000000	1326	1.18442	0.263273	-0.242591	-2.51938	27.8031	27.8176	27.8035	28.0051	28.2353	27.9116	2.3419e+08	2.3655e+08	2.3425e+08	2.6938e+08	3.1598e+08	2.5248e+08
	1.07229	-1.54168	P10909;H0YAS8;H0YC35;E5RG36;E5RGB0;E5RH61;E5RJZ5;E7ERK6;E7ETB4;H0YLK8	P10909;H0YAS8	Clusterin;Clusterin beta chain;Clusterin alpha chain	CLU			8	8	8	21.8	21.8	21.8	52.494	0	26.546	917080000	78	1.07229	0.272633	-1.54168	-2.28129	26.189	23.961	24.7286	26.1662	26.598	26.7394	7.65e+07	1.633e+07	2.7801e+07	7.5302e+07	1.0158e+08	1.1204e+08
	1.26551	0.727003	A0A494C0R8;K7EIG1;O75153;I3L2B0;I3L4B5	A0A494C0R8;K7EIG1;O75153;I3L2B0	Clustered mitochondria protein homolog	CLUH			14	14	13	16.2	16.2	15.7	150.46	0	67.574	372320000	108	1.26551	0.261142	0.727003	2.69703	24.4049	24.6618	23.9895	23.8962	23.271	23.7079	2.2213e+07	2.6542e+07	1.6655e+07	1.5613e+07	1.0122e+07	1.3702e+07
	0.570381	-0.949978	Q8N0X4;Q5JVC0;Q5JVC2;Q5JVB9;Q5JVC1	Q8N0X4	Citrate lyase subunit beta-like protein, mitochondrial	CLYBL			9	9	9	40	40	40	37.359	0	95.257	195810000	47	0.570381	0.403328	-0.949978	-1.28259	23.7005	21.4761	22.5857	24.1497	23.5886	22.874	1.3632e+07	2.91709e+06	6.2948e+06	1.8611e+07	1.2615e+07	7.6869e+06
	0.593975	0.448417	Q8NFW8;F5H296;F5GYM0	Q8NFW8	N-acylneuraminate cytidylyltransferase	CMAS			11	11	11	34.1	34.1	34.1	48.379	0	132.16	589030000	98	0.593975	0.390623	0.448417	1.32863	24.8933	24.644	25.5411	24.9885	24.3991	24.3456	3.1162e+07	2.6217e+07	4.8826e+07	3.3288e+07	2.2124e+07	2.1318e+07
	0.0940064	-0.132624	Q96DG6	Q96DG6	Carboxymethylenebutenolidase homolog	CMBL			5	5	5	18.4	18.4	18.4	28.048	0	22.773	220980000	34	0.0940064	0.857392	-0.132624	-0.263244	21.5154	21.6043	21.2432	20.6187	21.9196	22.2225	2.9977e+06	3.1881e+06	2.4823e+06	1.61005e+06	3.96707e+06	4.89369e+06
	0.631266	-1.19294	Q7Z7K0;C9JES7	Q7Z7K0;C9JES7	COX assembly mitochondrial protein homolog	CMC1			3	3	3	35.8	35.8	35.8	12.49	0.00018182	7.1035	50056000	21	0.631266	0.373104	-1.19294	-1.4013	22.3357	21.7931	20.1492	22.0771	23.7009	22.0787	5.293e+06	3.63391e+06	1.16286e+06	4.4247e+06	1.3636e+07	4.4296e+06
	0.908985	1.25478	P30085;Q5T0D2;A0A494BXC7	P30085;Q5T0D2	UMP-CMP kinase	CMPK1			8	8	8	50.5	50.5	50.5	22.222	0	80.164	999620000	92	0.908985	0.293244	1.25478	1.94747	24.3811	24.5373	24.4298	24.4651	22.3905	22.7283	2.185e+07	2.4348e+07	2.26e+07	2.3159e+07	5.4981e+06	6.9488e+06
	0.105554	-0.0432409	Q9BQ75;C9J384;H7C515	Q9BQ75;C9J384	Protein CMSS1	CMSS1			8	8	8	32.3	32.3	32.3	31.884	0	14.13	727250000	62	0.105554	0.840746	-0.0432409	-0.292803	25.1903	24.8103	24.9368	25.1777	24.8452	25.0442	3.8285e+07	2.942e+07	3.2117e+07	3.7952e+07	3.0141e+07	3.4599e+07
	0.0407196	0.0657679	P62633	P62633	Cellular nucleic acid-binding protein	CNBP			7	7	7	41.2	41.2	41.2	19.463	0	23.736	888740000	176	0.0407196	0.934978	0.0657679	0.119688	24.2821	25.5765	24.4461	25.4119	24.1698	24.5258	2.04e+07	5.0039e+07	2.2857e+07	4.4641e+07	1.8873e+07	2.4154e+07
	1.2355	1.21328	Q96KP4;J3QKT2;A0A087WYZ1;J3KSV5;J3QRD0;J3QKQ0;J3QLU1;J3QR27;J3QRA8;J3QL02;J3QQN6;A0A087WVS2;J3KRD5;J3QRH4;J3KSS4;J3KRJ8;J3QRP4	Q96KP4	Cytosolic non-specific dipeptidase	CNDP2			30	30	30	75.8	75.8	75.8	52.878	0	323.31	7033600000	601	1.2355	0.261313	1.21328	2.6307	26.6514	27.1753	26.8977	26.4463	24.9371	25.7013	1.0541e+08	1.5156e+08	1.2503e+08	9.1436e+07	3.2123e+07	5.4557e+07
	0.413729	-0.923619	P51911;B7Z7E1;K7EQ72;K7ER02;K7ENC5;K7ERK4;K7ESJ2	P51911;B7Z7E1;K7EQ72	Calponin-1;Calponin	CNN1			11	10	10	51.9	49.5	49.5	33.17	0	92.124	783260000	126	0.413729	0.50306	-0.923619	-0.972843	25.2056	22.4177	23.9628	23.7859	25.3462	25.2249	3.8694e+07	5.6027e+06	1.635e+07	1.4463e+07	4.2655e+07	3.9214e+07
	0.361334	0.110713	Q99439;B4DDF4;B4DUT8;A0A087X271;A0A087X1X5;K7ES69;H3BQH0;A0A087WV51;U3KPS3	Q99439;B4DDF4;B4DUT8;A0A087X271;A0A087X1X5	Calponin-2;Calponin	CNN2			16	15	5	70.2	66.7	27.2	33.697	0	323.31	13584000000	684	0.361334	0.548988	0.110713	0.866342	27.5697	27.643	27.7804	27.6676	27.3299	27.6635	1.9921e+08	2.0959e+08	2.3053e+08	2.1319e+08	1.687e+08	2.1259e+08
	0.0647726	0.0349496	Q15417;E9PDU6	Q15417;E9PDU6	Calponin-3;Calponin	CNN3			16	16	14	59.3	59.3	53.8	36.413	0	323.31	17091000000	692	0.0647726	0.90008	0.0349496	0.18607	28.0868	28.3041	28.6815	28.4422	28.1953	28.3301	2.8508e+08	3.3143e+08	4.3052e+08	3.6471e+08	3.0734e+08	3.3746e+08
	1.33896	-1.86448	Q9H8M5;Q9NRU3	Q9H8M5	Metal transporter CNNM2	CNNM2			8	8	6	11.2	11.2	8.5	96.622	0	29.255	53563000	25	1.33896	0.256886	-1.86448	-2.86239	21.1096	19.615	21.4842	22.282	23.2278	22.2924	2.26261e+06	802996	2.9335e+06	5.0999e+06	9.82329e+06	5.1367e+06
	0.329057	-0.308842	Q8NE01	Q8NE01	Metal transporter CNNM3	CNNM3			5	5	5	8.2	8.2	8.2	76.118	0.00019264	8.6138	84738000	27	0.329057	0.574097	-0.308842	-0.799566	21.9176	22.051	22.7151	21.9449	22.7835	22.8818	3.9614e+06	4.3452e+06	6.8855e+06	4.0372e+06	7.2198e+06	7.7286e+06
	0.60685	0.295527	A5YKK6;H3BVC9;H3BNB1;H3BTH2;H3BR89;H3BMH0;H3BT18;H3BU44;H3BMZ2	A5YKK6	CCR4-NOT transcription complex subunit 1	CNOT1			43	43	43	23.9	23.9	23.9	266.94	0	323.31	1673600000	430	0.60685	0.384019	0.295527	1.35373	24.1209	24.5275	24.4576	24.3782	23.7596	24.0817	1.8244e+07	2.4183e+07	2.304e+07	2.1805e+07	1.4202e+07	1.7755e+07
	0.797426	0.404337	Q9H9A5;E9PCN5;H7C0K1;H7C1X9	Q9H9A5;E9PCN5	CCR4-NOT transcription complex subunit 10	CNOT10			9	9	9	17.5	17.5	17.5	82.309	0	46.502	495850000	66	0.797426	0.317963	0.404337	1.72598	24.2056	24.8845	24.6239	24.0545	24.0287	24.4178	1.9347e+07	3.0972e+07	2.5855e+07	1.7423e+07	1.7114e+07	2.2413e+07
	2.21814	0.645274	O75175;B7Z6J7;H7C148;A0A2R8Y7Z8;H7C3F5;A0A2H2FJL5;A0A2R8Y4W0;H0Y5X7;A0A0G2JNJ7;A0A2R8Y6N5;H7C5J4;A0A0G2JPP0;A0A2R8Y691	O75175;B7Z6J7;H7C148;A0A2R8Y7Z8	CCR4-NOT transcription complex subunit 3	CNOT3			11	11	11	19.5	19.5	19.5	81.871	0	32.916	628740000	111	2.21814	0.231155	0.645274	5.30871	24.6232	24.6341	24.4155	23.9434	23.7282	24.0654	2.5842e+07	2.6037e+07	2.2377e+07	1.6132e+07	1.3896e+07	1.7555e+07
	1.4871	-0.679642	O95628	O95628	CCR4-NOT transcription complex subunit 4	CNOT4			5	5	5	11	11	11	63.509	0.00064777	4.4143	49424000	12	1.4871	0.256886	-0.679642	-3.21042	21.1057	20.4973	20.764	21.5885	21.2336	21.5838	2.25657e+06	1.48015e+06	1.78062e+06	3.1534e+06	2.4657e+06	3.1433e+06
	0.994092	-0.609276	P09543;K7ERC4;K7EN66;C9K0L8;K7ERZ0	P09543	2,3-cyclic-nucleotide 3-phosphodiesterase	CNP			16	16	16	40.4	40.4	40.4	47.578	0	208.65	2522300000	252	0.994092	0.278291	-0.609276	-2.11976	25.3987	24.9437	25.443	25.4117	26.2157	25.9859	4.4235e+07	3.2271e+07	4.5615e+07	4.4636e+07	7.793e+07	6.6455e+07
	1.42436	-0.830741	F8W031;F8VXJ7;F8W1K5;F8VP03;H0YIH9;F8W1U5	F8W031;F8VXJ7;F8W1K5		CNPY2			10	9	0	34.2	30.8	0	29.224	0	132.98	885140000	104	1.42436	0.256886	-0.830741	-3.06052	25.1819	24.938	25.2934	25.5872	26.4401	25.8782	3.8063e+07	3.2143e+07	4.1123e+07	5.041e+07	9.1049e+07	6.1676e+07
	0.496004	-1.22113	Q9Y2B0;H0YI18	Q9Y2B0	Protein canopy homolog 2	CNPY2			10	1	1	53.3	8.8	8.8	20.652	0.00063877	4.1532	109700000	18	0.496004	0.447191	-1.22113	-1.13667	20.3605	23.6137	21.0478	23.3593	23.2638	22.0623	1.34628e+06	1.2836e+07	2.16778e+06	1.0761e+07	1.0072e+07	4.3793e+06
	0.911702	-0.613012	Q9BT09;A0A0C4DFY8	Q9BT09	Protein canopy homolog 3	CNPY3			9	9	9	37.4	37.4	37.4	30.748	0	289.9	1808300000	165	0.911702	0.292559	-0.613012	-1.95292	25.3862	25.5737	26.1955	26.1118	26.724	26.1586	4.3853e+07	4.994e+07	7.6846e+07	7.2514e+07	1.1085e+08	7.4906e+07
	0.672694	-1.02464	Q8N129;A0A0J9YYJ0	Q8N129;A0A0J9YYJ0	Protein canopy homolog 4	CNPY4			4	4	4	19.4	19.4	19.4	28.309	0	13.586	64592000	25	0.672694	0.356647	-1.02464	-1.48199	22.2915	20.981	20.1917	21.6798	22.7784	22.0798	5.1333e+06	2.06976e+06	1.19757e+06	3.3595e+06	7.1944e+06	4.4329e+06
+	2.54838	-2.36909	Q12860;F8VUI8;F8VUI9;F8VQW3;F8VX96	Q12860	Contactin-1	CNTN1			9	9	9	15	15	15	113.32	0	11.311	96080000	23	2.54838	0.186473	-2.36909	-6.53751	20.5909	20.5463	21.3691	22.8659	23.6802	23.0674	1.57934e+06	1.53128e+06	2.70854e+06	7.6442e+06	1.3442e+07	8.7897e+06
	0.113423	-0.0690804	Q9GZY4;C9J6J1;C9JA07	Q9GZY4;C9J6J1;C9JA07	Cytochrome c oxidase assembly factor 1 homolog	COA1			3	3	3	33.6	33.6	33.6	16.694	0	9.7989	121610000	24	0.113423	0.829636	-0.0690804	-0.312673	23.2493	23.0212	23.6156	23.1888	23.2696	23.635	9.9709e+06	8.513e+06	1.2853e+07	9.56149e+06	1.0112e+07	1.3027e+07
	0.658147	-1.01931	Q9Y2R0;K7EPV0	Q9Y2R0;K7EPV0	Cytochrome c oxidase assembly factor 3 homolog, mitochondrial	COA3			2	2	2	17.9	17.9	17.9	11.731	0.00066622	4.9501	77067000	21	0.658147	0.362905	-1.01931	-1.45365	22.6424	22.6822	22.4173	22.7639	24.9825	23.0534	6.5471e+06	6.7303e+06	5.601e+06	7.1223e+06	3.3151e+07	8.7048e+06
	0.0225646	-0.0465705	Q9NYJ1	Q9NYJ1	Cytochrome c oxidase assembly factor 4 homolog, mitochondrial	COA4			2	2	2	34.5	34.5	34.5	10.134	0.00063654	4.0744	68058000	9	0.0225646	0.962997	-0.0465705	-0.0675712	22.8725	23.1584	21.3412	21.7786	23.1415	22.5919	7.6792e+06	9.3624e+06	2.65671e+06	3.5975e+06	9.2529e+06	6.3216e+06
	0.806395	-1.09623	Q5JTJ3	Q5JTJ3	Cytochrome c oxidase assembly factor 6 homolog	COA6			5	5	5	35.2	35.2	35.2	14.116	0	19.673	199840000	41	0.806395	0.314721	-1.09623	-1.74364	22.9317	21.2038	23.0714	23.2065	23.8437	23.4454	8.001e+06	2.41543e+06	8.8144e+06	9.6797e+06	1.5055e+07	1.1423e+07
	0.879102	-0.856628	Q96BR5	Q96BR5	Cytochrome c oxidase assembly factor 7	COA7			8	8	8	49.4	49.4	49.4	25.709	0	24.734	301060000	64	0.879102	0.2973	-0.856628	-1.88772	23.4196	23.3298	23.3581	23.3644	24.8998	24.4132	1.122e+07	1.0543e+07	1.0752e+07	1.0799e+07	3.1302e+07	2.2341e+07
	1.43112	-1.78346	O75128;H7C1N2;J3KR05;A0A0J9YWK3;A0A3B3IU00;C9J9X1	O75128;H7C1N2;J3KR05	Protein cordon-bleu	COBL			12	12	12	13.4	13.4	13.4	135.62	0	34.901	84827000	27	1.43112	0.256886	-1.78346	-3.0765	21.4471	21.189	20.2493	21.9339	23.493	22.809	2.8591e+06	2.39077e+06	1.2464e+06	4.0064e+06	1.1806e+07	7.3484e+06
	1.58791	-1.13088	Q8WTW3;A0A087WVI0;E9PBL8;J3QKY9;J3QLT5	Q8WTW3;A0A087WVI0;E9PBL8	Conserved oligomeric Golgi complex subunit 1	COG1			10	10	10	11.7	11.7	11.7	108.98	0	36.884	163590000	51	1.58791	0.256886	-1.13088	-3.45957	21.561	21.2869	21.9477	22.2226	23.1159	22.8497	3.0939e+06	2.55848e+06	4.0449e+06	4.8941e+06	9.0903e+06	7.5585e+06
	0.239266	-0.174887	Q14746;B7Z2Y2;V9GY21	Q14746;B7Z2Y2	Conserved oligomeric Golgi complex subunit 2	COG2			18	18	18	31.3	31.3	31.3	83.207	0	68.692	479750000	95	0.239266	0.670137	-0.174887	-0.607343	22.8192	23.1013	22.6022	22.5394	23.3802	23.1277	7.4007e+06	8.9987e+06	6.3669e+06	6.096e+06	1.0918e+07	9.165e+06
	0.219212	-0.143446	Q96JB2	Q96JB2	Conserved oligomeric Golgi complex subunit 3	COG3			17	17	17	27.3	27.3	27.3	94.095	0	122.51	566550000	151	0.219212	0.693241	-0.143446	-0.562743	22.7005	22.8427	22.845	22.4392	23.2073	23.1721	6.8161e+06	7.522e+06	7.5342e+06	5.6867e+06	9.6847e+06	9.4516e+06
	0.995766	-1.26666	Q9H9E3;A0A6I8PIQ6;A0A0A0MS45;J3KNI1;J3KRB5;H3BSD2;H3BMV9;J3QLW1;E9PRT5	Q9H9E3;A0A6I8PIQ6;A0A0A0MS45;J3KNI1	Conserved oligomeric Golgi complex subunit 4	COG4			8	8	8	14.9	14.9	14.9	89.082	0	48.84	97546000	35	0.995766	0.278291	-1.26666	-2.12318	21.0968	22.3025	20.4696	22.3869	22.2186	23.0634	2.24276e+06	5.1729e+06	1.45197e+06	5.4845e+06	4.8806e+06	8.7654e+06
	0.563433	-1.01615	P83436	P83436	Conserved oligomeric Golgi complex subunit 7	COG7			9	9	9	13	13	13	86.343	0	29.544	218410000	37	0.563433	0.406526	-1.01615	-1.26901	22.4889	19.888	21.9252	22.2014	22.5029	22.6463	5.886e+06	970277	3.9825e+06	4.8227e+06	5.9437e+06	6.5645e+06
	0.0626273	-0.0330715	P38432	P38432	Coilin	COIL			7	7	7	16.5	16.5	16.5	62.608	0	93.061	716730000	79	0.0626273	0.902758	-0.0330715	-0.180263	24.6538	24.4717	24.8759	24.911	24.758	24.4315	2.6396e+07	2.3265e+07	3.0789e+07	3.1548e+07	2.8373e+07	2.2627e+07
	0.829043	-0.629441	Q05707;A0A0A0MQT7;J3QT83;Q4G0W3;H0YBB2	Q05707;A0A0A0MQT7	Collagen alpha-1(XIV) chain	COL14A1			16	16	16	12.7	12.7	12.7	193.51	0	36.497	241090000	51	0.829043	0.310407	-0.629441	-1.78834	23.2445	22.8098	23.1349	23.0912	24.2154	23.7708	9.9378e+06	7.3525e+06	9.21059e+06	8.9363e+06	1.9479e+07	1.4313e+07
	0.9232	-0.686682	P39060;H7BXV5;H7C457	P39060;H7BXV5;H7C457	Collagen alpha-1(XVIII) chain;Endostatin	COL18A1			10	10	10	6.3	6.3	6.3	178.19	0	33.556	711150000	94	0.9232	0.290378	-0.686682	-1.97602	24.6366	24.7915	25.3244	25.1425	26.1038	25.5662	2.6083e+07	2.904e+07	4.2016e+07	3.7039e+07	7.2117e+07	4.9683e+07
	1.71287	-1.03536	P02452;CON__Q862S4;I3L3H7	P02452	Collagen alpha-1(I) chain	COL1A1			52	52	51	58	58	58	138.94	0	323.31	3335300000	349	1.71287	0.256886	-1.03536	-3.78392	21.6829	20.9451	21.3228	22.1768	22.6958	22.1842	3.3666e+06	2.0189e+06	2.623e+06	4.7412e+06	6.7939e+06	4.7656e+06
	0.0575016	0.140474	P08123;A0A087WTA8	P08123;A0A087WTA8	Collagen alpha-2(I) chain	COL1A2			29	29	29	33.9	33.9	33.9	129.31	0	184.93	1267600000	155	0.0575016	0.910787	0.140474	0.1663	21.7112	21.5607	19.3532	20.604	21.4205	20.1791	3.43328e+06	3.09325e+06	669740	1.5938e+06	2.8068e+06	1.1872e+06
	1.63255	-0.918874	P08572;A0A3B3IS47;A0A3B3ITQ8	P08572	Collagen alpha-2(IV) chain;Canstatin	COL4A2			10	10	10	9.4	9.4	9.4	167.55	0	52.095	771230000	105	1.63255	0.256886	-0.918874	-3.57338	24.2821	24.0631	24.8407	25.1883	25.2167	25.5375	2.0401e+07	1.7527e+07	3.0046e+07	3.8232e+07	3.8994e+07	4.8702e+07
	0.89954	1.24389	Q9Y5P4;A0A2R8Y7Q9;A0A2R8YEK8;A0A2R8Y5S9;A0A2R8Y5H3;A0A2R8YE18;A0A2R8Y7C5;A0A2U3TZL3;A0A2R8YFI2;A0A2R8YEA4;A0A2R8YE59;A0A2R8YCI0;A0A2R8YFA1;A0A2R8YDX6;A0A2R8Y773;H0Y9J1	Q9Y5P4;A0A2R8Y7Q9;A0A2R8YEK8;A0A2R8Y5S9;A0A2R8Y5H3;A0A2R8YE18;A0A2R8Y7C5;A0A2U3TZL3;A0A2R8YFI2;A0A2R8YEA4;A0A2R8YE59;A0A2R8YCI0	Collagen type IV alpha-3-binding protein	COL4A3BP			11	11	11	26.3	26.3	26.3	70.834	0	61.965	153920000	50	0.89954	0.295175	1.24389	1.92855	23.3834	24.3105	24.1783	23.6785	22.7769	21.685	1.0942e+07	2.0806e+07	1.8984e+07	1.3426e+07	7.1869e+06	3.3716e+06
	0.898295	-1.50567	P12109;A0A087X0S5	P12109;A0A087X0S5	Collagen alpha-1(VI) chain	COL6A1			25	25	25	42.4	42.4	42.4	108.53	0	302.15	3756900000	185	0.898295	0.295282	-1.50567	-1.92605	22.3514	23.997	23.8676	23.7586	25.4799	25.4945	5.3511e+06	1.6742e+07	1.5306e+07	1.4192e+07	4.6798e+07	4.7271e+07
	0.755887	-0.569883	Q8NBJ5;M0QX72;M0QYH0	Q8NBJ5	Procollagen galactosyltransferase 1	COLGALT1			23	23	23	49.5	49.5	49.5	71.635	0	213.41	1377500000	198	0.755887	0.328353	-0.569883	-1.64442	23.194	22.9695	23.7477	24.0386	24.2148	23.3675	9.596e+06	8.2131e+06	1.4085e+07	1.7232e+07	1.947e+07	1.0822e+07
	1.09153	0.682987	Q9Y6G5;D6RJ90;H0Y9N4;D6RC04	Q9Y6G5;D6RJ90;H0Y9N4	COMM domain-containing protein 10	COMMD10			8	8	8	52	52	52	22.966	0	47.045	186270000	35	1.09153	0.271917	0.682987	2.32156	22.4336	21.878	22.3042	21.893	21.0685	21.6054	5.6649e+06	3.8543e+06	5.179e+06	3.8945e+06	2.19911e+06	3.19069e+06
	1.88275	0.502225	P53621;A0A3B3IT15;A0A3B3IS84;A0A3B3ISC6;A0A3B3IU89;A0A3B3ITI7;A0A3B3ITV3;A0A3B3ISK1;A0A3B3IU78;A0A3B3IS23;A0A3B3ITX2;A0A3B3IU84	P53621;A0A3B3IT15;A0A3B3IS84;A0A3B3ISC6;A0A3B3IU89	Coatomer subunit alpha;Xenin;Proxenin	COPA			48	48	48	49	49	49	138.34	0	323.31	6368500000	552	1.88275	0.256886	0.502225	4.25562	25.9151	25.9597	25.8602	25.6326	25.2537	25.3419	6.3274e+07	6.5258e+07	6.0912e+07	5.2022e+07	4.0007e+07	4.2529e+07
	1.09025	0.446076	P53618;E9PP73;E9PP63;E9PKQ1	P53618	Coatomer subunit beta	COPB1			38	38	38	44.6	44.6	44.6	107.14	0	323.31	5482000000	563	1.09025	0.272177	0.446076	2.31889	25.7411	25.811	25.7667	25.616	24.9653	25.3993	5.6086e+07	5.8869e+07	5.709e+07	5.1425e+07	3.2758e+07	4.4255e+07
	1.05808	0.303716	P35606;D6R997;H0YAC7;H0Y938	P35606	Coatomer subunit beta	COPB2			39	39	33	60.4	60.4	52.9	102.49	0	323.31	4274600000	555	1.05808	0.272639	0.303716	2.25168	25.1556	25.3337	25.0495	25.0728	24.7077	24.8471	3.7375e+07	4.2287e+07	3.4726e+07	3.5292e+07	2.74e+07	3.0181e+07
	2.64387	0.608643	O14579;M0QXB4;M0R061	O14579;M0QXB4;M0R061	Coatomer subunit epsilon	COPE			10	10	10	51.6	51.6	51.6	34.482	0	214.91	1345100000	201	2.64387	0.186473	0.608643	6.93464	24.4658	24.3286	24.2345	23.6213	23.7942	23.7875	2.317e+07	2.1069e+07	1.9739e+07	1.2904e+07	1.4547e+07	1.4479e+07
	1.1953	0.439613	Q9Y678;H0Y8X7;D6RG17;H0Y8G2	Q9Y678	Coatomer subunit gamma-1	COPG1			36	36	33	53.4	53.4	49.8	97.717	0	323.31	4902100000	487	1.1953	0.263273	0.439613	2.54292	25.1893	25.5692	25.3026	25.1418	24.6873	24.9132	3.826e+07	4.9784e+07	4.1386e+07	3.7019e+07	2.7016e+07	3.1596e+07
	0.916676	0.188684	Q9UBF2	Q9UBF2	Coatomer subunit gamma-2	COPG2			22	19	19	29.6	25.9	25.9	97.621	0	118.36	1001600000	160	0.916676	0.291862	0.188684	1.96291	24.3494	24.5921	24.3332	24.3195	24.2332	24.1559	2.1375e+07	2.529e+07	2.1136e+07	2.0936e+07	1.9721e+07	1.8692e+07
	1.25265	0.887712	P61201;B4DIH5;H0YKU5;H0YM03;H0YMC2	P61201;B4DIH5;H0YKU5	COP9 signalosome complex subunit 2	COPS2			18	18	18	47.6	47.6	47.6	51.596	0	158.47	2588800000	252	1.25265	0.261313	0.887712	2.66852	25.3755	25.7022	25.2831	25.1283	24.0696	24.4997	4.353e+07	5.4593e+07	4.0828e+07	3.6676e+07	1.7607e+07	2.3721e+07
	0.792709	0.538731	Q9UNS2;H7C3P9;C9JLV5;K7ELN6;J3KTQ1;J3QKR0	Q9UNS2;H7C3P9	COP9 signalosome complex subunit 3	COPS3			13	13	13	44.7	44.7	44.7	47.873	0	188.43	1055100000	148	0.792709	0.318531	0.538731	1.71669	25.1612	25.2417	25.1341	24.8212	25.0673	24.0324	3.7522e+07	3.9675e+07	3.6823e+07	2.9643e+07	3.5157e+07	1.7158e+07
	1.12185	0.552615	Q9BT78;D6RFN0;D6RAX7;D6RD63;D6REK7	Q9BT78;D6RFN0;D6RAX7;D6RD63	COP9 signalosome complex subunit 4	COPS4			26	26	26	76.8	76.8	76.8	46.268	0	323.31	2389900000	335	1.12185	0.266683	0.552615	2.38551	24.5627	24.7786	24.4228	24.3598	23.6498	24.0967	2.478e+07	2.8781e+07	2.2491e+07	2.153e+07	1.3161e+07	1.794e+07
	1.27429	1.1378	Q92905;E5RHH5;E5RHF2;E5RFS1;E5RG35;E5RK55	Q92905	COP9 signalosome complex subunit 5	COPS5			14	14	14	55.7	55.7	55.7	37.578	0	207.06	2028800000	248	1.27429	0.260976	1.1378	2.71657	24.731	25.0415	24.5198	24.3132	22.9611	23.6047	2.7847e+07	3.4533e+07	2.4055e+07	2.0845e+07	8.1652e+06	1.2756e+07
	1.57501	0.824721	Q7L5N1;E7EM64;H7C3T0	Q7L5N1;E7EM64	COP9 signalosome complex subunit 6	COPS6			10	10	10	48	48	48	36.163	0	150.2	762320000	116	1.57501	0.256886	0.824721	3.42709	24.2792	24.4647	23.9961	23.778	23.0923	23.3956	2.036e+07	2.3153e+07	1.6732e+07	1.4384e+07	8.943e+06	1.1035e+07
	1.17679	2.18928	Q9H9Q2;J3KQ34;J3QT73;A0A087X1P5;J3KQ41;J3QT95	Q9H9Q2;J3KQ34;J3QT73;A0A087X1P5;J3KQ41	COP9 signalosome complex subunit 7b	COPS7B			7	7	7	39	39	39	29.622	0	15.621	283450000	25	1.17679	0.263273	2.18928	2.5029	24.3444	24.701	24.5064	24.0059	21.8788	21.0993	2.1301e+07	2.7274e+07	2.3832e+07	1.6846e+07	3.85625e+06	2.24663e+06
	0.805101	0.734849	Q99627;E9PGT6;F8WEF2;H7C3S9	Q99627;E9PGT6	COP9 signalosome complex subunit 8	COPS8			5	5	5	30.6	30.6	30.6	23.225	0	133.4	1099400000	158	0.805101	0.314998	0.734849	1.74109	23.7646	24.2724	23.9402	23.9336	22.5659	23.2731	1.4251e+07	2.0264e+07	1.6096e+07	1.6023e+07	6.2087e+06	1.0137e+07
	1.80993	0.982601	P61923;F8VVA7;F8VXB1;F8VUC5;F8W156;F8W651;F8VYZ4;F8VXR1;F8VYK5	P61923;F8VVA7;F8VXB1;F8VUC5;F8W156;F8W651;F8VYZ4;F8VXR1	Coatomer subunit zeta-1	COPZ1			5	5	5	35	35	35	20.198	0	63.513	1086500000	133	1.80993	0.256886	0.982601	4.04884	24.9271	25.1654	25.3019	24.526	23.7759	24.1448	3.19e+07	3.7631e+07	4.1366e+07	2.4158e+07	1.4363e+07	1.8548e+07
	0.0272142	-0.0511659	Q9NZJ6;F6WGP0	Q9NZJ6	Ubiquinone biosynthesis O-methyltransferase, mitochondrial	COQ3			4	4	4	14.1	14.1	14.1	41.054	0	14.381	68424000	19	0.0272142	0.956403	-0.0511659	-0.0810978	22.4551	21.6572	22.2422	22.7698	22.7369	21.0013	5.7497e+06	3.3073e+06	4.9611e+06	7.1512e+06	6.9904e+06	2.09905e+06
	0.798305	-1.13108	Q5HYK3;B4DP72;F8VP53;F8VVW7;F8VVX6	Q5HYK3;B4DP72	2-methoxy-6-polyprenyl-1,4-benzoquinol methylase, mitochondrial	COQ5			3	3	3	15.3	15.3	15.3	37.14	0	11.586	115270000	12	0.798305	0.317619	-1.13108	-1.7277	23.548	21.5104	21.7447	23.2134	23.6212	23.3617	1.2265e+07	2.98727e+06	3.51396e+06	9.726e+06	1.2903e+07	1.0779e+07
	0.970364	0.68607	Q9BR76;A0A087WW53;F5H390;F5H0D2	Q9BR76	Coronin-1B	CORO1B			13	13	13	35.6	35.6	35.6	54.234	0	50.033	441270000	107	0.970364	0.280449	0.68607	2.07138	23.3395	23.8251	23.483	23.3672	22.3349	22.8873	1.0614e+07	1.4862e+07	1.1724e+07	1.082e+07	5.2902e+06	7.758e+06
	0.00359865	0.00291951	Q9ULV4;B4E3S0;H0YHL7;Q6QEF8;J3QLV6;J3KSS5	Q9ULV4;B4E3S0	Coronin-1C;Coronin	CORO1C			19	19	12	44.7	44.7	30.4	53.248	0	323.01	5172100000	224	0.00359865	0.992919	0.00291951	0.0110029	25.9543	26.097	26.6667	26.4821	26.2682	25.959	6.5018e+07	7.1777e+07	1.0653e+08	9.3737e+07	8.0817e+07	6.5229e+07
	0.952884	-1.02364	Q92828	Q92828	Coronin-2A	CORO2A			9	9	8	20.8	20.8	19.4	59.763	0	27.449	487570000	58	0.952884	0.283495	-1.02364	-2.03592	24.2723	23.0517	24.6597	24.8701	25.2863	24.8982	2.0262e+07	8.69461e+06	2.6504e+07	3.0665e+07	4.092e+07	3.1268e+07
	1.15621	-1.2339	A0A0A6YYL4;P57737;Q9Y3D7;I3L0X9;I3L3T0;I3L1U7;I3L167;E7EP81;I3L359;I3L351;I3L2Y6;I3L1M1;I3NI06;I3L426;I3L1G9	A0A0A6YYL4;P57737	Coronin;Coronin-7	CORO7-PAM16;CORO7			12	12	12	20.1	20.1	20.1	114.16	0	76.912	807120000	134	1.15621	0.263509	-1.2339	-2.45869	25.0223	23.8441	24.3475	25.1941	26.3687	25.3529	3.4076e+07	1.5059e+07	2.1347e+07	3.8386e+07	8.6648e+07	4.2852e+07
	0.862733	0.787678	Q14019;H3BT58	Q14019;H3BT58	Coactosin-like protein	COTL1			8	8	8	66.2	66.2	66.2	15.945	0	69.604	1807800000	167	0.862733	0.300574	0.787678	1.85513	26.1187	26.0093	25.9782	25.9947	24.5323	25.2161	7.2864e+07	6.7543e+07	6.6101e+07	6.6863e+07	2.4264e+07	3.8977e+07
	1.13835	-1.38916	Q5RI15	Q5RI15	Cytochrome c oxidase protein 20 homolog	COX20			2	2	2	22	22	22	13.291	0.0017319	2.6642	63770000	19	1.13835	0.266031	-1.38916	-2.42056	21.5472	21.9798	21.0288	22.3606	23.9141	22.4487	3.0645e+06	4.1361e+06	2.1395e+06	5.3854e+06	1.5807e+07	5.7244e+06
	0.874094	-0.669685	P13073;H3BN72;H3BNV9;Q86WV2;H3BPG0;H3BNI5	P13073;H3BN72;H3BNV9;Q86WV2;H3BPG0	Cytochrome c oxidase subunit 4 isoform 1, mitochondrial	COX4I1			10	10	10	49.7	49.7	49.7	19.576	0	48.41	2894700000	282	0.874094	0.2973	-0.669685	-1.87773	25.4757	25.7048	25.5987	25.6234	26.8311	26.3338	4.6662e+07	5.469e+07	5.0812e+07	5.1689e+07	1.1939e+08	8.4578e+07
	1.77791	-0.688588	P20674;H3BNX8;H3BRM5;H3BV69;H3BRI0	P20674;H3BNX8;H3BRM5;H3BV69	Cytochrome c oxidase subunit 5A, mitochondrial	COX5A			8	8	8	58.7	58.7	58.7	16.762	0	214.99	6403500000	224	1.77791	0.256886	-0.688588	-3.96013	28.5811	28.4245	28.3635	28.8227	29.3214	29.2908	4.0158e+08	3.6027e+08	3.4536e+08	4.748e+08	6.7083e+08	6.5676e+08
	1.52633	-1.18771	P10606	P10606	Cytochrome c oxidase subunit 5B, mitochondrial	COX5B			7	7	7	66.7	66.7	66.7	13.696	0	31.73	4375600000	136	1.52633	0.256886	-1.18771	-3.30611	27.0095	27.827	27.1536	28.0164	28.8591	28.6777	1.351e+08	2.381e+08	1.493e+08	2.715e+08	4.8692e+08	4.2939e+08
	1.15194	-1.36799	P14854;A0A494C160;K7EQD3	P14854;A0A494C160	Cytochrome c oxidase subunit 6B1	COX6B1			6	6	6	79.1	79.1	79.1	10.192	0	54.258	846700000	83	1.15194	0.263509	-1.36799	-2.44955	24.2037	25.2292	24.6214	25.1375	26.714	26.3067	1.9321e+07	3.9331e+07	2.5809e+07	3.6909e+07	1.1008e+08	8.3006e+07
	0.998563	-1.27845	P09669	P09669	Cytochrome c oxidase subunit 6C	COX6C			4	4	4	38.7	38.7	38.7	8.7813	0	13.003	918090000	82	0.998563	0.278291	-1.27845	-2.12891	23.7737	25.0736	24.5831	25.0388	26.6292	25.5978	1.4342e+07	3.531e+07	2.5133e+07	3.4468e+07	1.038e+08	5.078e+07
	0.495821	-1.91973	P14406;D6RIE3;D6RGV5;H0UI06;D6R9C3	P14406;D6RIE3;D6RGV5;H0UI06;D6R9C3	Cytochrome c oxidase subunit 7A2, mitochondrial	COX7A2			2	2	2	27.7	27.7	27.7	9.3959	0	56.199	1131900000	57	0.495821	0.447232	-1.91973	-1.13631	21.3152	25.9755	26.4644	25.7018	26.9258	26.8867	2.60924e+06	6.598e+07	9.2591e+07	5.4576e+07	1.2749e+08	1.2408e+08
	0.423481	-0.796669	O75976;J3QQJ4;J3QRJ9	O75976	Carboxypeptidase D	CPD			19	19	19	20.1	20.1	20.1	152.93	0	79.067	354310000	99	0.423481	0.49678	-0.796669	-0.992451	23.4353	23.2083	22.3429	22.3773	24.8149	24.1843	1.1343e+07	9.69189e+06	5.3196e+06	5.4481e+06	2.9515e+07	1.9063e+07
	0.843824	1.40791	Q99829;Q5JX60;F2Z2V0;A6PVH9;E7ENH5;Q5JX58;Q5JX59;Q5JX44;Q5JX45;Q5JX52;Q5JX61;Q5JX56;B0QZ18;Q5JX55;Q5JX54;E7EV27;Q5JX57;Q5JX53	Q99829;Q5JX60;F2Z2V0;A6PVH9;E7ENH5;Q5JX58;Q5JX59;Q5JX44;Q5JX45;Q5JX52;Q5JX61;Q5JX56;B0QZ18;Q5JX55;Q5JX54;E7EV27;Q5JX57	Copine-1	CPNE1			8	8	8	14.3	14.3	14.3	59.058	0	48.725	411800000	84	0.843824	0.306506	1.40791	1.81759	23.9782	23.6168	23.5525	23.5207	20.8989	22.5042	1.6526e+07	1.2864e+07	1.2303e+07	1.2035e+07	1.95526e+06	5.9489e+06
	0.997809	0.742763	O75131;A0A087WYQ3;E5RHZ0;H0YB26;A0A087WXR6;A0A087WUS8;E5RFT7	O75131;A0A087WYQ3;E5RHZ0;H0YB26	Copine-3	CPNE3			13	13	13	28.7	28.7	28.7	60.13	0	74.453	1462200000	145	0.997809	0.278291	0.742763	2.12736	24.8118	25.3096	25.0448	24.9345	23.8851	24.1182	2.945e+07	4.1586e+07	3.4613e+07	3.2066e+07	1.5493e+07	1.821e+07
	0.566409	-0.632603	P36551;H0YA22;D6RER6	P36551	Oxygen-dependent coproporphyrinogen-III oxidase, mitochondrial	CPOX			14	14	14	33	33	33	50.151	0	80.43	1570500000	152	0.566409	0.405155	-0.632603	-1.27483	25.9437	24.9518	25.6619	25.4222	26.7964	26.2365	6.4539e+07	3.2451e+07	5.3089e+07	4.4963e+07	1.1655e+08	7.9065e+07
	0.102957	-0.150434	P31327;A0A669KBF2;Q5R211	P31327	Carbamoyl-phosphate synthase [ammonia], mitochondrial	CPS1			15	13	13	14.4	13.4	13.4	164.94	0	29.729	164160000	62	0.102957	0.844722	-0.150434	-0.286196	22.6569	21.1727	22.2935	21.7425	22.6973	22.1346	6.6133e+06	2.3638e+06	5.1406e+06	3.5088e+06	6.8009e+06	4.6044e+06
	2.22001	-0.492154	Q10570;A0A087X101;E9PIM1	Q10570	Cleavage and polyadenylation specificity factor subunit 1	CPSF1			13	13	13	12.7	12.7	12.7	160.88	0	34.246	417230000	82	2.22001	0.231155	-0.492154	-5.3151	23.6165	23.7817	23.6854	24.0339	24.2266	24.2996	1.2861e+07	1.4421e+07	1.349e+07	1.7176e+07	1.963e+07	2.0649e+07
	2.07493	-0.428675	Q9P2I0;H0YJF4;G3V3T7	Q9P2I0	Cleavage and polyadenylation specificity factor subunit 2	CPSF2			29	29	29	50.5	50.5	50.5	88.486	0	165.85	1812200000	276	2.07493	0.256886	-0.428675	-4.8375	25.0683	24.9268	24.9743	25.3968	25.5635	25.2951	3.518e+07	3.1894e+07	3.2962e+07	4.4176e+07	4.959e+07	4.1169e+07
	0.845523	-0.216313	Q9UKF6;G5E9W3;C9JZH6	Q9UKF6;G5E9W3	Cleavage and polyadenylation specificity factor subunit 3	CPSF3			16	16	16	29.8	29.8	29.8	77.485	0	109.33	1358700000	190	0.845523	0.306093	-0.216313	-1.82096	25.2854	25.3866	25.6767	25.6825	25.6281	25.6869	4.0893e+07	4.3865e+07	5.3636e+07	5.3852e+07	5.1861e+07	5.4017e+07
	0.941917	0.20883	Q5TA45;C9IYS7;A0A087WYI0;J3QRY6;Q96HV7;C9J979;E9PMA2;H0YE15;E9PJG0;E9PKA4;E9PIL7;E9PQF0;E9PI75;E9PIG1;E9PNS4;A0A087WXT8	Q5TA45;C9IYS7;A0A087WYI0;J3QRY6;Q96HV7	Integrator complex subunit 11	CPSF3L			9	9	9	23	23	23	67.662	0	14.126	100920000	35	0.941917	0.285943	0.20883	2.01375	21.1642	21.4872	21.4404	21.2022	21.1198	21.1434	2.35e+06	2.9397e+06	2.8457e+06	2.4126e+06	2.2787e+06	2.3163e+06
	0.614714	-0.201799	O95639;C9JEV9;B7Z7B0;C9K0K2;H7C419;H7C016;A6NMK7;F8WEL7;H9KVA5	O95639;C9JEV9;B7Z7B0;C9K0K2	Cleavage and polyadenylation specificity factor subunit 4	CPSF4			10	10	10	42.4	42.4	42.4	30.255	0	74.868	1011600000	147	0.614714	0.379631	-0.201799	-1.36906	24.5258	24.5353	24.9454	24.7711	24.9392	24.9016	2.4154e+07	2.4315e+07	3.2309e+07	2.8632e+07	3.217e+07	3.1342e+07
	1.71045	1.34394	Q16630;F8WJN3;F8W084;A0A3B3ISW1	Q16630;F8WJN3	Cleavage and polyadenylation specificity factor subunit 6	CPSF6			9	9	9	16.7	16.7	16.7	59.209	0	169.58	3739600000	180	1.71045	0.256886	1.34394	3.77747	27.1781	27.4059	26.9996	26.3058	25.1954	26.0506	1.5185e+08	1.7783e+08	1.3418e+08	8.2955e+07	3.8421e+07	6.9502e+07
	1.34876	-0.52519	Q8N684;F5H669;F5H6M0;F5H047;J3QT54;C9J286;C9J323;C9JM38	Q8N684;F5H669;F5H6M0;F5H047;J3QT54	Cleavage and polyadenylation specificity factor subunit 7	CPSF7			9	9	9	18.5	18.5	18.5	52.049	0	23.806	934010000	142	1.34876	0.256886	-0.52519	-2.88481	24.5444	24.7262	24.735	24.8526	25.3884	25.3401	2.4468e+07	2.7755e+07	2.7924e+07	3.0296e+07	4.3922e+07	4.2476e+07
	0.612003	-0.646062	P23786;A0A1B0GTB8;A0A1B0GWC0;A0A1B0GVF3;A0A1B0GV75;A0A1B0GTM0;A0A1B0GUD9	P23786;A0A1B0GTB8;A0A1B0GWC0;A0A1B0GVF3;A0A1B0GV75	Carnitine O-palmitoyltransferase 2, mitochondrial	CPT2			20	20	20	40.3	40.3	40.3	73.776	0	125.52	1201000000	182	0.612003	0.381033	-0.646062	-1.36378	25.3409	24.0775	24.8456	25.0284	25.9919	25.1818	4.2498e+07	1.7703e+07	3.0148e+07	3.4221e+07	6.6733e+07	3.8062e+07
	0.966436	-0.740429	Q9H3G5;H7C0X5;H7C218;C9JLV0;C9JVI2;C9JZ94;C9J6L4;C9JI22	Q9H3G5;H7C0X5	Probable serine carboxypeptidase CPVL	CPVL			11	11	11	25.2	25.2	25.2	54.163	0	39.722	904420000	92	0.966436	0.280895	-0.740429	-2.0634	25.6487	25.3563	25.6826	25.7587	26.9383	26.2118	5.2604e+07	4.2954e+07	5.3854e+07	5.6772e+07	1.286e+08	7.7721e+07
	0.796198	0.88478	P29762;B5MCB5	P29762;B5MCB5	Cellular retinoic acid-binding protein 1	CRABP1			19	19	17	96.4	96.4	86.9	15.565	0	323.31	15211000000	443	0.796198	0.317997	0.88478	1.72356	26.2182	26.3709	26.3506	26.4506	24.9178	24.9168	7.8064e+07	8.67819e+07	8.5568e+07	9.17139e+07	3.1696e+07	3.1675e+07
	0.939822	0.942218	P29373;Q5SYZ4	P29373;Q5SYZ4	Cellular retinoic acid-binding protein 2	CRABP2			14	12	12	79	69.6	69.6	15.693	0	127.61	4226500000	260	0.939822	0.286128	0.942218	2.00951	25.6232	25.4437	25.95	25.5554	24.0298	24.605	5.1683e+07	4.5636e+07	6.4821e+07	4.9312e+07	1.7127e+07	2.5517e+07
	0.634699	0.284424	P16220;C9JBT4;C9J896;H7C1R5;C9J4L5;H7C3I0;E7EWP8	P16220;C9JBT4;C9J896	Cyclic AMP-responsive element-binding protein 1	CREB1			5	5	3	20.5	20.5	14.4	36.688	0	16.474	500290000	69	0.634699	0.372445	0.284424	1.40799	23.8678	23.7455	24.065	23.7043	23.2611	23.8596	1.5308e+07	1.4064e+07	1.755e+07	1.3668e+07	1.0053e+07	1.5221e+07
	0.943677	0.951728	Q92793;I3L466;I3L3I5;I3L0Q1	Q92793	CREB-binding protein	CREBBP			12	7	7	7.3	4.6	4.6	265.35	0	100.93	131430000	48	0.943677	0.285943	0.951728	2.0173	21.6698	22.5479	21.7334	20.3623	21.0642	21.6695	3.3363e+06	6.132e+06	3.4866e+06	1.34789e+06	2.19259e+06	3.3355e+06
	0.96508	-1.2244	Q6UXH1;A6PWM2	Q6UXH1;A6PWM2	Cysteine-rich with EGF-like domain protein 2	CRELD2			4	4	4	13.3	13.3	13.3	38.191	0	22.747	264750000	50	0.96508	0.281203	-1.2244	-2.06065	21.9373	23.2086	23.3576	24.1616	24.6724	23.3427	4.016e+06	9.6938e+06	1.0748e+07	1.8766e+07	2.6738e+07	1.0638e+07
	0.924624	1.05766	P46108;I3L297	P46108	Adapter molecule crk	CRK			6	6	6	28	28	28	33.83	0	53.498	739960000	89	0.924624	0.290099	1.05766	1.97889	24.8744	25.1587	24.3991	24.1543	22.785	24.3199	3.0757e+07	3.7455e+07	2.2124e+07	1.8671e+07	7.2272e+06	2.0942e+07
	1.07399	1.04332	P46109	P46109	Crk-like protein	CRKL			14	14	14	56.4	56.4	56.4	33.777	0	180.99	3636500000	263	1.07399	0.272633	1.04332	2.28485	26.4052	26.6913	26.5394	26.2273	24.6806	25.598	8.88729e+07	1.0836e+08	9.7534e+07	7.8563e+07	2.689e+07	5.0789e+07
	1.11641	1.2623	Q14194;E9PD68	Q14194;E9PD68	Dihydropyrimidinase-related protein 1	CRMP1			32	27	27	69.4	61.9	61.9	62.183	0	323.31	6662800000	441	1.11641	0.268019	1.2623	2.374	25.7376	26.712	26.4218	25.6061	24.1498	25.3286	5.5947e+07	1.0993e+08	8.9896e+07	5.1073e+07	1.8613e+07	4.2136e+07
	0.44336	-0.217329	Q9BZJ0;Q5JY65	Q9BZJ0;Q5JY65	Crooked neck-like protein 1	CRNKL1			14	14	14	17.1	17.1	17.1	100.45	0	31.333	362280000	87	0.44336	0.481736	-0.217329	-1.03225	23.4752	23.1481	23.4941	23.2349	23.793	23.7415	1.1661e+07	9.2956e+06	1.1815e+07	9.8718e+06	1.4535e+07	1.4025e+07
	0.449627	-0.946621	Q5TZA2;B1AKD8;A0A087WW81;A0A087WU09;Q86T23	Q5TZA2;B1AKD8	Rootletin	CROCC			15	15	15	9.9	9.9	9.9	228.52	0	34.846	842510000	51	0.449627	0.478529	-0.946621	-1.04474	23.9487	26.9997	26.1074	26.6281	26.6796	26.5879	1.6191e+07	1.3419e+08	7.2296e+07	1.0372e+08	1.0749e+08	1.0087e+08
	0.586766	-0.602002	O75718;C9JP16	O75718;C9JP16	Cartilage-associated protein	CRTAP			17	17	16	42.6	42.6	38.9	46.561	0	91.043	3291000000	285	0.586766	0.394719	-0.602002	-1.31457	25.4308	25.2376	25.5825	25.1587	26.6594	26.2389	4.5232e+07	3.9561e+07	5.0245e+07	3.7456e+07	1.0599e+08	7.9192e+07
	1.6801	-0.660613	Q08257;A6NP24;C9JH92	Q08257;A6NP24;C9JH92	Quinone oxidoreductase	CRYZ			22	22	22	79.6	79.6	79.6	35.206	0	275.88	3259700000	253	1.6801	0.256886	-0.660613	-3.69711	25.1005	25.0494	25.3989	25.5743	25.9023	26.0541	3.5975e+07	3.4724e+07	4.4242e+07	4.996e+07	6.2714e+07	6.9674e+07
	1.83231	-0.932945	O75390;B4DJV2;A0A0C4DGI3;F8W4S1;F8VTT8;F8VPA1;F8W1S4;F8VPF9;H0YIC4;F8VX68;F8VRP1;F8VX07;F8VZK9;F8W642;F8VRI6;F8VU34;F8VWQ5;F8VR34;F8W0J2	O75390;B4DJV2;A0A0C4DGI3	Citrate synthase, mitochondrial;Citrate synthase	CS			17	17	8	38.8	38.8	18.5	51.712	0	274.03	8834100000	451	1.83231	0.256886	-0.932945	-4.11163	28.4034	28.1261	28.2683	28.8711	29.5966	29.1289	3.5503e+08	2.9295e+08	3.2331e+08	4.91e+08	8.1181e+08	5.8705e+08
	0.686004	0.446548	O75534;E9PLT0;E9PLD4;E9PNG3;E9PJK7;E9PKN4	O75534;E9PLT0	Cold shock domain-containing protein E1	CSDE1			39	39	39	55.9	55.9	55.9	88.884	0	323.31	5302900000	622	0.686004	0.350461	0.446548	1.50793	25.4342	26.2351	25.6743	25.6329	25.0198	25.3513	4.5339e+07	7.8984e+07	5.3548e+07	5.2032e+07	3.4017e+07	4.2807e+07
	0.981915	0.840802	P55060	P55060	Exportin-2	CSE1L			30	30	30	35.7	35.7	35.7	110.42	0	323.31	42372000000	1031	0.981915	0.279766	0.840802	2.0949	31.8671	32.2229	32.0739	31.8047	30.4831	31.3538	3.917e+09	5.0126e+09	4.52081e+09	3.7511e+09	1.5008e+09	2.7443e+09
	0.675253	1.62327	P41240;H3BUM9;H3BN15;P42679;H3BU69;K7ENL8;K7ES68;K7EQY5	P41240	Tyrosine-protein kinase CSK	CSK			17	17	17	40.7	40.7	40.7	50.704	0	85.921	523120000	103	0.675253	0.355678	1.62327	1.48698	22.3308	23.3242	22.9563	22.8861	19.2839	21.5715	5.2751e+06	1.0502e+07	8.1386e+06	7.7518e+06	638300	3.1165e+06
	0.596975	0.334578	U3KPX3;P48729;A0A590UJ43;D6REM4;A0A5F9W493;Q8N752;E7ETM0;H0Y9X2;U3KQK7;A0A590UJQ7;E5RG27;U3KQ83;D6RGE5;A0A590UK94	U3KPX3;P48729;A0A590UJ43;D6REM4;A0A5F9W493;Q8N752;E7ETM0	Casein kinase I isoform alpha;Casein kinase I isoform alpha-like	CSNK1A1;CSNK1A1L			7	7	7	18.2	18.2	18.2	42.451	0	10.382	773880000	59	0.596975	0.388722	0.334578	1.33448	25.8082	25.7833	25.3067	24.974	25.2873	25.6332	5.8755e+07	5.7748e+07	4.1504e+07	3.2955e+07	4.0949e+07	5.2042e+07
	0.755094	-0.294132	P49674;B0QY35;B0QY34;H0Y645;A0A669KBC0;B0QY36;H0Y5S9;H0Y682	P49674;B0QY35;B0QY34;H0Y645;A0A669KBC0;B0QY36	Casein kinase I isoform epsilon	CSNK1E			9	9	3	22.4	22.4	11.8	47.315	0	26.796	319440000	62	0.755094	0.328353	-0.294132	-1.64287	23.1887	23.2286	23.1317	23.1248	23.6796	23.6269	9.5605e+06	9.8286e+06	9.1902e+06	9.1464e+06	1.3436e+07	1.2954e+07
	0.662137	-0.680368	Q9Y6M4;H0YBN6	Q9Y6M4	Casein kinase I isoform gamma-3	CSNK1G3			7	7	3	17	17	8.1	51.388	0	12.134	105580000	29	0.662137	0.361396	-0.680368	-1.46143	22.1998	22.1973	22.8176	22.3166	23.7512	23.188	4.8174e+06	4.8089e+06	7.3926e+06	5.2236e+06	1.412e+07	9.5562e+06
	2.24284	0.668233	P68400;E7EU96;A0A2R8YD58;A0A2R8YF43;A0A2R8Y5A0;Q8NEV1;A0A2R8YFU2;A0A2R8YDP2;A0A2R8Y4D6;A0A2R8Y4H0;V9GYA2;A0A087WY74;A0A2R8YEW1;A0A2R8YCK2;A0A2R8YDY7;A0A2R8Y3W6;A0A2R8Y797;A0A2R8YF47;V9GY80;A0A2R8YEL7;A0A2R8Y7T1	P68400;E7EU96;A0A2R8YD58;A0A2R8YF43;A0A2R8Y5A0;Q8NEV1;A0A2R8YFU2;A0A2R8YDP2;A0A2R8Y4D6;A0A2R8Y4H0	Casein kinase II subunit alpha;Casein kinase II subunit alpha 3	CSNK2A1;CSNK2A3			14	14	14	41.2	41.2	41.2	45.143	0	175.1	2446200000	250	2.24284	0.231102	0.668233	5.39351	25.6758	25.9805	25.9805	25.3042	25.0715	25.2564	5.3604e+07	6.6208e+07	6.6208e+07	4.1432e+07	3.5259e+07	4.0081e+07
	0.741068	0.326963	P19784;H3BSA1;H3BNI9;H3BV19	P19784;H3BSA1;H3BNI9	Casein kinase II subunit alpha	CSNK2A2			13	13	13	46.3	46.3	46.3	41.213	0	232.17	1947600000	224	0.741068	0.332323	0.326963	1.61542	25.7361	25.8523	25.9718	25.7479	25.147	25.6845	5.5892e+07	6.0577e+07	6.5812e+07	5.6349e+07	3.7153e+07	5.3927e+07
	0.415907	0.186687	P67870;Q5SRQ6;Q5SRQ3;N0E472;A0A0G2JM12;N0E644;A0A0G2JM58	P67870;Q5SRQ6;Q5SRQ3	Casein kinase II subunit beta	CSNK2B;CSNK2B-LY6G5B-1181			9	9	9	44.7	44.7	44.7	24.942	0	74.3	2142100000	210	0.415907	0.501939	0.186687	0.977227	26.3185	26.4329	26.6634	26.478	25.9633	26.4134	8.3685e+07	9.0593e+07	1.0629e+08	9.3473e+07	6.5424e+07	8.9375e+07
	0.561881	0.392328	P21291;E9PS42;E9PND2;E9PP21	P21291;E9PS42;E9PND2;E9PP21	Cysteine and glycine-rich protein 1	CSRP1			8	8	8	50.3	50.3	50.3	20.567	0	148.86	1387100000	128	0.561881	0.407552	0.392328	1.26598	24.2312	24.0331	23.7575	23.919	23.0602	23.8656	1.9693e+07	1.7167e+07	1.4181e+07	1.5861e+07	8.746e+06	1.5285e+07
	0.215469	-0.240871	Q16527;F8VQR7;F8VW96	Q16527;F8VQR7;F8VW96	Cysteine and glycine-rich protein 2	CSRP2			8	8	8	56	56	56	20.954	0	66.997	1939800000	158	0.215469	0.69812	-0.240871	-0.554338	25.7334	26.0543	26.4565	27.0835	25.9642	25.9191	5.5787e+07	6.9682e+07	9.209e+07	1.4222e+08	6.5466e+07	6.3448e+07
	1.10323	1.72881	P04080;A0A1W2PQG6;A0A1W2PS52	P04080	Cystatin-B	CSTB			9	9	9	85.7	85.7	85.7	11.139	0	145.21	2760600000	202	1.10323	0.269455	1.72881	2.34617	26.0121	27.3471	27.0149	26.1949	24.0672	24.9255	6.7672e+07	1.7072e+08	1.3561e+08	7.6815e+07	1.7577e+07	3.1866e+07
	0.572729	-0.239531	Q05048;A0A0A0MSZ9;A3KFI9;A0A087WV92	Q05048;A0A0A0MSZ9	Cleavage stimulation factor subunit 1	CSTF1			15	15	15	50.8	50.8	50.8	48.357	0	57.307	701890000	153	0.572729	0.401865	-0.239531	-1.28717	24.4226	24.5194	24.8709	24.7194	25.0974	24.7147	2.2487e+07	2.4047e+07	3.0682e+07	2.7623e+07	3.5898e+07	2.7533e+07
	0.119836	-0.0596917	P33240;E7EWR4;E9PID8;A0A0A0MT56	P33240;E7EWR4;E9PID8	Cleavage stimulation factor subunit 2	CSTF2			15	6	6	32.9	14.6	14.6	60.959	0	38.06	984710000	115	0.119836	0.821292	-0.0596917	-0.328711	25.2801	24.971	25.1796	24.8892	25.3681	25.3526	4.0745e+07	3.2886e+07	3.8004e+07	3.1073e+07	4.3306e+07	4.2844e+07
	0.406233	-0.172743	Q9H0L4	Q9H0L4	Cleavage stimulation factor subunit 2 tau variant	CSTF2T			16	16	7	33.8	33.8	16.6	64.436	0	273.25	1931500000	312	0.406233	0.508679	-0.172743	-0.957731	25.6792	25.3537	25.3429	25.3594	25.8424	25.6923	5.3728e+07	4.2878e+07	4.2558e+07	4.3048e+07	6.0162e+07	5.4218e+07
	0.482991	-0.257335	Q12996;E9PLP8;E9PJ06;H0YE74	Q12996;E9PLP8	Cleavage stimulation factor subunit 3	CSTF3			23	23	23	40.9	40.9	40.9	82.921	0	117.69	1970800000	293	0.482991	0.456419	-0.257335	-1.11097	24.9436	24.7919	25.0477	24.7466	25.3887	25.4199	3.2268e+07	2.9048e+07	3.4682e+07	2.815e+07	4.393e+07	4.489e+07
	0.261753	0.289129	Q13363;H0Y8W7;E9PGB1;E7ESU7;D6RAX2;E7EPF8;H0Y8U5;H0Y9M9;E7EUB3	Q13363;H0Y8W7;E9PGB1;E7ESU7;D6RAX2;E7EPF8	C-terminal-binding protein 1	CTBP1			8	6	6	23.2	19.3	19.3	47.535	0	50.933	645640000	57	0.261753	0.646425	0.289129	0.656542	24.9521	23.856	24.6219	24.4	23.5999	24.5627	3.2459e+07	1.5183e+07	2.5819e+07	2.2138e+07	1.2714e+07	2.478e+07
	1.25777	0.7307	P56545	P56545	C-terminal-binding protein 2	CTBP2			12	12	10	36.2	36.2	32.4	48.944	0	112.59	1102300000	114	1.25777	0.261313	0.7307	2.67984	25.534	25.77	25.4799	25.2074	24.3594	25.0249	4.8585e+07	5.7218e+07	4.6795e+07	3.8743e+07	2.1523e+07	3.4139e+07
	1.10372	-0.537196	P49711;A0A2R8YFL0;A0A2R8Y595	P49711;A0A2R8YFL0;A0A2R8Y595	Transcriptional repressor CTCF	CTCF			11	11	11	30	30	30	82.785	0	90.482	1100000000	191	1.10372	0.269455	-0.537196	-2.34721	25.0721	24.7673	25.2248	25.7899	25.6935	25.1925	3.5275e+07	2.8557e+07	3.9213e+07	5.8015e+07	5.4265e+07	3.8343e+07
	0.642787	0.507324	Q9Y5B0;A0A0A0MR03;A0A0J9YWJ4;K7EJD2;A0A0J9YWB6;K7EPW4	Q9Y5B0;A0A0A0MR03;A0A0J9YWJ4;K7EJD2;A0A0J9YWB6	RNA polymerase II subunit A C-terminal domain phosphatase	CTDP1			7	7	7	9.2	9.2	9.2	104.4	0	18.144	99252000	33	0.642787	0.369351	0.507324	1.42374	22.5468	22.6053	22.9066	22.6174	21.5131	22.4062	6.1272e+06	6.3806e+06	7.863e+06	6.4346e+06	2.99288e+06	5.5583e+06
	1.32311	-1.00621	O15194;H7C2B9;F8WED2	O15194;H7C2B9	CTD small phosphatase-like protein	CTDSPL			3	3	3	10.1	10.1	10.1	31.128	0.00018779	7.8619	29773000	17	1.32311	0.256886	-1.00621	-2.82632	21.1826	20.3914	21.4465	21.8754	21.8278	22.336	2.3801e+06	1.3754e+06	2.8578e+06	3.8472e+06	3.7223e+06	5.2942e+06
	1.4828	-0.714711	Q05D32;H0YMH7;H0YNU2;H0YNW9	Q05D32;H0YMH7;H0YNU2;H0YNW9	CTD small phosphatase-like protein 2	CTDSPL2			10	10	10	22.5	22.5	22.5	52.998	0	60.959	315490000	58	1.4828	0.256886	-0.714711	-3.2	23.9655	23.4854	23.719	24.2671	24.7883	24.2588	1.6381e+07	1.1744e+07	1.3808e+07	2.0189e+07	2.8974e+07	2.0073e+07
	0.315205	-1.05425	P29279	P29279	Connective tissue growth factor	CTGF			16	16	16	59.9	59.9	59.9	38.091	0	102.5	895230000	133	0.315205	0.588449	-1.05425	-0.770582	24.3615	20.9397	25.1909	25.2917	24.5368	23.8263	2.1555e+07	2.0113e+06	3.8301e+07	4.1074e+07	2.434e+07	1.4874e+07
	0.305938	0.295504	P32929	P32929	Cystathionine gamma-lyase	CTH			8	8	8	26.7	26.7	26.7	44.508	0	30.287	487420000	70	0.305938	0.597043	0.295504	0.751071	23.3897	23.9341	23.2086	23.788	22.6536	23.2043	1.099e+07	1.6028e+07	9.6933e+06	1.4484e+07	6.5979e+06	9.6647e+06
	1.16202	-0.579364	P35221;G3XAM7;E5RIB1;E5RJ41;E5RG03;E5RGY6;E5RHV7;E5RIE0;E5RJL0;E5RGD2;E5RJP7;E5RFM3;E5RFM5;E5RGY7;E5RIT8;E5RFK9;H0YBB8;E5RFG3;E5RJZ2;E5RHJ5;E5RGU3;A0A087WZL6	P35221;G3XAM7	Catenin alpha-1	CTNNA1			42	42	31	58.5	58.5	47.5	100.07	0	323.31	17965000000	1132	1.16202	0.26328	-0.579364	-2.47114	27.6994	27.5286	27.5787	27.7482	28.5262	28.2703	2.1794e+08	1.9361e+08	2.0045e+08	2.2545e+08	3.8657e+08	3.2375e+08
	0.106311	-0.277023	P26232;A0A0A0MRI5;A0A0A0MTJ6;C9IZ88;B9A010;C9J144;B8ZZE7	P26232;A0A0A0MRI5	Catenin alpha-2	CTNNA2			23	13	13	29	18.3	18.3	105.31	0	55.164	1829200000	83	0.106311	0.839494	-0.277023	-0.294724	26.8606	26.321	26.4846	25.0833	28.2355	27.1785	1.2186e+08	8.3834e+07	9.3898e+07	3.5549e+07	3.1603e+08	1.519e+08
	1.63238	-1.23784	Q9UBT7;Q5JTQ6;Q5JTQ9	Q9UBT7	Alpha-catulin	CTNNAL1			7	7	7	11	11	11	81.895	0.00018793	7.8775	36236000	7	1.63238	0.256886	-1.23784	-3.57296	20.6857	21.0731	20.4253	21.4819	22.4874	21.9284	1.68667e+06	2.20623e+06	1.40805e+06	2.9289e+06	5.88e+06	3.9911e+06
	1.35161	-0.952487	P35222;A0A2R8Y804;A0A2R8Y543;A0A2R8YCH5;A0A2R8Y5A3;B4DGU4;A0A2R8Y7Z0;A0A2R8Y5Z1;A0A2R8Y750;A0A2R8Y5C3;A0A2R8Y6G0;A0A2R8Y815;C9IZ65	P35222;A0A2R8Y804;A0A2R8Y543;A0A2R8YCH5;A0A2R8Y5A3;B4DGU4;A0A2R8Y7Z0;A0A2R8Y5Z1;A0A2R8Y750;A0A2R8Y5C3;A0A2R8Y6G0	Catenin beta-1	CTNNB1			28	24	24	44	39.2	39.2	85.496	0	323.31	3778200000	490	1.35161	0.256886	-0.952487	-2.89133	25.8451	25.5569	25.6251	26.0557	27.1533	26.6755	6.0275e+07	4.9362e+07	5.1751e+07	6.975e+07	1.4927e+08	1.0718e+08
	0.0840421	0.0477022	Q8WYA6;A0A087WUB9;A2A2P1	Q8WYA6;A0A087WUB9	Beta-catenin-like protein 1	CTNNBL1			12	12	12	23.8	23.8	23.8	65.173	0	61.531	2293800000	285	0.0840421	0.871648	0.0477022	0.237334	26.5086	25.8366	26.2566	26.2158	26.067	26.1759	9.5473e+07	5.9921e+07	8.0175e+07	7.7936e+07	7.0299e+07	7.5811e+07
	1.23868	-0.697847	O60716;C9JZR2;A0A669KB05;A0A669KB62;H0YC95;E9PKY0;E9PKL1	O60716;C9JZR2;A0A669KB05;A0A669KB62	Catenin delta-1	CTNND1			42	42	42	53.2	53.2	53.2	108.17	0	323.31	5873000000	497	1.23868	0.261313	-0.697847	-2.63769	26.9644	26.3908	26.7586	27.2208	27.8108	27.1759	1.3095e+08	8.7989e+07	1.1354e+08	1.5641e+08	2.3544e+08	1.5162e+08
	1.18333	0.892525	P17812;A0A3B3IRI2;A0A3B3IRQ8;A0A3B3ITF6;B4E1E0;A0A3B3ITB8;A0A3B3ITH9;A0A3B3ISY3	P17812;A0A3B3IRI2;A0A3B3IRQ8;A0A3B3ITF6;B4E1E0;A0A3B3ITB8	CTP synthase 1;CTP synthase	CTPS1			20	20	18	41.3	41.3	36.9	66.69	0	80.935	3647100000	262	1.18333	0.263273	0.892525	2.51702	26.1108	26.5372	25.8971	25.851	24.8231	25.1934	7.2465e+07	9.7384e+07	6.2487e+07	6.0522e+07	2.9682e+07	3.8368e+07
	1.16649	1.59871	Q9NRF8;H0Y5S6	Q9NRF8	CTP synthase 2	CTPS2			16	14	14	36.2	31.7	31.7	65.677	0	79.868	932760000	96	1.16649	0.263273	1.59871	2.48074	24.2928	24.1151	24.3189	23.8775	21.7237	22.3296	2.0553e+07	1.817e+07	2.0928e+07	1.5411e+07	3.4632e+06	5.2707e+06
	0.172684	0.114066	Q6PD62;H0YCE8	Q6PD62	RNA polymerase-associated protein CTR9 homolog	CTR9			17	17	17	22.1	22.1	22.1	133.5	0	110.57	835350000	155	0.172684	0.748624	0.114066	0.456199	24.0019	23.8255	24.3382	24.2227	23.5548	24.0459	1.6799e+07	1.4866e+07	2.1209e+07	1.9577e+07	1.2323e+07	1.7319e+07
	0.336871	-0.252719	P10619;X6R5C5;X6R8A1;U3KQ41;Q5JZH0;U3KQU6	P10619;X6R5C5;X6R8A1	Lysosomal protective protein;Lysosomal protective protein 32 kDa chain;Lysosomal protective protein 20 kDa chain;Carboxypeptidase	CTSA			6	6	6	14.2	14.2	14.2	54.465	0	238.85	860690000	85	0.336871	0.567791	-0.252719	-0.815826	24.8147	24.1668	24.304	24.2192	25.0179	24.8065	2.9511e+07	1.8833e+07	2.0712e+07	1.953e+07	3.3974e+07	2.9343e+07
	1.03185	-1.51532	P07858;E9PR54;E9PJ67;E9PCB3;E9PKQ7;E9PNL5;E9PHZ5;E9PLY3;E9PSG5;E9PQM1;R4GMQ5;E9PS78	P07858	Cathepsin B;Cathepsin B light chain;Cathepsin B heavy chain	CTSB			10	10	10	32.4	32.4	32.4	37.821	0	199.64	1708400000	148	1.03185	0.2755	-1.51532	-2.19734	23.6772	21.5522	23.3453	24.1244	24.7689	24.2274	1.3414e+07	3.0751e+06	1.0657e+07	1.8288e+07	2.8587e+07	1.9642e+07
	1.52984	-0.671012	P53634;H0YCY8	P53634	Dipeptidyl peptidase 1;Dipeptidyl peptidase 1 exclusion domain chain;Dipeptidyl peptidase 1 heavy chain;Dipeptidyl peptidase 1 light chain	CTSC			20	20	20	46	46	46	51.853	0	323.31	3820500000	308	1.52984	0.256886	-0.671012	-3.31475	26.4937	26.3283	26.5512	26.8956	27.5076	26.983	9.4494e+07	8.4255e+07	9.8336e+07	1.2485e+08	1.9081e+08	1.3265e+08
	2.28254	-0.724279	P07339;A0A1B0GVD5;A0A1B0GV23;A0A1B0GWE8;A0A1B0GU92;A0A1B0GU03;A0A1B0GW44;A0A1B0GVP3;C9JH19;F8WD96;H7C469;F8W787;H7C1V0;A0A1B0GV01;A0A1B0GVF1	P07339;A0A1B0GVD5;A0A1B0GV23;A0A1B0GWE8;A0A1B0GU92;A0A1B0GU03;A0A1B0GW44;A0A1B0GVP3;C9JH19;F8WD96;H7C469	Cathepsin D;Cathepsin D light chain;Cathepsin D heavy chain	CTSD			19	19	19	63.1	63.1	63.1	44.552	0	323.31	21108000000	833	2.28254	0.231102	-0.724279	-5.53205	27.9601	27.7169	27.934	28.3855	28.6712	28.7272	2.6112e+08	2.2061e+08	2.5643e+08	3.5065e+08	4.2747e+08	4.4437e+08
	1.08247	-1.07505	Q9UBX1;H0YD65	Q9UBX1;H0YD65	Cathepsin F	CTSF			4	4	4	8.7	8.7	8.7	53.365	0.0003427	5.6048	32003000	6	1.08247	0.272177	-1.07505	-2.30257	20.8243	20.4072	21.3825	21.3994	22.6559	21.7839	1.8567e+06	1.39052e+06	2.73392e+06	2.7661e+06	6.6084e+06	3.6108e+06
	0.86284	-0.63787	P09668;A0A087X0D5;E9PKT6	P09668;A0A087X0D5	Pro-cathepsin H;Cathepsin H mini chain;Cathepsin H;Cathepsin H heavy chain;Cathepsin H light chain	CTSH			3	3	3	10.4	10.4	10.4	37.393	0.00064925	4.4615	46246000	19	0.86284	0.300574	-0.63787	-1.85534	21.4083	21.1727	21.2618	21.245	22.2542	22.2572	2.7831e+06	2.3639e+06	2.5144e+06	2.4854e+06	5.0023e+06	5.0128e+06
	1.5978	-0.870834	P07711;Q5T8F0	P07711	Cathepsin L1;Cathepsin L1 heavy chain;Cathepsin L1 light chain	CTSL			5	5	5	26.1	26.1	26.1	37.564	0	176.96	817450000	97	1.5978	0.256886	-0.870834	-3.48458	24.3113	23.8166	23.8698	24.4826	25.0315	25.096	2.0817e+07	1.4774e+07	1.5329e+07	2.3442e+07	3.4295e+07	3.5863e+07
	0.248143	-0.45653	O60911	O60911	Cathepsin L2	CTSV			10	10	10	50.6	50.6	50.6	37.329	0	130.36	770190000	97	0.248143	0.6602	-0.45653	-0.62686	25.4221	25.0345	24.22	24.0762	25.9969	25.9732	4.496e+07	3.4367e+07	1.9541e+07	1.7687e+07	6.6965e+07	6.5872e+07
	1.5607	-2.04733	Q9UBR2	Q9UBR2	Cathepsin Z	CTSZ			4	4	4	16.8	16.8	16.8	33.868	0	23.823	68254000	23	1.5607	0.256886	-2.04733	-3.39127	21.6039	20.2163	21.7197	22.516	23.7017	23.4641	3.18721e+06	1.21815e+06	3.4537e+06	5.9979e+06	1.3643e+07	1.1572e+07
	1.03385	-0.372904	Q14247;H0YCD9;H0YEV2	Q14247	Src substrate cortactin	CTTN			16	16	16	46	46	46	61.585	0	323.31	2839100000	325	1.03385	0.2755	-0.372904	-2.20147	26.0194	26.0815	25.7592	26.0526	26.4375	26.4887	6.8015e+07	7.1011e+07	5.6791e+07	6.96e+07	9.088e+07	9.4167e+07
	0.223742	-0.155383	Q9P2B4;B1AMN7	Q9P2B4	CTTNBP2 N-terminal-like protein	CTTNBP2NL			15	15	15	35.7	35.7	35.7	70.157	0	36.417	336550000	82	0.223742	0.68811	-0.155383	-0.572882	22.91	22.6284	23.2828	23.4095	23.1367	22.7411	7.8813e+06	6.4836e+06	1.0205e+07	1.1142e+07	9.22219e+06	7.0106e+06
	1.12266	0.688719	Q13616;A0A590UJR3;A0A590UJ50;A0A590UJ21;A0A0C4DGX4;A0A590UK34;A0A590UJ56;A0A590UJC4;A0A590UJA0;A0A590UJM8;A0A590UJ97;A0A590UJ59	Q13616;A0A590UJR3;A0A590UJ50;A0A590UJ21;A0A0C4DGX4;A0A590UK34;A0A590UJ56;A0A590UJC4;A0A590UJA0	Cullin-1	CUL1			22	22	22	31.4	31.4	31.4	89.677	0	71.752	790520000	192	1.12266	0.266683	0.688719	2.38724	23.9577	24.5275	24.1458	23.8312	23.061	23.6727	1.6293e+07	2.4184e+07	1.8562e+07	1.4925e+07	8.75119e+06	1.3372e+07
	2.56864	0.566004	Q13617;A0A0A0MTN0;Q5T2B5;Q5T2B7	Q13617;A0A0A0MTN0;Q5T2B5	Cullin-2	CUL2			16	16	16	27.4	27.4	27.4	86.982	0	88.926	666640000	103	2.56864	0.186473	0.566004	6.62008	24.3725	24.5272	24.3023	23.942	23.7738	23.7882	2.172e+07	2.4178e+07	2.0688e+07	1.6116e+07	1.4343e+07	1.4486e+07
+	3.39299	0.806653	Q13618;A0A087WTG3;H7C1L6;A0A087X1R9;H7C399	Q13618	Cullin-3	CUL3			23	23	23	32	32	32	88.929	0	108.06	1116600000	150	3.39299	0.139386	0.806653	10.8835	25.0164	25.0707	24.901	24.2549	24.2324	24.0808	3.3939e+07	3.524e+07	3.1329e+07	2.002e+07	1.971e+07	1.7744e+07
	1.68372	0.337335	Q13619;A0A0A0MR50;A0A087WWN2	Q13619;A0A0A0MR50	Cullin-4A	CUL4A			20	17	17	31.1	27.1	27.1	87.679	0	93.488	856090000	178	1.68372	0.256886	0.337335	3.70665	24.4201	24.5506	24.2833	24.0245	24.0408	24.1767	2.2449e+07	2.4573e+07	2.0417e+07	1.7065e+07	1.7258e+07	1.8963e+07
	1.49671	0.632629	Q13620;A0A669KAX4;K4DI93;A0A669KAU9	Q13620;A0A669KAX4;K4DI93	Cullin-4B	CUL4B			21	21	18	26.7	26.7	23.4	103.98	0	153.13	1115400000	187	1.49671	0.256886	0.632629	3.23372	24.1316	24.4138	24.254	23.8164	23.2784	23.8068	1.8379e+07	2.2351e+07	2.0007e+07	1.4772e+07	1.0174e+07	1.4674e+07
	1.30904	0.66191	Q93034;H0YCA0	Q93034	Cullin-5	CUL5			23	23	23	29.9	29.9	29.9	90.954	0	198.71	959920000	192	1.30904	0.256919	0.66191	2.79449	23.3715	23.5153	23.7175	23.3019	22.6654	22.6513	1.0852e+07	1.199e+07	1.3794e+07	1.0341e+07	6.6522e+06	6.5876e+06
	1.43575	0.584435	O60888;C9IZG4;C9IZQ5	O60888;C9IZG4	Protein CutA	CUTA			5	5	5	41.3	41.3	41.3	19.116	0	59.817	2130200000	136	1.43575	0.256886	0.584435	3.08747	26.3425	26.9702	26.5685	25.9956	25.997	26.1353	8.5092e+07	1.3147e+08	9.952e+07	6.6904e+07	6.6969e+07	7.3706e+07
	0.914582	-0.524033	A0A2R8YDI1;A0A2R8Y852;P39880;A0A2R8Y8D0;O14529	A0A2R8YDI1;A0A2R8Y852;P39880	Homeobox protein cut-like 1	CUX1			16	16	6	17.4	17.4	6.8	148.57	0	50.133	397670000	121	0.914582	0.29207	-0.524033	-1.9587	22.7038	22.4375	22.8263	22.7043	23.4923	23.3431	6.8315e+06	5.6802e+06	7.4371e+06	6.8339e+06	1.18e+07	1.0641e+07
	0.7961	-1.33851	Q9P013	Q9P013	Spliceosome-associated protein CWC15 homolog	CWC15			4	4	4	19.2	19.2	19.2	26.624	0	45.356	45644000	14	0.7961	0.317997	-1.33851	-1.72337	23.5177	22.5078	20.8909	23.4751	23.5482	23.9088	1.201e+07	5.96399e+06	1.94439e+06	1.166e+07	1.2266e+07	1.5749e+07
	0.237503	-0.190759	Q9NXE8	Q9NXE8	Pre-mRNA-splicing factor CWC25 homolog	CWC25			4	4	4	14.6	14.6	14.6	49.647	0.00033772	5.2252	22924000	23	0.237503	0.672311	-0.190759	-0.60345	20.5679	20.7649	19.7763	20.391	20.712	20.5785	1.5544e+06	1.7818e+06	897980	1.375e+06	1.7176e+06	1.5658e+06
	0.375781	0.198472	Q6UX04;D6REK3	Q6UX04;D6REK3	Peptidyl-prolyl cis-trans isomerase CWC27 homolog	CWC27			8	8	8	30.7	30.7	30.7	53.846	0	181.93	817370000	139	0.375781	0.536454	0.198472	0.89592	24.7685	24.9197	24.9184	25.0368	24.2898	24.6847	2.858e+07	3.1738e+07	3.171e+07	3.4421e+07	2.0509e+07	2.6967e+07
	0.62091	1.61418	Q69YN2;A0A286YF56	Q69YN2	CWF19-like protein 1	CWF19L1			14	14	14	37.2	37.2	37.2	60.618	0	45.906	341600000	63	0.62091	0.377595	1.61418	1.38113	24.2737	23.8112	24.3609	23.95	23.4102	20.2431	2.0282e+07	1.4719e+07	2.1546e+07	1.6206e+07	1.1147e+07	1.24101e+06
+	2.64173	2.74411	Q2TBE0;H7C3G7;H0YE03	Q2TBE0;H7C3G7	CWF19-like protein 2	CWF19L2			7	7	7	9.3	9.3	9.3	103.79	0	12.659	229120000	27	2.64173	0.186473	2.74411	6.92551	23.3217	24.278	24.3034	20.9568	21.0339	21.6802	1.0484e+07	2.0343e+07	2.0704e+07	2.03522e+06	2.14696e+06	3.36033e+06
	1.90682	-1.04792	P78310	P78310	Coxsackievirus and adenovirus receptor	CXADR			14	14	14	46	46	46	40.029	0	323.31	2525100000	238	1.90682	0.256886	-1.04792	-4.32554	25.4288	25.5946	26.0232	26.4062	26.8346	26.9495	4.5167e+07	5.0668e+07	6.8195e+07	8.893e+07	1.1968e+08	1.296e+08
	0.613145	0.604006	Q9H5V9	Q9H5V9	UPF0428 protein CXorf56	CXorf56			2	2	2	11.7	11.7	11.7	25.624	0.00017662	6.3306	159560000	33	0.613145	0.380584	0.604006	1.366	23.098	23.1805	23.1838	22.3416	21.9117	23.397	8.978e+06	9.5065e+06	9.52849e+06	5.3147e+06	3.9452e+06	1.1046e+07
	0.688766	-1.16428	P00167;J3KNC7	P00167	Cytochrome b5	CYB5A			5	5	5	52.2	52.2	52.2	15.33	0	89.127	881180000	45	0.688766	0.349948	-1.16428	-1.51331	24.5621	26.137	25.2829	25.9416	27.7296	25.8037	2.4771e+07	7.3796e+07	4.0824e+07	6.4446e+07	2.2256e+08	5.8573e+07
	0.0982285	0.0648499	O43169;H3BUX2;D6RFH4;J3QR91	O43169;H3BUX2;D6RFH4	Cytochrome b5 type B	CYB5B			8	8	8	70	70	70	16.694	0	174.38	2297300000	181	0.0982285	0.851389	0.0648499	0.274108	27.0433	27.6488	27.3027	27.4232	27.4279	26.9492	1.3831e+08	2.1043e+08	1.6555e+08	1.7997e+08	1.8056e+08	1.2957e+08
	0.361178	-0.294829	Q9UHQ9;H7C0R7	Q9UHQ9;H7C0R7	NADH-cytochrome b5 reductase 1	CYB5R1			7	7	7	40	40	40	34.094	0	23.494	217890000	34	0.361178	0.549023	-0.294829	-0.86602	23.6054	22.9075	23.0568	23.0107	23.9318	23.5116	1.2762e+07	7.86779e+06	8.7252e+06	8.451e+06	1.6003e+07	1.1959e+07
	1.06145	0.412379	Q6BCY4;E9PMI2;E9PRM4;E9PIV9;E9PQW2	Q6BCY4;E9PMI2;E9PRM4;E9PIV9;E9PQW2	NADH-cytochrome b5 reductase 2	CYB5R2			7	7	7	37	37	37	31.458	0	29.638	337780000	47	1.06145	0.272639	0.412379	2.2587	24.0051	24.1776	23.9732	23.982	23.4691	23.4677	1.6837e+07	1.8975e+07	1.6469e+07	1.6569e+07	1.1612e+07	1.1601e+07
	0.65536	-0.330849	P00387;B1AHF3	P00387;B1AHF3	NADH-cytochrome b5 reductase 3;NADH-cytochrome b5 reductase 3 membrane-bound form;NADH-cytochrome b5 reductase 3 soluble form	CYB5R3			11	11	11	52.5	52.5	52.5	34.234	0	215.58	2913500000	251	0.65536	0.363497	-0.330849	-1.44823	26.1033	25.4623	25.9217	25.9867	26.4044	26.0888	7.2088e+07	4.6229e+07	6.3565e+07	6.6491e+07	8.8821e+07	7.1368e+07
	0.74968	-0.605507	P08574	P08574	Cytochrome c1, heme protein, mitochondrial	CYC1			10	10	10	35.7	35.7	35.7	35.422	0	56.177	2261300000	162	0.74968	0.32964	-0.605507	-1.63227	26.8658	25.8047	26.6122	26.8361	27.4085	26.8547	1.223e+08	5.8614e+07	1.0258e+08	1.198e+08	1.7815e+08	1.2136e+08
	0.715594	-1.06417	P99999;C9JFR7;CON__P62894	P99999;C9JFR7	Cytochrome c	CYCS			7	7	7	59	59	59	11.749	0	11.88	4859500000	164	0.715594	0.340064	-1.06417	-1.56564	28.5084	27.2566	28.0125	28.044	30.0264	28.8996	3.8184e+08	1.6035e+08	2.7077e+08	2.7675e+08	1.0936e+09	5.0078e+08
	1.03961	0.366177	Q7L576;A0A0G2JR96;A0A0G2JQT1;A0A0G2JRX2;A0A087WU52;A0A0G2JRV9;A0A087WWL1;A0A0G2JQH3;A0A087WVZ5	Q7L576;A0A0G2JR96;A0A0G2JQT1	Cytoplasmic FMR1-interacting protein 1	CYFIP1			20	20	9	18.7	18.7	8.9	145.18	0	179.27	1018700000	184	1.03961	0.274419	0.366177	2.21337	24.3294	24.0927	24.5102	24.0679	23.719	24.0469	2.108e+07	1.7891e+07	2.3895e+07	1.7586e+07	1.3808e+07	1.7331e+07
	0.443836	-0.26973	E7EVJ5;Q96F07;H7C229;E7EW33;H0YL50;A0A087WVE1;A0A087WTQ3;A0A087WWZ1;A0A087WZL7	E7EVJ5;Q96F07;H7C229;E7EW33	Cytoplasmic FMR1-interacting protein 2	CYFIP2			18	7	7	17.4	7.4	7.4	142.58	0	36.148	245490000	58	0.443836	0.481512	-0.26973	-1.03319	23.597	23.3822	23.9037	24.2952	23.8291	23.5678	1.2688e+07	1.0933e+07	1.5694e+07	2.0586e+07	1.4903e+07	1.2434e+07
	0.067982	0.116505	Q6UW02;E9PHG5;F8WBE2;C9J8K7;Q8WZ13	Q6UW02;E9PHG5	Cytochrome P450 20A1	CYP20A1			7	7	7	16.2	16.2	16.2	52.432	0	13.452	101110000	31	0.067982	0.894776	0.116505	0.19472	22.9272	22.3118	22.4481	22.7611	23.2343	21.3422	7.976e+06	5.2063e+06	5.7219e+06	7.1084e+06	9.86769e+06	2.6586e+06
	0.74012	-0.607138	Q96SQ9;M0R057;M0R152	Q96SQ9	Cytochrome P450 2S1	CYP2S1			6	6	6	14.1	14.1	14.1	55.816	0	66.936	448850000	49	0.74012	0.332533	-0.607138	-1.61356	25.1955	24.1796	24.7833	24.9099	25.7179	25.352	3.8423e+07	1.9002e+07	2.8875e+07	3.1523e+07	5.5191e+07	4.2827e+07
	0.102511	-0.178644	Q16850;A0A0C4DFL7;H7C0D0;C9IYR8	Q16850;A0A0C4DFL7	Lanosterol 14-alpha demethylase	CYP51A1			21	21	19	43.3	43.3	37	56.805	0	271.52	2877500000	271	0.102511	0.845377	-0.178644	-0.285059	25.4588	26.7291	25.6765	25.1674	26.487	26.7459	4.6116e+07	1.1124e+08	5.3627e+07	3.7682e+07	9.4056e+07	1.1254e+08
	0.686044	-2.11075	O00622	O00622	Protein CYR61	CYR61			16	16	16	64.6	64.6	64.6	42.026	0	80.03	1059400000	114	0.686044	0.350461	-2.11075	-1.508	24.308	21.2629	25.7361	26.7231	25.81	25.1061	2.077e+07	2.5164e+06	5.5889e+07	1.1078e+08	5.8829e+07	3.6115e+07
	0.0155213	0.021251	Q9Y4D1	Q9Y4D1	Disheveled-associated activator of morphogenesis 1	DAAM1			9	9	8	8.9	8.9	8.2	123.47	0	16.684	64487000	38	0.0155213	0.975242	0.021251	0.0468322	21.2418	21.6016	20.7912	20.4394	21.3926	21.7389	2.4798e+06	3.18218e+06	1.8146e+06	1.4219e+06	2.753e+06	3.4999e+06
	0.931496	-0.748669	Q14118;C9J196;C9JQL4;C9JYS1;C9JEN1	Q14118	Dystroglycan;Alpha-dystroglycan;Beta-dystroglycan	DAG1			15	15	15	22.1	22.1	22.1	97.44	0	76.914	1038900000	142	0.931496	0.288109	-0.748669	-1.99272	25.0002	23.9959	24.4925	24.813	25.6381	25.2834	3.3558e+07	1.673e+07	2.3603e+07	2.9475e+07	5.2221e+07	4.0839e+07
	1.18137	1.27689	Q3LXA3;H0YCY6;I3L252;E9PJG8;E9PQR1	Q3LXA3;H0YCY6;I3L252	Bifunctional ATP-dependent dihydroxyacetone kinase/FAD-AMP lyase (cyclizing);ATP-dependent dihydroxyacetone kinase;FAD-AMP lyase (cyclizing)	DAK;TKFC			12	12	12	26.4	26.4	26.4	58.946	0	86.952	564150000	76	1.18137	0.263273	1.27689	2.51278	24.4898	24.4146	24.6757	24.0072	22.2998	23.4424	2.3559e+07	2.2363e+07	2.6799e+07	1.6861e+07	5.1631e+06	1.1399e+07
	0.449663	-0.342103	P51398;V9GZ03;V9GYL9;V9GYA7;V9GYJ9;V9GZ61;V9GYW1;V9GYC9;V9GYJ3;V9GY11;V9GYF7	P51398;V9GZ03;V9GYL9	28S ribosomal protein S29, mitochondrial	DAP3			18	18	18	53.8	53.8	53.8	45.566	0	70.313	1238100000	131	0.449663	0.478529	-0.342103	-1.04482	25.4786	24.8148	24.5072	25.1112	25.5921	25.1236	4.6754e+07	2.9513e+07	2.3845e+07	3.6244e+07	5.0582e+07	3.6555e+07
	0.560756	-0.381727	O43293;M0QYW5;M0R0D0	O43293	Death-associated protein kinase 3	DAPK3			6	6	6	15	15	15	52.535	0	11.938	262120000	79	0.560756	0.407677	-0.381727	-1.26378	23.1277	22.8526	23.3664	23.3372	24.0114	23.1434	9.1651e+06	7.5738e+06	1.0814e+07	1.0597e+07	1.691e+07	9.265e+06
	0.547507	0.228816	P14868;H7BZ35;H7C278;C9JQM9;C9J7S3;C9JLC1	P14868	Aspartate--tRNA ligase, cytoplasmic	DARS			31	31	31	59.3	59.3	59.3	57.136	0	323.31	5477600000	629	0.547507	0.414439	0.228816	1.23786	25.8571	26.0293	26.056	26.0993	25.5588	25.5979	6.0781e+07	6.8484e+07	6.9767e+07	7.1891e+07	4.9427e+07	5.0784e+07
	0.153995	-0.177501	Q6PI48;A0A3B3IS01;A0A3B3IT01;A0A3B3ISK7;A0A3B3ITS3;A0A3B3IS54;A0A3B3ITK9	Q6PI48;A0A3B3IS01;A0A3B3IT01;A0A3B3ISK7;A0A3B3ITS3;A0A3B3IS54	Aspartate--tRNA ligase, mitochondrial	DARS2			8	8	8	15.8	15.8	15.8	73.562	0	55.919	504700000	83	0.153995	0.77212	-0.177501	-0.411997	24.984	23.9927	23.7841	24.0323	24.7934	24.4676	3.3185e+07	1.6693e+07	1.4445e+07	1.7157e+07	2.9078e+07	2.32e+07
	0.548606	0.20062	Q9UER7;Q4VX54;A0A0G2JJZ4	Q9UER7	Death domain-associated protein 6	DAXX			6	6	6	11.5	11.5	11.5	81.372	0	24.507	216860000	32	0.548606	0.41382	0.20062	1.24001	23.9573	24.2579	24.0457	23.8983	23.6468	24.1139	1.6288e+07	2.0061e+07	1.7317e+07	1.5635e+07	1.3134e+07	1.8156e+07
	0.350935	-0.164806	Q96EP5;K7EQ55;K7EK33;K7EQ02	Q96EP5;K7EQ55;K7EK33;K7EQ02	DAZ-associated protein 1	DAZAP1			10	10	10	34.6	34.6	34.6	43.383	0	249.83	2020100000	168	0.350935	0.557318	-0.164806	-0.844935	26.4561	26.3086	26.8894	26.5671	26.8703	26.7111	9.20639e+07	8.3114e+07	1.2431e+08	9.9424e+07	1.2268e+08	1.0986e+08
	1.0088	1.2244	P07108;A0A0A0MTI5;B8ZWD1	P07108;A0A0A0MTI5;B8ZWD1	Acyl-CoA-binding protein	DBI			5	5	5	64.4	64.4	64.4	10.044	0	84.586	7102600000	238	1.0088	0.276994	1.2244	2.1499	26.6431	28.0827	27.7993	27.0064	25.9283	25.9173	1.048e+08	2.8427e+08	2.3358e+08	1.3481e+08	6.3853e+07	6.337e+07
	1.36407	-0.429397	Q16643;D6R9Q9;D6RFI1	Q16643	Drebrin	DBN1			20	20	6	48.2	48.2	26.5	71.428	0	323.31	11811000000	489	1.36407	0.256886	-0.429397	-2.91998	28.4523	28.3427	28.3419	28.5766	29.0676	28.7809	3.6728e+08	3.4041e+08	3.4023e+08	4.0033e+08	5.6264e+08	4.6122e+08
	2.63788	0.743552	Q9UJU6;B4DDD6;H0Y5J4;F8WBG8;F8WC20;F8WBB2;F8WFE1;F2Z2V3;F8WB73;F8WCK3;F2Z3E3;H7C111	Q9UJU6;B4DDD6;H0Y5J4	Drebrin-like protein	DBNL			15	15	15	46.7	46.7	46.7	48.207	0	60.682	603590000	91	2.63788	0.186473	0.743552	6.90912	24.6899	24.7304	24.6163	23.874	24.135	23.7969	2.7064e+07	2.7835e+07	2.5718e+07	1.5374e+07	1.8423e+07	1.4574e+07
	1.1184	-0.78282	P11182;Q5VVL7	P11182;Q5VVL7	Lipoamide acyltransferase component of branched-chain alpha-keto acid dehydrogenase complex, mitochondrial	DBT			17	17	17	50.6	50.6	50.6	53.486	0	76.343	2076700000	237	1.1184	0.267457	-0.78282	-2.37822	25.4382	24.6253	25.2689	25.8928	26.2697	25.5184	4.5462e+07	2.588e+07	4.043e+07	6.2304e+07	8.0903e+07	4.8061e+07
	1.12402	-0.666328	Q9NV06;A0A087WT20;B3KME9;E5RHM4;A0A087X1F8	Q9NV06;A0A087WT20;B3KME9	DDB1- and CUL4-associated factor 13	DCAF13			16	16	16	46.7	46.7	46.7	51.402	0	37.604	381690000	79	1.12402	0.266683	-0.666328	-2.3901	23.4868	23.409	23.7682	23.996	24.7328	23.9341	1.1755e+07	1.1138e+07	1.4287e+07	1.6731e+07	2.7882e+07	1.6028e+07
	0.950154	0.364712	P61962;A0A087WWI6	P61962	DDB1- and CUL4-associated factor 7	DCAF7			10	10	10	32.5	32.5	32.5	38.926	0	68.856	803980000	102	0.950154	0.2846	0.364712	2.0304	23.9123	24.3975	24.3376	24.0022	23.677	23.874	1.5788e+07	2.2099e+07	2.12e+07	1.6803e+07	1.3412e+07	1.5374e+07
	0.919032	-1.04877	Q8WVC6;K7ESP4	Q8WVC6;K7ESP4	Dephospho-CoA kinase domain-containing protein	DCAKD			4	4	4	24.2	24.2	24.2	26.55	0	23.515	271210000	31	0.919032	0.2913	-1.04877	-1.96764	22.2536	23.0382	23.8226	23.65	24.6114	23.9993	5.00034e+06	8.6137e+06	1.4836e+07	1.3163e+07	2.5632e+07	1.6769e+07
	1.28247	1.23927	O15075;Q5VZY9	O15075;Q5VZY9	Serine/threonine-protein kinase DCLK1	DCLK1			16	16	14	28.8	28.8	26.4	82.223	0	258.37	572530000	50	1.28247	0.260607	1.23927	2.73482	22.6887	21.8043	22.7622	21.6376	20.5326	21.3673	6.7607e+06	3.6622e+06	7.1138e+06	3.2626e+06	1.51677e+06	2.7051e+06
	0.295458	0.564182	Q9NPI6;A0A087WT55;A0A087WVE6;A0A087WXD0	Q9NPI6;A0A087WT55;A0A087WVE6	mRNA-decapping enzyme 1A	DCP1A			8	8	8	20.1	20.1	20.1	63.278	0	32.556	368700000	59	0.295458	0.608298	0.564182	0.728883	22.6334	22.8096	22.5199	23.0356	20.5659	22.6689	6.5065e+06	7.3517e+06	6.0139e+06	8.5982e+06	1.55223e+06	6.6684e+06
	0.382855	-0.332111	Q8IZD4;F5GZK9;F5H4R4;B4DVJ6	Q8IZD4;F5GZK9	mRNA-decapping enzyme 1B	DCP1B			5	5	5	16.2	16.2	16.2	67.722	0	22.128	86808000	28	0.382855	0.530017	-0.332111	-0.910341	21.5267	22.4845	22.4871	22.6142	22.7276	22.1528	3.02129e+06	5.8681e+06	5.8789e+06	6.4203e+06	6.9453e+06	4.663e+06
	1.27886	0.924839	Q8IU60;H0Y9T5	Q8IU60;H0Y9T5	m7GpppN-mRNA hydrolase	DCP2			4	4	4	11.7	11.7	11.7	48.423	0.00018238	7.1761	136000000	25	1.27886	0.260976	0.924839	2.72677	23.3142	23.1839	23.3108	22.7037	21.6724	22.6583	1.043e+07	9.529e+06	1.0405e+07	6.8312e+06	3.3423e+06	6.6194e+06
	0.630532	0.695702	Q96C86;A0A3B3ITF0	Q96C86	m7GpppX diphosphatase	DCPS			7	7	7	29.4	29.4	29.4	38.608	0	29.497	138070000	41	0.630532	0.373342	0.695702	1.39987	22.7159	23.3917	22.639	22.8123	21.3702	22.477	6.8892e+06	1.1005e+07	6.5316e+06	7.365e+06	2.71071e+06	5.8377e+06
	1.51876	1.4929	P32321;D6RBJ9;D6R9S0;D6RBN2;D6RC36;D6RAR9;D6RAD7	P32321;D6RBJ9;D6R9S0;D6RBN2	Deoxycytidylate deaminase	DCTD			9	9	9	64	64	64	20.016	0	28.866	409440000	74	1.51876	0.256886	1.4929	3.28753	23.5114	23.6093	23.0657	22.568	21.1197	22.02	1.1957e+07	1.2797e+07	8.7797e+06	6.2178e+06	2.2786e+06	4.2529e+06
	1.18597	0.444601	E7EX90;Q6AWB1;E7EWF7;C9JZA4;C9JTE5;C9JJN7;C9JJD0;C9JKG6;E9PCY0;C9J1B7	E7EX90		DCTN1			41	41	1	50.2	50.2	3.3	139.09	0	323.31	2698700000	369	1.18597	0.263273	0.444601	2.52272	23.889	24.0653	23.9556	23.8625	23.3615	23.3522	1.5535e+07	1.7554e+07	1.6269e+07	1.5252e+07	1.0777e+07	1.0708e+07
	2.27098	0.527603	Q13561;H0YI98;F8W1I6;F8VW18;F8VX93;F8VRV7;H0YHL1;F8W0U6	Q13561;H0YI98;F8W1I6;F8VW18	Dynactin subunit 2	DCTN2			17	17	17	62.3	62.3	62.3	44.23	0	323.31	3387100000	287	2.27098	0.231102	0.527603	5.49142	25.1485	25.3361	25.275	24.8817	24.6639	24.6312	3.7192e+07	4.2358e+07	4.06e+07	3.0912e+07	2.6581e+07	2.5986e+07
	0.329236	0.394596	O75935;X6RCK5;X6RA56;A0A0A0MRV8;X6RLR1	O75935;X6RCK5;X6RA56;A0A0A0MRV8;X6RLR1	Dynactin subunit 3	DCTN3			7	7	7	39.8	39.8	39.8	21.119	0	24.878	472920000	79	0.329236	0.574097	0.394596	0.799939	22.9492	23.3017	23.0449	23.1064	21.7444	23.2614	8.0986e+06	1.034e+07	8.654e+06	9.03039e+06	3.5132e+06	1.0055e+07
	0.20433	0.162054	Q9UJW0;H9KVE0;E5RGG1;E5RI97;E5RK21	Q9UJW0	Dynactin subunit 4	DCTN4			17	17	17	54.1	54.1	54.1	52.337	0	122.42	1096300000	134	0.20433	0.710303	0.162054	0.529161	23.9207	24.7041	24.0904	24.1972	23.6988	24.333	1.588e+07	2.7332e+07	1.7862e+07	1.9235e+07	1.3616e+07	2.1133e+07
	0.785336	0.29579	Q9BTE1;H3BR94;H3BUD2;H3BS05;I3L0U8	Q9BTE1;H3BR94	Dynactin subunit 5	DCTN5			5	5	5	41.8	41.8	41.8	20.126	0	29.763	182990000	62	0.785336	0.320332	0.29579	1.7022	21.5065	21.2554	21.6847	21.4243	21.1079	21.0271	2.9793e+06	2.5033e+06	3.3709e+06	2.8142e+06	2.26e+06	2.1369e+06
	1.78057	1.78923	Q96GG9;C9JVE2;C9J8R4;C9JRU6;C9J0B2	Q96GG9;C9JVE2;C9J8R4;C9JRU6;C9J0B2	DCN1-like protein 1;DCN1-like protein	DCUN1D1			6	6	6	26.3	26.3	26.3	30.124	0	72.524	538570000	67	1.78057	0.256886	1.78923	3.96745	24.3401	24.5294	24.1223	22.9074	21.6741	23.0426	2.1238e+07	2.4215e+07	1.8261e+07	7.867e+06	3.3463e+06	8.6399e+06
	1.32604	1.22675	Q9BTE7;E9PM04;H0YCN4;E9PQV9;H0Y9C5;J3QQL8	Q9BTE7;E9PM04;H0YCN4;E9PQV9	DCN1-like protein 5;DCN1-like protein	DCUN1D5			8	8	5	36.7	36.7	27	27.508	0	44.411	166470000	50	1.32604	0.256886	1.22675	2.83299	23.34	23.3769	22.6721	22.3315	21.1715	22.2058	1.0618e+07	1.0893e+07	6.6831e+06	5.2776e+06	2.3619e+06	4.8373e+06
	0.755587	-0.72235	Q7Z4W1;J3KS22;J3QL34;J3QS36;J3KRZ4;J3QS45;J3KSZ5;J3QRQ2	Q7Z4W1;J3KS22;J3QL34;J3QS36;J3KRZ4	L-xylulose reductase	DCXR			9	9	9	42.2	42.2	42.2	25.913	0	39.192	534250000	85	0.755587	0.328353	-0.72235	-1.64384	22.6991	22.4201	23.0495	23.2468	24.2155	22.8734	6.8092e+06	5.612e+06	8.6813e+06	9.9535e+06	1.948e+07	7.6839e+06
	0.669079	0.507613	O94760;B4DYP1	O94760;B4DYP1	N(G),N(G)-dimethylarginine dimethylaminohydrolase 1	DDAH1			12	12	11	56.8	56.8	56.8	31.121	0	75.23	919700000	159	0.669079	0.358351	0.507613	1.47495	24.2831	23.6878	23.7146	23.7753	22.8337	23.5537	2.0414e+07	1.3513e+07	1.3766e+07	1.4357e+07	7.4755e+06	1.2313e+07
	1.83004	1.49976	O95865;A0A140T971;Q5SSV3;Q5SRR8;H0Y7N1	O95865;A0A140T971;Q5SSV3;Q5SRR8;H0Y7N1	N(G),N(G)-dimethylarginine dimethylaminohydrolase 2	DDAH2			6	5	5	33	33	33	29.644	0	323.31	1365900000	103	1.83004	0.256886	1.49976	4.10523	24.9063	24.97	25.0292	24.1948	23.0695	23.142	3.1444e+07	3.2865e+07	3.4241e+07	1.9202e+07	8.8028e+06	9.2562e+06
	0.45292	-0.111132	Q16531;F5GY55;F5H2L3;F5GWI0;F5GZY8;F5GYG8;F5H198	Q16531;F5GY55	DNA damage-binding protein 1	DDB1			31	31	31	29.9	29.9	29.9	126.97	0	127.33	3747800000	437	0.45292	0.476608	-0.111132	-1.0513	26.0281	26.0633	25.9961	26.0179	26.056	26.3469	6.8428e+07	7.0119e+07	6.6926e+07	6.7949e+07	6.9763e+07	8.5353e+07
	0.690034	-1.14902	Q92466;A0A087WYT8;A0A087X0X5;A0A087WW71	Q92466;A0A087WYT8;A0A087X0X5	DNA damage-binding protein 2	DDB2			5	5	5	16.2	16.2	16.2	47.863	0.00018332	7.2563	125360000	30	0.690034	0.349891	-1.14902	-1.51578	22.8706	20.5204	22.1056	23.2743	22.3629	23.3065	7.6688e+06	1.50404e+06	4.5128e+06	1.0145e+07	5.3939e+06	1.0374e+07
+	2.55761	1.76169	Q5TDH0;H0YII4;H0YI90	Q5TDH0	Protein DDI1 homolog 2	DDI2			8	8	8	30.8	30.8	30.8	44.522	0	22.445	382170000	60	2.55761	0.186473	1.76169	6.57502	24.3936	23.9429	23.566	22.0253	22.1572	22.4349	2.2039e+07	1.6126e+07	1.2419e+07	4.2684e+06	4.6773e+06	5.67e+06
	0.960182	-0.331795	P39656;A0A0C4DGS1;U3KQ84	P39656;A0A0C4DGS1;U3KQ84	Dolichyl-diphosphooligosaccharide--protein glycosyltransferase 48 kDa subunit	DDOST			12	12	12	34	34	34	50.8	0	323.31	4300700000	179	0.960182	0.28145	-0.331795	-2.05071	27.3442	27.4474	27.5255	27.5981	28.076	27.6384	1.7038e+08	1.8302e+08	1.932e+08	2.0317e+08	2.8296e+08	2.0892e+08
	2.22501	1.15319	P30046;J3KQ18;A6NHG4;H7C342;B5MC82	P30046;J3KQ18	D-dopachrome decarboxylase	DDT			5	5	5	46.6	46.6	46.6	12.712	0	32.71	1800700000	76	2.22501	0.231155	1.15319	5.33217	27.0627	26.7588	27.143	26.1852	25.5747	25.745	1.4018e+08	1.1355e+08	1.482e+08	7.63e+07	4.9975e+07	5.6235e+07
	0.970115	0.527088	Q92499;F1T0B3;A0A087X2G1	Q92499;F1T0B3;A0A087X2G1	ATP-dependent RNA helicase DDX1	DDX1			35	35	35	52.8	52.8	52.8	82.431	0	323.31	13755000000	889	0.970115	0.280449	0.527088	2.07088	27.5353	27.5353	27.5011	27.4911	26.646	26.8535	1.9452e+08	1.9452e+08	1.8996e+08	1.8864e+08	1.0501e+08	1.2126e+08
	1.0606	-0.620612	Q13206;E9PIF2;A0A3B3ISR7	Q13206;E9PIF2;A0A3B3ISR7	Probable ATP-dependent RNA helicase DDX10	DDX10			15	15	15	21.6	21.6	21.6	100.89	0	51.372	796280000	172	1.0606	0.272639	-0.620612	-2.25691	24.0832	23.3573	24.0764	24.7249	24.3329	24.321	1.7773e+07	1.0746e+07	1.769e+07	2.7729e+07	2.1131e+07	2.0958e+07
	1.23018	0.876914	A8MPP1;Q92771;Q96FC9;H0YFY8;H0YGL4	A8MPP1;Q92771;Q96FC9	Putative ATP-dependent RNA helicase DDX11-like protein 8;Putative ATP-dependent RNA helicase DDX12;Probable ATP-dependent RNA helicase DDX11	DDX11L8;DDX12P;DDX11			7	7	7	8.7	8.7	8.7	101.81	0	15.268	95406000	30	1.23018	0.261313	0.876914	2.61902	22.7164	22.853	21.8559	21.8193	21.4014	21.5738	6.8914e+06	7.5758e+06	3.7956e+06	3.7006e+06	2.7698e+06	3.1215e+06
	0.107031	0.051911	A0A5H1ZRQ2;Q92841;A0A1X7SBZ2;A0A0U1RQJ0	A0A5H1ZRQ2;Q92841;A0A1X7SBZ2	Probable ATP-dependent RNA helicase DDX17	DDX17			40	27	27	46	34.6	34.6	80.439	0	195.07	11748000000	630	0.107031	0.838952	0.051911	0.296549	27.2704	27.4915	27.7284	27.6517	27.2555	27.4274	1.6189e+08	1.887e+08	2.2237e+08	2.1086e+08	1.6022e+08	1.805e+08
	1.71255	-0.580153	Q9NVP1;H7C452	Q9NVP1	ATP-dependent RNA helicase DDX18	DDX18			27	27	27	51.6	51.6	51.6	75.406	0	323.31	5945100000	462	1.71255	0.256886	-0.580153	-3.78309	27.7266	27.2815	27.7429	28.152	28.2135	28.1259	2.2209e+08	1.6314e+08	2.2462e+08	2.9827e+08	3.1125e+08	2.9292e+08
	0.665576	0.267644	Q9NUU7;I3L0H8;F6QDS0;I3L352;H3BTB3;J3QRH0;H3BSL8;Q9UHL0;H3BP36;H3BP50;H0YD26;A0A1B0GV69;E9PR46;J3QL17	Q9NUU7;I3L0H8;F6QDS0;I3L352	ATP-dependent RNA helicase DDX19A	DDX19A			23	23	6	58.6	58.6	18.4	53.974	0	230.47	2025500000	265	0.665576	0.360142	0.267644	1.46812	25.5696	25.7754	25.7921	25.6847	25.1219	25.5276	4.9799e+07	5.7433e+07	5.8103e+07	5.3935e+07	3.6512e+07	4.8369e+07
	1.80371	2.11826	Q9UMR2;H3BQK0;H3BMQ5;H3BN59	Q9UMR2;H3BQK0	ATP-dependent RNA helicase DDX19B	DDX19B			19	2	2	53.2	9.2	9.2	53.926	0	52.033	167570000	46	1.80371	0.256886	2.11826	4.0315	23.3117	22.7347	23.0499	21.6792	19.9785	21.0839	1.0412e+07	6.9794e+06	8.6839e+06	3.35798e+06	1.03308e+06	2.22268e+06
	0.563793	0.219561	Q9UHI6;E9PJ60	Q9UHI6	Probable ATP-dependent RNA helicase DDX20	DDX20			12	12	12	21.5	21.5	21.5	92.239	0	80.731	376750000	90	0.563793	0.406474	0.219561	1.26971	23.3602	23.9178	23.7901	23.5412	23.4105	23.4578	1.0768e+07	1.5848e+07	1.4506e+07	1.2207e+07	1.115e+07	1.1521e+07
	0.845709	-0.478157	Q9NR30	Q9NR30	Nucleolar RNA helicase 2	DDX21			48	48	45	60.8	60.8	58.9	87.343	0	323.31	19912000000	1140	0.845709	0.306093	-0.478157	-1.82133	29.131	28.4865	28.6616	28.8817	29.393	29.439	5.8792e+08	3.761e+08	4.2462e+08	4.9459e+08	7.0499e+08	7.278e+08
	0.225027	-0.0743389	Q9BUQ8;H0YI52;F8VVA2	Q9BUQ8	Probable ATP-dependent RNA helicase DDX23	DDX23			19	19	19	27.8	27.8	27.8	95.581	0	47.2	1671200000	267	0.225027	0.686264	-0.0743389	-0.57575	24.8736	24.9333	25.215	25.1824	24.9356	25.1268	3.0739e+07	3.2038e+07	3.8947e+07	3.8077e+07	3.209e+07	3.6638e+07
	2.05397	-0.52311	Q9GZR7;G3V529;F5GYL3;A0A1W2PRR2;A0A087WXU8	Q9GZR7;G3V529;F5GYL3;A0A1W2PRR2;A0A087WXU8	ATP-dependent RNA helicase DDX24	DDX24			28	28	28	41.7	41.7	41.7	96.331	0	141.68	1715400000	286	2.05397	0.256886	-0.52311	-4.77135	24.6911	24.7671	24.941	25.4441	25.1694	25.3551	2.7087e+07	2.8552e+07	3.221e+07	4.5649e+07	3.7734e+07	4.2918e+07
	1.12467	-0.423199	Q96GQ7;B7Z6D5;A0A087X059;A0A087WYH5	Q96GQ7;B7Z6D5	Probable ATP-dependent RNA helicase DDX27	DDX27			25	25	25	38.2	38.2	38.2	89.834	0	129.02	2451200000	316	1.12467	0.266683	-0.423199	-2.39148	25.4438	25.1555	25.2186	25.4287	25.9615	25.6973	4.5639e+07	3.7374e+07	3.9044e+07	4.5164e+07	6.5343e+07	5.4407e+07
	2.57419	-0.595345	F8WAJ0;Q9H8H2	F8WAJ0;Q9H8H2	Probable ATP-dependent RNA helicase DDX31	DDX31			8	8	8	19.7	19.7	19.7	83.515	0	22.956	89087000	32	2.57419	0.186473	-0.595345	-6.64287	22.1915	21.9131	22.1117	22.7205	22.6031	22.6787	4.7897e+06	3.9491e+06	4.5319e+06	6.9114e+06	6.3711e+06	6.7136e+06
	0.795558	0.256258	O00148;K7EQN7;K7EPJ3;A0A0D9SEM9;K7EN69;K7ENP6;K7EL56;K7EIL8;F6SXL5	O00148;K7EQN7	ATP-dependent RNA helicase DDX39A	DDX39A			23	10	10	65.6	38.9	38.9	49.129	0	109	1507900000	264	0.795558	0.317997	0.256258	1.7223	25.277	25.5662	25.6411	25.4226	25.0829	25.2101	4.0657e+07	4.9683e+07	5.2327e+07	4.4973e+07	3.5539e+07	3.8814e+07
	0.409003	0.200383	Q13838;Q5STU3;A0A0G2JJZ9;A0A140T9X3;F6WLT2;F6TRA5;A0A0A0MT12;F6S4E6;A0A140T9X9;A0A140TA18;F6UJC5;A0A140T996;A0A140T973;A0A140T9K1;A0A140T9L4;H0Y400;F6R6M7;F6QYI9;A0A0G2JJL7;A0A0G2JHN7;F6S2B7;F6U6E2;H0YCC6;A0A140T9N3;A0A140T9K2	Q13838;Q5STU3;A0A0G2JJZ9;A0A140T9X3;F6WLT2;F6TRA5;A0A0A0MT12;F6S4E6;A0A140T9X9;A0A140TA18;F6UJC5;A0A140T996	Spliceosome RNA helicase DDX39B	DDX39B			28	28	15	70.1	70.1	47.2	48.991	0	323.31	24151000000	1313	0.409003	0.506424	0.200383	0.963318	28.7854	28.6852	28.8611	28.8489	28.1829	28.6986	4.6266e+08	4.3161e+08	4.8758e+08	4.835e+08	3.0472e+08	4.3565e+08
	1.00495	0.374915	O00571;A0A0D9SF53;A0A0D9SG12;A0A2R8YF78;A0A0D9SFB3;A0A2R8YFS5;A0A2R8Y4A4;A0A2U3TZJ9;A0A2R8YCW1;A0A2R8Y5G6;A0A2R8YFR4;A0A2R8Y645;F6S8Q4;A0A2R8Y7T2;A0A2R8YDT5;A0A2R8YDH3;A0A0J9YVQ7;A0A087WVZ1;C9J081;A0A2R8Y650;A0A2R8YCU0;A0A087WX09;A0A2R8Y770;A0A2R8Y4D2;Q9NQI0;A0A2R8YF89;D6RCM4	O00571;A0A0D9SF53;A0A0D9SG12;A0A2R8YF78;A0A0D9SFB3;A0A2R8YFS5;A0A2R8Y4A4;A0A2U3TZJ9;A0A2R8YCW1;A0A2R8Y5G6;A0A2R8YFR4;A0A2R8Y645;F6S8Q4;A0A2R8Y7T2;A0A2R8YDT5;A0A2R8YDH3	ATP-dependent RNA helicase DDX3X	DDX3X			29	28	11	40	40	16.3	73.243	0	238.1	5365700000	438	1.00495	0.27768	0.374915	2.14199	26.6034	27.1745	26.7286	26.5037	26.4185	26.4595	1.0196e+08	1.5147e+08	1.112e+08	9.5153e+07	8.9694e+07	9.22769e+07
	0.176433	0.160383	Q9UJV9;A0A499FJW5;D6RGI7;H0YA06;H0Y8L8	Q9UJV9	Probable ATP-dependent RNA helicase DDX41	DDX41			17	17	17	34.6	34.6	34.6	69.837	0	104.68	626080000	132	0.176433	0.744057	0.160383	0.464963	24.0276	23.7357	23.6607	23.8901	23.0017	24.051	1.7101e+07	1.3969e+07	1.3261e+07	1.5547e+07	8.3985e+06	1.7381e+07
	1.53366	0.525159	Q86XP3;A0A0A0MSJ0;J3QRI2;J3KTK9;J3KRE3	Q86XP3;A0A0A0MSJ0	ATP-dependent RNA helicase DDX42	DDX42			27	27	27	41.7	41.7	41.7	102.97	0	208.08	3127400000	376	1.53366	0.256886	0.525159	3.32416	25.3173	25.4821	25.399	25.0811	24.5811	24.9607	4.1808e+07	4.6867e+07	4.4246e+07	3.5494e+07	2.5099e+07	3.2653e+07
	0.890177	0.635726	A0A0C4DG89;Q7L014;D6RJA6;H0Y9U3	A0A0C4DG89;Q7L014	Probable ATP-dependent RNA helicase DDX46	DDX46			38	38	38	45.7	45.7	45.7	117.46	0	266.57	3251400000	522	0.890177	0.295296	0.635726	1.90982	24.9097	25.2545	25.0471	24.9368	23.8472	24.5201	3.1518e+07	4.0027e+07	3.4669e+07	3.2116e+07	1.5091e+07	2.406e+07
	0.197215	-0.12995	Q9H0S4;F5H1N9	Q9H0S4	Probable ATP-dependent RNA helicase DDX47	DDX47			10	10	10	34.1	34.1	34.1	50.646	0	85.888	908490000	125	0.197215	0.718485	-0.12995	-0.512948	25.3142	24.6831	25.2978	25.3891	24.9387	25.3571	4.172e+07	2.6938e+07	4.1246e+07	4.3943e+07	3.2159e+07	4.2979e+07
	0.196029	-0.210501	Q9Y6V7;M0R1S3;M0QZC0;M0R0K1	Q9Y6V7	Probable ATP-dependent RNA helicase DDX49	DDX49			5	5	5	16.4	16.4	16.4	54.226	0	16.051	375340000	45	0.196029	0.718806	-0.210501	-0.510234	24.8335	23.7237	24.9978	24.898	24.5503	24.7381	2.9897e+07	1.3853e+07	3.3503e+07	3.1264e+07	2.4569e+07	2.7985e+07
	1.1424	0.254905	P17844;J3KTA4;J3KRZ1;J3QSF1;J3QRQ7;J3KRX8;J3KTQ4;X6RLV5;J3QR02;J3QLG9;J3QR62;J3QRN5	P17844;J3KTA4	Probable ATP-dependent RNA helicase DDX5	DDX5			42	42	29	59.9	59.9	48.2	69.147	0	323.31	25702000000	1323	1.1424	0.265159	0.254905	2.42919	29.1412	29.1976	28.9285	28.716	28.8442	28.9423	5.9208e+08	6.1568e+08	5.109e+08	4.4093e+08	4.8193e+08	5.1584e+08
	1.1039	-0.586957	Q9BQ39;A0A087WVC1	Q9BQ39;A0A087WVC1	ATP-dependent RNA helicase DDX50	DDX50			26	23	23	49.9	46	46	82.564	0	97.159	1038100000	191	1.1039	0.269455	-0.586957	-2.34758	25.0128	24.307	25.0664	25.4227	25.4441	25.2802	3.3854e+07	2.0756e+07	3.5134e+07	4.4978e+07	4.5651e+07	4.0748e+07
	0.168158	-0.148957	Q8N8A6	Q8N8A6	ATP-dependent RNA helicase DDX51	DDX51			7	7	7	16.4	16.4	16.4	72.456	0	69.842	191380000	30	0.168158	0.754792	-0.148957	-0.445576	23.882	23.0648	22.8912	23.1824	23.4514	23.6511	1.546e+07	8.7739e+06	7.7792e+06	9.5194e+06	1.147e+07	1.3173e+07
	0.464899	-0.266235	Q9Y2R4;A0A087X121;A0A087X1P7;A0A087WTD6;A0A087X069	Q9Y2R4	Probable ATP-dependent RNA helicase DDX52	DDX52			8	8	8	16.9	16.9	16.9	67.497	0	163.14	1141300000	133	0.464899	0.469097	-0.266235	-1.07512	25.6883	25.3224	25.2406	25.2718	25.8779	25.9003	5.4068e+07	4.1958e+07	3.9644e+07	4.0511e+07	6.1665e+07	6.2626e+07
	0.690132	-0.152086	Q8TDD1;F8VRX4;H0YHZ9	Q8TDD1	ATP-dependent RNA helicase DDX54	DDX54			15	15	15	20.4	20.4	20.4	98.594	0	71.66	636940000	98	0.690132	0.349891	-0.152086	-1.51597	24.662	24.6033	24.6296	24.6023	24.8063	24.9426	2.6546e+07	2.5488e+07	2.5957e+07	2.547e+07	2.9339e+07	3.2245e+07
	1.63666	0.846324	Q8NHQ9;F5H5U2	Q8NHQ9;F5H5U2	ATP-dependent RNA helicase DDX55	DDX55			5	5	5	10.5	10.5	10.5	68.546	0	17.492	105230000	37	1.63666	0.256886	0.846324	3.58397	22.7428	22.7519	22.5251	21.7392	21.4899	22.2516	7.0187e+06	7.063e+06	6.0358e+06	3.5007e+06	2.9452e+06	4.9935e+06
	1.2156	-0.641273	Q9NY93;G3V0G3;H7C3E9;F8WDT8;F8WEI3;H7BZN7	Q9NY93;G3V0G3;H7C3E9;F8WDT8	Probable ATP-dependent RNA helicase DDX56	DDX56			14	14	14	32.5	32.5	32.5	61.589	0	57.557	382040000	88	1.2156	0.261313	-0.641273	-2.58711	23.2924	23.304	23.4936	23.5266	24.2575	24.2296	1.0273e+07	1.0356e+07	1.1811e+07	1.2084e+07	2.0056e+07	1.9672e+07
+	2.73293	-1.70219	O95786;A2A376	O95786;A2A376	Probable ATP-dependent RNA helicase DDX58	DDX58			19	19	19	25.8	25.8	25.8	106.6	0	70.012	240350000	69	2.73293	0.186473	-1.70219	-7.32381	21.3973	21.4304	21.0594	23.2541	22.6039	23.1356	2.76194e+06	2.82606e+06	2.18525e+06	1.0004e+07	6.3746e+06	9.2151e+06
	0.785826	0.293396	P26196;Q8IV96	P26196	Probable ATP-dependent RNA helicase DDX6	DDX6			25	25	25	63.4	63.4	63.4	54.416	0	257.89	5257800000	449	0.785826	0.320332	0.293396	1.70316	26.4319	26.6503	26.5681	26.5732	26.0567	26.1402	9.0528e+07	1.0533e+08	9.9493e+07	9.9843e+07	6.9801e+07	7.3958e+07
	1.08049	-0.856425	Q16698;E5RJG7;E5RFV2;E5RJD2;E5RID6;H0YAW3	Q16698;E5RJG7;E5RFV2	2,4-dienoyl-CoA reductase, mitochondrial	DECR1			15	15	15	51.9	51.9	51.9	36.067	0	90.068	2961000000	209	1.08049	0.272177	-0.856425	-2.29842	25.4594	24.9601	25.5534	25.7421	26.813	25.9872	4.6137e+07	3.2639e+07	4.9243e+07	5.6122e+07	1.179e+08	6.6514e+07
	0.492355	-0.509444	O15121	O15121	Sphingolipid delta(4)-desaturase DES1	DEGS1			2	2	2	10.2	10.2	10.2	37.866	0	13.144	383530000	43	0.492355	0.449644	-0.509444	-1.12947	24.6956	24.4136	24.0507	24.1403	24.9956	25.5522	2.7171e+07	2.2347e+07	1.7377e+07	1.8491e+07	3.3452e+07	4.9203e+07
	0.0948145	0.0781968	P35659;H0Y993;A0A494C028;B4DFG0;H0Y8X0;A0A494C198;D6RDA2;D6R9L5	P35659;H0Y993;A0A494C028;B4DFG0;H0Y8X0;A0A494C198;D6RDA2	Protein DEK	DEK			19	19	19	47.5	47.5	47.5	42.674	0	254.25	9220600000	401	0.0948145	0.856168	0.0781968	0.265328	27.6477	27.4998	28.423	27.9151	27.7378	27.683	2.1027e+08	1.8979e+08	3.5989e+08	2.5309e+08	2.2382e+08	2.1549e+08
	1.04588	1.26146	O43583;F8VVL1	O43583;F8VVL1	Density-regulated protein	DENR			9	9	9	49.5	49.5	49.5	22.092	0	44.894	386190000	62	1.04588	0.273881	1.26146	2.22635	23.889	24.5232	23.8887	23.8853	22.2278	22.4036	1.5535e+07	2.4112e+07	1.5532e+07	1.5495e+07	4.9116e+06	5.5481e+06
	1.26747	0.936025	O00273;K7ERT1	O00273	DNA fragmentation factor subunit alpha	DFFA			7	7	7	27.2	27.2	27.2	36.521	0	34.349	301260000	59	1.26747	0.261135	0.936025	2.70138	23.8275	23.97	23.704	23.2117	22.2226	23.2591	1.4887e+07	1.6432e+07	1.3665e+07	9.7145e+06	4.8942e+06	1.0039e+07
	0.113199	0.151241	Q8WYQ5	Q8WYQ5	Microprocessor complex subunit DGCR8	DGCR8			7	7	7	11.1	11.1	11.1	86.044	0	22.512	154490000	48	0.113199	0.829854	0.151241	0.312108	22.3003	23.4525	23.2432	22.3429	22.7297	23.4696	5.165e+06	1.1479e+07	9.9286e+06	5.3197e+06	6.9556e+06	1.1616e+07
	0.0546225	-0.0615234	Q13574;E9PNL8;O75912;A0A087WV00;E7EM72;E7EWQ4;H0YEG2;E9PNZ3;H0YDN6;E9PFX6	Q13574;E9PNL8	Diacylglycerol kinase zeta;Diacylglycerol kinase	DGKZ			6	6	6	9.2	9.2	9.2	103.98	0	10.645	75296000	29	0.0546225	0.915282	-0.0615234	-0.158402	22.2386	22.4142	22.6334	23.2081	21.9672	22.2954	4.9487e+06	5.5891e+06	6.5063e+06	9.6905e+06	4.1001e+06	5.1474e+06
	1.13281	-0.899782	Q15392;A0A0A0MTI1;A0A3B3IRV7;A0A3B3ISR5;A0A3B3ITT9;A0A3B3IT58	Q15392;A0A0A0MTI1	Delta(24)-sterol reductase	DHCR24			14	14	14	38.6	38.6	38.6	60.101	0	171.08	7722500000	308	1.13281	0.266683	-0.899782	-2.40877	27.3371	28.3014	28.051	28.4541	29.2509	28.6837	1.6954e+08	3.3081e+08	2.7809e+08	3.6775e+08	6.3885e+08	4.3119e+08
	0.152207	-0.156963	Q9UBM7;E9PJ54;H0YE57;E9PM00	Q9UBM7	7-dehydrocholesterol reductase	DHCR7			4	4	4	10.3	10.3	10.3	54.489	0	39.459	219550000	66	0.152207	0.774688	-0.156963	-0.407721	22.4293	23.2867	23.465	22.9704	23.6446	23.0369	5.6481e+06	1.0233e+07	1.1579e+07	8.2183e+06	1.3114e+07	8.6062e+06
	0.68818	1.43491	P00374;B4DM58;Q86XF0;C9JJ68	P00374;B4DM58	Dihydrofolate reductase	DHFR			8	8	8	54	54	54	21.452	0	75.261	902410000	97	0.68818	0.350249	1.43491	1.51217	25.0209	25.9975	23.0401	23.4296	22.5242	23.8001	3.4045e+07	6.6992e+07	8.6253e+06	1.1298e+07	6.032e+06	1.4606e+07
	1.93012	-2.6249	Q02127;I3NI32;J3QRQ3;I3L449	Q02127;I3NI32	Dihydroorotate dehydrogenase (quinone), mitochondrial	DHODH			5	5	5	15.7	15.7	15.7	42.867	0	14.66	138630000	25	1.93012	0.256886	-2.6249	-4.39403	20.5203	20.8212	22.4323	23.8539	24.0115	23.7833	1.50396e+06	1.85277e+06	5.6597e+06	1.5161e+07	1.6911e+07	1.4437e+07
	0.818982	1.16342	P49366;Q5J8M5;A0A087WZK0;M0R253;M0QX43;A0A3B3IU31;M0R1T2;B4E3M2;M0R0V2;M0R264;M0R1T4	P49366;Q5J8M5;A0A087WZK0	Deoxyhypusine synthase	DHPS			9	9	9	34.7	34.7	34.7	40.97	0	49.732	247500000	66	0.818982	0.31302	1.16342	1.76846	22.1188	22.7287	22.9135	22.4659	20.3451	21.4596	4.5542e+06	6.9507e+06	7.9002e+06	5.7932e+06	1.33197e+06	2.884e+06
	0.0674178	0.262108	Q96LJ7;H0YNC2	Q96LJ7	Dehydrogenase/reductase SDR family member 1	DHRS1			6	6	6	30.4	30.4	30.4	33.909	0	15.236	123450000	28	0.0674178	0.895718	0.262108	0.193203	24.0786	22.2238	21.6697	20.1112	23.6683	23.4063	1.7716e+07	4.898e+06	3.3361e+06	1.13257e+06	1.3331e+07	1.1117e+07
	0.0719124	0.048947	Q9BTZ2;P0CG22;H0YKN3;A0A087WSZ6;F5GWZ1;F6TD35;A0A087WXI8;H0YLE1;H0YNP7	Q9BTZ2	Dehydrogenase/reductase SDR family member 4	DHRS4			10	10	4	42.4	42.4	10.8	29.537	0	59.338	467340000	89	0.0719124	0.89023	0.048947	0.205251	25.0123	24.2179	24.762	24.6925	24.542	24.6109	3.3841e+07	1.9513e+07	2.8451e+07	2.7113e+07	2.4427e+07	2.5622e+07
	0.82567	-0.619318	Q9Y394;H0YJ66;H0YJR8;H0YJE4	Q9Y394;H0YJ66;H0YJR8	Dehydrogenase/reductase SDR family member 7	DHRS7			4	4	4	17.1	17.1	17.1	38.298	0	19.515	306500000	80	0.82567	0.311113	-0.619318	-1.78167	23.5981	22.657	23.7579	24.0613	23.9269	23.8828	1.2698e+07	6.6136e+06	1.4185e+07	1.7505e+07	1.5948e+07	1.5468e+07
	0.874016	-1.2105	Q96HY7;H7C1J3;H7C149	Q96HY7	Probable 2-oxoglutarate dehydrogenase E1 component DHKTD1, mitochondrial	DHTKD1			10	10	10	18.6	18.6	18.6	103.08	0	35.627	253770000	36	0.874016	0.2973	-1.2105	-1.87758	24.0378	22.3901	22.9417	23.6715	25.1281	24.2015	1.7223e+07	5.4967e+06	8.0562e+06	1.3361e+07	3.667e+07	1.9292e+07
	0.295848	0.0790424	O43143	O43143	Pre-mRNA-splicing factor ATP-dependent RNA helicase DHX15	DHX15			29	29	29	41.9	41.9	41.9	90.932	0	323.31	8666500000	767	0.295848	0.608095	0.0790424	0.729712	26.637	26.6189	26.8704	26.62	26.5103	26.7589	1.0436e+08	1.0306e+08	1.2269e+08	1.0314e+08	9.5587e+07	1.1356e+08
	0.805667	0.634244	O60231;Q5SQH5;A0A140T8Y5;A0A140T947;A0A140T9T4	O60231;Q5SQH5;A0A140T8Y5;A0A140T947	Putative pre-mRNA-splicing factor ATP-dependent RNA helicase DHX16	DHX16			6	6	6	7.3	7.3	7.3	119.26	0	13.188	74900000	42	0.805667	0.31495	0.634244	1.7422	21.4791	21.8548	21.5301	21.6065	20.9388	20.416	2.9232e+06	3.7927e+06	3.0284e+06	3.193e+06	2.0101e+06	1.39902e+06
	1.24354	0.690769	Q7Z478;A0A087WYN9;H0Y8L1	Q7Z478;A0A087WYN9	ATP-dependent RNA helicase DHX29	DHX29			13	13	13	14.1	14.1	14.1	155.23	0	74.697	540520000	70	1.24354	0.261313	0.690769	2.64841	24.8978	25.2589	24.8617	24.6652	23.8873	24.3936	3.1259e+07	4.015e+07	3.0488e+07	2.6605e+07	1.5517e+07	2.2039e+07
	0.127399	0.0807292	Q7L2E3;H7BXY3	Q7L2E3;H7BXY3	Putative ATP-dependent RNA helicase DHX30	DHX30			26	26	26	23.9	23.9	23.9	133.94	0	103.04	807250000	177	0.127399	0.810155	0.0807292	0.347453	24.2089	23.7328	23.4092	23.6939	23.6974	23.7174	1.9391e+07	1.3941e+07	1.114e+07	1.357e+07	1.3603e+07	1.3793e+07
	0.57143	-0.424866	Q9H6R0;I3L1L6;Q05BE5	Q9H6R0;I3L1L6	Putative ATP-dependent RNA helicase DHX33	DHX33			12	12	12	22.1	22.1	22.1	78.873	0	25.067	250540000	48	0.57143	0.402641	-0.424866	-1.28463	23.8926	23.1963	23.2819	23.7326	24.3654	23.5475	1.5574e+07	9.6114e+06	1.0199e+07	1.3939e+07	2.1613e+07	1.226e+07
	1.24465	0.597714	Q9H2U1;E7EWK3;A0A0G2JQU7;A0A0G2JRP3;H7C5F5;H7C514	Q9H2U1;E7EWK3	ATP-dependent RNA helicase DHX36	DHX36			16	16	16	24.4	24.4	24.4	114.76	0	94.678	751940000	110	1.24465	0.261313	0.597714	2.65084	24.7505	24.9322	24.6599	24.5016	23.7847	24.2631	2.8226e+07	3.2013e+07	2.6507e+07	2.3753e+07	1.4451e+07	2.0134e+07
	0.0396793	-0.0344111	Q8IY37;F5H3Y4	Q8IY37;F5H3Y4	Probable ATP-dependent RNA helicase DHX37	DHX37			14	14	14	16.7	16.7	16.7	129.54	0	44.349	419830000	90	0.0396793	0.93586	-0.0344111	-0.116751	24.7127	24.7333	24.2087	24.1139	24.8942	24.7498	2.7496e+07	2.7891e+07	1.9388e+07	1.8156e+07	3.1182e+07	2.8211e+07
	0.101642	0.0456518	Q92620;H3BV01;H3BQT9;J3KRT1;J3KTG2;H3BMS7	Q92620	Pre-mRNA-splicing factor ATP-dependent RNA helicase PRP16	DHX38			13	13	12	15.3	15.3	14.6	140.5	0	111.02	218480000	88	0.101642	0.846183	0.0456518	0.282842	23.0906	23.1725	22.9573	23.072	22.7509	23.2604	8.9322e+06	9.4539e+06	8.1437e+06	8.8179e+06	7.0586e+06	1.0048e+07
	1.35361	0.687471	Q6P158;H7C109;A0A087WZ11	Q6P158	Putative ATP-dependent RNA helicase DHX57	DHX57			12	12	12	13.2	13.2	13.2	155.6	0	40.331	378480000	50	1.35361	0.256886	0.687471	2.89592	26.1771	25.9851	25.6738	25.4069	24.8869	25.4798	7.5875e+07	6.6419e+07	5.3529e+07	4.4489e+07	3.1024e+07	4.6793e+07
	0.192769	0.162356	Q14562;F5H658;K7EQH7	Q14562;F5H658	ATP-dependent RNA helicase DHX8	DHX8			15	15	15	16.7	16.7	16.7	139.31	0	54.08	410870000	102	0.192769	0.722875	0.162356	0.502762	23.7715	23.4665	23.268	22.7712	23.5451	23.7026	1.432e+07	1.1591e+07	1.0101e+07	7.1586e+06	1.224e+07	1.3652e+07
	1.46104	-0.306347	Q08211	Q08211	ATP-dependent RNA helicase A	DHX9			54	54	54	49.4	49.4	49.4	140.96	0	323.31	25572000000	1364	1.46104	0.256886	-0.306347	-3.14768	28.8791	28.7919	28.887	29.0476	29.0869	29.3425	4.9371e+08	4.6476e+08	4.9643e+08	5.5489e+08	5.7022e+08	6.8072e+08
	1.03077	-0.959017	Q9NR28;H7BZK7;A0A2U3TZH2;H7BZQ7	Q9NR28;H7BZK7;A0A2U3TZH2	Diablo homolog, mitochondrial	DIABLO			9	9	9	38.5	38.5	38.5	27.131	0	96.709	1549800000	191	1.03077	0.2755	-0.959017	-2.19509	25.5328	24.5652	25.087	25.4807	26.6362	25.9452	4.8545e+07	2.4823e+07	3.5641e+07	4.6822e+07	1.043e+08	6.4609e+07
	0.816558	0.500288	O60610;A0A140T8Z0;A0A0G2JH68;H9KV28;A0A2R8Y5N1;H7C2W8;B4E2I7;A0A2R8YEF8	O60610;A0A140T8Z0;A0A0G2JH68;H9KV28;A0A2R8Y5N1	Protein diaphanous homolog 1	DIAPH1			18	18	18	17.6	17.6	17.6	141.35	0	107.08	1326100000	202	0.816558	0.313833	0.500288	1.76368	24.573	25.2285	24.668	24.6052	23.9449	24.4185	2.4958e+07	3.9314e+07	2.6656e+07	2.5522e+07	1.6148e+07	2.2424e+07
	0.427287	0.394044	Q9UPY3;H0YJZ6	Q9UPY3	Endoribonuclease Dicer	DICER1			21	21	21	15.6	15.6	15.6	218.68	0	75.896	451540000	98	0.427287	0.493519	0.394044	1.00009	21.568	22.8146	22.5647	21.9627	21.7296	22.0729	3.1089e+06	7.377e+06	6.2038e+06	4.0872e+06	3.4774e+06	4.4117e+06
	0.754999	-0.424986	Q9BTC0	Q9BTC0	Death-inducer obliterator 1	DIDO1			23	23	23	18.6	18.6	18.6	243.87	0	91.407	623250000	171	0.754999	0.328353	-0.424986	-1.64269	23.6147	23.8214	23.6856	23.6339	24.4406	24.3222	1.2845e+07	1.4824e+07	1.3492e+07	1.3017e+07	2.277e+07	2.0975e+07
	0.885545	0.463438	Q9UNQ2;A0A494C0G7;A0A0C4DGB1;D6RCL3	Q9UNQ2;A0A494C0G7;A0A0C4DGB1;D6RCL3	Probable dimethyladenosine transferase	DIMT1			13	13	13	47.6	47.6	47.6	35.236	0	51.838	1345200000	219	0.885545	0.296375	0.463438	1.90057	25.1065	24.8282	24.9729	24.4536	24.1356	24.928	3.6125e+07	2.9787e+07	3.293e+07	2.2976e+07	1.8431e+07	3.1921e+07
	2.05976	0.871891	Q9P265	Q9P265	Disco-interacting protein 2 homolog B	DIP2B			10	10	8	9.9	9.9	8.8	171.49	0	35.923	145860000	49	2.05976	0.256886	0.871891	4.78954	22.2338	22.77	22.346	21.5556	21.7273	21.4512	4.9321e+06	7.1523e+06	5.3311e+06	3.0824e+06	3.4719e+06	2.8671e+06
	1.21985	0.776408	Q9Y2L1;G3V1J5;F2Z2C0	Q9Y2L1;G3V1J5;F2Z2C0	Exosome complex exonuclease RRP44	DIS3			23	23	23	34.4	34.4	34.4	109	0	265.09	1544100000	194	1.21985	0.261313	0.776408	2.59639	25.3669	24.988	24.8658	24.7953	23.9301	24.1661	4.3272e+07	3.3277e+07	3.0574e+07	2.9115e+07	1.5984e+07	1.8825e+07
	1.59487	-0.656056	O60832;C9IYT0;H7C0M1;H7C2Q9;H7BZF2;H7C2Q2	O60832;C9IYT0	H/ACA ribonucleoprotein complex subunit 4	DKC1			14	14	14	29.6	29.6	29.6	57.673	0	124.15	2605300000	257	1.59487	0.256886	-0.656056	-3.47717	25.9404	25.7589	25.9713	26.3961	26.8983	26.3443	6.4391e+07	5.6779e+07	6.5788e+07	8.8312e+07	1.2508e+08	8.5198e+07
	2.02198	-0.619771	P10515;E9PEJ4;H0YDD4	P10515;E9PEJ4;H0YDD4	Dihydrolipoyllysine-residue acetyltransferase component of pyruvate dehydrogenase complex, mitochondrial;Acetyltransferase component of pyruvate dehydrogenase complex	DLAT			22	22	22	47.1	47.1	47.1	68.996	0	323.31	6846100000	462	2.02198	0.256886	-0.619771	-4.67168	27.3294	27.0236	27.2624	27.7376	28.0143	27.7227	1.6864e+08	1.3643e+08	1.6099e+08	2.238e+08	2.7111e+08	2.215e+08
	0.767862	-0.497353	P09622;E9PEX6;F8WDM5;A0A1W2PR83;F2Z2E3	P09622;E9PEX6	Dihydrolipoyl dehydrogenase, mitochondrial;Dihydrolipoyl dehydrogenase	DLD			20	20	20	56.2	56.2	56.2	54.177	0	323.31	7305800000	392	0.767862	0.325303	-0.497353	-1.66789	27.8866	27.1896	27.5527	27.769	28.476	27.876	2.4815e+08	1.5307e+08	1.9688e+08	2.2872e+08	3.7337e+08	2.4633e+08
	1.24414	-0.469849	Q12959;A0A590UJ08;A0A590UJS9;A0A590UJ68;A0A590UJ18;A0A590UJD9;A0A590UJR5;A0A590UJC5;A0A590UKA8;A0A0C4DFT3;A0A590UJ81;A0A590UK81;A0A590UJ29;A0A590UK48;A0A590UJR4;A0A590UJX2;C9JUA9;A0A590UJ64;E7EQD7;A0A590UJL2;A0A590UK02;A0A590UK70;A0A590UJ25;B4E2H8;A0A590UJZ4;A0A590UK52;A0A590UJ95;H7C166;C9JCP6;A8MUT6;C9JN61;A0A590UJ86;A0A3B3IU19;C9IYP1;H7C325;A0A590UK13;A8MUT9;B9EGL1;A0A3B3ISQ5;A0A3B3IS17;B7Z3U2;…	Q12959;A0A590UJ08;A0A590UJS9;A0A590UJ68;A0A590UJ18;A0A590UJD9;A0A590UJR5;A0A590UJC5;A0A590UKA8;A0A0C4DFT3;A0A590UJ81;A0A590UK81;A0A590UJ29;A0A590UK48;A0A590UJR4;A0A590UJX2;C9JUA9;A0A590UJ64;E7EQD7;A0A590UJL2;A0A590UK02;A0A590UK70;A0A590UJ25	Disks large homolog 1	DLG1			20	20	16	36.7	36.7	30.1	100.45	0	177.07	1042500000	174	1.24414	0.261313	-0.469849	-2.64972	24.2087	24.1506	24.1923	24.3471	24.9584	24.6558	1.9389e+07	1.8623e+07	1.917e+07	2.134e+07	3.26e+07	2.6432e+07
	1.24878	-0.51606	Q92796;Q5JUW8	Q92796;Q5JUW8	Disks large homolog 3	DLG3			7	6	6	13.6	12.1	12.1	90.313	0	40.458	333440000	58	1.24878	0.261313	-0.51606	-2.65997	23.8537	23.7812	24.149	24.1294	24.6276	24.5751	1.5159e+07	1.4416e+07	1.8603e+07	1.8351e+07	2.5921e+07	2.4994e+07
	0.311107	-0.268827	Q8TDM6;A0A0J9YYG8;A0A0A0MSL1;R4GMQ2	Q8TDM6	Disks large homolog 5	DLG5			7	7	7	4.7	4.7	4.7	213.87	0	12.962	53338000	25	0.311107	0.591991	-0.268827	-0.761967	21.6093	21.2113	21.6165	21.1019	21.9892	22.1525	3.1993e+06	2.428e+06	3.2152e+06	2.2506e+06	4.163e+06	4.6621e+06
	0.542476	0.815986	Q9Y2H0;F8WF49;A0A0B4J2C2;A0A087X246;A0A087WWE6	Q9Y2H0;F8WF49;A0A0B4J2C2	Disks large-associated protein 4	DLGAP4			10	10	10	13.3	13.3	13.3	108.01	0	127.08	813790000	120	0.542476	0.417684	0.815986	1.228	22.9217	22.9701	22.7617	22.9591	22.4704	20.776	7.9454e+06	8.2164e+06	7.1113e+06	8.1543e+06	5.8112e+06	1.7955e+06
	1.17222	1.34186	Q15398;G3V4E5;G3V543	Q15398	Disks large-associated protein 5	DLGAP5			24	24	24	38.5	38.5	38.5	95.114	0	88.694	1507300000	146	1.17222	0.263273	1.34186	2.49306	27.435	28.0263	27.0848	26.8989	25.3128	26.3088	1.8145e+08	2.7338e+08	1.4234e+08	1.2513e+08	4.1679e+07	8.3129e+07
	1.16248	-0.652285	P36957;Q86SW4;H0YJF9;G3V5M3;G3V3F0	P36957;Q86SW4	Dihydrolipoyllysine-residue succinyltransferase component of 2-oxoglutarate dehydrogenase complex, mitochondrial	DLST			19	19	19	55	55	55	48.755	0	323.31	4608300000	389	1.16248	0.263273	-0.652285	-2.47214	26.8954	26.2827	26.6346	27.0278	27.6449	27.0969	1.2483e+08	8.1637e+07	1.0419e+08	1.3683e+08	2.0987e+08	1.4354e+08
	0.403305	-0.81017	Q9NPF5;Q5TG38;Q5TG40;Q5TG37;Q5TG39	Q9NPF5;Q5TG38;Q5TG40	DNA methyltransferase 1-associated protein 1	DMAP1			7	7	7	24	24	24	52.992	0	32.267	150150000	37	0.403305	0.511504	-0.81017	-0.951817	20.3443	22.8632	22.8965	22.6735	23.0217	22.8394	1.33124e+06	7.6295e+06	7.8081e+06	6.6897e+06	8.5156e+06	7.5047e+06
	1.02079	1.01565	Q86Y56;H0Y650;E9PGY2;H7C3B1	Q86Y56;H0Y650;E9PGY2	Dynein assembly factor 5, axonemal	DNAAF5			9	9	9	13.9	13.9	13.9	93.52	0	18.589	128610000	35	1.02079	0.275599	1.01565	2.17453	22.291	22.4101	22.8434	22.3431	20.8881	21.2663	5.1318e+06	5.5732e+06	7.5255e+06	5.3205e+06	1.94064e+06	2.52226e+06
	0.0366178	-0.0323575	P31689	P31689	DnaJ homolog subfamily A member 1	DNAJA1			18	18	18	54.2	54.2	54.2	44.868	0	235.52	5311200000	357	0.0366178	0.940207	-0.0323575	-0.108074	25.8515	26.8113	26.251	26.4552	26.1166	26.439	6.0544e+07	1.1776e+08	7.9861e+07	9.2002e+07	7.2759e+07	9.0979e+07
	0.310569	0.110161	O60884;A0A087WT48;I3L320	O60884	DnaJ homolog subfamily A member 2	DNAJA2			14	14	14	43.4	43.4	43.4	45.745	0	133.31	2613200000	385	0.310569	0.592216	0.110161	0.760835	26.2296	26.3353	26.0657	26.3389	25.9402	26.021	7.8685e+07	8.4669e+07	7.0235e+07	8.4881e+07	6.4385e+07	6.8091e+07
	1.46583	-0.705871	Q96EY1	Q96EY1	DnaJ homolog subfamily A member 3, mitochondrial	DNAJA3			8	8	8	23.3	23.3	23.3	52.488	0	141.89	972930000	119	1.46583	0.256886	-0.705871	-3.15917	24.4591	24.7841	24.9165	25.6248	25.5806	25.072	2.3064e+07	2.8891e+07	3.1668e+07	5.1742e+07	5.0179e+07	3.5271e+07
	0.243919	0.189555	P25685;M0R080;M0QYT3;M0QXK0;M0R1D6;M0QZD0	P25685	DnaJ homolog subfamily B member 1	DNAJB1			18	18	17	47.4	47.4	43.8	38.044	0	77.071	1758800000	276	0.243919	0.664819	0.189555	0.617589	23.6761	24.2443	24.1734	24.2374	23.3806	23.9071	1.3403e+07	1.9873e+07	1.892e+07	1.9778e+07	1.0921e+07	1.5731e+07
	1.89665	-0.648513	Q9UBS4;H7C2Y5	Q9UBS4	DnaJ homolog subfamily B member 11	DNAJB11			14	14	14	43.9	43.9	43.9	40.513	0	263.11	2392200000	293	1.89665	0.256886	-0.648513	-4.29591	25.5623	25.311	25.4138	25.9881	26.3377	25.9069	4.9548e+07	4.1627e+07	4.4701e+07	6.6559e+07	8.48079e+07	6.2913e+07
	0.177571	0.140302	Q9NXW2;J3KPS0;V9GYN7	Q9NXW2;J3KPS0;V9GYN7	DnaJ homolog subfamily B member 12	DNAJB12			5	5	5	14.4	14.4	14.4	41.859	0	15.139	157340000	35	0.177571	0.742697	0.140302	0.467616	23.9379	23.9241	23.8118	23.1938	24.2098	23.8492	1.607e+07	1.5917e+07	1.4725e+07	9.5948e+06	1.9403e+07	1.5112e+07
	0.0499445	-0.110105	Q8TBM8;H7BZK3;A0A087WWX2;F2Z2L8	Q8TBM8;H7BZK3;A0A087WWX2	DnaJ homolog subfamily B member 14	DNAJB14			5	5	5	13.7	13.7	13.7	42.515	0.00019223	8.5625	128290000	28	0.0499445	0.922027	-0.110105	-0.145485	22.8689	22.8242	21.6014	21.2859	23.0338	23.3051	7.66e+06	7.426e+06	3.1818e+06	2.55674e+06	8.5877e+06	1.0364e+07
	0.211312	-0.254772	Q9UDY4;C9JUL4	Q9UDY4	DnaJ homolog subfamily B member 4	DNAJB4			9	8	8	28.5	24.9	24.9	37.806	0	25.362	304580000	46	0.211312	0.702933	-0.254772	-0.544971	21.5708	21.7589	21.7407	22.8597	21.3562	21.6188	3.1149e+06	3.5487e+06	3.5044e+06	7.6112e+06	2.6844e+06	3.2204e+06
	0.73487	0.472643	O75953;H7C5W0;Q5T657;H0YFL9;H0YH04;H0Y4S1	O75953;H7C5W0;Q5T657;H0YFL9;H0YH04	DnaJ homolog subfamily B member 5	DNAJB5			6	6	6	16.4	16.4	16.4	39.133	0.00019365	8.7822	93417000	21	0.73487	0.33449	0.472643	1.6033	22.9791	22.6417	22.6125	21.8319	22.2195	22.764	8.2678e+06	6.5439e+06	6.4129e+06	3.7331e+06	4.8836e+06	7.1225e+06
	0.497904	-0.247662	O75190;A0A0J9YX62;C9J2C4;E9PH18;C9JB42;C9JDR7;C9JDX6;F8WCZ4;C9J2P2;C9JN01;Q8WWF6	O75190;A0A0J9YX62;C9J2C4;E9PH18	DnaJ homolog subfamily B member 6	DNAJB6			8	8	6	26.1	26.1	20.2	36.087	0	51.316	885620000	131	0.497904	0.445839	-0.247662	-1.14042	24.9554	24.7654	24.6717	24.7487	25.4272	24.9595	3.2532e+07	2.8518e+07	2.6725e+07	2.819e+07	4.5118e+07	3.2626e+07
	0.0150767	-0.0142091	Q96KC8;Q5T1X2	Q96KC8	DnaJ homolog subfamily C member 1	DNAJC1			9	9	9	23.3	23.3	23.3	63.882	0	22.693	124920000	27	0.0150767	0.975439	-0.0142091	-0.0455127	23.0027	22.0184	22.1349	22.4096	22.4501	22.3389	8.4043e+06	4.2481e+06	4.6055e+06	5.5715e+06	5.7298e+06	5.3051e+06
	1.63732	-0.591913	Q8IXB1;E7EP04;A0A494C1G5;Q71S60;A0A087WXH7	Q8IXB1	DnaJ homolog subfamily C member 10	DNAJC10			12	12	12	17	17	17	91.079	0	45.48	1049200000	121	1.63732	0.256886	-0.591913	-3.58569	25.5014	24.9978	25.34	25.7747	26.0127	25.8275	4.7499e+07	3.3503e+07	4.2471e+07	5.7405e+07	6.7702e+07	5.9547e+07
	0.636998	-0.564065	Q9NVH1;B1AK20;Q5TH61	Q9NVH1;B1AK20	DnaJ homolog subfamily C member 11	DNAJC11			18	18	18	45.3	45.3	45.3	63.277	0	95.346	1075500000	171	0.636998	0.371323	-0.564065	-1.41247	25.1557	24.1556	24.5977	24.7677	25.7115	25.122	3.7379e+07	1.8688e+07	2.5389e+07	2.8565e+07	5.4944e+07	3.6516e+07
	1.19442	0.599979	O75165;A0A3B3IRM0;H0YA63	O75165	DnaJ homolog subfamily C member 13	DNAJC13			26	26	26	14.2	14.2	14.2	254.41	0	63.309	767610000	171	1.19442	0.263273	0.599979	2.54101	23.9485	23.3822	23.3204	22.814	22.8357	23.2015	1.6189e+07	1.0933e+07	1.0475e+07	7.3738e+06	7.4856e+06	9.6463e+06
	1.81388	-0.692067	Q96DA6;G5E9V2;A0A2R8Y817;F2Z3A7	Q96DA6	Mitochondrial import inner membrane translocase subunit TIM14	DNAJC19			5	5	5	56.9	56.9	56.9	12.498	0	12.769	323290000	78	1.81388	0.256886	-0.692067	-4.05986	24.1189	23.6969	23.956	24.4049	24.8136	24.6295	1.8218e+07	1.3598e+07	1.6273e+07	2.2213e+07	2.9487e+07	2.5954e+07
	1.09756	0.716746	Q99543;H7C3L7;F2Z3N9;C9IZ83;F2Z3H0	Q99543	DnaJ homolog subfamily C member 2;DnaJ homolog subfamily C member 2, N-terminally processed	DNAJC2			16	16	16	36.4	36.4	36.4	71.996	0	54.899	286470000	93	1.09756	0.269798	0.716746	2.33424	23.7798	24.2768	23.9903	23.7939	22.8595	23.2432	1.4402e+07	2.0326e+07	1.6665e+07	1.4544e+07	7.6102e+06	9.9292e+06
	1.23934	0.673768	Q5F1R6;A0A2R8Y534;A0A2R8Y4Q0	Q5F1R6	DnaJ homolog subfamily C member 21	DNAJC21			5	5	5	15.4	15.4	15.4	62.027	0	35.735	196470000	55	1.23934	0.261313	0.673768	2.63915	22.0858	22.5988	22.6362	22.0525	21.4244	21.8226	4.4514e+06	6.3519e+06	6.519e+06	4.3496e+06	2.8145e+06	3.709e+06
	1.46671	-0.65341	Q9H1X3	Q9H1X3	DnaJ homolog subfamily C member 25	DNAJC25			4	4	4	14.2	14.2	14.2	42.403	0.00017464	6.0578	30243000	14	1.46671	0.256886	-0.65341	-3.16127	20.5909	20.6164	21.1683	21.4382	21.5961	21.3016	1.5794e+06	1.60749e+06	2.3567e+06	2.8414e+06	3.1701e+06	2.5848e+06
	2.34084	-0.729252	Q13217;X6R9L0	Q13217;X6R9L0	DnaJ homolog subfamily C member 3	DNAJC3			24	24	24	55.4	55.4	55.4	57.579	0	209.96	1246600000	207	2.34084	0.21916	-0.729252	-5.74074	24.0093	23.8666	23.9975	24.7007	24.8852	24.4753	1.6886e+07	1.5295e+07	1.6748e+07	2.7267e+07	3.0987e+07	2.3324e+07
	0.620018	-0.645117	Q9H3Z4	Q9H3Z4	DnaJ homolog subfamily C member 5	DNAJC5			2	2	2	15.7	15.7	15.7	22.149	0	20.04	380400000	44	0.620018	0.37791	-0.645117	-1.37939	23.855	23.4863	24.6038	24.0812	25.2292	24.5701	1.5173e+07	1.1751e+07	2.5497e+07	1.7748e+07	3.9332e+07	2.4908e+07
	1.17093	0.553539	Q99615;A0A6I8PU73;A0A6I8PUD4;A0A6I8PS32;A0A6I8PIK4;A0A6I8PRZ0;A0A6I8PR89;A0A6I8PLE7;A0A6I8PU89;A0A6I8PUC2;K7ESP1;K7EPP7;K7EIH8;K7ER44;K7EJV7;K7ELJ8;K7EN19;K7EJL5;K7EK03;K7EJ24;K7EJE9;A0A6I8PR93;K7ENB7	Q99615;A0A6I8PU73;A0A6I8PUD4;A0A6I8PS32;A0A6I8PIK4;A0A6I8PRZ0;A0A6I8PR89;A0A6I8PLE7;A0A6I8PU89;A0A6I8PUC2;K7ESP1;K7EPP7;K7EIH8	DnaJ homolog subfamily C member 7	DNAJC7			19	19	19	45.7	45.7	45.7	56.44	0	111.42	1526100000	233	1.17093	0.263273	0.553539	2.49028	25.3938	25.6934	25.1853	25.0751	24.5411	24.9955	4.4084e+07	5.426e+07	3.8152e+07	3.5347e+07	2.4413e+07	3.3451e+07
	0.560151	0.477364	O75937;S4R3J5	O75937	DnaJ homolog subfamily C member 8	DNAJC8			9	9	9	43.9	43.9	43.9	29.841	0	41.607	1518300000	135	0.560151	0.40775	0.477364	1.26259	25.3217	25.5249	25.4907	25.4159	24.2281	25.2611	4.1937e+07	4.8278e+07	4.7147e+07	4.4767e+07	1.9651e+07	4.0212e+07
	2.19173	0.615098	Q8WXX5	Q8WXX5	DnaJ homolog subfamily C member 9	DNAJC9			11	11	11	49.2	49.2	49.2	29.909	0	225.3	1454200000	184	2.19173	0.236716	0.615098	5.21921	24.5765	24.7424	24.4201	23.9009	23.8839	24.1089	2.5018e+07	2.8067e+07	2.2449e+07	1.5663e+07	1.548e+07	1.8093e+07
	0.434617	-0.396152	O00115;K7ENE5	O00115;K7ENE5	Deoxyribonuclease-2-alpha	DNASE2			6	6	6	19.7	19.7	19.7	39.58	0	12.868	152070000	34	0.434617	0.487736	-0.396152	-1.01477	23.37	22.8732	23.988	23.4785	23.7164	24.2247	1.0841e+07	7.6828e+06	1.6638e+07	1.1688e+07	1.3783e+07	1.9605e+07
	1.55524	0.739979	O00429;F8VZ52;B4DPZ9;B4DDQ3;F8W1W3;F8VUJ9;F8VR28;F8VYL3;H0YHY4;H0YI79	O00429	Dynamin-1-like protein	DNM1L			30	30	30	54.1	54.1	54.1	81.876	0	323.31	2193700000	325	1.55524	0.256886	0.739979	3.37765	25.6457	25.7312	25.6573	25.277	24.5326	25.0046	5.2495e+07	5.5701e+07	5.2918e+07	4.0656e+07	2.4269e+07	3.3662e+07
	1.40151	0.640694	P50570	P50570	Dynamin-2	DNM2			27	27	10	35.9	35.9	14	98.063	0	301.24	3936100000	380	1.40151	0.256886	0.640694	3.00686	25.5695	25.6809	25.8548	25.4522	24.8374	24.8936	4.9794e+07	5.3794e+07	6.0684e+07	4.5906e+07	2.9978e+07	3.1168e+07
	0.517345	0.295222	P26358;K7EJL0;K7ENW7;K7EMU8;K7EIZ6;K7ERQ1;K7ELB1;K7ENQ6	P26358	DNA (cytosine-5)-methyltransferase 1	DNMT1			30	30	30	24.1	24.1	24.1	183.16	0	212.87	1714300000	255	0.517345	0.433483	0.295222	1.17869	24.4843	25.1736	24.8467	24.7401	24.2415	24.6373	2.3469e+07	3.7844e+07	3.0172e+07	2.8022e+07	1.9834e+07	2.6096e+07
	0.613592	-0.326203	Q9Y6K1;F8WE91	Q9Y6K1;F8WE91	DNA (cytosine-5)-methyltransferase 3A	DNMT3A			43	38	4	56.7	54.4	6.7	101.86	0	279.86	3062100000	440	0.613592	0.380333	-0.326203	-1.36687	26.0411	25.5762	25.9154	25.839	26.5112	26.1612	6.905e+07	5.0028e+07	6.3287e+07	6.0023e+07	9.5647e+07	7.504e+07
	0.377469	-0.330844	Q9UBC3	Q9UBC3	DNA (cytosine-5)-methyltransferase 3B	DNMT3B			59	59	54	73.3	73.3	71	95.75	0	323.31	31862000000	1301	0.377469	0.535177	-0.330844	-0.899365	29.9004	29.187	29.2311	29.2166	30.1744	29.9201	1.0021e+09	6.1117e+08	6.3016e+08	6.2382e+08	1.2117e+09	1.0159e+09
	0.962719	1.25115	Q9ULA0;E5RIA4;E7ETB3;C9JBE1;E5RJ35;E7EPX3;B9ZVU2;F8WAN0;E7EMB6	Q9ULA0;E5RIA4;E7ETB3;C9JBE1;E5RJ35;E7EPX3;B9ZVU2;F8WAN0;E7EMB6	Aspartyl aminopeptidase	DNPEP			4	4	4	13.1	13.1	13.1	52.428	0	10.076	178740000	25	0.962719	0.28128	1.25115	2.05586	22.8004	22.8619	23.2244	22.7979	20.752	21.5832	7.3047e+06	7.6226e+06	9.8002e+06	7.292e+06	1.76599e+06	3.14196e+06
	0.581919	-0.712491	Q9H147;H7C1M5;F2Z2A4;H0Y501;H7C1J2	Q9H147;H7C1M5;F2Z2A4;H0Y501;H7C1J2	Deoxynucleotidyltransferase terminal-interacting protein 1	DNTTIP1			4	4	4	16.7	16.7	16.7	37.013	0.00018954	8.1514	39912000	20	0.581919	0.396967	-0.712491	-1.30511	22.5657	21.3224	21.2269	21.764	22.8702	22.6183	6.2081e+06	2.6223e+06	2.4543e+06	3.5613e+06	7.667e+06	6.4384e+06
	1.06696	-0.5271	Q5QJE6;J3KP30;E9PRB3	Q5QJE6;J3KP30	Deoxynucleotidyltransferase terminal-interacting protein 2	DNTTIP2			21	21	21	40.9	40.9	40.9	84.468	0	76.681	920720000	135	1.06696	0.272633	-0.5271	-2.27017	25.038	24.5127	24.8903	25.3357	25.6405	25.0462	3.4451e+07	2.3936e+07	3.1098e+07	4.2344e+07	5.2307e+07	3.4646e+07
	1.70213	1.10946	Q14185;A0A096LNH6	Q14185;A0A096LNH6	Dedicator of cytokinesis protein 1	DOCK1			15	15	15	10.3	10.3	10.3	215.34	0	49.192	288720000	79	1.70213	0.256886	1.10946	3.75534	21.9791	22.7112	22.5138	21.6415	20.9536	21.2806	4.134e+06	6.8667e+06	5.9886e+06	3.2714e+06	2.0308e+06	2.5474e+06
	0.00882538	0.00541115	Q96N67;A0A1B0GUE9;A0A1B0GVW2;A0A1B0GWE0;A0A0C4DGY6;A0A0U1RQJ5;A2A369;A0A0U1RQT6;A0A0U1RRC1	Q96N67;A0A1B0GUE9	Dedicator of cytokinesis protein 7	DOCK7			20	20	17	14.2	14.2	12.6	242.56	0	144.6	1367300000	120	0.00882538	0.98313	0.00541115	0.0268255	25.037	25.1752	24.9701	25.4359	24.9153	24.8148	3.4425e+07	3.7887e+07	3.2866e+07	4.539e+07	3.1641e+07	2.9513e+07
	1.13231	0.236397	Q92785;J3KMZ8;E9PN04;Q92782;C8C3P2	Q92785;J3KMZ8	Zinc finger protein ubi-d4	DPF2			12	12	11	43.5	43.5	40.9	44.155	0	57.684	1348500000	171	1.13231	0.266683	0.236397	2.4077	25.5537	25.5016	25.7587	25.327	25.2931	25.4847	4.9254e+07	4.7506e+07	5.6773e+07	4.2092e+07	4.1114e+07	4.6952e+07
	0.337121	0.586775	Q7L8W6;H0YNH5;H0YND7	Q7L8W6;H0YNH5	Diphthine--ammonia ligase	DPH6			6	6	6	41.6	41.6	41.6	30.306	0	22.779	205890000	29	0.337121	0.56763	0.586775	0.816345	22.8564	23.3877	23.4211	24.0233	21.8773	22.0044	7.5939e+06	1.0975e+07	1.1232e+07	1.705e+07	3.8522e+06	4.2071e+06
	0.662698	-0.767927	O60762;Q5QPK2;H0Y368;Q5QPJ9	O60762;Q5QPK2;H0Y368	Dolichol-phosphate mannosyltransferase subunit 1	DPM1			10	10	10	33.8	33.8	33.8	29.634	0	108.65	596180000	94	0.662698	0.361233	-0.767927	-1.46252	24.2534	24.1343	25.2364	25.4561	25.903	24.5687	1.9998e+07	1.8414e+07	3.9528e+07	4.603e+07	6.2746e+07	2.4884e+07
	1.21945	1.13803	Q9NY33;G3V1D3;G3V180;E9PQ14;E9PNX5;E9PPK9;E9PKK8	Q9NY33;G3V1D3;G3V180	Dipeptidyl peptidase 3	DPP3			19	19	19	41	41	41	82.588	0	293.04	1861300000	280	1.21945	0.261313	1.13803	2.59552	24.6331	25.2976	24.9598	24.3376	23.0502	24.0886	2.6019e+07	4.1242e+07	3.2633e+07	2.1201e+07	8.6854e+06	1.784e+07
	0.984334	0.675184	Q86TI2;M0R2A8;M0R2G6;M0QXG6;M0R0I1;M0R3C4;A0A2R8YF65;M0QXI5	Q86TI2;M0R2A8	Dipeptidyl peptidase 9	DPP9			6	6	6	8.6	8.6	8.6	98.262	0	27.177	116860000	35	0.984334	0.279676	0.675184	2.09983	21.9091	22.416	22.0538	21.8046	20.8893	21.6594	3.9381e+06	5.5962e+06	4.3536e+06	3.663e+06	1.94227e+06	3.3123e+06
	0.677937	-2.17202	Q7Z7J5	Q7Z7J5	Developmental pluripotency-associated protein 2	DPPA2			2	2	2	11.4	11.4	11.4	33.784	0	96.126	323960000	9	0.677937	0.35419	-2.17202	-1.49221	26.2344	24.9568	21.523	26.0753	25.9983	27.1566	7.8946e+07	3.2565e+07	3.01353e+06	7.0705e+07	6.7031e+07	1.4961e+08
	2.38057	-0.632046	Q7L190;C9J7A7;F8WDC6	Q7L190	Developmental pluripotency-associated protein 4	DPPA4			16	16	16	50.7	50.7	50.7	33.54	0	110.47	4152700000	218	2.38057	0.217926	-0.632046	-5.88664	27.1308	26.8733	27.0748	27.5244	27.7781	27.6724	1.4695e+08	1.2293e+08	1.4136e+08	1.9305e+08	2.3017e+08	2.1391e+08
	1.67608	0.473328	Q9C005	Q9C005	Protein dpy-30 homolog	DPY30			3	3	3	44.4	44.4	44.4	11.25	0	94.154	299610000	47	1.67608	0.256886	0.473328	3.68656	24.5095	24.3759	24.4467	24.1101	23.7266	24.0754	2.3883e+07	2.1771e+07	2.2866e+07	1.8108e+07	1.3881e+07	1.7677e+07
	0.485	0.605314	Q16555	Q16555	Dihydropyrimidinase-related protein 2	DPYSL2			40	1	0	77.8	1.6	0	62.293	0.0024189	2.4381	333980000	34	0.485	0.455122	0.605314	1.11494	24.6055	25.2485	25.0415	25.2293	23.4674	24.3828	2.5527e+07	3.9861e+07	3.4534e+07	3.9336e+07	1.1598e+07	2.1876e+07
	1.18854	0.798004	Q14195;H0YBT4;D6RF19;Q14117;H0YB87	Q14195	Dihydropyrimidinase-related protein 3	DPYSL3			38	34	31	80.4	78.8	73.5	61.963	0	323.31	22724000000	1077	1.18854	0.263273	0.798004	2.52828	27.7414	28.0964	28.0091	27.6065	26.5931	27.2533	2.2438e+08	2.8699e+08	2.7014e+08	2.0436e+08	1.0123e+08	1.5998e+08
	0.361455	0.751492	O14531;Q5T0Q6	O14531;Q5T0Q6	Dihydropyrimidinase-related protein 4	DPYSL4			20	20	20	50.2	50.2	50.2	61.877	0	94.589	1436600000	145	0.361455	0.548988	0.751492	0.866589	19.7784	21.721	21.5498	21.4514	19.8804	19.463	899300	3.4567e+06	3.0699e+06	2.86748e+06	965130	722670
	0.755654	1.28901	Q01658	Q01658	Protein Dr1	DR1			7	7	7	46	46	46	19.443	0	43.487	242100000	49	0.755654	0.328353	1.28901	1.64397	23.7739	23.7806	23.7245	23.5117	20.935	22.9653	1.4344e+07	1.441e+07	1.3861e+07	1.196e+07	2.0047e+06	8.1894e+06
	0.691631	-1.85025	Q14919;E9PQX9;C9JCC6;E9PMW2;E9PNC7	Q14919;E9PQX9;C9JCC6;E9PMW2	Dr1-associated corepressor	DRAP1			3	3	3	22.4	22.4	22.4	22.35	0	14.179	431880000	39	0.691631	0.349362	-1.85025	-1.5189	21.0523	20.84	24.5451	24.3797	23.6923	23.9161	2.17453e+06	1.87702e+06	2.448e+07	2.1829e+07	1.3555e+07	1.5829e+07
	1.60986	0.581734	Q9Y295;H0YI06;F8WEE0	Q9Y295	Developmentally-regulated GTP-binding protein 1	DRG1			19	19	19	51.2	51.2	51.2	40.542	0	148.66	2569500000	282	1.60986	0.256886	0.581734	3.51525	26.0377	26.0696	26.0736	25.8073	25.2875	25.3408	6.8884e+07	7.0425e+07	7.062e+07	5.8718e+07	4.0954e+07	4.2496e+07
	0.921535	0.912568	Q9NRR4;H0YB67	Q9NRR4	Ribonuclease 3	DROSHA			4	4	4	4.4	4.4	4.4	159.31	0.00018028	6.8461	31713000	12	0.921535	0.290585	0.912568	1.97267	22.3685	22.4525	22.2363	22.3547	20.9333	21.0315	5.4147e+06	5.7396e+06	4.9406e+06	5.3633e+06	2.00238e+06	2.14352e+06
	0.8881	0.405465	Q9BVC3	Q9BVC3	Sister chromatid cohesion protein DCC1	DSCC1			7	7	7	26.7	26.7	26.7	44.825	0	41.195	149490000	39	0.8881	0.295429	0.405465	1.90567	22.553	23.1724	22.67	22.3102	22.2849	22.584	6.1535e+06	9.4536e+06	6.6736e+06	5.2003e+06	5.1101e+06	6.2871e+06
	1.04245	-0.814676	Q14126;J3KSI6	Q14126	Desmoglein-2	DSG2			31	31	31	43.6	43.6	43.6	122.29	0	292.23	3930100000	320	1.04245	0.273943	-0.814676	-2.21926	26.9411	26.8991	26.6779	27.0059	28.2412	27.715	1.2885e+08	1.2515e+08	1.0736e+08	1.3477e+08	3.1729e+08	2.2031e+08
	1.78859	-1.15087	P15924	P15924	Desmoplakin	DSP			82	82	82	36.8	36.8	36.8	331.77	0	323.31	2771900000	585	1.78859	0.256886	-1.15087	-3.98957	24.1019	23.9664	24.2678	24.8036	25.7546	25.2305	1.8005e+07	1.6391e+07	2.0199e+07	2.9284e+07	5.661e+07	3.9368e+07
	0.567986	-0.480883	Q03001;F8W9J4	Q03001;F8W9J4	Dystonin	DST			98	92	25	17.7	16.8	5.4	860.65	0	222.88	1113600000	296	0.567986	0.404415	-0.480883	-1.27791	24.5978	24.4816	24.0825	24.2107	25.3629	25.031	2.539e+07	2.3426e+07	1.7765e+07	1.9415e+07	4.3151e+07	3.4283e+07
	0.665069	0.670587	P60981;F6RFD5	P60981;F6RFD5	Destrin	DSTN			12	11	11	70.3	66.1	66.1	18.506	0	246.4	4825100000	307	0.665069	0.36023	0.670587	1.46714	26.3375	27.0858	26.837	26.7788	25.391	26.0788	8.4799e+07	1.4244e+08	1.1988e+08	1.1514e+08	4.3999e+07	7.0876e+07
	0.440345	0.335757	Q8TEA8;A0A2R8Y6X2;A0A2R8YCT7;A0A087WZV9	Q8TEA8;A0A2R8Y6X2;A0A2R8YCT7;A0A087WZV9	D-tyrosyl-tRNA(Tyr) deacylase 1;D-tyrosyl-tRNA(Tyr) deacylase	DTD1			8	8	8	62.2	62.2	62.2	23.423	0	105.22	289270000	54	0.440345	0.484176	0.335757	1.02622	23.9024	23.9723	24.237	24.3038	23.2664	23.5342	1.568e+07	1.6458e+07	1.9772e+07	2.0709e+07	1.009e+07	1.2148e+07
	1.37227	-1.64895	Q9Y4J8;M0QZ28;M0R021;K7ERH7;M0R0C4	Q9Y4J8;M0QZ28;M0R021	Dystrobrevin alpha	DTNA			5	5	3	8.9	8.9	6.1	83.9	0	11.264	56635000	11	1.37227	0.256886	-1.64895	-2.93889	21.6755	21.093	22.076	22.3013	23.8173	23.6728	3.34958e+06	2.23679e+06	4.4212e+06	5.1683e+06	1.4782e+07	1.3373e+07
	0.22091	0.123928	P23919;H7C312;H7BZ20;G5E9E9;H7C3A4	P23919;H7C312;H7BZ20	Thymidylate kinase	DTYMK			10	10	10	44.3	44.3	44.3	23.819	0	23.04	1020800000	91	0.22091	0.691109	0.123928	0.566549	24.6194	24.7926	24.8778	25.0302	24.3362	24.5515	2.5773e+07	2.9061e+07	3.0829e+07	3.4265e+07	2.118e+07	2.4589e+07
	0.466352	0.876937	O75319;H7C0E6	O75319;H7C0E6	RNA/RNP complex-1-interacting phosphatase	DUSP11			5	5	5	22	22	22	43.71	0	9.6367	137880000	22	0.466352	0.46857	0.876937	1.07801	24.6545	24.7843	24.5596	22.1783	24.4328	24.7566	2.6409e+07	2.8894e+07	2.4728e+07	4.746e+06	2.2646e+07	2.8345e+07
	1.54295	1.8455	Q9UNI6;V9GY92	Q9UNI6	Dual specificity protein phosphatase 12	DUSP12			8	8	8	26.5	26.5	26.5	37.687	0	10.365	272070000	34	1.54295	0.256886	1.8455	3.34714	23.5681	23.9036	23.3781	22.8286	21.2927	21.192	1.2437e+07	1.5693e+07	1.0902e+07	7.4488e+06	2.56893e+06	2.39573e+06
	0.941947	0.964893	P51452;K7ES89;K7ELG5	P51452;K7ES89	Dual specificity protein phosphatase 3	DUSP3			7	7	7	54.1	54.1	54.1	20.478	0	38.922	473570000	61	0.941947	0.285943	0.964893	2.01381	22.818	22.6464	23.4349	22.7633	21.3352	21.9061	7.3943e+06	6.565e+06	1.134e+07	7.1194e+06	2.6456e+06	3.93e+06
	0.998161	0.988226	P33316;H0YNW5;A0A0C4DGL3;H0YKC5;H0YKI0;H0YMP1	P33316;H0YNW5;A0A0C4DGL3;H0YKC5;H0YKI0;H0YMP1	Deoxyuridine 5-triphosphate nucleotidohydrolase, mitochondrial	DUT			12	12	6	53.6	53.6	23	26.563	0	215.14	1987500000	180	0.998161	0.278291	0.988226	2.12808	26.1707	26.5099	26.1434	25.8886	24.4081	25.5626	7.554e+07	9.5563e+07	7.412e+07	6.2124e+07	2.2262e+07	4.9559e+07
	0.710223	0.750651	O14641;I3L2N2;I3L0Z8;I3L2W9;O14640;P54792;I3L0M7;A0A087WWA7	O14641;I3L2N2;I3L0Z8;I3L2W9	Segment polarity protein dishevelled homolog DVL-2	DVL2			8	8	8	11.1	11.1	11.1	78.947	0	56.815	275910000	47	0.710223	0.341747	0.750651	1.55516	22.3921	23.8937	23.5134	22.8603	22.3656	22.3213	5.5043e+06	1.5585e+07	1.1974e+07	7.6146e+06	5.404e+06	5.24059e+06
	0.848069	0.488497	Q14204;A0A2R8Y706;A0A2R8YFZ7;A0A2R8Y5T0;A0A2R8Y6H2;A0A2R8Y542;A0A2R8Y6I5;H0YJ21;A0A2R8YGC7	Q14204	Cytoplasmic dynein 1 heavy chain 1	DYNC1H1			158	158	158	40.5	40.5	40.5	532.4	0	323.31	23051000000	2307	0.848069	0.305683	0.488497	1.82601	26.5803	26.7517	26.8877	26.7119	25.8424	26.2	1.0034e+08	1.13e+08	1.2417e+08	1.0992e+08	6.0165e+07	7.7089e+07
	0.374971	0.317748	Q13409;E7EMU4;E7ERR6;E7ERH4;E7EU01	Q13409	Cytoplasmic dynein 1 intermediate chain 2	DYNC1I2			14	14	4	39	39	15.4	71.456	0	133.97	2129800000	199	0.374971	0.536817	0.317748	0.894267	24.6284	25.038	25.1062	25.1488	24.0331	24.6374	2.5935e+07	3.4449e+07	3.6118e+07	3.7201e+07	1.7166e+07	2.6098e+07
	0.918501	0.61888	Q9Y6G9;E9PHI6;C9JGM7;C9JLW1	Q9Y6G9;E9PHI6	Cytoplasmic dynein 1 light intermediate chain 1	DYNC1LI1			24	24	22	52	52	46.7	56.578	0	152.52	3095200000	333	0.918501	0.2913	0.61888	1.96657	25.1857	25.6079	25.4009	25.3281	24.3416	24.6682	3.8163e+07	5.114e+07	4.4303e+07	4.2122e+07	2.126e+07	2.666e+07
	1.28426	0.802887	O43237;B4E2E0;J3KRI4;H3BUM4;J3KSD2	O43237;B4E2E0	Cytoplasmic dynein 1 light intermediate chain 2	DYNC1LI2			10	8	8	25.8	20.1	20.1	54.099	0	45.206	662900000	115	1.28426	0.260567	0.802887	2.73882	23.3392	22.7076	22.9591	22.313	21.7587	22.5254	1.0612e+07	6.8495e+06	8.154e+06	5.2105e+06	3.5484e+06	6.0372e+06
	0.0704316	0.0426935	P63167;F8VXI7;F8VXL2;F8VRV5	P63167	Dynein light chain 1, cytoplasmic	DYNLL1			4	1	1	50.6	24.7	24.7	10.366	0	323.31	2367400000	235	0.0704316	0.892503	0.0426935	0.201291	27.0503	26.8502	27.4681	26.8989	27.0664	27.2752	1.3898e+08	1.2098e+08	1.8566e+08	1.2513e+08	1.4054e+08	1.6243e+08
	0.181175	0.199379	Q96FJ2	Q96FJ2	Dynein light chain 2, cytoplasmic	DYNLL2			6	6	3	59.6	59.6	33.7	10.35	0	215.22	2211800000	253	0.181175	0.737337	0.199379	0.475998	26.4389	25.5769	26.1089	26.1583	26.1963	25.1721	9.0972e+07	5.0052e+07	7.2373e+07	7.4889e+07	7.6892e+07	3.7805e+07
	0.828351	0.629562	Q9NP97;B1AKR6;Q8TF09;H3BQI1;H3BNG9;H3BPA0;Q7Z4M1	Q9NP97;B1AKR6	Dynein light chain roadblock-type 1	DYNLRB1			8	8	8	88.5	88.5	88.5	10.921	0	77.387	2418300000	189	0.828351	0.310407	0.629562	1.78697	25.787	26.0679	26.2881	25.9898	24.879	25.3854	5.7897e+07	7.0343e+07	8.1944e+07	6.6638e+07	3.0856e+07	4.3831e+07
	0.938197	0.825591	P63172	P63172	Dynein light chain Tctex-type 1	DYNLT1			3	3	3	38.9	38.9	38.9	12.452	0	101	919180000	99	0.938197	0.286711	0.825591	2.00624	25.0418	24.944	24.9522	24.8421	23.4227	24.1965	3.4541e+07	3.2278e+07	3.246e+07	3.0076e+07	1.1244e+07	1.9225e+07
	0.526009	1.14123	Q13627;A0A2R8Y443;A0A2R8YDF3;A0A2R8Y6L5;A0A2R8Y6I6;E7EMI5;Q9Y463;A0A2R8YEY4;M0R2X3;M0R131	Q13627;A0A2R8Y443;A0A2R8YDF3;A0A2R8Y6L5;A0A2R8Y6I6;E7EMI5	Dual specificity tyrosine-phosphorylation-regulated kinase 1A	DYRK1A			4	4	4	7.1	7.1	7.1	85.583	0.00019376	8.7995	185680000	40	0.526009	0.427508	1.14123	1.19571	23.2706	23.3623	24.1123	23.7017	22.9617	20.6581	1.0119e+07	1.0783e+07	1.8135e+07	1.3643e+07	8.1687e+06	1.65464e+06
	1.08404	-0.618052	O75923	O75923	Dysferlin	DYSF			24	23	23	16.3	15.6	15.6	237.29	0	53.663	306060000	76	1.08404	0.272177	-0.618052	-2.30586	22.6489	22.8117	23.2119	23.1547	23.8796	23.4923	6.5764e+06	7.362e+06	9.7159e+06	9.3382e+06	1.5434e+07	1.18e+07
	0.496043	-0.549662	Q86Y13;C9J9M8;C9J702	Q86Y13;C9J9M8	E3 ubiquitin-protein ligase DZIP3	DZIP3			10	10	10	11.5	11.5	11.5	138.6	0	19.557	84945000	30	0.496043	0.447191	-0.549662	-1.13675	22.0603	21.798	21.8915	21.5512	23.1599	22.6877	4.3732e+06	3.6462e+06	3.8905e+06	3.0729e+06	9.3716e+06	6.7558e+06
	0.313446	-0.279291	Q99848;H7C2Q8	Q99848;H7C2Q8	Probable rRNA-processing protein EBP2	EBNA1BP2			15	15	15	39.2	39.2	39.2	34.852	0	73.461	966160000	141	0.313446	0.589992	-0.279291	-0.766886	25.4073	24.8585	24.8919	24.8367	25.9249	25.2339	4.4499e+07	3.0419e+07	3.1132e+07	2.9963e+07	6.3705e+07	3.9461e+07
	0.748058	0.977218	O95905;C9J316;C9JGV1;F2Z2R1	O95905	Protein SGT1	ECD			6	6	6	14.9	14.9	14.9	72.757	0	15.582	100570000	32	0.748058	0.330152	0.977218	1.6291	22.0079	23.2901	21.3377	20.9282	21.2303	21.5455	4.2173e+06	1.0257e+07	2.6502e+06	1.9954e+06	2.4601e+06	3.0608e+06
	0.85365	-0.959465	P42892;A0A3B3ISF9;B4DKB2;E9PJG1	P42892;A0A3B3ISF9;B4DKB2	Endothelin-converting enzyme 1	ECE1			13	13	13	23.2	23.2	23.2	87.163	0	221.94	257760000	53	0.85365	0.303209	-0.959465	-1.83708	21.9291	21.7267	20.9143	21.6431	22.9336	22.8718	3.9932e+06	3.4704e+06	1.97623e+06	3.275e+06	8.0115e+06	7.6753e+06
	0.464848	-0.433824	Q13011;M0R248	Q13011;M0R248	Delta(3,5)-Delta(2,4)-dienoyl-CoA isomerase, mitochondrial	ECH1			17	10	10	75.3	44.5	44.5	35.816	0	159.56	2097400000	200	0.464848	0.469097	-0.433824	-1.07502	27.3236	26.2845	27.2381	27.001	27.7893	27.3574	1.6797e+08	8.1739e+07	1.583e+08	1.3431e+08	2.3196e+08	1.7195e+08
	0.0616462	-0.0432084	Q9NTX5;H0Y5L2;J3KP84;E9PPG7;E9PRU6;F2Z2D6;E9PJS8;E9PLY6;E9PIU8;H0Y525;H0YCS9	Q9NTX5;H0Y5L2	Ethylmalonyl-CoA decarboxylase	ECHDC1			11	11	11	50.2	50.2	50.2	33.698	0	57.302	757820000	106	0.0616462	0.903867	-0.0432084	-0.1776	24.0017	24.2149	24.1173	23.685	24.3604	24.4181	1.6797e+07	1.9472e+07	1.8198e+07	1.3486e+07	2.1539e+07	2.2417e+07
	0.663822	-0.838271	Q96DC8;Q5W0J6;Q5W0J8	Q96DC8;Q5W0J6;Q5W0J8	Enoyl-CoA hydratase domain-containing protein 3, mitochondrial	ECHDC3			6	6	6	34	34	34	32.633	0	62.449	594490000	59	0.663822	0.360723	-0.838271	-1.46471	25.2457	23.5329	24.9338	25.4114	25.7957	25.0201	3.9785e+07	1.2137e+07	3.2049e+07	4.4626e+07	5.8248e+07	3.4026e+07
	0.823928	-0.641978	P30084	P30084	Enoyl-CoA hydratase, mitochondrial	ECHS1			17	17	17	63.4	63.4	63.4	31.387	0	323.31	5614400000	427	0.823928	0.311293	-0.641978	-1.77823	27.9411	26.8225	27.3978	27.7247	28.2741	28.0885	2.577e+08	1.1868e+08	1.7683e+08	2.2181e+08	3.2461e+08	2.8541e+08
	0.863543	-0.713568	P42126;Q96DC0;H3BS70	P42126;Q96DC0;H3BS70	Enoyl-CoA delta isomerase 1, mitochondrial	ECI1;DCI			9	9	9	25.2	25.2	25.2	32.816	0	59.024	1412900000	155	0.863543	0.300358	-0.713568	-1.85674	25.7902	24.5618	25.525	25.8274	26.1315	26.059	5.8027e+07	2.4765e+07	4.8284e+07	5.954e+07	7.3511e+07	6.9908e+07
	1.3477	-0.632476	O75521;A0A0C4DGA2;F1LLU7;F8WAW4;C9JB63;F8W6J1	O75521;A0A0C4DGA2;F1LLU7;F8WAW4;C9JB63	Enoyl-CoA delta isomerase 2, mitochondrial	ECI2			15	15	15	47.7	47.7	47.7	43.585	0	132.99	2012000000	282	1.3477	0.256886	-0.632476	-2.88238	24.4841	23.8673	24.3477	24.6985	25.0853	24.8126	2.3466e+07	1.5303e+07	2.1349e+07	2.7227e+07	3.5598e+07	2.9468e+07
	1.34805	0.921776	Q5VYK3;J3KN16;R4GMY1;F6XAQ5;R4GMY3	Q5VYK3;J3KN16	Proteasome-associated protein ECM29 homolog	ECM29;KIAA0368			35	35	35	26.4	26.4	26.4	204.29	0	323.31	3368100000	469	1.34805	0.256886	0.921776	2.88317	25.6177	25.4598	25.2204	24.9903	23.9642	24.578	5.1488e+07	4.6148e+07	3.9092e+07	3.333e+07	1.6366e+07	2.5045e+07
	0.454817	0.138789	Q9H8V3;C9JDV9;C9JTI2;H7C3G1;C9J0L6;C9J1C4;C9JDB4;H7C103	Q9H8V3	Protein ECT2	ECT2			8	8	8	11.7	11.7	11.7	103.5	0	15.055	109520000	36	0.454817	0.475871	0.138789	1.05508	23.2522	23.4016	23.0982	23.0065	23.0212	23.308	9.991e+06	1.1081e+07	8.97959e+06	8.4263e+06	8.5126e+06	1.0385e+07
	2.45271	0.811851	Q96F86;H3BPN4;H3BQP5;H3BU87;H3BSQ0;H3BQ37;H3BPW9;H3BNJ7;H3BMB8;H3BTH0	Q96F86	Enhancer of mRNA-decapping protein 3	EDC3			8	8	8	28.5	28.5	28.5	56.077	0	27.387	586500000	66	2.45271	0.203289	0.811851	6.15939	25.3241	25.194	25.129	24.507	24.1671	24.5374	4.2006e+07	3.8384e+07	3.6692e+07	2.3842e+07	1.8838e+07	2.4349e+07
	0.732535	0.428617	Q6P2E9;I3L2F4;I3L0V0;I3L3M2	Q6P2E9	Enhancer of mRNA-decapping protein 4	EDC4			21	21	21	22	22	22	151.66	0	99.259	1056800000	177	0.732535	0.33449	0.428617	1.59874	24.4461	24.3478	24.4774	24.4027	23.4973	24.0855	2.2856e+07	2.1351e+07	2.3358e+07	2.2179e+07	1.1841e+07	1.7801e+07
	1.17027	0.816807	O60869	O60869	Endothelial differentiation-related factor 1	EDF1			9	9	9	39.2	39.2	39.2	16.368	0	157.73	1761900000	163	1.17027	0.263273	0.816807	2.48887	26.1392	26.8638	26.3371	25.9957	25.1598	25.7341	7.3905e+07	1.2213e+08	8.4773e+07	6.691e+07	3.7486e+07	5.5814e+07
	1.02413	-1.21279	O43854	O43854	EGF-like repeat and discoidin I-like domain-containing protein 3	EDIL3			10	10	10	30	30	30	53.764	0	28.684	164290000	30	1.02413	0.275599	-1.21279	-2.18142	22.5631	21.407	22.7988	22.8525	24.0728	23.482	6.1969e+06	2.7807e+06	7.2965e+06	7.5732e+06	1.7646e+07	1.1716e+07
	0.265599	-0.150628	Q15075	Q15075	Early endosome antigen 1	EEA1			38	38	38	33.8	33.8	33.8	162.46	0	299.68	1653800000	330	0.265599	0.641798	-0.150628	-0.664878	23.6488	22.9254	23.1518	23.4507	23.2431	23.4841	1.3152e+07	7.9659e+06	9.3193e+06	1.1465e+07	9.9279e+06	1.1733e+07
	0.116771	-0.284035	O75530;A0A5F9ZI63;E9PJK2;E9PMU3;H0YEL4	O75530;A0A5F9ZI63;E9PJK2;E9PMU3;H0YEL4	Polycomb protein EED	EED			4	4	4	9.8	9.8	9.8	50.197	0.00019201	8.5245	152140000	34	0.116771	0.824859	-0.284035	-0.321062	23.1872	23.4007	20.7662	22.5255	23.2572	22.4234	9.5506e+06	1.1074e+07	1.78346e+06	6.0374e+06	1.0026e+07	5.6251e+06
	0.845779	0.670916	P68104;Q5VTE0;A0A087WVQ9;A0A087WV01;Q5JR01;A6PW80	P68104;Q5VTE0;A0A087WVQ9;A0A087WV01	Elongation factor 1-alpha 1;Putative elongation factor 1-alpha-like 3;Elongation factor 1-alpha	EEF1A1;EEF1A1P5			34	34	19	75.8	75.8	46.8	50.14	0	323.31	138500000000	3407	0.845779	0.306093	0.670916	1.82147	30.9674	31.6569	31.0026	31.0076	30.0018	30.6047	2.0995e+09	3.3859e+09	2.1513e+09	2.1588e+09	1.0751e+09	1.6328e+09
	0.790841	0.649715	P24534;C9JZW3;F2Z2G2;F8WF65	P24534	Elongation factor 1-beta	EEF1B2			13	10	10	57.3	52.4	52.4	24.763	0	323.31	17579000000	489	0.790841	0.31886	0.649715	1.71302	29.1381	29.7114	28.776	28.8849	28.0361	28.7554	5.908e+08	8.79081e+08	4.5965e+08	4.9569e+08	2.7524e+08	4.5313e+08
	0.458861	0.509205	P29692;E9PRY8;E9PQZ1;E9PK01;A0A087X1X7;H0YE72;E9PI39;E9PQ49;E9PPR1;E9PL12;H0YE58;E9PMW7;E9PIZ1;H0YCK7;E9PQC9	P29692;E9PRY8;E9PQZ1;E9PK01;A0A087X1X7;H0YE72;E9PI39	Elongation factor 1-delta	EEF1D			22	22	10	75.8	75.8	35.2	31.121	0	323.31	19056000000	644	0.458861	0.47305	0.509205	1.06313	27.9401	28.7527	28.1325	28.2638	26.9495	28.0844	2.5752e+08	4.5229e+08	2.9425e+08	3.2229e+08	1.296e+08	2.846e+08
	0.462828	0.185612	O43324;D6RBD7;C9J1V9;H0YAL7;D6RCQ0;H0YAH9	O43324;D6RBD7;C9J1V9;H0YAL7	Eukaryotic translation elongation factor 1 epsilon-1	EEF1E1;EEF1E1-BLOC1S5			9	9	9	58	58	58	19.81	0	76.49	1366500000	225	0.462828	0.470258	0.185612	1.07101	26.4476	26.4602	26.6199	26.4675	25.996	26.5073	9.152e+07	9.2322e+07	1.0313e+08	9.2792e+07	6.6924e+07	9.5387e+07
	1.22094	0.724544	P26641	P26641	Elongation factor 1-gamma	EEF1G			20	20	20	42.6	42.6	42.6	50.118	0	323.31	18157000000	922	1.22094	0.261313	0.724544	2.59877	28.3005	28.7097	28.4311	28.0979	27.2659	27.9039	3.306e+08	4.3903e+08	3.6191e+08	2.8729e+08	1.6138e+08	2.5113e+08
	0.800081	0.689301	P13639;M0R0I6	P13639	Elongation factor 2	EEF2			68	68	67	70.9	70.9	69.7	95.337	0	323.31	118080000000	2643	0.800081	0.31681	0.689301	1.7312	30.5857	31.2829	30.6544	30.7505	29.6094	30.0951	1.6114e+09	2.6128e+09	1.69e+09	1.8065e+09	8.1909e+08	1.1469e+09
	0.845957	0.820493	P57772;C9J8T0	P57772;C9J8T0	Selenocysteine-specific elongation factor	EEFSEC			6	6	6	13.6	13.6	13.6	65.304	0	14.121	150020000	42	0.845957	0.306093	0.820493	1.82182	22.8077	22.7271	22.557	22.7564	21.3283	21.5456	7.3417e+06	6.9428e+06	6.1705e+06	7.0852e+06	2.63302e+06	3.06102e+06
	0.342986	0.302146	Q96C19;H0Y4Y4	Q96C19;H0Y4Y4	EF-hand domain-containing protein D2	EFHD2			9	9	7	45	45	40.4	26.697	0	34.134	1064800000	140	0.342986	0.564119	0.302146	0.828507	24.1935	24.1612	24.7956	24.5818	24.12	23.5422	1.9185e+07	1.8761e+07	2.9122e+07	2.511e+07	1.8232e+07	1.2215e+07
	0.775495	1.21333	Q7Z2Z2;A0A3B3ITU1;H0YK75	Q7Z2Z2	Elongation factor Tu GTP-binding domain-containing protein 1	EFTUD1			17	17	17	21	21	21	125.43	0	95.131	553630000	136	0.775495	0.323772	1.21333	1.68287	23.6295	23.9865	23.9206	23.7325	21.2976	22.8665	1.2977e+07	1.6621e+07	1.5879e+07	1.3938e+07	2.5776e+06	7.647e+06
	0.94728	-0.192748	Q15029;K7EP67;K7EJ74;K7EIV5;K7EIT3	Q15029	116 kDa U5 small nuclear ribonucleoprotein component	EFTUD2			53	52	52	64	64	64	109.43	0	323.31	9319000000	1069	0.94728	0.285434	-0.192748	-2.02458	27.0312	26.9129	27.1665	27.1377	27.3444	27.2067	1.3715e+08	1.2635e+08	1.5064e+08	1.4766e+08	1.7041e+08	1.5489e+08
	1.26602	0.444592	Q8NDI1;H7BZ98;B5MC86;C9IYU2;H7C1E6	Q8NDI1	EH domain-binding protein 1	EHBP1			12	12	11	13.6	13.6	12.8	140.02	0	23.658	62769000	46	1.26602	0.261135	0.444592	2.69816	21.7991	21.5379	21.2964	20.9472	21.1482	21.2041	3.649e+06	3.0447e+06	2.5755e+06	2.02181e+06	2.3241e+06	2.4159e+06
	1.75283	0.652547	Q9H4M9;A0A024R571;C9JC03;C9J2Z4;C9JDQ8;C9JIJ3;C9IZH1	Q9H4M9;A0A024R571;C9JC03;C9J2Z4	EH domain-containing protein 1	EHD1			19	17	14	51.3	47.6	42.3	60.626	0	161.23	1224200000	189	1.75283	0.256886	0.652547	3.89157	24.3853	24.8996	24.4895	23.9989	23.821	23.9968	2.1913e+07	3.1299e+07	2.3555e+07	1.6765e+07	1.482e+07	1.674e+07
	1.66002	0.856536	Q9H223	Q9H223	EH domain-containing protein 4	EHD4			21	21	15	45.3	45.3	34.8	61.174	0	107.61	882840000	172	1.66002	0.256886	0.856536	3.64456	24.4406	24.6397	24.6497	24.1081	23.329	23.7233	2.2769e+07	2.6139e+07	2.6321e+07	1.8083e+07	1.0537e+07	1.3849e+07
	0.52713	-0.424739	Q9H9B1;A0A1B0GV09;A0A1B0GU48;A0A0C4DGF8;A0A1B0GWF6;A0A1B0GUD1;A0A1B0GVZ8;A0A1W2PPZ7;A0A0D9SEQ1;A0A1B0GW79;A0A0D9SER9;A0A0D9SF38;A0A0D9SFX4;A0A0D9SEY2;A0A1B0GTP4;A0A1B0GW12;A0A0D9SFM6;A0A1B0GV89;A0A0D9SFD7	Q9H9B1;A0A1B0GV09;A0A1B0GU48;A0A0C4DGF8	Histone-lysine N-methyltransferase EHMT1	EHMT1			21	21	20	28.8	28.8	28	141.46	0	155.88	853070000	177	0.52713	0.427189	-0.424739	-1.19791	25.1485	24.7683	24.8361	24.7399	25.8962	25.3911	3.7191e+07	2.8576e+07	2.9951e+07	2.8018e+07	6.2448e+07	4.4002e+07
	1.34907	-0.883375	Q96KQ7;A0A0G2JIS2;A2ABF8;A0A0G2JIR1;A2ABF9;A0A0G2JK64;A0A0G2JRR0;A0A0G2JRN8;H0Y4K5	Q96KQ7;A0A0G2JIS2;A2ABF8;A0A0G2JIR1;A2ABF9;A0A0G2JK64;A0A0G2JRR0;A0A0G2JRN8	Histone-lysine N-methyltransferase EHMT2	EHMT2			19	18	18	26.9	26.1	26.1	132.37	0	107.4	327070000	107	1.34907	0.256886	-0.883375	-2.88551	22.874	22.9778	23.1406	23.3331	24.3498	23.9597	7.6873e+06	8.2605e+06	9.24739e+06	1.0567e+07	2.1381e+07	1.6315e+07
	0.363881	-0.271599	O14681;E9PL33;E9PM05;E9PS58;E9PK61;E9PQN7;A0A087WV44;E9PLB8;B7ZB74	O14681;E9PL33;E9PM05;E9PS58;E9PK61	Etoposide-induced protein 2.4 homolog	EI24			3	3	3	10.3	10.3	10.3	38.964	0	9.9203	952200000	44	0.363881	0.547081	-0.271599	-0.871568	26.4697	25.9261	26.3998	26.1309	27.0232	26.4564	9.2933e+07	6.376e+07	8.85389e+07	7.3484e+07	1.3639e+08	9.20779e+07
	0.82073	0.814353	Q8N9N8;E9PLI6;E9PS76;E9PNH5;E9PS30;E9PQD0	Q8N9N8;E9PLI6;E9PS76;E9PNH5	Probable RNA-binding protein EIF1AD	EIF1AD			5	5	5	38.2	38.2	38.2	19.053	0	25.734	221240000	39	0.82073	0.312371	0.814353	1.77191	22.8059	23.9391	23.0999	22.476	21.9265	22.9994	7.3324e+06	1.6084e+07	8.9902e+06	5.8338e+06	3.9859e+06	8.3849e+06
	0.37587	0.234491	P47813;X6RAC9	P47813;X6RAC9	Eukaryotic translation initiation factor 1A, X-chromosomal	EIF1AX			7	7	2	47.9	47.9	11.1	16.46	0	77.597	675910000	100	0.37587	0.536454	0.234491	0.896101	25.6935	25.9026	25.6413	25.9589	25.0977	25.4773	5.4263e+07	6.2729e+07	5.2336e+07	6.5225e+07	3.5905e+07	4.6713e+07
	1.66045	0.803322	O60739	O60739	Eukaryotic translation initiation factor 1b	EIF1B			9	9	3	85	85	31	12.823	0	160.1	2721500000	199	1.66045	0.256886	0.803322	3.64567	26.6298	26.967	26.4668	25.7746	25.672	26.2069	1.0384e+08	1.3118e+08	9.2748e+07	5.7403e+07	5.3463e+07	7.746e+07
	1.91191	0.76582	Q9BY44;F8WAE5;C9IZE1;H7C5R5;H7C5Q3;F8WF18;F8WAT3	Q9BY44;F8WAE5	Eukaryotic translation initiation factor 2A;Eukaryotic translation initiation factor 2A, N-terminally processed	EIF2A			26	26	26	59.3	59.3	59.3	64.989	0	218.16	2341400000	303	1.91191	0.256886	0.76582	4.34044	25.2578	25.1958	25.2275	24.797	24.2047	24.3819	4.0119e+07	3.8432e+07	3.9287e+07	2.9151e+07	1.9335e+07	2.1862e+07
	0.687837	0.303592	P19525;C9JZT2;F8WBH4	P19525	Interferon-induced, double-stranded RNA-activated protein kinase	EIF2AK2			16	16	16	33.6	33.6	33.6	62.094	0	127.89	1945400000	202	0.687837	0.350249	0.303592	1.5115	25.6124	25.2252	25.5746	25.4749	24.9468	25.0797	5.1297e+07	3.9224e+07	4.9972e+07	4.6636e+07	3.234e+07	3.546e+07
	0.508585	-0.587011	Q9NZJ5;A0A494BZR8	Q9NZJ5	Eukaryotic translation initiation factor 2-alpha kinase 3	EIF2AK3			11	11	11	13.4	13.4	13.4	125.21	0	24.306	43056000	22	0.508585	0.438919	-0.587011	-1.16146	21.0298	21.3124	21.2363	20.8448	22.5461	21.9485	2.14085e+06	2.6042e+06	2.4703e+06	1.8833e+06	6.1242e+06	4.0473e+06
	0.549455	0.351046	Q9P2K8;H0YME5;H0YND8;H0YNY9	Q9P2K8;H0YME5	Eukaryotic translation initiation factor 2-alpha kinase 4	EIF2AK4			13	13	13	10.1	10.1	10.1	186.91	0	32.231	220680000	38	0.549455	0.41344	0.351046	1.24167	23.9503	23.4962	23.3986	23.7088	22.9731	23.11	1.6209e+07	1.1832e+07	1.1058e+07	1.3711e+07	8.2336e+06	9.0533e+06
	1.58278	0.778791	Q14232;H0YGG4;F5H0D0	Q14232;H0YGG4;F5H0D0	Translation initiation factor eIF-2B subunit alpha	EIF2B1			10	10	10	33.8	33.8	33.8	33.712	0	18.869	427870000	88	1.58278	0.256886	0.778791	3.44663	23.6659	23.7851	23.8969	23.394	22.6486	22.9689	1.3309e+07	1.4455e+07	1.562e+07	1.1023e+07	6.5752e+06	8.2095e+06
	1.10807	0.80087	P49770;G3V5E5;H0YJJ8;H0YK01	P49770;G3V5E5	Translation initiation factor eIF-2B subunit beta	EIF2B2			6	6	6	22.5	22.5	22.5	38.989	0	16.745	436410000	80	1.10807	0.269455	0.80087	2.35638	23.906	24.3697	24.191	23.8422	22.7739	23.448	1.5719e+07	2.1677e+07	1.9152e+07	1.5039e+07	7.1717e+06	1.1443e+07
	0.734891	0.659768	Q9NR50;H0Y580;A0A0D9SEN0	Q9NR50	Translation initiation factor eIF-2B subunit gamma	EIF2B3			13	13	13	39.2	39.2	39.2	50.24	0	61.14	1182700000	124	0.734891	0.33449	0.659768	1.60334	24.9227	24.8045	24.6434	24.7622	23.3798	24.2493	3.1803e+07	2.9303e+07	2.6206e+07	2.8455e+07	1.0915e+07	1.9942e+07
	0.90653	0.713625	Q9UI10;E7ERK9;A0A087WW69	Q9UI10;E7ERK9;A0A087WW69	Translation initiation factor eIF-2B subunit delta	EIF2B4			11	11	0	30	30	0	57.557	0	60.506	351150000	79	0.90653	0.293788	0.713625	1.94255	22.9669	23.3745	23.0712	22.8639	21.7404	22.6674	8.1985e+06	1.0875e+07	8.8128e+06	7.6335e+06	3.5036e+06	6.6615e+06
	1.03081	0.98109	Q13144;A0A3B3IUB1;A0A3B3ITG6;A0A3B3ISX3;A0A3B3IS56;A0A3B3IRP4;A0A3B3IUF2;A0A3B3ISM8;C9JRD9;A0A3B3IT53;A0A3B3ITK8;A0A3B3IST9;A0A3B3ISI2;A0A3B3ISS1;A0A3B3ISV1;A0A3B3ITQ2	Q13144;A0A3B3IUB1;A0A3B3ITG6;A0A3B3ISX3	Translation initiation factor eIF-2B subunit epsilon	EIF2B5			9	9	9	17.5	17.5	17.5	80.379	0	18.234	263260000	38	1.03081	0.2755	0.98109	2.19518	22.8632	22.8729	23.1222	22.2675	21.1082	22.5394	7.6299e+06	7.6813e+06	9.1303e+06	5.0488e+06	2.26051e+06	6.0958e+06
	1.06192	0.678215	P41214;Q5SY38;A0A087X1L6	P41214	Eukaryotic translation initiation factor 2D	EIF2D			12	12	12	27.2	27.2	27.2	64.706	0	68.317	183050000	46	1.06192	0.272639	0.678215	2.25967	22.8444	22.8889	22.2754	22.4419	21.7975	21.7346	7.5312e+06	7.7666e+06	5.0765e+06	5.6975e+06	3.6451e+06	3.4896e+06
	0.65466	0.257266	P05198;G3V4T5;H0YJS4	P05198;G3V4T5;H0YJS4	Eukaryotic translation initiation factor 2 subunit 1	EIF2S1			22	22	22	72.1	72.1	72.1	36.112	0	190.16	3402100000	397	0.65466	0.363565	0.257266	1.44686	25.5384	25.8652	25.6451	25.7247	25.2762	25.276	4.8732e+07	6.1123e+07	5.2473e+07	5.5449e+07	4.0635e+07	4.0628e+07
	0.800134	0.280832	P20042	P20042	Eukaryotic translation initiation factor 2 subunit 2	EIF2S2			20	20	20	48.9	48.9	48.9	38.388	0	323.31	4414400000	402	0.800134	0.31681	0.280832	1.73131	27.0826	27.2445	26.9369	27.0721	26.6238	26.7256	1.4213e+08	1.5901e+08	1.2847e+08	1.411e+08	1.0341e+08	1.1097e+08
	1.71878	0.475272	P41091;Q2VIR3;H7BZU1	P41091;Q2VIR3	Eukaryotic translation initiation factor 2 subunit 3;Putative eukaryotic translation initiation factor 2 subunit 3-like protein	EIF2S3;EIF2S3L			23	23	23	55.7	55.7	55.7	51.109	0	310.48	9381600000	528	1.71878	0.256886	0.475272	3.79971	27.3481	27.6518	27.5378	27.1265	26.8606	27.1247	1.7084e+08	2.1087e+08	1.9485e+08	1.4652e+08	1.2186e+08	1.4633e+08
	0.734506	0.421399	Q14152	Q14152	Eukaryotic translation initiation factor 3 subunit A	EIF3A			46	46	46	34.5	34.5	34.5	166.57	0	243.14	6264200000	595	0.734506	0.33449	0.421399	1.60259	26.4496	26.8464	26.1538	26.2758	25.7261	26.1838	9.1651e+07	1.2066e+08	7.4659e+07	8.1244e+07	5.5505e+07	7.6225e+07
	1.4247	0.576133	P55884;C9JZG1;C9JQN7	P55884	Eukaryotic translation initiation factor 3 subunit B	EIF3B			27	27	27	37.3	37.3	37.3	92.48	0	296.28	5684700000	516	1.4247	0.256886	0.576133	3.06133	27.0517	27.2378	26.9012	26.7128	26.1754	26.574	1.3911e+08	1.5827e+08	1.2533e+08	1.0999e+08	7.5786e+07	9.9901e+07
	1.1478	0.390614	Q99613;B5ME19;H3BPE3;H3BPE4;H3BTY8	Q99613;B5ME19	Eukaryotic translation initiation factor 3 subunit C;Eukaryotic translation initiation factor 3 subunit C-like protein	EIF3C;EIF3CL			27	27	27	36.9	36.9	36.9	105.34	0	302.82	3196200000	372	1.1478	0.264414	0.390614	2.4407	26.6357	26.8644	26.5432	26.5339	26.0976	26.24	1.0427e+08	1.2218e+08	9.7788e+07	9.7161e+07	7.1807e+07	7.9255e+07
	1.1046	0.566589	O15371;B0QYA5;B0QYA6;B0QYA4;B0QYA8;A0A0D9SGB5	O15371	Eukaryotic translation initiation factor 3 subunit D	EIF3D			25	25	25	67.2	67.2	67.2	63.972	0	273.17	4520400000	509	1.1046	0.269455	0.566589	2.34907	25.97	26.257	25.8769	25.687	25.0434	25.6737	6.5728e+07	8.0196e+07	6.162e+07	5.402e+07	3.458e+07	5.3526e+07
	0.446801	0.166997	P60228;E5RGA2;H0YAW4;H0YBR5;E5RIT4;E5RHS5;E5RII3;E5RIP5;E5RJ25;H0YBP5	P60228;E5RGA2	Eukaryotic translation initiation factor 3 subunit E	EIF3E			16	16	16	42	42	42	52.22	0	75.291	1528500000	232	0.446801	0.48051	0.166997	1.03911	25.2875	25.5261	25.0958	25.3311	24.9885	25.0888	4.0955e+07	4.8318e+07	3.5858e+07	4.221e+07	3.3288e+07	3.5685e+07
	2.54512	0.770974	O00303;H0YDT6;E9PQV8;A0A1W2PP79	O00303	Eukaryotic translation initiation factor 3 subunit F	EIF3F			11	11	11	41.2	41.2	41.2	37.563	0	91.426	1931100000	143	2.54512	0.186473	0.770974	6.52433	26.5332	26.3871	26.2014	25.7379	25.5112	25.5598	9.7114e+07	8.77639e+07	7.7165e+07	5.596e+07	4.7822e+07	4.946e+07
	1.43312	0.618727	O75821;K7EL20;K7ENA8;K7ER90;K7EP16;K7EL60;K7ENH0	O75821;K7EL20;K7ENA8;K7ER90	Eukaryotic translation initiation factor 3 subunit G	EIF3G			14	14	14	56.2	56.2	56.2	35.611	0	323.31	2961000000	345	1.43312	0.256886	0.618727	3.08121	26.283	26.5628	25.9395	25.8054	25.5008	25.6229	8.1653e+07	9.91311e+07	6.4352e+07	5.864e+07	4.7481e+07	5.1673e+07
	0.985149	0.411099	O15372;B3KS98;A0A087WZK9;E5RJT0;E5RGU4;E5RFW7;E5RFH0	O15372;B3KS98;A0A087WZK9;E5RJT0	Eukaryotic translation initiation factor 3 subunit H	EIF3H			16	16	16	43.5	43.5	43.5	39.93	0	226.29	1591500000	217	0.985149	0.279676	0.411099	2.10149	25.6916	26.0192	25.659	25.5377	25.0624	25.5364	5.4192e+07	6.8009e+07	5.2981e+07	4.8709e+07	3.5037e+07	4.8666e+07
	0.751392	0.478783	Q13347;Q5TFK1	Q13347	Eukaryotic translation initiation factor 3 subunit I	EIF3I			20	20	20	89.2	89.2	89.2	36.501	0	205.37	3494200000	398	0.751392	0.329206	0.478783	1.63562	26.5969	26.9104	26.4208	26.3673	25.6566	26.4678	1.015e+08	1.2614e+08	8.98339e+07	8.6567e+07	5.2895e+07	9.2813e+07
	0.971096	0.760837	O75822;H0YGJ7;H0YLP3	O75822;H0YGJ7	Eukaryotic translation initiation factor 3 subunit J	EIF3J			10	10	10	43.4	43.4	43.4	29.062	0	170.13	1702300000	203	0.971096	0.280449	0.760837	2.07287	26.0655	26.2224	25.7157	25.8283	24.6678	25.225	7.0228e+07	7.8296e+07	5.5104e+07	5.9578e+07	2.6653e+07	3.9219e+07
	2.32184	1.03075	Q9UBQ5;K7ERF1;K7ES31;A0A087WVB9;K7EQM4;K7EK53;B4DQ48	Q9UBQ5;K7ERF1;K7ES31;A0A087WVB9	Eukaryotic translation initiation factor 3 subunit K	EIF3K			7	7	7	43.1	43.1	43.1	25.059	0	63.292	1851700000	135	2.32184	0.222068	1.03075	5.67204	26.995	27.2691	26.852	26.2429	25.7776	26.0034	1.3375e+08	1.6174e+08	1.2113e+08	7.9412e+07	5.752e+07	6.7267e+07
	1.22026	0.615872	Q9Y262;B0QY89;B0QY90;C9JHP4;C9K0Q7;H7C3A0;H0Y7E6	Q9Y262;B0QY89;B0QY90	Eukaryotic translation initiation factor 3 subunit L	EIF3L			24	24	24	45.7	45.7	45.7	66.726	0	323.31	4676000000	469	1.22026	0.261313	0.615872	2.59729	26.2633	26.6381	26.2112	25.9537	25.3644	25.9469	8.0547e+07	1.0444e+08	7.7689e+07	6.4991e+07	4.3196e+07	6.4683e+07
	1.4642	0.587235	Q7L2H7;J3KNJ2;H0YCQ8;E9PRY0;E9PN86;E9PRI2;E7ESM3	Q7L2H7;J3KNJ2;H0YCQ8	Eukaryotic translation initiation factor 3 subunit M	EIF3M			18	18	18	54.3	54.3	54.3	42.502	0	323.31	4820300000	393	1.4642	0.256886	0.587235	3.15527	26.5737	26.6468	26.5157	26.1889	25.6275	26.1581	9.9884e+07	1.0507e+08	9.5948e+07	7.6498e+07	5.1839e+07	7.4882e+07
	1.38883	0.944306	P60842;J3KT12;J3QS69;J3KTB5;J3QL43;J3QR64;J3KSZ0;J3QLN6;J3QKZ9;J3KS25;J3KTN0;J3QL52;J3KS93;J3KT04;J3QQP0;E7EMV8	P60842;J3KT12;J3QS69;J3KTB5;J3QL43;J3QR64;J3KSZ0	Eukaryotic initiation factor 4A-I	EIF4A1			31	31	19	72.9	72.9	47.3	46.153	0	323.31	34536000000	1497	1.38883	0.256886	0.944306	2.97729	28.4848	29.1069	28.5224	28.1088	27.2878	27.8845	3.7564e+08	5.7818e+08	3.8556e+08	2.8947e+08	1.6385e+08	2.4779e+08
	0.64623	0.318473	Q14240;E7EQG2;J3KSN7	Q14240;E7EQG2	Eukaryotic initiation factor 4A-II;Eukaryotic initiation factor 4A-II, N-terminally processed	EIF4A2			20	8	8	46.9	21.4	21.4	46.402	0	36.475	900600000	98	0.64623	0.367278	0.318473	1.43044	23.9858	24.3242	23.861	23.7793	23.4182	24.0182	1.6613e+07	2.1005e+07	1.5236e+07	1.4397e+07	1.1209e+07	1.699e+07
	0.0449272	-0.0131505	P38919;I3L3H2;E9PBH4;F8WE11;C9JUF0	P38919;I3L3H2	Eukaryotic initiation factor 4A-III;Eukaryotic initiation factor 4A-III, N-terminally processed	EIF4A3			25	21	21	72.5	66.7	66.7	46.871	0	206.07	7199700000	492	0.0449272	0.930244	-0.0131505	-0.131509	26.9936	26.8879	27.0726	27.0488	26.8328	27.1118	1.3362e+08	1.2418e+08	1.4114e+08	1.3884e+08	1.1953e+08	1.4503e+08
	0.591021	0.733736	P23588;E7EX17;F8VX11;F8VYE9;F8VSC7;F8VP89;F8W0K0;F8VRU1	P23588;E7EX17;F8VX11	Eukaryotic translation initiation factor 4B	EIF4B			9	9	9	23.7	23.7	23.7	69.15	0	323.31	1250300000	238	0.591021	0.392664	0.733736	1.32287	25.3037	25.8378	25.0451	25.2447	23.6599	25.0807	4.1417e+07	5.9971e+07	3.4619e+07	3.9757e+07	1.3254e+07	3.5485e+07
	0.806472	0.42406	P06730;D6RBW1;H0Y8J7;D6RFJ3	P06730;D6RBW1;H0Y8J7	Eukaryotic translation initiation factor 4E	EIF4E			8	8	7	44.2	44.2	41	25.097	0	116.48	3423800000	247	0.806472	0.314721	0.42406	1.74379	26.3207	26.5463	26.2858	26.3363	25.5455	25.9988	8.3815e+07	9.8e+07	8.1812e+07	8.4723e+07	4.8975e+07	6.7054e+07
	2.18868	0.613016	O60573;B9A044;B8ZZ50;B8ZZL3;C9JEL3;B4E1E4;B9A023	O60573;B9A044;B8ZZ50;B8ZZL3;C9JEL3	Eukaryotic translation initiation factor 4E type 2	EIF4E2			5	5	5	26.1	26.1	26.1	28.362	0	14.14	275760000	46	2.18868	0.236716	0.613016	5.20897	24.0969	24.4191	24.0537	23.6168	23.5788	23.535	1.7943e+07	2.2433e+07	1.7413e+07	1.2864e+07	1.2529e+07	1.2155e+07
	0.828556	1.75634	Q13541	Q13541	Eukaryotic translation initiation factor 4E-binding protein 1	EIF4EBP1			3	3	3	51.7	51.7	51.7	12.58	0	14.174	664440000	72	0.828556	0.310407	1.75634	1.78738	24.3697	24.5778	23.9299	23.7059	20.6242	23.2784	2.1678e+07	2.5042e+07	1.5982e+07	1.3683e+07	1.61626e+06	1.0174e+07
	1.90738	2.18481	Q13542	Q13542	Eukaryotic translation initiation factor 4E-binding protein 2	EIF4EBP2			2	2	2	35	35	35	12.939	0	42.929	149430000	25	1.90738	0.256886	2.18481	4.32719	22.1894	23.6876	22.9452	20.2575	21.1364	20.8739	4.7826e+06	1.3511e+07	8.076e+06	1.25345e+06	2.30509e+06	1.92163e+06
	1.33713	0.901701	Q9NRA8;B1AKL4;B1AKL5;B0QYZ7;B1AKL6	Q9NRA8;B1AKL4	Eukaryotic translation initiation factor 4E transporter	EIF4ENIF1			10	10	10	15.6	15.6	15.6	108.2	0	51.401	90964000	36	1.33713	0.256886	0.901701	2.85822	22.2897	21.9234	21.8541	21.4502	20.553	21.3589	5.1272e+06	3.9773e+06	3.791e+06	2.8652e+06	1.53843e+06	2.6895e+06
	1.07863	0.60143	E9PGM1;Q04637;E7EX73;E7EUU4;C9JF13;C9J6B6;C9K073;C9J2Z7;H7C0V6;H7C044;F8WCF2;C9J987;C9JHW9	E9PGM1;Q04637;E7EX73;E7EUU4	Eukaryotic translation initiation factor 4 gamma 1	EIF4G1			45	45	40	36.1	36.1	32.8	166.75	0	323.31	14149000000	1170	1.07863	0.272177	0.60143	2.29455	27.0098	27.2974	26.9321	26.8865	26.0641	26.4844	1.3513e+08	1.6494e+08	1.2805e+08	1.2406e+08	7.0159e+07	9.38851e+07
	0.629888	0.327934	P78344;D3DQV9;H0Y3P2;H0YCH5;H0YD77;H0YEC5;H0YE22;H0YE44;H0YCF8;H0YEN8;H0YDC0	P78344;D3DQV9;H0Y3P2	Eukaryotic translation initiation factor 4 gamma 2	EIF4G2			37	37	28	46.3	46.3	35.1	102.36	0	170.69	3996800000	554	0.629888	0.373342	0.327934	1.39862	25.2831	25.5099	25.3247	25.4052	24.6344	25.0943	4.0829e+07	4.778e+07	4.2023e+07	4.4434e+07	2.6044e+07	3.582e+07
	1.34786	0.694211	A0A0U1RQK7;O43432;A0A0A0MSA7	A0A0U1RQK7;O43432;A0A0A0MSA7	Eukaryotic translation initiation factor 4 gamma 3	EIF4G3			26	21	21	17.4	14.6	14.6	195.27	0	111.4	723650000	157	1.34786	0.256886	0.694211	2.88274	23.4502	23.8979	23.6991	23.3487	22.6461	22.9699	1.1461e+07	1.5631e+07	1.3619e+07	1.0682e+07	6.5637e+06	8.2152e+06
	1.5153	1.46003	Q15056	Q15056	Eukaryotic translation initiation factor 4H	EIF4H			7	7	7	34.3	34.3	34.3	27.385	0	79.678	2620700000	156	1.5153	0.256886	1.46003	3.27905	27.2487	27.5587	27.1566	26.0663	25.0385	26.4792	1.5947e+08	1.977e+08	1.4961e+08	7.0265e+07	3.4462e+07	9.35459e+07
	1.50032	0.90097	P55010;H0YLZ1;H0YN40;H0YMJ8;H0YM54;H0YK29;H0YK11	P55010;H0YLZ1;H0YN40	Eukaryotic translation initiation factor 5	EIF5			19	19	19	38.1	38.1	38.1	49.222	0	160.73	6187800000	453	1.50032	0.256886	0.90097	3.24248	25.9492	26.3421	25.4245	25.024	24.8553	25.1336	6.4789e+07	8.507e+07	4.5033e+07	3.4118e+07	3.0353e+07	3.681e+07
	0.751018	1.00329	P63241;I3L397;I3L504;Q6IS14	P63241;I3L397;I3L504;Q6IS14	Eukaryotic translation initiation factor 5A-1;Eukaryotic translation initiation factor 5A;Eukaryotic translation initiation factor 5A-1-like	EIF5A;EIF5AL1			9	9	4	85.1	85.1	55.8	16.832	0	300.4	26177000000	683	0.751018	0.329346	1.00329	1.63489	29.1768	29.8613	29.6859	29.6818	27.736	28.2963	6.0686e+08	9.7534e+08	8.63639e+08	8.6124e+08	2.2354e+08	3.2964e+08
	0.907471	0.445148	O60841;A0A087WUT6	O60841;A0A087WUT6	Eukaryotic translation initiation factor 5B	EIF5B			32	32	32	34.8	34.8	34.8	138.83	0	279.09	2921300000	371	0.907471	0.293769	0.445148	1.94443	25.4609	25.5155	25.349	25.3998	24.6274	24.9627	4.6184e+07	4.7967e+07	4.2737e+07	4.427e+07	2.5917e+07	3.2699e+07
	0.842242	0.234554	P56537;B7ZBH1;F8WD20;A0A0B4J1Y7;A0A0U1RQV5;F8WDS6	P56537	Eukaryotic translation initiation factor 6	EIF6			6	6	6	31	31	31	26.599	0	187.98	2280400000	187	0.842242	0.306602	0.234554	1.81446	27.0737	27.0279	26.7082	26.6994	26.601	26.8057	1.4125e+08	1.3684e+08	1.0964e+08	1.0897e+08	1.0179e+08	1.1731e+08
	0.162631	0.133856	Q9BQ52;G5E9D5;E7ES68;V9GYS7;J3QRS2;V9GYU5;J3QL08;J3QLK4;H7C2I4;V9GZ72	Q9BQ52;G5E9D5;E7ES68	Zinc phosphodiesterase ELAC protein 2	ELAC2			22	22	22	35.5	35.5	35.5	92.218	0	73.291	1374000000	211	0.162631	0.762062	0.133856	0.432532	25.3373	25.0538	24.4844	24.5209	24.8048	25.1481	4.2391e+07	3.483e+07	2.3471e+07	2.4073e+07	2.9309e+07	3.7183e+07
	0.99649	-0.5478	Q15717;M0QZR9;M0R055	Q15717;M0QZR9	ELAV-like protein 1	ELAVL1			23	23	22	69.6	69.6	69.6	36.091	0	262.78	9803800000	451	0.99649	0.278291	-0.5478	-2.12466	27.6723	27.0951	27.6186	27.7546	28.3585	27.9163	2.1389e+08	1.4336e+08	2.0608e+08	2.2645e+08	3.4416e+08	2.533e+08
	0.527698	0.298765	A0A0A0MRX1;Q12926;B1AM48;C9JB16;A0A494C0Q5;A0A494C0M6;A0A494C011;A0A494BZW4	A0A0A0MRX1;Q12926;B1AM48	ELAV-like protein;ELAV-like protein 2	ELAVL2			10	9	5	32.6	30.3	18	42.632	0	108.34	657390000	75	0.527698	0.427007	0.298765	1.19903	23.3366	23.3877	23.7673	23.6161	22.9797	22.9996	1.0593e+07	1.0975e+07	1.4278e+07	1.2857e+07	8.2712e+06	8.3863e+06
	1.16242	0.89782	Q92556;C9J5X3;C9JB20;H7C0N5;C9JIW2;C9IZR8;H7C0S6;H7C3P3	Q92556	Engulfment and cell motility protein 1	ELMO1			8	7	7	14.2	12.8	12.8	83.829	0.00018811	7.9082	108760000	16	1.16242	0.263273	0.89782	2.472	22.1114	22.6841	22.2197	21.8729	20.8207	21.6281	4.5311e+06	6.7391e+06	4.8841e+06	3.84061e+06	1.85207e+06	3.2413e+06
	0.368884	-1.30055	Q8IZ81;D6RBS5;V9GY58;D6RJB5;D6RHX2	Q8IZ81;D6RBS5;V9GY58	ELMO domain-containing protein 2	ELMOD2			4	4	4	17.4	17.4	17.4	34.96	0.00018315	7.2396	541760000	23	0.368884	0.542433	-1.30055	-0.88182	20.7826	25.2219	25.0032	24.9015	25.5143	24.4934	1.80375e+06	3.9133e+07	3.3628e+07	3.134e+07	4.7926e+07	2.3619e+07
	1.06552	0.548416	P60002;K7EN05;K7EPC8;A0A024R7E8;K7EQ44;K7EMV4	P60002;K7EN05;K7EPC8;A0A024R7E8;K7EQ44;K7EMV4	Transcription elongation factor 1 homolog	ELOF1			1	1	1	21.7	21.7	21.7	9.4618	0	15.542	258250000	29	1.06552	0.272633	0.548416	2.26717	24.2569	24.18	24.3425	24.1371	23.3169	23.6801	2.0047e+07	1.9007e+07	2.1272e+07	1.845e+07	1.0449e+07	1.3441e+07
	0.136595	0.194812	Q9NYP7;A0A0A0MTI6	Q9NYP7;A0A0A0MTI6	Elongation of very long chain fatty acids protein 5;Elongation of very long chain fatty acids protein	ELOVL5			3	3	3	16.4	16.4	16.4	35.293	0	87.701	214500000	34	0.136595	0.795219	0.194812	0.370002	25.1178	25.3094	24.4435	23.8787	25.4025	25.005	3.6408e+07	4.1581e+07	2.2815e+07	1.5424e+07	4.4352e+07	3.3672e+07
	0.807082	1.12568	Q6IA86;K7ER35;F5GYE9	Q6IA86	Elongator complex protein 2	ELP2			6	6	6	9.4	9.4	9.4	92.499	0	15.688	96088000	30	0.807082	0.314672	1.12568	1.74499	22.4167	22.4659	22.5858	22.6484	20.7785	20.6645	5.5987e+06	5.793e+06	6.2953e+06	6.5741e+06	1.79866e+06	1.66199e+06
	1.17022	0.325217	Q9H9T3;B4DKA4;E5RHY2;E5RIC0;E5RIZ7;E5RHR2	Q9H9T3;B4DKA4	Elongator complex protein 3	ELP3			7	7	7	13.7	13.7	13.7	62.258	0	13.237	248380000	71	1.17022	0.263273	0.325217	2.48876	23.3138	23.1266	23.0091	23.0134	22.7004	22.7601	1.0427e+07	9.1579e+06	8.4417e+06	8.4667e+06	6.8157e+06	7.1033e+06
	0.639202	-0.5619	Q8N766;Q5TG59;A0A286YEW0;H7C4E3	Q8N766	ER membrane protein complex subunit 1	EMC1			18	18	18	23.5	23.5	23.5	111.76	0	124.68	1259200000	188	0.639202	0.370005	-0.5619	-1.41676	24.7514	24.526	24.74	24.4945	25.8169	25.3917	2.8244e+07	2.4158e+07	2.802e+07	2.3636e+07	5.9111e+07	4.4021e+07
	2.45562	-0.582129	Q15006;E5RGJ2;H0YAS9	Q15006	ER membrane protein complex subunit 2	EMC2			9	9	9	45.8	45.8	45.8	34.833	0	75.153	496170000	71	2.45562	0.203289	-0.582129	-6.17064	23.6292	23.683	23.6811	24.0628	24.3595	24.3174	1.2975e+07	1.3468e+07	1.345e+07	1.7524e+07	2.1525e+07	2.0906e+07
	0.915074	-0.689361	Q9P0I2;S4R3U9;C9JLM9	Q9P0I2	ER membrane protein complex subunit 3	EMC3			7	7	7	30.7	30.7	30.7	29.952	0	15.698	267100000	55	0.915074	0.29207	-0.689361	-1.95969	23.5971	22.6705	22.8128	23.5188	24.1198	23.5098	1.2689e+07	6.6757e+06	7.3676e+06	1.2019e+07	1.823e+07	1.1944e+07
	0.30041	-0.289834	Q9NPA0;H0YDT8;H0YDX2	Q9NPA0;H0YDT8;H0YDX2	ER membrane protein complex subunit 7	EMC7			5	5	5	36.8	36.8	36.8	26.47	0	42.643	455750000	47	0.30041	0.602791	-0.289834	-0.739385	25.2411	24.5588	24.6118	24.4448	25.4507	25.3857	3.9659e+07	2.4714e+07	2.5638e+07	2.2836e+07	4.5859e+07	4.384e+07
	0.809897	-1.78427	O43402;M0R1B0	O43402;M0R1B0	ER membrane protein complex subunit 8	EMC8			5	5	5	39.5	39.5	39.5	23.773	0	17.755	175050000	20	0.809897	0.313984	-1.78427	-1.75054	23.1828	20.2003	23.1015	23.6769	24.4998	23.6607	9.522e+06	1.20476e+06	8.99989e+06	1.3411e+07	2.3724e+07	1.3261e+07
	1.08127	-0.708666	P50402;Q5HY57;F8WEQ1	P50402;Q5HY57	Emerin	EMD			17	17	17	67.7	67.7	67.7	28.994	0	164.62	973270000	195	1.08127	0.272177	-0.708666	-2.30007	24.4957	24.0087	24.3798	24.4791	25.3834	25.1478	2.3656e+07	1.6879e+07	2.183e+07	2.3385e+07	4.3769e+07	3.7173e+07
	0.777588	-0.509494	Q92979;V9GYP5;A0A087WWQ2;A0A087WVM7	Q92979;V9GYP5;A0A087WWQ2	Ribosomal RNA small subunit methyltransferase NEP1	EMG1			12	12	12	57.4	57.4	57.4	26.72	0	130.27	992830000	149	0.777588	0.322655	-0.509494	-1.68698	24.574	24.1047	24.8854	24.6552	25.3341	25.1033	2.4975e+07	1.804e+07	3.0993e+07	2.6421e+07	4.2299e+07	3.6045e+07
	0.973717	0.549681	Q9HC35;B5MBZ0	Q9HC35;B5MBZ0	Echinoderm microtubule-associated protein-like 4	EML4			18	18	18	26.1	26.1	26.1	108.91	0	55.053	1600900000	227	0.973717	0.280439	0.549681	2.0782	25.0981	25.4318	25.251	25.1587	24.3093	24.6639	3.5916e+07	4.5262e+07	3.9932e+07	3.7455e+07	2.0789e+07	2.6582e+07
	1.33898	0.849386	Q7Z589;E9PMC9;H0YDI4;E9PPE6;H0YET8	Q7Z589;E9PMC9	Protein EMSY	EMSY;C11orf30			6	6	6	6.6	6.6	6.6	141.47	0	20.524	140330000	30	1.33898	0.256886	0.849386	2.86245	23.1412	23.1508	22.6787	22.463	21.6429	22.3166	9.25141e+06	9.3128e+06	6.7137e+06	5.7816e+06	3.27461e+06	5.2236e+06
	0.49125	0.214913	A0A0U1RRM6;Q8N8S7;A0A075B6E5;A0A0U1RQP7	A0A0U1RRM6;Q8N8S7	Protein enabled homolog	ENAH			17	17	16	27.1	27.1	25.9	87.399	0	100.67	2163200000	236	0.49125	0.450623	0.214913	1.12729	26.1364	26.2241	26.3817	26.3431	26.0228	25.7315	7.3761e+07	7.8387e+07	8.7436e+07	8.5126e+07	6.818e+07	5.5713e+07
	0.527125	-1.74054	Q14249	Q14249	Endonuclease G, mitochondrial	ENDOG			9	9	9	42.1	42.1	42.1	32.62	0	47.636	292750000	40	0.527125	0.427189	-1.74054	-1.1979	24.9508	23.9661	20.7876	23.5151	25.6998	25.7112	3.2429e+07	1.6388e+07	1.81004e+06	1.1988e+07	5.4503e+07	5.4934e+07
	1.09242	0.887042	P06733;A0A2R8Y6G6;K7EM90;A0A2R8YEM5;A0A2R8Y879;K7ERS8;A0A2R8Y798;A0A2R8YEG5;A0A2R8Y6I8	P06733;A0A2R8Y6G6	Alpha-enolase	ENO1			39	39	37	83.4	83.4	80	47.168	0	323.31	181060000000	4105	1.09242	0.271789	0.887042	2.32343	30.8179	31.3285	30.9338	30.6675	29.48	30.2715	1.8928e+09	2.6966e+09	2.0512e+09	1.7055e+09	7.4879e+08	1.2961e+09
	0.710844	0.723542	P09104;F5H0C8;F5H1C3;E5RI09;E5RG95;K7EPM1;K7EKN2;E5RGZ4;U3KQP4;U3KQQ1	P09104;F5H0C8	Gamma-enolase;Enolase	ENO2			18	16	14	59.4	56	49.1	47.268	0	323.31	1804800000	166	0.710844	0.341558	0.723542	1.55637	25.5379	25.5243	25.7384	25.5617	24.0031	25.0653	4.8717e+07	4.826e+07	5.5981e+07	4.9526e+07	1.6813e+07	3.5108e+07
	1.04509	1.3046	Q9UHY7;A0A0C4DGY8;D6RA00	Q9UHY7;A0A0C4DGY8;D6RA00	Enolase-phosphatase E1	ENOPH1			7	7	7	38.7	38.7	38.7	28.932	0	65.421	1259500000	178	1.04509	0.273881	1.3046	2.22471	25.2639	25.4261	25.4733	25.1558	23.1511	23.9425	4.0289e+07	4.5083e+07	4.6583e+07	3.7382e+07	9.31491e+06	1.6122e+07
	0.93081	-1.75763	P22413;E9PE72;A0A3B3IST7	P22413	Ectonucleotide pyrophosphatase/phosphodiesterase family member 1;Alkaline phosphodiesterase I;Nucleotide pyrophosphatase	ENPP1			13	13	13	23	23	23	104.92	0	39.365	239430000	52	0.93081	0.288109	-1.75763	-1.99134	23.1492	21.01	23.9304	24.2194	24.6714	24.4717	9.3025e+06	2.11175e+06	1.5987e+07	1.9533e+07	2.672e+07	2.3265e+07
	0.905682	0.941064	O43768;A6NMQ3;Q5T5H1;A0A1W2PRU0;H3BTD3	O43768;A6NMQ3;Q5T5H1;A0A1W2PRU0	Alpha-endosulfine	ENSA			6	6	5	62.8	62.8	53.7	13.389	0	16.519	745390000	93	0.905682	0.293999	0.941064	1.94085	24.993	25.6689	24.4623	24.4819	23.4296	24.3896	3.3392e+07	5.3347e+07	2.3115e+07	2.343e+07	1.1298e+07	2.1979e+07
	0.647522	0.378551	Q9NPA8;E5RHX8;J3KNT2;E5RI00;E5RHT9;E5RJ84	Q9NPA8;E5RHX8	Transcription and mRNA export factor ENY2	ENY2			6	6	6	46.5	46.5	46.5	11.528	0	18.372	1000100000	112	0.647522	0.366589	0.378551	1.43296	25.4812	25.0954	24.9747	24.4094	25.1511	24.8552	4.6839e+07	3.5849e+07	3.2972e+07	2.2283e+07	3.7259e+07	3.035e+07
	0.57381	-0.764198	Q5NDL2;F5H225;C9J4G5;C9JQM7	Q5NDL2;F5H225	EGF domain-specific O-linked N-acetylglucosamine transferase	EOGT			5	5	5	9.7	9.7	9.7	62.01	0	10.717	67386000	19	0.57381	0.401679	-0.764198	-1.28928	21.7439	22.4166	21.4874	21.7801	23.5904	22.5699	3.512e+06	5.59835e+06	2.93994e+06	3.6013e+06	1.263e+07	6.2263e+06
	1.51964	1.22375	Q09472;A0A669KB12;A0A0U1RR87	Q09472;A0A669KB12	Histone acetyltransferase p300	EP300			13	13	8	7.5	7.5	4.8	264.16	0	26.884	517830000	101	1.51964	0.256886	1.22375	3.28969	24.2076	24.5378	23.6886	23.1779	22.3654	23.2194	1.9374e+07	2.4356e+07	1.352e+07	9.4896e+06	5.4032e+06	9.7667e+06
	0.120596	-0.119633	Q96L91;A0A0A0MR70;A0A0A0MR80;A0A0A0MR72	Q96L91	E1A-binding protein p400	EP400			24	24	24	12.1	12.1	12.1	343.48	0	107.31	337620000	136	0.120596	0.82029	-0.119633	-0.330602	22.4941	22.8567	22.9547	22.2918	23.4456	22.9271	5.9073e+06	7.5956e+06	8.1293e+06	5.1344e+06	1.1424e+07	7.9751e+06
	1.10223	-0.50315	P11171;A0A2U3TZH6;A0A2R8Y5Z6;A0A2R8Y5G2;A0A2R8YD30;Q4VB86;A0A3B3IU06;A0A2R8Y570;A0A2R8YCW8;A0A2R8Y6G5;A0A2R8YFR9;A0A2R8Y7Y3;A0A3B3IUD6;A0A3B3ITP0;A0A2R8Y420;A0A2R8Y7N0;A0A2R8Y6D0;A0A3B3ITC5;A0A2R8Y4N6;A0A1B0GWG0;A0A2R8Y6T6;A0A2R8Y5C8;A0A2R8YFU8	P11171;A0A2U3TZH6;A0A2R8Y5Z6;A0A2R8Y5G2;A0A2R8YD30;Q4VB86;A0A3B3IU06;A0A2R8Y570;A0A2R8YCW8;A0A2R8Y6G5;A0A2R8YFR9;A0A2R8Y7Y3;A0A3B3IUD6;A0A3B3ITP0;A0A2R8Y420;A0A2R8Y7N0	Protein 4.1	EPB41			25	25	21	40.9	40.9	35.3	97.016	0	117.68	1314100000	268	1.10223	0.269455	-0.50315	-2.34406	24.3736	24.3797	24.182	24.4659	25.1744	24.8045	2.1737e+07	2.1828e+07	1.9033e+07	2.3172e+07	3.7866e+07	2.9302e+07
	1.19616	-0.640502	O43491;E9PMV8;Q6ZSX4	O43491	Band 4.1-like protein 2	EPB41L2			40	40	0	51.7	51.7	0	112.59	0	313.87	4323500000	533	1.19616	0.263273	-0.640502	-2.54479	25.7714	25.5295	26.0592	26.0633	26.752	26.4663	5.7276e+07	4.8434e+07	6.9918e+07	7.0117e+07	1.1302e+08	9.2718e+07
	0.344346	-0.452753	A8K968;A0A0A0MRA8;Q9Y2J2;A0A1B0GTF8;A0A0J9YY18;A0A0J9YW31;A0A0J9YWN0;A0A0J9YWE1;A0A0J9YWS4	A8K968;A0A0A0MRA8;Q9Y2J2	Band 4.1-like protein 3;Band 4.1-like protein 3, N-terminally processed	EPB41L3			19	15	2	36	31.7	5.4	84.711	0	64.873	382210000	95	0.344346	0.562802	-0.452753	-0.831322	22.3343	21.1293	20.7461	21.7799	22.3397	21.4484	5.2882e+06	2.29385e+06	1.7587e+06	3.6009e+06	5.3077e+06	2.8617e+06
	0.514909	-0.270206	Q9HCM4	Q9HCM4	Band 4.1-like protein 5	EPB41L5			15	15	14	31.9	31.9	30.8	81.855	0	98.74	676470000	143	0.514909	0.435042	-0.270206	-1.17391	24.4467	24.1004	24.2302	24.2048	24.9137	24.4694	2.2866e+07	1.7986e+07	1.9679e+07	1.9336e+07	3.1606e+07	2.3228e+07
	0.448198	-0.251787	Q9H2F5;A0A590UJN0	Q9H2F5;A0A590UJN0	Enhancer of polycomb homolog 1	EPC1			5	5	5	5.9	5.9	5.9	93.462	0.00017553	6.1745	34792000	19	0.448198	0.479423	-0.251787	-1.0419	21.7514	21.1774	21.0605	21.3781	21.7693	21.5973	3.5305e+06	2.37161e+06	2.1869e+06	2.7256e+06	3.5744e+06	3.1727e+06
	1.90921	-0.834483	P16422;B5MCA4;C9JKY3	P16422;B5MCA4	Epithelial cell adhesion molecule	EPCAM			14	14	14	47.1	47.1	47.1	34.932	0	323.31	2060700000	203	1.90921	0.256886	-0.834483	-4.33254	26.7392	26.3141	26.4452	27.2492	27.6183	27.1345	1.1202e+08	8.3433e+07	9.1367e+07	1.5952e+08	2.0603e+08	1.4733e+08
	0.0931928	-0.181272	P21709	P21709	Ephrin type-A receptor 1	EPHA1			7	7	7	10.6	10.6	10.6	108.13	0	29.858	210790000	52	0.0931928	0.858078	-0.181272	-0.261143	22.9417	24.3662	23.8501	22.7991	24.5754	24.3274	8.0566e+06	2.1625e+07	1.5122e+07	7.2981e+06	2.5e+07	2.1051e+07
	0.828312	-1.01672	P29317;P54764;Q9UF33;J3KR66;E9PG71;A0A0B4J1T8	P29317	Ephrin type-A receptor 2	EPHA2			13	13	12	16.1	16.1	15	108.27	0	72.927	674520000	102	0.828312	0.310407	-1.01672	-1.78689	23.9851	22.6128	23.8261	23.8792	25.1534	24.4415	1.6605e+07	6.4139e+06	1.4872e+07	1.543e+07	3.732e+07	2.2783e+07
	0.968926	-0.721383	P54760;Q96L35	P54760;Q96L35	Ephrin type-B receptor 4;Receptor protein-tyrosine kinase	EPHB4			9	8	6	12.2	11	7.5	108.27	0	15.952	126220000	41	0.968926	0.280449	-0.721383	-2.06846	22.8882	23.5116	23.4782	23.6161	24.5639	23.8621	7.7629e+06	1.1959e+07	1.1685e+07	1.2857e+07	2.4801e+07	1.5248e+07
	0.960253	-0.795072	P07099;B1AQP9;B1AQP8	P07099	Epoxide hydrolase 1	EPHX1			11	11	11	37.8	37.8	37.8	52.948	0	177.12	3755500000	193	0.960253	0.28145	-0.795072	-2.05085	27.8579	27.0902	27.4765	27.7016	28.8017	28.3065	2.4325e+08	1.4288e+08	1.8675e+08	2.1828e+08	4.6793e+08	3.3198e+08
	0.765798	1.29775	P34913;E5RFU2;E5RFH6;H0YAW7;E5RI53	P34913;E5RFU2;E5RFH6	Bifunctional epoxide hydrolase 2;Cytosolic epoxide hydrolase 2;Lipid-phosphate phosphatase	EPHX2			13	13	13	27.9	27.9	27.9	62.615	0	78.397	393290000	54	0.765798	0.325411	1.29775	1.66385	23.554	23.3781	23.7055	23.3268	22.6709	20.7467	1.2316e+07	1.0902e+07	1.3679e+07	1.0521e+07	6.6774e+06	1.75947e+06
	0.796075	-0.451441	Q9Y6I3	Q9Y6I3	Epsin-1	EPN1			8	8	7	24	24	21.9	60.293	0	56.403	607780000	116	0.796075	0.317997	-0.451441	-1.72332	24.3786	24.3075	24.6307	24.8641	25.3236	24.4834	2.1812e+07	2.0763e+07	2.5977e+07	3.0539e+07	4.1993e+07	2.3455e+07
	0.535761	0.444792	P58107;A0A075B730	P58107;A0A075B730	Epiplakin	EPPK1			19	16	16	15.9	13.1	13.1	555.65	0	60.703	408310000	97	0.535761	0.421873	0.444792	1.21484	23.9142	24.3467	24.161	23.465	23.2499	24.3726	1.5808e+07	2.1335e+07	1.8758e+07	1.1579e+07	9.97511e+06	2.1721e+07
	0.494305	0.238174	P07814;V9GYZ6;V9GZ76	P07814;V9GYZ6	Bifunctional glutamate/proline--tRNA ligase;Glutamate--tRNA ligase;Proline--tRNA ligase	EPRS			81	81	81	57.8	57.8	57.8	170.59	0	323.31	18207000000	1631	0.494305	0.448499	0.238174	1.13332	26.9064	26.9132	27.0873	27.112	26.4261	26.6543	1.2579e+08	1.2638e+08	1.4259e+08	1.4505e+08	9.0169e+07	1.0562e+08
	0.36696	0.236517	P42566;B1AUU8;S4R3U1	P42566;B1AUU8	Epidermal growth factor receptor substrate 15	EPS15			24	24	24	37.8	37.8	37.8	98.655	0	95.057	631540000	120	0.36696	0.544189	0.236517	0.877881	24.0247	23.3366	23.4912	23.0396	23.5503	23.5531	1.7067e+07	1.0593e+07	1.1791e+07	8.6219e+06	1.2284e+07	1.2308e+07
	1.94537	0.493685	Q9UBC2;M0R165;M0R2S2;M0R3I1;M0R1V5;K7EJR2;M0R330;M0QX30	Q9UBC2;M0R165;M0R2S2	Epidermal growth factor receptor substrate 15-like 1	EPS15L1			28	28	28	46.9	46.9	46.9	94.254	0	145.01	1174200000	250	1.94537	0.256886	0.493685	4.43926	24.4462	24.1049	24.2809	23.8847	23.7509	23.7153	2.2858e+07	1.8043e+07	2.0384e+07	1.5489e+07	1.4117e+07	1.3773e+07
	0.0621365	0.0812511	Q9H6S3;A0A3B3ISQ4;E9PN68;E9PLN2;E9PNT0;E9PLH1;A0A087WX39	Q9H6S3;A0A3B3ISQ4	Epidermal growth factor receptor kinase substrate 8-like protein 2	EPS8L2			6	6	6	12.9	12.9	12.9	80.62	0	42.32	144990000	31	0.0621365	0.903334	0.0812511	0.178931	24.2559	22.7172	23.2374	23.3473	23.2352	23.3842	2.0033e+07	6.8953e+06	9.8891e+06	1.0672e+07	9.8741e+06	1.0948e+07
	0.59044	0.51238	O75616;J3QRV9;J3QSB2;J3QT61;K7EQJ8	O75616;J3QRV9;J3QSB2	GTPase Era, mitochondrial	ERAL1			9	9	9	31.1	31.1	31.1	48.349	0	113.67	509180000	75	0.59044	0.392907	0.51238	1.32174	25.9875	25.4009	25.0359	24.7313	25.5026	24.6533	6.6529e+07	4.4304e+07	3.44e+07	2.7852e+07	4.7538e+07	2.6387e+07
	0.120556	0.184179	P04626;J3QLU9;B4DTR1;F5H1T4;J3KTI5;J3QRX1;J3QRJ7;Q15303;H3BLT0;A0A0A0MSE1	P04626;J3QLU9;B4DTR1;F5H1T4	Receptor tyrosine-protein kinase erbB-2;Receptor protein-tyrosine kinase	ERBB2			20	20	19	21.5	21.5	20.6	137.91	0	95.786	798840000	99	0.120556	0.82029	0.184179	0.330501	25.8194	25.8894	25.1088	24.6528	26.3554	25.2569	5.9211e+07	6.2158e+07	3.6184e+07	2.6377e+07	8.5858e+07	4.0094e+07
	1.04145	-2.38211	Q96RT1;B4DIP2	Q96RT1;B4DIP2	Protein LAP2	ERBB2IP			12	12	12	11.8	11.8	11.8	158.3	0	30.014	306890000	47	1.04145	0.273943	-2.38211	-2.21718	21.0218	24.2637	21.3772	23.9774	25.0052	24.8263	2.12901e+06	2.0142e+07	2.72375e+06	1.6517e+07	3.3676e+07	2.9748e+07
	0.414141	-0.216565	Q8IUD2;X6RM00;G8JLD3;X6RLX0;K7EPP6;K7EPD6	Q8IUD2;X6RM00;G8JLD3;X6RLX0	ELKS/Rab6-interacting/CAST family member 1	ERC1			19	19	13	19.1	19.1	13.2	128.08	0	70.717	425820000	108	0.414141	0.502991	-0.216565	-0.973672	23.2401	22.8001	22.8433	22.9316	23.511	23.0906	9.90739e+06	7.3034e+06	7.5254e+06	8.0002e+06	1.1954e+07	8.9326e+06
	0.548311	-0.692352	P18074;A8MX75;K7EIT8;E7EVE9;K7ENL1;B4E0F6	P18074;A8MX75;K7EIT8;E7EVE9	TFIIH basal transcription factor complex helicase XPD subunit	ERCC2			4	4	4	7.5	7.5	7.5	86.908	0.00017587	6.2192	41071000	24	0.548311	0.413958	-0.692352	-1.23943	22.186	20.3918	21.0263	21.6258	22.2612	21.7942	4.7715e+06	1.37581e+06	2.1357e+06	3.2361e+06	5.0268e+06	3.6366e+06
	0.766383	-0.48248	P19447;A0A2R8Y6W8;A0A2R8YES7;A0A2R8Y5L2;A0A2R8Y5H0;A0A2R8YFS3;A0A2R8Y681;A0A2R8Y762;A0A2R8Y4R8;H7C309	P19447;A0A2R8Y6W8	TFIIH basal transcription factor complex helicase XPB subunit	ERCC3			11	11	11	19.7	19.7	19.7	89.277	0	18.712	205870000	37	0.766383	0.325303	-0.48248	-1.66499	23.1401	22.8974	23.3885	23.119	23.875	23.8794	9.2439e+06	7.813e+06	1.0981e+07	9.11001e+06	1.5385e+07	1.5432e+07
	0.883123	0.641299	Q2NKX8;B5MDQ0	Q2NKX8;B5MDQ0	DNA excision repair protein ERCC-6-like	ERCC6L			14	14	14	14.2	14.2	14.2	141.1	0	45.714	202800000	60	0.883123	0.297075	0.641299	1.89574	22.9646	23.4191	22.8124	22.9938	22.122	22.1564	8.1855e+06	1.1216e+07	7.3659e+06	8.3524e+06	4.5645e+06	4.6747e+06
	0.394914	-0.276887	Q969X5;F2Z3Q5;F2Z2U2	Q969X5	Endoplasmic reticulum-Golgi intermediate compartment protein 1	ERGIC1			6	6	6	32.8	32.8	32.8	32.592	0	25.996	216820000	42	0.394914	0.51879	-0.276887	-0.934836	22.875	23.1761	23.6835	23.4694	23.8548	23.2411	7.6923e+06	9.4779e+06	1.3472e+07	1.1614e+07	1.5171e+07	9.91419e+06
	0.334494	0.167788	P84090;G3V279	P84090;G3V279	Enhancer of rudimentary homolog	ERH			5	5	5	49	49	49	12.259	0	323.31	12184000000	304	0.334494	0.569583	0.167788	0.810886	28.9461	29.3414	29.627	29.1351	29.0306	29.2454	5.1717e+08	6.8022e+08	8.291e+08	5.8959e+08	5.4838e+08	6.364e+08
	0.673068	0.94292	Q8IV48;E5RIV7	Q8IV48	3-5 exoribonuclease 1	ERI1			6	6	6	18.6	18.6	18.6	40.063	0	35.908	135250000	26	0.673068	0.356623	0.94292	1.48272	23.6422	23.6118	22.4679	23.287	21.6265	21.9796	1.3092e+07	1.2819e+07	5.8012e+06	1.0235e+07	3.23754e+06	4.13554e+06
	0.804569	0.621784	O43414;H0Y4B0;A0A3B3ISV9;F6QUN3;F6UGJ8	O43414;H0Y4B0;A0A3B3ISV9;F6QUN3	ERI1 exoribonuclease 3	ERI3			5	5	5	17.5	17.5	17.5	37.238	0	44.93	487790000	65	0.804569	0.314998	0.621784	1.74004	23.3344	23.6639	23.5122	23.4743	22.8896	22.2813	1.0577e+07	1.3291e+07	1.1964e+07	1.1654e+07	7.7706e+06	5.0973e+06
	0.979874	-1.25915	Q96DZ1	Q96DZ1	Endoplasmic reticulum lectin 1	ERLEC1			9	9	9	23	23	23	54.858	0	14.467	105730000	35	0.979874	0.280165	-1.25915	-2.09074	22.005	20.1878	21.7876	22.5173	22.9361	22.3046	4.209e+06	1.19434e+06	3.6202e+06	6.003e+06	8.0251e+06	5.1802e+06
	0.67737	-0.569011	O75477;B0QZ43	O75477;B0QZ43	Erlin-1	ERLIN1			12	8	8	30.2	24.7	24.7	39.171	0	45.951	832330000	110	0.67737	0.35437	-0.569011	-1.4911	24.9553	24.1712	24.7945	24.79	25.7843	25.0537	3.2531e+07	1.8891e+07	2.91e+07	2.9009e+07	5.779e+07	3.4828e+07
	0.530604	-0.400866	O94905;E5RHW4;E5RJ09	O94905;E5RHW4	Erlin-2	ERLIN2			15	15	11	34.5	34.5	28.9	37.839	0	75.607	3232600000	330	0.530604	0.425314	-0.400866	-1.20473	26.2253	25.4302	25.6753	25.7609	26.576	26.1965	7.8451e+07	4.5212e+07	5.3584e+07	5.6859e+07	1.0004e+08	7.6901e+07
	0.993269	-1.00144	Q96HE7;G3V3E6;G3V5B3;G3V2H0;G3V503	Q96HE7;G3V3E6	ERO1-like protein alpha	ERO1L			20	20	19	56.6	56.6	54.3	54.392	0	219.03	1457800000	212	0.993269	0.278291	-1.00144	-2.11807	24.0445	23.4382	24.9309	24.9133	25.5146	24.9901	1.7303e+07	1.1366e+07	3.1985e+07	3.1597e+07	4.7935e+07	3.3325e+07
	1.37152	-0.554537	P30040;F8VY02;F8W1G0	P30040;F8VY02	Endoplasmic reticulum resident protein 29	ERP29			15	15	15	59	59	59	28.993	0	323.31	18540000000	584	1.37152	0.256886	-0.554537	-2.93716	28.7632	28.542	28.5939	28.8384	29.4082	29.3161	4.5561e+08	3.9085e+08	4.0515e+08	4.7999e+08	7.1246e+08	6.6838e+08
	1.68756	-1.28474	Q9BS26	Q9BS26	Endoplasmic reticulum resident protein 44	ERP44			19	19	19	42.4	42.4	42.4	46.971	0	103.4	2319300000	285	1.68756	0.256886	-1.28474	-3.71677	24.6301	23.9941	24.7976	25.5271	26.2467	25.5022	2.5965e+07	1.6709e+07	2.9162e+07	4.8354e+07	7.9622e+07	4.7525e+07
	0.910706	-1.3227	M5A8F1	M5A8F1	Suppressyn	ERVH48-1			3	3	3	23.1	23.1	23.1	18.128	0	34.352	199730000	23	0.910706	0.292577	-1.3227	-1.95092	23.3255	22.0888	23.6315	23.4013	25.0384	24.5742	1.0512e+07	4.4605e+06	1.2995e+07	1.1079e+07	3.4459e+07	2.4978e+07
	0.0018852	-0.00306129	P10768;U3KQT1;X6RA14;H7BZT7	P10768;U3KQT1;X6RA14;H7BZT7	S-formylglutathione hydrolase	ESD			12	12	12	64.2	64.2	64.2	31.462	0	323.31	2823800000	234	0.0018852	0.996138	-0.00306129	-0.00577528	25.3395	25.5483	25.2619	26.3931	24.6363	25.1295	4.2458e+07	4.9068e+07	4.0234e+07	8.8126e+07	2.6078e+07	3.6706e+07
	0.750111	-0.304131	Q9H501;A0A087WX71	Q9H501;A0A087WX71	ESF1 homolog	ESF1			23	23	23	26.3	26.3	26.3	98.795	0	81.295	971960000	239	0.750111	0.329601	-0.304131	-1.63311	24.5497	24.0939	24.1005	24.6696	24.6529	24.334	2.4558e+07	1.7905e+07	1.7988e+07	2.6686e+07	2.638e+07	2.1147e+07
	0.51742	0.285191	H0YBB3	H0YBB3		ESRP1			10	10	1	25.3	25.3	2.5	57.907	0	105.89	312920000	61	0.51742	0.433483	0.285191	1.17884	24.7057	24.898	24.9659	24.121	24.724	24.869	2.7362e+07	3.1264e+07	3.2771e+07	1.8245e+07	2.7712e+07	3.0642e+07
	1.36208	-0.748528	Q9BSJ8;F8VZB1	Q9BSJ8	Extended synaptotagmin-1	ESYT1			28	28	28	33.4	33.4	33.4	122.85	0	255.35	3242600000	318	1.36208	0.256886	-0.748528	-2.91539	25.773	25.4312	26.1771	26.4316	26.8193	26.3759	5.734e+07	4.5242e+07	7.5872e+07	9.05139e+07	1.1842e+08	8.7082e+07
	0.995882	-1.54705	H7BXI1;A0FGR8;A0A499FIX8;A0A087WXU3	H7BXI1;A0FGR8;A0A499FIX8;A0A087WXU3	Extended synaptotagmin-2	ESYT2			19	19	19	34.3	34.3	34.3	96.328	0	60.697	275500000	78	0.995882	0.278291	-1.54705	-2.12342	21.6716	22.3944	22.9105	22.7605	24.9555	23.9016	3.3404e+06	5.513e+06	7.884e+06	7.1056e+06	3.2536e+07	1.5671e+07
	1.50005	0.907044	P62495;B7Z7P8;I3L492;D6RJE8;D6RCB3	P62495;B7Z7P8	Eukaryotic peptide chain release factor subunit 1	ETF1			23	23	23	57.2	57.2	57.2	49.03	0	323.31	4546400000	472	1.50005	0.256886	0.907044	3.24184	26.4941	26.6587	26.4394	25.9945	25.0937	25.7828	9.4516e+07	1.0594e+08	9.1004e+07	6.6853e+07	3.5807e+07	5.7729e+07
	0.966369	-0.669376	P13804;H0YL12;H0YLU7;H0YKF0;H0YK49;H0YNX6;J3KN60;H0YL83	P13804;H0YL12;H0YLU7;H0YKF0;H0YK49;H0YNX6	Electron transfer flavoprotein subunit alpha, mitochondrial	ETFA			12	12	12	49.5	49.5	49.5	35.079	0	198.75	7435600000	444	0.966369	0.280895	-0.669376	-2.06327	27.2917	26.4673	27.4183	27.5275	27.966	27.6918	1.6429e+08	9.2778e+07	1.7936e+08	1.9347e+08	2.6219e+08	2.168e+08
	0.846252	-0.609592	P38117;M0QY67	P38117;M0QY67	Electron transfer flavoprotein subunit beta	ETFB			18	18	18	60.4	60.4	60.4	27.843	0	81.06	2804400000	296	0.846252	0.306093	-0.609592	-1.82241	25.2301	24.277	24.9054	25.2328	25.7804	25.228	3.9357e+07	2.0328e+07	3.1424e+07	3.9429e+07	5.7635e+07	3.93e+07
	0.337539	-0.345778	Q16134;D6RAD5	Q16134	Electron transfer flavoprotein-ubiquinone oxidoreductase, mitochondrial	ETFDH			9	9	9	19.1	19.1	19.1	68.495	0	19.73	148600000	40	0.337539	0.567337	-0.345778	-0.817211	22.2759	21.8343	21.9831	22.3068	23.1068	21.717	5.0782e+06	3.7391e+06	4.1454e+06	5.1882e+06	9.0332e+06	3.4471e+06
	0.719901	-0.198627	Q01844;A0A0D9SFL3;B0QYK0;C9JGE3;H7BY36	Q01844;A0A0D9SFL3;B0QYK0;C9JGE3;H7BY36	RNA-binding protein EWS	EWSR1			4	4	4	9.5	9.5	9.5	68.477	0	40.609	1712300000	154	0.719901	0.337931	-0.198627	-1.57405	26.1748	26.5029	26.4121	26.5466	26.707	26.4321	7.5753e+07	9.5095e+07	8.9298e+07	9.80201e+07	1.0955e+08	9.0542e+07
	1.49113	-2.19153	Q9NVH0;C9JLF4	Q9NVH0	Exonuclease 3-5 domain-containing protein 2	EXD2			11	11	11	16.7	16.7	16.7	70.352	0	24.011	154430000	31	1.49113	0.256886	-2.19153	-3.22017	23.198	21.3898	21.8243	23.7266	25.106	24.1541	9.62261e+06	2.7477e+06	3.7133e+06	1.3881e+07	3.6112e+07	1.8668e+07
	1.34091	0.508582	Q9NV70	Q9NV70	Exocyst complex component 1	EXOC1			17	17	17	22	22	22	101.98	0	34.542	291840000	68	1.34091	0.256886	0.508582	2.86686	22.6235	22.1679	22.4072	22.1082	21.8666	21.6982	6.462e+06	4.712e+06	5.5623e+06	4.5209e+06	3.8238e+06	3.4026e+06
	0.259731	0.11561	Q96KP1	Q96KP1	Exocyst complex component 2	EXOC2			11	11	11	16	16	16	104.07	0	47.033	412870000	75	0.259731	0.648089	0.11561	0.652151	24.1057	23.5489	24.0371	23.8339	23.7611	23.7498	1.8053e+07	1.2272e+07	1.7214e+07	1.4953e+07	1.4217e+07	1.4106e+07
	2.60606	0.74059	O60645;D6RB59;D6RBR9;H0Y995	O60645;D6RB59	Exocyst complex component 3	EXOC3			7	7	7	13.3	13.3	13.3	85.566	0	40.447	162980000	50	2.60606	0.186473	0.74059	6.77497	23.0262	23.1477	22.9494	22.362	22.4215	22.1181	8.5424e+06	9.293e+06	8.0995e+06	5.3906e+06	5.6174e+06	4.552e+06
	0.979399	0.188854	Q96A65	Q96A65	Exocyst complex component 4	EXOC4			19	19	19	25.3	25.3	25.3	110.5	0	87.077	890120000	150	0.979399	0.280165	0.188854	2.08977	24.2478	24.3019	24.4598	24.2103	24.2134	24.0193	1.9921e+07	2.0683e+07	2.3075e+07	1.941e+07	1.9452e+07	1.7003e+07
	1.00791	-1.31165	O00471;A0A0A0MSI8;F8W9B8	O00471;A0A0A0MSI8;F8W9B8	Exocyst complex component 5	EXOC5			8	8	8	14.3	14.3	14.3	81.852	0	15.513	125380000	32	1.00791	0.277192	-1.31165	-2.14807	22.4224	20.3872	20.9162	22.4889	22.6054	22.5665	5.6209e+06	1.37137e+06	1.97887e+06	5.8863e+06	6.381e+06	6.2113e+06
	1.08731	0.624594	Q9Y2D4;A0A0U1RRB6;J3QT38	Q9Y2D4;A0A0U1RRB6;J3QT38	Exocyst complex component 6B	EXOC6B			8	8	8	12.6	12.6	12.6	94.2	0	12.239	171960000	36	1.08731	0.272177	0.624594	2.31272	23.3076	23.675	22.9973	23.02	22.376	22.7101	1.0382e+07	1.3393e+07	8.3731e+06	8.5058e+06	5.4431e+06	6.8615e+06
	0.609477	0.245991	Q9UPT5;A0A0A0MRE1;B4DJ07;A0A0A0MSB8;C9JME6;B5MCY9;K7ERQ5;C9JKC2	Q9UPT5;A0A0A0MRE1;B4DJ07;A0A0A0MSB8	Exocyst complex component 7	EXOC7			15	15	15	28.2	28.2	28.2	83.381	0	85.43	573880000	102	0.609477	0.382404	0.245991	1.35885	24.0805	24.0829	23.7463	23.5095	23.6688	23.9934	1.774e+07	1.777e+07	1.4072e+07	1.1942e+07	1.3336e+07	1.6701e+07
	0.80804	1.61322	Q8IYI6	Q8IYI6	Exocyst complex component 8	EXOC8			5	5	5	9.2	9.2	9.2	81.798	0	14.259	101130000	22	0.80804	0.314672	1.61322	1.74688	22.8086	22.5285	22.3639	19.857	20.235	22.7694	7.3466e+06	6.0501e+06	5.3977e+06	949646	1.23411e+06	7.1493e+06
	0.553044	-1.15427	Q9Y2C4;F8WE28;F8WE38;H7C0W6	Q9Y2C4;F8WE28;F8WE38;H7C0W6	Nuclease EXOG, mitochondrial	EXOG			3	3	3	12	12	12	41.084	0	13.126	134810000	22	0.553044	0.411174	-1.15427	-1.24869	23.2286	20.45	23.1905	23.2898	23.604	23.4381	9.82889e+06	1.4324e+06	9.5728e+06	1.0255e+07	1.275e+07	1.1365e+07
	0.577998	0.354869	Q9Y3B2;B1AMU4;R4GNH9;R4GMQ7;B1AMU7;B1AMU3	Q9Y3B2;B1AMU4;R4GNH9;R4GMQ7;B1AMU7;B1AMU3	Exosome complex component CSL4	EXOSC1			6	6	6	39.5	39.5	39.5	21.452	0	17.765	488550000	71	0.577998	0.399282	0.354869	1.29746	24.5209	24.2378	24.6035	23.5999	24.3228	24.3748	2.4072e+07	1.9783e+07	2.5492e+07	1.2714e+07	2.0984e+07	2.1755e+07
	0.209729	-0.143533	Q01780;K7EJ37	Q01780	Exosome component 10	EXOSC10			22	22	22	37.2	37.2	37.2	100.83	0	158.28	2088100000	298	0.209729	0.704628	-0.143533	-0.541395	25.5434	25.231	25.0956	25.0973	25.3308	25.8725	4.8901e+07	3.9381e+07	3.5854e+07	3.5895e+07	4.2203e+07	6.1431e+07
	0.361896	0.189845	Q13868;A3KFL2;A3KFL5;A3KFL1	Q13868;A3KFL2;A3KFL5;A3KFL1	Exosome complex component RRP4	EXOSC2			9	9	9	49.5	49.5	49.5	32.789	0	41.699	817040000	58	0.361896	0.548835	0.189845	0.867494	25.6296	26.0378	25.9189	25.4625	25.519	26.0352	5.1912e+07	6.8888e+07	6.3439e+07	4.6234e+07	4.8083e+07	6.8765e+07
	1.41917	0.326334	Q9NQT5	Q9NQT5	Exosome complex component RRP40	EXOSC3			10	10	10	62.2	62.2	62.2	29.572	0	141.71	1210300000	167	1.41917	0.256886	0.326334	3.04829	25.9203	25.5604	25.7543	25.3704	25.4564	25.4292	6.3502e+07	4.9482e+07	5.6601e+07	4.3375e+07	4.6041e+07	4.5182e+07
	0.711483	0.268661	Q9NPD3;E9PPI9;E9PI41	Q9NPD3;E9PPI9	Exosome complex component RRP41	EXOSC4			6	6	6	30.2	30.2	30.2	26.383	0	15.35	205330000	29	0.711483	0.341558	0.268661	1.55762	24.2307	24.1086	24.4101	23.8222	23.8431	24.2781	1.9686e+07	1.8089e+07	2.2293e+07	1.4832e+07	1.5048e+07	2.0344e+07
	0.0923849	0.0394586	Q9NQT4;M0R050;M0R102	Q9NQT4;M0R050	Exosome complex component RRP46	EXOSC5			6	6	6	39.6	39.6	39.6	25.249	0	38.125	561550000	61	0.0923849	0.85946	0.0394586	0.259054	25.2666	24.903	24.8371	24.8293	24.9771	25.0819	4.0364e+07	3.1373e+07	2.9971e+07	2.981e+07	3.3026e+07	3.5514e+07
	0.534652	-0.229017	Q15024	Q15024	Exosome complex component RRP42	EXOSC7			9	9	9	49.5	49.5	49.5	31.821	0	131.53	728490000	117	0.534652	0.422664	-0.229017	-1.21267	24.8759	25.2169	24.9395	24.9406	25.4728	25.306	3.0789e+07	3.8999e+07	3.2176e+07	3.22e+07	4.6567e+07	4.1483e+07
	0.108405	-0.0596994	Q96B26	Q96B26	Exosome complex component RRP43	EXOSC8			8	8	8	37	37	37	30.039	0	35.383	422430000	69	0.108405	0.837787	-0.0596994	-0.300026	24.0719	24.085	24.0808	23.8105	24.1087	24.4977	1.7635e+07	1.7795e+07	1.7744e+07	1.4712e+07	1.809e+07	2.3688e+07
	0.0804331	-0.0883389	Q06265;D6RIY6;D6R905;D6RA17;D6RAP4;H0Y9L5	Q06265;D6RIY6	Exosome complex component RRP45	EXOSC9			8	8	8	23.5	23.5	23.5	48.948	0	28.464	723470000	82	0.0804331	0.876627	-0.0883389	-0.227852	26.0473	25.754	25.1772	25.1925	25.8716	26.1794	6.9345e+07	5.6587e+07	3.7939e+07	3.8344e+07	6.1393e+07	7.5994e+07
	0.0233838	0.0190233	Q15910;G3XAL2;E9PDH6	Q15910	Histone-lysine N-methyltransferase EZH2	EZH2			9	9	9	22.1	22.1	22.1	85.362	0	27.734	262440000	64	0.0233838	0.961642	0.0190233	0.0699638	23.623	23.1559	23.1561	23.6279	23.3795	22.8705	1.2919e+07	9.346e+06	9.34691e+06	1.2963e+07	1.0913e+07	7.6682e+06
	1.70093	0.871305	P15311;E7EQR4	P15311;E7EQR4	Ezrin	EZR			40	30	28	63	52.2	46.6	69.412	0	323.31	12192000000	715	1.70093	0.256886	0.871305	3.75214	27.7852	28.0873	27.693	27.2502	26.5938	27.1076	2.313e+08	2.8519e+08	2.1698e+08	1.5964e+08	1.0128e+08	1.4461e+08
	1.18542	-0.835655	Q9Y624;A0A087WY82	Q9Y624;A0A087WY82	Junctional adhesion molecule A	F11R			14	14	14	50.8	50.8	50.8	32.583	0	116.78	2023300000	218	1.18542	0.263273	-0.835655	-2.52154	25.5612	25.4581	26.2695	26.5172	26.9991	26.2795	4.951e+07	4.6096e+07	8.0892e+07	9.6046e+07	1.3413e+08	8.1457e+07
	0.710903	1.93257	P05413;S4R371;S4R3A2	P05413;S4R371;S4R3A2	Fatty acid-binding protein, heart	FABP3			11	11	11	75.2	75.2	75.2	14.858	0	87.136	1624000000	99	0.710903	0.341558	1.93257	1.55649	24.0856	27.7295	26.9883	25.4296	23.6544	23.9217	1.7803e+07	2.2254e+08	1.3313e+08	4.5193e+07	1.3203e+07	1.5891e+07
	1.37188	0.787301	Q01469;I6L8B7;A8MUU1	Q01469;I6L8B7	Fatty acid-binding protein, epidermal	FABP5			14	14	14	80.7	80.7	80.7	15.164	0	288.89	12416000000	600	1.37188	0.256886	0.787301	2.93801	28.0423	28.4448	28.1228	27.8213	26.9969	27.4297	2.7642e+08	3.6537e+08	2.9229e+08	2.3717e+08	1.3393e+08	1.8079e+08
	0.762825	2.23746	O15540	O15540	Fatty acid-binding protein, brain	FABP7			12	12	12	86.4	86.4	86.4	14.889	0	241.16	2779100000	183	0.762825	0.326385	2.23746	1.65802	22.2938	26.0628	25.6899	23.6659	21.6563	22.012	5.1415e+06	7.0097e+07	5.413e+07	1.3309e+07	3.3052e+06	4.2292e+06
	0.145045	-0.242378	O60427	O60427	Fatty acid desaturase 1	FADS1			13	12	2	33.3	31.8	4.1	51.964	0	136.06	1594000000	130	0.145045	0.783518	-0.242378	-0.390504	25.3559	26.6975	25.4502	25.1907	26.4433	26.5968	4.2943e+07	1.0883e+08	4.5842e+07	3.8295e+07	9.1249e+07	1.0149e+08
	0.0787307	-0.228395	O95864;E5RGD8;E5RGZ5	O95864	Fatty acid desaturase 2	FADS2			14	14	13	30.2	30.2	28.6	52.259	0	78.131	3937900000	228	0.0787307	0.879632	-0.228395	-0.22336	26.0374	28.1672	26.0374	25.5106	27.8298	27.5868	6.8873e+07	3.0143e+08	6.887e+07	4.7804e+07	2.3857e+08	2.0158e+08
	1.23211	1.229	Q9UNN5;B1ANM7;B3KT28	Q9UNN5;B1ANM7	FAS-associated factor 1	FAF1			6	6	6	8.6	8.6	8.6	73.953	0	100.66	345870000	61	1.23211	0.261313	1.229	2.62325	23.9619	23.4282	23.7148	23.3255	21.8423	22.25	1.634e+07	1.1287e+07	1.3768e+07	1.0512e+07	3.7601e+06	4.9879e+06
	0.0500477	-0.0511723	Q96CS3	Q96CS3	FAS-associated factor 2	FAF2			6	6	6	17.8	17.8	17.8	52.623	0	69.061	600660000	61	0.0500477	0.922027	-0.0511723	-0.145771	24.8624	24.4962	25.4489	24.8439	25.4098	24.7073	3.0503e+07	2.3664e+07	4.5802e+07	3.0114e+07	4.4578e+07	2.7393e+07
	0.194766	-0.0654786	P16930;H0YLC7	P16930;H0YLC7	Fumarylacetoacetase	FAH			8	8	8	28.6	28.6	28.6	46.374	0	112.28	628990000	47	0.194766	0.720706	-0.0654786	-0.507344	23.4253	23.1421	23.5762	23.4083	23.4831	23.4487	1.1265e+07	9.25709e+06	1.2507e+07	1.1133e+07	1.1725e+07	1.1449e+07
	0.03306	-0.0369364	Q6P587	Q6P587	Acylpyruvase FAHD1, mitochondrial	FAHD1			10	10	10	52.7	52.7	52.7	24.843	0	101.06	1666300000	171	0.03306	0.947146	-0.0369364	-0.097926	26.1118	25.0768	25.3174	25.1366	25.8497	25.6306	7.2517e+07	3.5388e+07	4.1813e+07	3.6886e+07	6.0468e+07	5.1949e+07
	1.12331	-0.408657	Q96GK7;C9JGM0	Q96GK7;C9JGM0	Fumarylacetoacetate hydrolase domain-containing protein 2A	FAHD2A			10	10	3	51.3	51.3	14.6	34.596	0	266.55	1516700000	211	1.12331	0.266683	-0.408657	-2.38861	25.5019	25.1047	25.2911	25.6614	25.9472	25.5151	4.7517e+07	3.608e+07	4.1056e+07	5.3071e+07	6.4698e+07	4.7951e+07
	0.805936	0.844114	Q9H098;C9J6N5;C9JQ40;C9JW51;A0A1C7CYX8;C9J3Q3;X6RET8;C9JP05;F8WCJ2;C9JYP1;C9J6Y8	Q9H098;C9J6N5;C9JQ40;C9JW51;A0A1C7CYX8;C9J3Q3;X6RET8;C9JP05	Protein FAM107B	FAM107B			5	5	5	37.4	37.4	37.4	15.558	0	32.504	156650000	54	0.805936	0.314903	0.844114	1.74273	21.8925	22.2202	22.0673	20.3927	21.2167	22.0382	3.893e+06	4.8859e+06	4.3946e+06	1.37663e+06	2.437e+06	4.3069e+06
	0.259974	0.0929934	Q9NRY5;E7ESJ7;E5RGF9;E5RFK2;E5RHP2;E5RHI8;E5RK42;E5RH43	Q9NRY5;E7ESJ7;E5RGF9	Protein FAM114A2	FAM114A2			12	12	12	32.3	32.3	32.3	55.468	0	75.295	523350000	110	0.259974	0.647996	0.0929934	0.652678	22.1993	22.6227	22.3842	22.2863	22.1961	22.4448	4.8156e+06	6.4582e+06	5.4741e+06	5.115e+06	4.8051e+06	5.7088e+06
	1.04981	0.841918	Q9BPY3;E9PMJ2;J3KP39;G3V179;E9PMW3;E9PIM5	Q9BPY3;E9PMJ2;J3KP39;G3V179	Protein FAM118B	FAM118B			6	6	6	19.9	19.9	19.9	39.499	0	13.208	251160000	65	1.04981	0.273881	0.841918	2.23451	23.7811	23.8681	23.5708	23.4021	22.1856	23.1065	1.4415e+07	1.5311e+07	1.246e+07	1.1085e+07	4.7702e+06	9.031e+06
	0.751804	0.231484	Q9NZB2;A0A0C4DG79;A0A0C4DH52;A0A494C0Y9;Q5T035	Q9NZB2	Constitutive coactivator of PPAR-gamma-like protein 1	FAM120A			17	17	17	23.3	23.3	23.3	121.89	0	58.642	493700000	118	0.751804	0.329206	0.231484	1.63643	22.3797	22.7839	22.7766	22.4632	22.3219	22.4607	5.4571e+06	7.2218e+06	7.1851e+06	5.7822e+06	5.2428e+06	5.7721e+06
	0.254372	0.220105	Q9BYI3;B8ZZA2;H7C0W7;Q8IXS8;C9JTA1	Q9BYI3;B8ZZA2;H7C0W7	Hyccin	FAM126A			4	4	4	10.4	10.4	10.4	57.625	0	10.322	113270000	22	0.254372	0.6535	0.220105	0.640482	22.8548	23.0845	22.4777	22.0073	22.9729	22.7765	7.5856e+06	8.8949e+06	5.8407e+06	4.2157e+06	8.2326e+06	7.1848e+06
	1.49904	0.761407	Q9BZQ8;H0Y7M9	Q9BZQ8	Protein Niban	FAM129A			15	15	15	22.1	22.1	22.1	103.13	0	86.126	421430000	40	1.49904	0.256886	0.761407	3.23938	21.5348	21.877	21.7554	20.8662	20.6493	21.3674	3.0382e+06	3.8515e+06	3.5402e+06	1.9114e+06	1.64464e+06	2.70541e+06
	1.15127	0.553747	Q96TA1	Q96TA1	Niban-like protein 1	FAM129B			15	15	15	30.7	30.7	30.7	84.137	0	99.746	659670000	99	1.15127	0.263509	0.553747	2.44813	23.4618	23.7183	23.9932	23.4144	22.8531	23.2445	1.1553e+07	1.3801e+07	1.6698e+07	1.118e+07	7.5764e+06	9.93761e+06
	0.447728	-0.425339	Q96C01;E7EQY1;C9J2Y4;C9JF51	Q96C01;E7EQY1	Protein FAM136A	FAM136A			7	7	7	46.4	46.4	46.4	15.641	0	41.333	899970000	130	0.447728	0.479639	-0.425339	-1.04096	25.1366	24.6819	25.0497	24.6818	26.006	25.4564	3.6887e+07	2.6915e+07	3.4731e+07	2.6913e+07	6.7389e+07	4.6042e+07
	1.5089	-1.64357	Q96A26;F8W7Q4;E9PH05	Q96A26;F8W7Q4;E9PH05	Protein FAM162A	FAM162A			6	6	6	27.3	27.3	27.3	17.342	0	35.466	808600000	107	1.5089	0.256886	-1.64357	-3.26339	24.0723	23.7535	25.0678	25.479	26.534	25.8113	1.7639e+07	1.4142e+07	3.5169e+07	4.6767e+07	9.71669e+07	5.8882e+07
	0.476305	-0.198778	Q9Y6X4;D6RB01	Q9Y6X4;D6RB01	Soluble lamin-associated protein of 75 kDa	FAM169A			8	8	8	22.4	22.4	22.4	74.954	0	29.414	167370000	57	0.476305	0.460785	-0.198778	-1.09774	22.7918	23.0345	22.7777	23.2694	22.7493	23.1816	7.2614e+06	8.5919e+06	7.1905e+06	1.0111e+07	7.0506e+06	9.51399e+06
	0.436553	-1.59571	Q8N128;G3V583	Q8N128;G3V583	Protein FAM177A1	FAM177A1			6	6	6	30.5	30.5	30.5	23.757	0	13.228	566420000	34	0.436553	0.486181	-1.59571	-1.01864	21.2932	25.4763	26.3072	26.31	25.9905	25.5633	2.56978e+06	4.6681e+07	8.3034e+07	8.3198e+07	6.6668e+07	4.9583e+07
	1.42798	1.46339	Q9GZU8;H3BUL4;H3BMX9;H3BTI2;H3BTP8;H3BSY6;H3BP64;H3BN22;Q6P4H7;H3BSF0;H3BQQ6;H3BPH9;H3BPF9;H3BNK9;H3BU93	Q9GZU8;H3BUL4;H3BMX9;H3BTI2;H3BTP8;H3BSY6;H3BP64;H3BN22;Q6P4H7;H3BSF0;H3BQQ6	Protein FAM192A	FAM192A;NIP30			5	5	5	25.2	25.2	25.2	28.912	0.00019146	8.4244	50570000	23	1.42798	0.256886	1.46339	3.06907	22.1643	22.5223	22.0101	21.5075	19.948	20.8511	4.7003e+06	6.024e+06	4.2239e+06	2.9812e+06	1.01147e+06	1.8915e+06
	0.107064	-0.110757	C9JLW8;I3L2L5;I3L317;I3L4Q0;I3L3A7	C9JLW8;I3L2L5;I3L317;I3L4Q0	Protein FAM195B	FAM195B			5	5	5	63.9	63.9	63.9	10.92	0	30.918	533370000	47	0.107064	0.838952	-0.110757	-0.296632	23.9968	24.0696	23.3628	24.2599	23.3257	24.1758	1.674e+07	1.7606e+07	1.0787e+07	2.0089e+07	1.0513e+07	1.8952e+07
	0.585036	-0.327695	Q9NSI2;C9JJU7	Q9NSI2;C9JJU7	Protein FAM207A	FAM207A			3	3	3	19.6	19.6	19.6	25.456	0	22.642	172060000	44	0.585036	0.3954	-0.327695	-1.3112	23.0072	23.4868	22.7127	23.6023	23.2392	23.3481	8.4303e+06	1.1755e+07	6.8737e+06	1.2735e+07	9.90161e+06	1.0678e+07
	0.769431	-0.735369	Q9UK61;A0A087X0F1	Q9UK61;A0A087X0F1	Protein FAM208A	FAM208A			12	12	12	9.3	9.3	9.3	189.03	0	14.198	105750000	27	0.769431	0.324628	-0.735369	-1.67097	21.8246	21.6659	21.8581	21.9166	23.3659	22.2723	3.7142e+06	3.3273e+06	3.80134e+06	3.9586e+06	1.081e+07	5.0656e+06
	0.847208	-0.754037	Q5VWN6;A0A2R8YH03;J3KPH3	Q5VWN6;A0A2R8YH03	Protein FAM208B	FAM208B			17	17	17	10	10	10	268.84	0	27.658	176270000	67	0.847208	0.305979	-0.754037	-1.8243	22.5337	21.7244	22.0458	22.2223	23.3861	22.9576	6.072e+06	3.465e+06	4.3295e+06	4.8931e+06	1.0963e+07	8.1456e+06
	0.81789	-0.968203	Q96ND0;K7EK00;K7EPG9	Q96ND0;K7EK00	Protein FAM210A	FAM210A			4	4	4	16.5	16.5	16.5	30.776	0.00017355	5.9053	74583000	25	0.81789	0.313199	-0.968203	-1.76631	22.509	20.923	21.9816	22.2904	23.2869	22.741	5.9688e+06	1.98812e+06	4.1412e+06	5.1294e+06	1.0234e+07	7.01e+06
	0.353239	-0.231663	Q9BRX8	Q9BRX8	Redox-regulatory protein FAM213A	FAM213A			7	7	7	28.4	28.4	28.4	25.764	0	60.101	2757800000	192	0.353239	0.555196	-0.231663	-0.849686	26.4352	27.1739	27.2774	27.1772	27.3109	27.0933	9.0736e+07	1.5141e+08	1.6267e+08	1.5176e+08	1.665e+08	1.4318e+08
	1.63504	1.15543	Q9Y4E1;A0A0A0MR88;A0A096LPC5;J3KP36;B1AP61;Q5SRD0;A0A0A0MT65;Q5T1D7	Q9Y4E1;A0A0A0MR88;A0A096LPC5;J3KP36	WASH complex subunit FAM21C	FAM21C			27	27	4	32.8	32.8	7.2	144.91	0	116.03	419380000	134	1.63504	0.256886	1.15543	3.57979	22.5998	23.0919	22.0391	21.4633	21.5842	21.217	6.3566e+06	8.9403e+06	4.3094e+06	2.8914e+06	3.144e+06	2.4375e+06
	0.560684	-0.602248	Q92520;C9JP35;C9JMN4	Q92520	Protein FAM3C	FAM3C			11	11	11	46.7	46.7	46.7	24.68	0	45.368	640070000	103	0.560684	0.407677	-0.602248	-1.26364	25.5034	24.4797	25.8959	25.4629	26.1931	26.0297	4.7565e+07	2.3395e+07	6.2437e+07	4.625e+07	7.6719e+07	6.8505e+07
	0.660473	1.01866	Q8TCE6;A0A3B3IRE4;Q6NSW5	Q8TCE6;A0A3B3IRE4;Q6NSW5	Protein FAM45A;Protein FAM45B	FAM45A;FAM45B			4	4	4	17.1	17.1	17.1	40.513	0	13.911	97441000	26	0.660473	0.36178	1.01866	1.45818	22.3753	22.4832	22.219	22.2976	19.9905	21.7334	5.4406e+06	5.8628e+06	4.8817e+06	5.1551e+06	1.0417e+06	3.48658e+06
	1.9514	0.788593	Q9NUQ9;A0A1W2PRQ0;A0A087X178;E5RJE1;E5RIR8;E5RJL8;E5RI16;E5RK81;E5RH75;E5RK61;E5RFS4;E5RHU5;E5RGI7	Q9NUQ9;A0A1W2PRQ0	Protein FAM49B	FAM49B			9	9	8	27.8	27.8	23.8	36.748	0	26.833	546060000	85	1.9514	0.256886	0.788593	4.45725	24.0642	24.0881	24.1089	23.3397	22.9744	23.5814	1.7541e+07	1.7834e+07	1.8093e+07	1.0616e+07	8.2408e+06	1.2552e+07
	0.690537	0.655774	Q14320;B0S8I6;Q9Y247	Q14320;B0S8I6	Protein FAM50A	FAM50A			8	8	8	23.9	23.9	23.9	40.241	0	34.171	762110000	113	0.690537	0.349891	0.655774	1.51676	23.173	23.6533	23.1223	23.3126	21.9394	22.7292	9.457e+06	1.3193e+07	9.1309e+06	1.0418e+07	4.0219e+06	6.953e+06
	0.197149	-0.167236	Q9NP50;F5H6U2;F5GZ82;H0YGG0	Q9NP50;F5H6U2;F5GZ82	Protein FAM60A	FAM60A			5	5	5	28.5	28.5	28.5	24.852	0	13.998	206520000	49	0.197149	0.718485	-0.167236	-0.512796	23.0058	23.573	24.122	23.6352	23.798	23.7693	8.4223e+06	1.2479e+07	1.8258e+07	1.3029e+07	1.4585e+07	1.4298e+07
	0.724629	1.05852	Q9BSJ6;I3L419;I3L156;I3L2R2;I3L427	Q9BSJ6;I3L419;I3L156	Protein FAM64A	FAM64A			6	6	6	38.7	38.7	38.7	27.48	0	13.774	104100000	19	0.724629	0.336568	1.05852	1.58329	22.8757	22.9862	22.3171	20.4369	22.5588	22.0078	7.6961e+06	8.30889e+06	5.2253e+06	1.41947e+06	6.1783e+06	4.2169e+06
	0.761359	0.313278	Q8NCA5;E9PH82;C9J3G8	Q8NCA5;E9PH82	Protein FAM98A	FAM98A			8	7	7	19.5	16.4	16.4	55.272	0	122.5	979760000	135	0.761359	0.327038	0.313278	1.65514	24.3863	24.6043	24.1313	24.1316	23.807	24.2436	2.1928e+07	2.5506e+07	1.8376e+07	1.8379e+07	1.4676e+07	1.9863e+07
	0.654432	0.778275	Q52LJ0;H0YNA1	Q52LJ0	Protein FAM98B	FAM98B			11	11	10	37.9	37.9	34.2	45.547	0	207.45	1912800000	203	0.654432	0.363615	0.778275	1.44642	26.0142	25.7386	25.9942	26.1052	24.276	25.031	6.7775e+07	5.5988e+07	6.6841e+07	7.2185e+07	2.0315e+07	3.4284e+07
	0.165607	-0.197788	Q9BXW9;H7BZJ7	Q9BXW9	Fanconi anemia group D2 protein	FANCD2			10	10	10	8.1	8.1	8.1	164.13	0	21.232	238490000	60	0.165607	0.758442	-0.197788	-0.439566	23.7144	23.4089	23.0905	23.0543	24.4101	23.3427	1.3764e+07	1.1137e+07	8.9319e+06	8.7106e+06	2.2293e+07	1.0638e+07
	0.324976	0.234409	Q9NVI1;H3BP78;F8W7R3;H3BT54;H3BMG4;H3BS60;H3BQE2;H3BN35	Q9NVI1;H3BP78;F8W7R3	Fanconi anemia group I protein	FANCI			23	23	23	22.4	22.4	22.4	149.32	0	125.62	2456300000	124	0.324976	0.57801	0.234409	0.791049	27.9692	28.072	27.8197	27.145	28.0127	28	2.6277e+08	2.8217e+08	2.369e+08	1.4841e+08	2.7081e+08	2.6843e+08
	0.741289	-0.940137	Q8WVX9;E9PNW8;E9PPB8	Q8WVX9;E9PNW8	Fatty acyl-CoA reductase 1	FAR1			12	12	12	26	26	26	59.356	0	58.261	976380000	78	0.741289	0.332297	-0.940137	-1.61585	24.8371	25.8782	25.2797	25.2941	26.9207	26.6006	2.9971e+07	6.1676e+07	4.0734e+07	4.1142e+07	1.2704e+08	1.0176e+08
[truncated: 3,008 more rows]
