# Supplementary material for: Mutant huntingtin impairs neurodevelopment in human brain organoids through CHCHD2-mediated neurometabolic failure
Source: Nat Commun. 2024 Aug 22;15:7027. doi: 10.1038/s41467-024-51216-w (PMC11341898; doi:10.1038/s41467-024-51216-w)
Supplement: Supplementary file 8 — Supplementary Data 5 [file 41467_2024_51216_MOESM8_ESM.xlsx]

## Sheet: NPCs 70Q 70Q vs WT WT
Significant	-LOG(P-value)	Difference	Protein IDs	Majority protein IDs	Protein names	Gene names	Student's T-test Significant NPC_HD_NPC_Ctrl	Student's T-test significant	Peptides	Razor + unique peptides	Unique peptides	Sequence coverage [%]	Unique + razor sequence coverage [%]	Unique sequence coverage [%]	Mol. weight [kDa]	Q-value	Score	Intensity	MS/MS count	-Log Student's T-test p-value NPC_HD_NPC_Ctrl	Student's T-test q-value NPC_HD_NPC_Ctrl	Student's T-test Difference NPC_HD_NPC_Ctrl	Student's T-test Test statistic NPC_HD_NPC_Ctrl	NPCs_70Q/70Q_1	NPCs_70Q/70Q_2	NPCs_70Q/70Q_3	NPCs_WT/WT_1	NPCs_WT/WT_2	NPCs_WT/WT_3
	1.19619	0.387549	Q15019;C9JB25;C9IZU3;C9J938;C9JQJ4;C9JZI2;A0A1B0GXJ2;C9JFT1;F8WB65;C9JT15;C9JSE7	Q15019;C9JB25	Septin-2	SEPTIN2			25	25	2	73.7	73.7	12.2	41.487	0	312.59	8998500000	447	1.19619	0.238584	0.387549	2.54486	28.6634	28.428	28.3742	28.3145	27.8859	28.1025
	0.855257	-2.59243	Q9UH03;B1AHR1;A0A2R8Y4H2	Q9UH03;B1AHR1;A0A2R8Y4H2	Neuronal-specific septin-3	SEPTIN3			5	5	3	14.5	14.5	8.7	40.703	0	11.107	626470000	83	0.855257	0.316065	-2.59243	-1.84027	24.4582	20.0373	23.467	24.9408	26.1079	24.6911
	0.369442	-0.408909	Q99719;C9JM82;B4DJ62;G3XAH0;E7EPG2;E7EX32;F8W9E5;E7EQM7	Q99719;C9JM82;B4DJ62;G3XAH0;E7EPG2;E7EX32;F8W9E5;E7EQM7	Septin-5	SEPTIN5			7	7	7	23	23	23	42.777	0	22.763	276430000	63	0.369442	0.573062	-0.408909	-0.882963	23.909	23.7452	23.9859	25.1463	23.5828	24.1377
	1.07334	-0.588877	Q14141;B1AMS2	Q14141;B1AMS2	Septin-6	SEPTIN6			18	10	10	50.5	33.4	33.4	49.716	0	323.31	748550000	111	1.07334	0.262851	-0.588877	-2.28347	24.5888	24.3709	24.2949	25.4869	24.8266	24.7077
	0.745509	0.409847	Q16181;E7ES33;E7EPK1;G3V1Q4;A0A5F9ZGZ7;A0A0U1RRD1;Q5JXL7;A0A0U1RRM2;Q6ZU15	Q16181;E7ES33;E7EPK1;G3V1Q4	Septin-7	SEPTIN7			22	21	13	60	60	39.1	50.679	0	248.52	7332900000	433	0.745509	0.351256	0.409847	1.62411	27.9369	28.5036	28.6564	28.117	27.7083	28.0421
	0.901668	0.875207	Q92599;A6NMH6;A6NFQ9;F8W8I8;A0A087X142;C9JV02;C9J4G8;A0A0A0MRP8	Q92599;A6NMH6;A6NFQ9;F8W8I8;A0A087X142	Septin-8	SEPTIN8			12	8	8	35	27.5	27.5	55.756	0	95.571	459290000	41	0.901668	0.302772	0.875207	1.93281	25.6599	25.7406	25.4928	25.5285	23.9804	24.7587
	0.0495515	0.0459054	Q9UHD8;K7ER14;K7EJL9;K7EJV0;K7EJ51;K7EPY1;K7ENL0;K7ERG1	Q9UHD8	Septin-9	SEPTIN9			34	34	19	66.6	66.6	39.6	65.401	0	323.31	10332000000	660	0.0495515	0.927358	0.0459054	0.144395	28.2889	27.9304	28.0445	28.4075	27.4476	28.2709
	1.59402	1.79533	Q9P0V9;E7EW69;B5ME97;E7EX04;F5H1F2;C9JEQ7;F5GYV2;F5H1W3;F8WC85;C9JEW2;C9JNR7	Q9P0V9;E7EW69;B5ME97;E7EX04	Septin-10	SEPTIN10			16	14	14	57.7	53.1	53.1	52.592	0	226.51	1106800000	192	1.59402	0.198092	1.79533	3.47502	24.383	25.1261	25.3378	23.7118	22.3127	23.4364
	0.156768	0.0630099	Q9NVA2;D6RGI3;D6RER5;D6RDU5;H0Y961;D6RDP1;D6R9Y6;H0Y9G8	Q9NVA2;D6RGI3;D6RER5;D6RDU5	Septin-11	SEPTIN11			24	24	14	57.8	57.8	35.7	49.398	0	323.31	5967400000	521	0.156768	0.781191	0.0630099	0.418613	27.2235	27.6223	27.6601	27.5008	27.3269	27.4892
	0.112305	-0.194315	O60613;A0A087X1G7;A0A3B3IT39;A0A0J9YX89	O60613;A0A087X1G7;A0A3B3IT39	15 kDa selenoprotein	SEPTIN15			4	4	4	29.7	29.7	29.7	18.092	0	61.321	482920000	63	0.112305	0.841555	-0.194315	-0.309862	22.7396	24.5845	24.4239	23.6874	24.3568	24.2867
	0.429098	-0.423005	Q86V21;E7EW25	Q86V21	Acetoacetyl-CoA synthetase	AACS			6	6	6	10.9	10.9	10.9	75.143	0	12.275	226720000	51	0.429098	0.525266	-0.423005	-1.00372	22.0904	23.112	23.1639	23.4796	22.7424	23.4133
+	2.45835	-2.94396	Q6PD74;H0YL49	Q6PD74;H0YL49	Alpha- and gamma-adaptin-binding protein p34	AAGAB			4	4	4	19.7	19.7	19.7	34.593	0	21.936	156590000	24	2.45835	0.120969	-2.94396	-6.18115	21.061	22.2755	20.9278	24.1326	24.779	24.1846
	0.797038	0.716213	A0A096LP25;Q6ZSR9;A0A096LNZ0;A0A096LP60	A0A096LP25;Q6ZSR9;A0A096LNZ0	Uncharacterized protein FLJ45252	AAK1			6	5	5	19.6	17.8	17.8	54.448	0	17.13	222250000	47	0.797038	0.334523	0.716213	1.72521	23.7353	24.7439	24.1264	24.0556	23.0789	23.3225
	0.819756	0.561957	Q2M2I8;E9PG46	Q2M2I8;E9PG46	AP2-associated protein kinase 1	AAK1			12	12	10	18.8	18.8	16.6	103.88	0	78.241	390550000	74	0.819756	0.326602	0.561957	1.76999	23.9146	24.2397	24.1854	23.3616	24.1412	23.151
	0.653123	0.454616	Q9H7C9;E9PR47;E9PJP1;E9PNP3;E9PIQ4	Q9H7C9;E9PR47;E9PJP1;E9PNP3	Mth938 domain-containing protein	AAMDC			4	4	1	32.8	32.8	8.2	13.332	0.00017709	6.3817	84852000	27	0.653123	0.38957	0.454616	1.44387	23.1859	22.2312	22.915	22.3409	22.5485	22.0789
	0.86324	-0.535714	Q13685;C9JG97;C9JEH3;C9JTS3;H7C0R2	Q13685;C9JG97;C9JEH3;C9JTS3	Angio-associated migratory cell protein	AAMP			5	5	5	21.7	21.7	21.7	46.75	0	73.838	127690000	26	0.86324	0.314931	-0.535714	-1.85613	23.188	22.2003	22.5751	23.2273	23.1549	23.1884
	0.327865	0.3734	Q9Y312;A2A2Q9	Q9Y312;A2A2Q9	Protein AAR2 homolog	AAR2			7	7	7	29.2	29.2	29.2	43.472	0	21.134	187030000	43	0.327865	0.608935	0.3734	0.797079	23.7459	23.266	23.3853	23.3757	22.2187	23.6826
	0.538027	0.397847	P49588;H3BPK7	P49588	Alanine--tRNA ligase, cytoplasmic	AARS			46	46	46	63.9	63.9	63.9	106.81	0	323.31	10206000000	975	0.538027	0.449981	0.397847	1.21929	26.2161	27.0214	26.8839	25.9336	26.6644	26.3298
	0.217182	0.230312	Q5JTZ9	Q5JTZ9	Alanine--tRNA ligase, mitochondrial	AARS2			8	8	8	9.3	9.3	9.3	107.34	0	59.854	200690000	55	0.217182	0.710835	0.230312	0.558189	22.5191	22.754	23.0072	21.8291	23.1681	22.5922
	1.55771	-1.42437	Q9BTE6;C9J5N1;L7N2F4;H7C1K1;K7N799;K7EQ85;L7N2F5	Q9BTE6;C9J5N1	Alanyl-tRNA editing protein Aarsd1	AARSD1;PTGES3L-AARSD1			5	5	5	21.8	21.8	21.8	45.479	0	11.973	107890000	32	1.55771	0.201211	-1.42437	-3.38381	21.3208	22.643	22.3524	23.2751	23.6454	23.6687
	0.653536	-0.443616	Q9NRN7;E9PLW6;E9PNF3	Q9NRN7;E9PLW6	L-aminoadipate-semialdehyde dehydrogenase-phosphopantetheinyl transferase	AASDHPPT			7	7	7	18.8	18.8	18.8	35.776	0	10.637	111800000	43	0.653536	0.38957	-0.443616	-1.44467	22.3354	22.5478	22.7156	23.5333	22.8172	22.5793
	0.857999	-0.778204	Q9UDR5;F8WAH1;F8WE53	Q9UDR5;F8WAH1	Alpha-aminoadipic semialdehyde synthase, mitochondrial;Lysine ketoglutarate reductase;Saccharopine dehydrogenase	AASS			41	41	41	49.1	49.1	49.1	102.13	0	323.31	24977000000	1115	0.857999	0.315882	-0.778204	-1.84572	25.804	24.479	24.6142	25.7722	25.6963	25.7634
	0.908814	-0.281113	Q9NY61;A0A087WWS8;A0A087WTH8	Q9NY61	Protein AATF	AATF			12	12	12	29.8	29.8	29.8	63.132	0	282.42	992580000	89	0.908814	0.300436	-0.281113	-1.94713	25.1737	24.9259	25.127	25.1572	25.5803	25.3324
	0.0601818	0.17181	P80404;H3BRN4;H3BNQ7;H3BRJ1;H3BMJ9;H3BRT1;H3BPW8	P80404;H3BRN4;H3BNQ7	4-aminobutyrate aminotransferase, mitochondrial	ABAT			18	18	18	52.2	52.2	52.2	56.438	0	117.3	581500000	67	0.0601818	0.912663	0.17181	0.173616	23.4133	24.0606	23.9264	23.0874	25.5117	22.2857
	0.519664	1.05091	O75027;A0A5F9ZA98;A0A590UJS8;A0A2R8Y473;B4DGL8;A0A087WW65;E9PJR8;A0A2R8YF35;E9PNQ5;A0A2R8Y3N2	O75027;A0A5F9ZA98;A0A590UJS8;A0A2R8Y473;B4DGL8;A0A087WW65	ATP-binding cassette sub-family B member 7, mitochondrial	ABCB7			9	9	9	13.8	13.8	13.8	82.64	0	79.612	385620000	75	0.519664	0.461678	1.05091	1.18325	23.2931	23.3086	22.7194	20.3228	22.9443	22.9012
	1.09092	0.71909	P33527;I3L4X2;A0A0A0MS99	P33527;I3L4X2;A0A0A0MS99	Multidrug resistance-associated protein 1	ABCC1			11	11	11	10.3	10.3	10.3	171.59	0	31.399	166190000	54	1.09092	0.258789	0.71909	2.32028	22.5814	21.6844	22.5431	21.3562	21.6984	21.5969
	0.531172	-0.233664	P28288;A0A3B3ITW3	P28288;A0A3B3ITW3	ATP-binding cassette sub-family D member 3	ABCD3			8	8	8	14.6	14.6	14.6	75.475	0	17.074	283110000	64	0.531172	0.454338	-0.233664	-1.20585	24.5426	23.9183	24.0803	24.3329	24.5072	24.402
	0.243897	-0.178274	P61221;D6R9I9;D6RGF4;H0Y990	P61221;D6R9I9	ATP-binding cassette sub-family E member 1	ABCE1			23	23	23	44.2	44.2	44.2	67.314	0	234.77	3662700000	362	0.243897	0.683978	-0.178274	-0.61754	26.9718	26.0764	26.341	26.7599	26.4152	26.7489
	0.452789	-0.31163	Q8NE71;H0YGW7;Q5STZ8;A0A0G2JIC2;F5GYK6	Q8NE71;H0YGW7	ATP-binding cassette sub-family F member 1	ABCF1			30	30	30	44.5	44.5	44.5	95.925	0	323.31	3534800000	438	0.452789	0.507554	-0.31163	-1.05104	26.1912	25.3994	25.6673	26.3603	26.1054	25.727
	0.021243	0.0197996	Q9UG63;C9JHK9;C9JZV3	Q9UG63	ATP-binding cassette sub-family F member 2	ABCF2			19	19	19	36.6	36.6	36.6	71.289	0	44.174	1117200000	165	0.021243	0.965296	0.0197996	0.0637029	24.7122	24.5264	24.6477	24.8706	23.999	24.9573
	0.39052	0.158164	Q9NUQ8;F8WCU6	Q9NUQ8	ATP-binding cassette sub-family F member 3	ABCF3			6	6	6	11.7	11.7	11.7	79.744	0	14.149	145760000	41	0.39052	0.55758	0.158164	0.925922	23.7344	23.284	23.3191	23.2557	23.1487	23.4586
	0.599461	-0.533692	Q9NUJ1	Q9NUJ1	Mycophenolic acid acyl-glucuronide esterase, mitochondrial	ABHD10			11	11	11	40.2	40.2	40.2	33.932	0	64.351	1306600000	150	0.599461	0.417322	-0.533692	-1.33933	24.4011	24.0792	24.6338	24.4741	25.63	24.6112
	0.0327869	0.0154018	Q8IZP0;B6VEX4;A0A0A0MRT6;H0Y6B5	Q8IZP0;B6VEX4;A0A0A0MRT6	Abl interactor 1	ABI1			6	6	4	17.3	17.3	12.4	55.08	0	32.034	165220000	30	0.0327869	0.949937	0.0154018	0.0971441	24.2687	23.7461	23.8933	23.9115	23.9372	24.0132
	0.941616	-1.3896	Q9NYB9;E9PEZ7;E7EW77;E7EP65;A0A0C4DG21;F8WAL6;F8WBL5;F8WEB9;B7Z836;E7EUA1;F8WAU3;F8WCD7;F8WAZ8;H7C3Q7	Q9NYB9;E9PEZ7;E7EW77;E7EP65;A0A0C4DG21;F8WAL6	Abl interactor 2	ABI2			5	3	3	12.9	8	8	55.663	0	23.725	101060000	25	0.941616	0.290092	-1.3896	-2.01314	22.2936	21.815	20.5441	22.6693	23.8222	22.3299
	0.305501	-0.174335	P00519	P00519	Tyrosine-protein kinase ABL1	ABL1			9	9	7	13.7	13.7	11.1	122.87	0	22.158	60024000	26	0.305501	0.627323	-0.174335	-0.75015	21.3299	21.3955	21.7167	22.0196	21.6122	21.3332
	0.166734	0.222707	O14639;F8W8M4;A0A0A0MRL6;A0A3B3IS55;J3QSX6;A0A494C1P1;A0A494C1G0;H0Y7N6;F6XFR5	O14639;F8W8M4;A0A0A0MRL6;A0A3B3IS55;J3QSX6;A0A494C1P1;A0A494C1G0	Actin-binding LIM protein 1	ABLIM1			10	10	10	17.6	17.6	17.6	87.687	0	33.474	144460000	36	0.166734	0.767181	0.222707	0.442223	22.4632	23.9695	23.4757	22.6221	23.1912	23.427
	0.226329	-0.21126	Q12979;A0A0G2JQ41;A0A1C7CYZ0;I3L2P5;A0A0G2JRJ1;I3L3W0;B7Z683;A0A0G2JQT5;I3L379;A0A0G2JQB5;I3L1U8;I3L4Y1	Q12979;A0A0G2JQ41;A0A1C7CYZ0;I3L2P5;A0A0G2JRJ1;I3L3W0	Active breakpoint cluster region-related protein	ABR			5	4	4	6.6	5.5	5.5	97.597	0.00018762	7.8304	41218000	14	0.226329	0.702408	-0.21126	-0.578654	21.9276	22.5381	22.2566	22.0948	23.0898	22.1716
	0.527264	-0.594824	Q9P1F3;Q5SZC9	Q9P1F3;Q5SZC9	Costars family protein ABRACL	ABRACL			3	3	3	35.8	35.8	35.8	9.0564	0	81.996	1090600000	66	0.527264	0.456967	-0.594824	-1.19818	25.7468	24.3198	24.4815	25.0329	25.6935	25.6062
+	3.37679	0.942342	P09110;C9JDE9;H7C131;H0Y4D4;B4DVF4	P09110;C9JDE9;H7C131;H0Y4D4	3-ketoacyl-CoA thiolase, peroxisomal	ACAA1	+	NPC_HD_NPC_Ctrl	10	10	10	40.6	40.6	40.6	44.292	0	102.79	996340000	102	3.37679	0.0451042	0.942342	10.7797	25.0725	25.2713	25.145	24.2054	24.1158	24.3406
	0.80112	0.834387	P42765;A0A0B4J2A4;K7EME0;K7EJ68;K7EJB1;K7ER88	P42765;A0A0B4J2A4;K7EME0	3-ketoacyl-CoA thiolase, mitochondrial	ACAA2			23	23	23	80.9	80.9	80.9	41.924	0	323.31	7640500000	664	0.80112	0.332737	0.834387	1.73325	26.2535	26.3031	26.2285	26.0058	24.4727	25.8035
	1.99728	-0.693697	Q13085;Q59FY4;A0A0C4DGT1;O00763;A0A087X0W4;A0A087X2F8;A0A087X126;A0A087WYK6;S4R3S7;A0A087WVR6;A0A087WWN5;F8W8T8;H0YGH5	Q13085	Acetyl-CoA carboxylase 1;Biotin carboxylase	ACACA			52	52	52	30	30	30	265.55	0	323.31	2720400000	468	1.99728	0.160077	-0.693697	-4.59578	24.606	24.2324	24.3713	24.9228	25.0844	25.2837
	0.138724	-0.0717252	Q9H845;H0Y8Z9;D6RCD8	Q9H845;H0Y8Z9	Acyl-CoA dehydrogenase family member 9, mitochondrial	ACAD9			9	9	9	22.2	22.2	22.2	68.76	0	46.394	603530000	134	0.138724	0.806442	-0.0717252	-0.375188	24.2703	24.0915	24.4665	24.0744	24.6201	24.349
	0.243063	-0.182224	P11310;Q5T4U5;B7Z9I1;E9PJM9;H0YDT5;E9PRX4	P11310;Q5T4U5;B7Z9I1	Medium-chain specific acyl-CoA dehydrogenase, mitochondrial	ACADM			19	19	19	51.1	51.1	51.1	46.588	0	117.33	2042700000	252	0.243063	0.684718	-0.182224	-0.615708	25.2	24.8669	24.7538	24.7004	25.608	25.0589
	0.381226	-0.183673	P45954	P45954	Short/branched chain specific acyl-CoA dehydrogenase, mitochondrial	ACADSB			8	8	8	25.2	25.2	25.2	47.485	0	47.547	488290000	88	0.381226	0.564955	-0.183673	-0.907024	24.3035	24.3705	24.0138	24.7295	24.1455	24.3639
	0.114967	0.220809	P49748;G3V1M7;K7EQP4;J3QRJ8;J3KS89;J3QKU9;K7EJW8;J3KSR4;K7EMF8	P49748	Very long-chain specific acyl-CoA dehydrogenase, mitochondrial	ACADVL			25	25	25	53.6	53.6	53.6	70.389	0	254.54	2419000000	306	0.114967	0.839102	0.220809	0.316547	23.8906	25.5108	25.5034	24.1853	25.6216	24.4356
	0.326999	-0.149989	Q15057;A0A0U1RQT1;A0A087X1H5;H7C3Q8;H7C3K3;A0A5F9ZHJ9	Q15057;A0A0U1RQT1;A0A087X1H5	Arf-GAP with coiled-coil, ANK repeat and PH domain-containing protein 2	ACAP2			11	11	11	20.8	20.8	20.8	88.028	0	31.397	182810000	60	0.326999	0.609163	-0.149989	-0.795273	22.5882	22.7184	22.7898	22.508	23.1149	22.9234
	0.621572	0.0877787	P24752;A0A5F9ZHL1;A0A5F9ZHJ0;A0A5F9ZHD4;A0A5F9ZHJ7;A0A5F9ZI66;A0A5F9ZHH9;H0YEL7;A0A5F9ZHL7;E9PRQ6	P24752;A0A5F9ZHL1;A0A5F9ZHJ0;A0A5F9ZHD4;A0A5F9ZHJ7;A0A5F9ZI66	Acetyl-CoA acetyltransferase, mitochondrial	ACAT1			19	19	19	53.4	53.4	53.4	45.199	0	205.78	3805100000	310	0.621572	0.405573	0.0877787	1.38242	26.8789	26.7894	26.8467	26.8561	26.6568	26.7388
	0.578678	-0.73752	Q9BWD1	Q9BWD1	Acetyl-CoA acetyltransferase, cytosolic	ACAT2			21	21	21	81.9	81.9	81.9	41.35	0	323.31	23168000000	780	0.578678	0.426735	-0.73752	-1.29879	28.9252	27.249	27.2034	28.5767	28.562	28.4514
	0.780329	0.74638	Q9H3P7	Q9H3P7	Golgi resident protein GCP60	ACBD3			7	7	7	18.6	18.6	18.6	60.593	0	27.68	491760000	106	0.780329	0.339338	0.74638	1.69236	24.1326	25.5085	25.3074	24.2352	24.0604	24.4138
	1.14144	-0.717274	Q9BR61;A0A2R8Y544	Q9BR61;A0A2R8Y544	Acyl-CoA-binding domain-containing protein 6	ACBD6			6	6	6	29.4	29.4	29.4	31.15	0	17.425	116190000	26	1.14144	0.248333	-0.717274	-2.42713	22.7528	21.9457	21.9984	22.8852	22.7473	23.2163
	0.709447	-0.448986	S4R3H4;Q9UKV3;E7EQT4;G3V3B0;G3V3T3;A0A087WYN3	S4R3H4;Q9UKV3;E7EQT4	Apoptotic chromatin condensation inducer in the nucleus	ACIN1			37	37	37	37.7	37.7	37.7	145.44	0	273.73	4892500000	628	0.709447	0.365474	-0.448986	-1.55365	25.7668	25.0308	24.9608	25.9531	25.5142	25.6381
	0.55309	0.458434	P53396;K7ESG8;K7EIE7	P53396	ATP-citrate synthase	ACLY			61	61	61	66.1	66.1	66.1	120.84	0	323.31	28246000000	1712	0.55309	0.443123	0.458434	1.24878	28.2496	27.8238	27.7835	27.8465	26.8232	27.8119
	0.782587	-0.778638	P21399	P21399	Cytoplasmic aconitate hydratase	ACO1			19	19	19	27.7	27.7	27.7	98.398	0	323.31	1641300000	246	0.782587	0.338922	-0.778638	-1.6968	24.9115	23.8173	23.7602	24.5529	25.4481	24.824
	0.223283	0.0962671	Q99798;A2A274	Q99798;A2A274	Aconitate hydratase, mitochondrial	ACO2			42	42	42	69.6	69.6	69.6	85.424	0	323.31	11016000000	1045	0.223283	0.705603	0.0962671	0.571857	26.0333	26.464	26.56	26.3296	26.267	26.1718
	1.05845	-0.789509	Q9NPJ3	Q9NPJ3	Acyl-coenzyme A thioesterase 13;Acyl-coenzyme A thioesterase 13, N-terminally processed	ACOT13			6	6	6	46.4	46.4	46.4	14.96	0	114.23	3209300000	158	1.05845	0.265747	-0.789509	-2.25246	26.1703	25.1312	25.2201	26.1583	26.5158	26.216
	1.30129	-0.991845	O00154;K7EKP8	O00154;K7EKP8	Cytosolic acyl coenzyme A thioester hydrolase	ACOT7			14	14	14	47.1	47.1	47.1	41.796	0	179.82	6623700000	412	1.30129	0.222732	-0.991845	-2.77704	27.1215	26.5459	26.014	27.7572	27.6606	27.2392
	0.548315	1.50776	Q9Y305;H7C5Q2;C9J7L8	Q9Y305;H7C5Q2	Acyl-coenzyme A thioesterase 9, mitochondrial	ACOT9			16	16	16	44.6	44.6	44.6	49.901	0	86.514	1513200000	207	0.548315	0.445395	1.50776	1.23944	24.5114	25.4339	25.9362	24.7807	21.5068	25.0707
	1.07903	0.650735	Q15067;K7ELT1;I3L0T4;I3L2U4;I3L4S5	Q15067	Peroxisomal acyl-coenzyme A oxidase 1	ACOX1			9	9	9	19.2	19.2	19.2	74.423	0	30.746	185410000	43	1.07903	0.261402	0.650735	2.29538	23.2113	22.8786	23.2368	22.7521	21.9419	22.6804
	0.582983	0.825473	O15254;D6RJ89	O15254	Peroxisomal acyl-coenzyme A oxidase 3	ACOX3			8	8	8	19.3	19.3	19.3	77.628	0	22.433	140960000	30	0.582983	0.424443	0.825473	1.30719	22.1566	23.7733	24.0893	22.1129	22.7393	22.6907
	0.305716	-0.254143	P24666;G5E9R5;F2Z2Q9;D3YTI2	P24666;G5E9R5	Low molecular weight phosphotyrosine protein phosphatase	ACP1			10	10	10	74.7	74.7	74.7	18.042	0	105.1	1378400000	145	0.305716	0.627323	-0.254143	-0.750603	25.8746	24.864	25.1102	25.6328	25.7329	25.2455
	0.29912	0.166586	Q96CM8;E9PF16;D6RF87	Q96CM8;E9PF16	Acyl-CoA synthetase family member 2, mitochondrial	ACSF2			9	9	9	21	21	21	68.124	0	56.964	204160000	47	0.29912	0.633002	0.166586	0.736651	24.4716	23.943	24.2408	24.3693	23.806	23.9803
	0.00168256	-0.00271098	P33121;B7Z3Z9;E7EPM6;H0Y9U7;D6RER0;H0Y9Z9;Q9ULC5;Q9UKU0;A0A494BZW8;A0A494C0J9;E7ERD7;C9J8C7;A0A494C116;A0A499FJL5;A0A494C0B6	P33121;B7Z3Z9;E7EPM6	Long-chain-fatty-acid--CoA ligase 1	ACSL1			14	14	14	22.2	22.2	22.2	77.942	0	76.154	405400000	66	0.00168256	0.997062	-0.00271098	-0.00515567	21.9305	23.4039	23.3129	23.2552	22.9125	22.4878
	1.82286	0.900757	O95573;F5GWH2;F5H062	O95573	Long-chain-fatty-acid--CoA ligase 3	ACSL3			28	26	26	49.9	48.3	48.3	80.419	0	323.31	3415400000	392	1.82286	0.176219	0.900757	4.08502	25.5932	26.202	26.0893	24.9208	24.9686	25.2927
	0.241924	0.449706	O60488;H0Y9A0;D6RF95;D6RDA8	O60488	Long-chain-fatty-acid--CoA ligase 4	ACSL4			29	29	27	46.7	46.7	45.1	79.187	0	323.31	3596700000	310	0.241924	0.685984	0.449706	0.613199	23.4259	24.5062	24.6419	22.4958	24.2902	24.4387
	1.7075	1.28943	Q9NR19;F8WCJ4;C9IYL0;B4DEH9;C9JY31;F8WDJ9;C9JXD9;C9J7L5	Q9NR19	Acetyl-coenzyme A synthetase, cytoplasmic	ACSS2			14	14	14	26.2	26.2	26.2	78.579	0	98.823	1285000000	125	1.7075	0.183889	1.28943	3.7696	23.9971	24.8938	25.1045	23.4589	23.3276	23.3407
	1.42519	1.1488	P62736;P63267;F6UVQ4;F6QUT6;C9JFL5;F8WB63;B8ZZJ2	P62736;P63267	Actin, aortic smooth muscle;Actin, gamma-enteric smooth muscle	ACTA2;ACTG2			30	14	3	73.7	46.9	12.7	42.009	0	323.31	226030000000	1529	1.42519	0.213194	1.1488	3.06249	32.9946	33.4018	33.6058	32.4451	31.5312	32.5795
	0.322365	0.48399	P60709;P0CG38;A0A2R8YFE2;Q9BYX7	P60709	Actin, cytoplasmic 1;Actin, cytoplasmic 1, N-terminally processed	ACTB			36	2	0	81.9	4.8	0	41.736	0	199.71	30790000000	571	0.322365	0.613386	0.48399	0.785589	31.9628	31.7002	31.2904	32.242	30.2331	31.0264
	1.0102	0.634736	P63261;I3L3I0;I3L1U9;I3L4N8;K7EM38;I3L3R2;J3KT65	P63261;I3L3I0;I3L1U9;I3L4N8	Actin, cytoplasmic 2;Actin, cytoplasmic 2, N-terminally processed	ACTG1			36	36	2	81.9	81.9	4.8	41.792	0	323.31	550920000000	7654	1.0102	0.276274	0.634736	2.15276	32.6727	33.1286	32.7481	32.6798	31.785	32.1805
	1.03491	-0.709756	O96019;H7C5S0;C9JQT2;O94805	O96019;H7C5S0	Actin-like protein 6A	ACTL6A			13	13	13	45	45	45	47.46	0	268.59	3732100000	222	1.03491	0.271616	-0.709756	-2.20365	26.5188	25.4929	25.7793	26.6974	26.7804	26.4425
	0.937327	1.49018	P12814;H9KV75;H0YJW3;G3V2N5;G3V2W4;H7C5W8;H0YJ11;G3V2X9;G3V5M4;G3V2E8;A0A494C031;G3V380	P12814;H9KV75	Alpha-actinin-1	ACTN1			57	35	34	73.2	53.5	51.8	103.06	0	323.31	22257000000	1169	0.937327	0.290909	1.49018	2.00448	27.9857	29.9097	29.572	28.1223	26.7693	28.1052
	1.11102	-2.8491	K7EJH8	K7EJH8		ACTN4			13	2	2	75.3	18.7	18.7	21.43	0	25.648	1008100000	89	1.11102	0.25337	-2.8491	-2.36261	25.7354	22.1473	22.6151	26.0246	27.2024	25.8182
	0.879641	0.964041	O43707;F5GXS2;H7C144;K7EP19;A0A494C060	O43707;F5GXS2	Alpha-actinin-4	ACTN4			58	58	29	70.5	70.5	40.7	104.85	0	323.31	35253000000	1895	0.879641	0.309317	0.964041	1.88879	27.4972	28.9735	28.8448	27.651	27.087	27.6854
	0.155762	0.110624	Q9NZ32;V9GYX7;G3V524;G3V2Q5;G3V5Y4;F6S9Y6	Q9NZ32;V9GYX7	Actin-related protein 10	ACTR10			6	6	6	22.3	22.3	22.3	46.306	0	45.312	141710000	43	0.155762	0.782798	0.110624	0.416216	23.5419	22.9134	22.7786	23.0728	23.1086	22.7207
	1.02028	-0.234372	P61163;R4GMT0;A0A1B0GVS3	P61163;R4GMT0;A0A1B0GVS3	Alpha-centractin	ACTR1A			17	17	10	56.9	56.9	36.2	42.613	0	198.07	2463200000	260	1.02028	0.274246	-0.234372	-2.17349	26.2721	26.1812	26.1008	26.5477	26.4778	26.2318
	0.609831	0.70193	P42025	P42025	Beta-centractin	ACTR1B			11	4	4	41.2	20.5	20.5	42.293	0	41.481	284540000	31	0.609831	0.411288	0.70193	1.35954	25.1602	24.0329	24.4635	24.0488	24.4192	23.0827
	1.08799	0.585573	P61160;F5H6T1;A0A1B0GWD0;A0A1B0GWH0	P61160;F5H6T1	Actin-related protein 2	ACTR2			17	17	17	48.7	48.7	48.7	44.76	0	185.77	5068300000	331	1.08799	0.258902	0.585573	2.31414	26.8439	27.3977	27.5419	26.884	26.4173	26.7253
	1.52088	0.51191	P61158;B4DXW1;F8WDR7;F8WEW2;F8WE84	P61158;B4DXW1	Actin-related protein 3	ACTR3			18	18	17	51	51	51	47.371	0	254.06	8101700000	409	1.52088	0.206672	0.51191	3.29272	28.2436	28.6161	28.5513	28.088	27.7512	28.0362
	1.02893	-0.965242	Q03154;A0A1B0GU86;C9JMV9;A0A1B0GW23;A0A1B0GVA5;A0A1B0GV31;A0A1B0GVZ3;A0A1B0GVG0;A0A1B0GU36;A0A1B0GUT4;A0A1B0GTG3;F8WC59;C9JYZ0	Q03154;A0A1B0GU86;C9JMV9;A0A1B0GW23	Aminoacylase-1	ACY1;ABHD14A-ACY1			5	5	5	19.9	19.9	19.9	45.884	0	9.5132	69266000	20	1.02893	0.272101	-0.965242	-2.1913	21.5522	21.8116	21.0886	21.9384	23.207	22.2029
	0.00309728	0.00744057	P00813;F5GWI4;F5GXW0;F5GYD4	P00813;F5GWI4;F5GXW0	Adenosine deaminase	ADA			10	10	10	32	32	32	40.764	0	19.554	199680000	42	0.00309728	0.994746	0.00744057	0.00947534	23.0842	24.0143	23.3807	23.1713	24.8878	22.3978
	1.34325	0.809549	O14672;C9J9B4;H0YNC5;H0YK87	O14672	Disintegrin and metalloproteinase domain-containing protein 10	ADAM10			22	22	22	41.7	41.7	41.7	84.141	0	188.99	826200000	148	1.34325	0.219238	0.809549	2.87219	23.2171	23.6242	23.9186	22.9813	22.387	22.963
	0.676978	2.03494	Q13443;A0AVL1;F8WC54;A0A0J9YY58	Q13443;A0AVL1	Disintegrin and metalloproteinase domain-containing protein 9	ADAM9			11	11	11	19	19	19	90.555	0	27.91	164770000	39	0.676978	0.38006	2.03494	1.49034	22.4137	25.3736	25.6763	23.513	20.6978	23.148
	0.54946	-0.251296	P55265;A0A3B3ISX1	P55265	Double-stranded RNA-specific adenosine deaminase	ADAR			47	47	4	46.3	46.3	5.6	136.06	0	323.31	9039500000	930	0.54946	0.445309	-0.251296	-1.24168	26.181	25.8089	25.8269	26.4413	25.887	26.2425
	2.00052	-0.928137	P35611;E7EV99;E7ENY0;H0Y9H2;A0A0A0MSR2;D6RAH3;D6RJE2;H0YFD8;D6RF25;H0YG19	P35611;E7EV99;E7ENY0;H0Y9H2	Alpha-adducin	ADD1			19	17	17	37.4	35.3	35.3	80.954	0	175.79	1848600000	203	2.00052	0.160077	-0.928137	-4.60569	24.3918	23.9481	24.0137	25.2785	25.0844	24.775
	1.37541	-2.33459	P35612;C9JTM0;A0A1C7CYY0;C9J080;C9J299	P35612	Beta-adducin	ADD2			20	20	18	44.6	44.6	42.4	80.853	0	114.84	1109300000	161	1.37541	0.217195	-2.33459	-2.94617	23.3361	21.3531	20.9384	23.8588	24.7722	24.0004
	0.51884	-0.331624	Q9UEY8	Q9UEY8	Gamma-adducin	ADD3			14	13	13	28.6	27.5	27.5	79.154	0	70.849	614410000	159	0.51884	0.462111	-0.331624	-1.18163	24.5796	23.6394	24.0759	24.5339	24.2952	24.4606
	0.810132	-1.1265	B1ALU1;O95490;A0A6I8PIV6;A0A6I8PLG0;A0A6I8PRQ0;A0A6I8PUE4;A0A6I8PRM6;B1ALU3;A0A6I8PTT2;A0A6I8PRJ0;H0Y5C0;A0A6I8PU30	B1ALU1;O95490;A0A6I8PIV6;A0A6I8PLG0;A0A6I8PRQ0;A0A6I8PUE4;A0A6I8PRM6;B1ALU3;A0A6I8PTT2;A0A6I8PRJ0;H0Y5C0	Latrophilin-2	ADGRL2;LPHN2			10	10	10	9.5	9.5	9.5	155.55	0	69.315	293760000	65	0.810132	0.328586	-1.1265	-1.751	21.0639	21.3584	22.2981	22.6023	23.6538	21.8438
	1.48795	-0.525899	P11766;H0YAG8;D6RFE4;D6R9G2;D6RAY0	P11766;H0YAG8	Alcohol dehydrogenase class-3	ADH5			18	18	18	67.1	67.1	67.1	39.724	0	323.31	17035000000	853	1.48795	0.210288	-0.525899	-3.21246	28.2021	27.7683	27.7351	28.5057	28.4779	28.2996
	0.160434	-0.30727	Q9BV57;A0A0G2JQN5;H7C382	Q9BV57;A0A0G2JQN5	1,2-dihydroxy-3-keto-5-methylthiopentene dioxygenase	ADI1			6	6	6	40.8	40.8	40.8	21.498	0	11.705	152700000	29	0.160434	0.775619	-0.30727	-0.427328	23.1073	21.6602	21.62	23.1168	21.3991	22.7933
	1.23428	-0.87956	P55263;A0A5K1VW54;A0A5K1VW94;A0A5F9ZH72;A0A5F9ZH31;A0A5F9ZHJ1;A0A5F9ZGZ8;A0A5F9ZH83;A0A5F9ZH76	P55263;A0A5K1VW54;A0A5K1VW94;A0A5F9ZH72;A0A5F9ZH31;A0A5F9ZHJ1	Adenosine kinase	ADK			11	11	11	49.4	49.4	49.4	40.545	0	75.259	1228000000	164	1.23428	0.234318	-0.87956	-2.62803	25.2228	24.8087	24.6131	25.4464	26.3244	25.5124
	1.03643	-0.721604	Q9H2P0;A0A669KBJ7;A0A2R8Y6X0;A0A2R8YCL6	Q9H2P0;A0A669KBJ7;A0A2R8Y6X0	Activity-dependent neuroprotector homeobox protein	ADNP			31	31	31	39.3	39.3	39.3	123.56	0	187.56	2275000000	337	1.03643	0.271616	-0.721604	-2.20678	26.0599	25.1024	25.0955	26.2425	26.018	26.1621
+	2.61161	-1.34406	Q6IQ32;H0YLN6;H0YM09	Q6IQ32	ADNP homeobox protein 2	ADNP2			11	11	11	11.8	11.8	11.8	122.83	0	22.07	363430000	97	2.61161	0.103004	-1.34406	-6.79819	21.2364	20.9613	21.4959	22.3897	22.8094	22.5266
	1.39873	2.46612	Q9BRR6;H3BRS6;H3BU35	Q9BRR6;H3BRS6	ADP-dependent glucokinase	ADPGK			6	6	6	19.1	19.1	19.1	54.088	0	40.076	241540000	37	1.39873	0.215445	2.46612	3.00036	23.8835	24.7806	24.1528	21.4075	23.3077	20.7034
	0.222231	0.193259	Q9NX46	Q9NX46	Poly(ADP-ribose) glycohydrolase ARH3	ADPRHL2			6	6	6	24	24	24	38.946	0	40.303	322640000	52	0.222231	0.706733	0.193259	0.569503	24.9506	24.4471	24.2727	24.8164	23.8768	24.3974
	1.19296	-1.00986	P25098;E9PRV7	P25098;E9PRV7	Beta-adrenergic receptor kinase 1	ADRBK1			3	3	3	4.6	4.6	4.6	79.573	0.00033761	5.2093	93165000	18	1.19296	0.238603	-1.00986	-2.53786	21.0257	21.9373	22.1764	22.476	23.0925	22.6003
	0.428804	0.317595	Q16186;A0A087WUX6;A0A087WX59	Q16186;A0A087WUX6;A0A087WX59	Proteasomal ubiquitin receptor ADRM1	ADRM1			6	6	6	19.2	19.2	19.2	42.153	0	92.119	787050000	152	0.428804	0.525448	0.317595	1.00313	25.2545	24.7709	24.4636	24.6488	24.8011	24.0863
	0.364594	-0.162481	P30566;A0A1B0GTJ7;A0A1B0GWJ0;A0A0A6YY92;A0A1B0GWF8;A0A1B0GTG9;A0A096LNY6;A0A096LNY5;A0A096LPA2;A0A096LNY4;A0A096LP92;A0A096LP72;B4DEP1;A0A096LP76;A0A1W2PRX2;V9GY96;A0A096LNT0	P30566;A0A1B0GTJ7;A0A1B0GWJ0;A0A0A6YY92;A0A1B0GWF8;A0A1B0GTG9;A0A096LNY6;A0A096LNY5	Adenylosuccinate lyase	ADSL			18	18	18	51.2	51.2	51.2	54.889	0	119.13	1507500000	201	0.364594	0.576918	-0.162481	-0.873032	24.782	24.546	24.2445	24.7592	24.8159	24.4849
	0.583995	-0.306136	P30520	P30520	Adenylosuccinate synthetase isozyme 2	ADSS			16	16	16	44.3	44.3	44.3	50.097	0	112.67	2542900000	252	0.583995	0.424365	-0.306136	-1.30916	25.2611	24.6886	25.1116	25.0086	25.4765	25.4945
	1.5647	1.68961	Q8N556	Q8N556	Actin filament-associated protein 1	AFAP1			7	7	7	15.1	15.1	15.1	80.724	0	16.64	95486000	25	1.5647	0.200426	1.68961	3.40125	22.5942	23.8008	23.583	21.5693	21.1013	22.2387
	0.30416	0.618111	Q8N4X5;F6QUH3	Q8N4X5;F6QUH3	Actin filament-associated protein 1-like 2	AFAP1L2			10	10	10	23.2	23.2	23.2	91.299	0	26.875	82992000	25	0.30416	0.628485	0.618111	0.747316	23.5437	23.3766	22.5203	22.3044	21.3321	23.9498
	0.443735	-0.1446	Q9Y4W6;K7EP56	Q9Y4W6	AFG3-like protein 2	AFG3L2			26	26	25	39.1	39.1	38.1	88.583	0	254.56	3724100000	383	0.443735	0.514789	-0.1446	-1.03299	24.8616	24.9527	24.9235	24.9173	25.332	24.9224
	0.0280853	0.0480595	P20933;H0Y9C7	P20933;H0Y9C7	N(4)-(beta-N-acetylglucosaminyl)-L-asparaginase;Glycosylasparaginase alpha chain;Glycosylasparaginase beta chain	AGA			2	2	2	12.4	12.4	12.4	37.208	0.00075735	3.328	194840000	26	0.0280853	0.956072	0.0480595	0.0836176	22.9876	24.4346	24.0926	23.2258	24.4968	23.648
	0.952996	0.265498	P52594;B8ZZY2;C9J2I0	P52594;B8ZZY2;C9J2I0	Arf-GAP domain and FG repeat-containing protein 1	AGFG1			9	9	9	26.7	26.7	26.7	58.259	0	323.31	960350000	154	0.952996	0.286136	0.265498	2.03615	25.0824	24.8137	24.66	24.5084	24.5989	24.6523
	0.69185	-0.286087	Q53H12;E9PC15;A0A3B3ITD0;A0A3B3ISZ0;E9PG39;A0A0G2JLG5;A0A3B3ITX7;A0A3B3IS09;A0A0G2JLD0;F8WDD1;A0A3B3IRM6	Q53H12;E9PC15;A0A3B3ITD0;A0A3B3ISZ0;E9PG39;A0A0G2JLG5	Acylglycerol kinase, mitochondrial	AGK			18	18	4	56.2	56.2	15.9	47.137	0	250.63	2661300000	238	0.69185	0.373933	-0.286087	-1.51932	25.2944	25.4701	25.5324	25.5394	26.0669	25.5488
	0.38268	0.175317	P35573;A0A1C7CYW1	P35573	Glycogen debranching enzyme;4-alpha-glucanotransferase;Amylo-alpha-1,6-glucosidase	AGL			22	22	22	17.1	17.1	17.1	174.76	0	38.457	645370000	149	0.38268	0.56378	0.175317	0.909984	24.0938	23.5716	23.6757	23.4344	23.805	23.5758
	0.168409	-0.115367	Q9UKV8;E5RJY2	Q9UKV8	Protein argonaute-2	AGO2			13	13	8	18.6	18.6	12.7	97.207	0	33.032	323130000	95	0.168409	0.766284	-0.115367	-0.446165	23.2426	22.9036	22.7591	22.822	23.5106	22.9187
	1.50578	0.604694	Q86UL3;E5RIA1;E5RHA6	Q86UL3;E5RIA1;E5RHA6	Glycerol-3-phosphate acyltransferase 4	AGPAT6			4	4	4	12.1	12.1	12.1	52.07	0	13.091	145490000	34	1.50578	0.208753	0.604694	3.25578	22.8947	22.7844	23.1351	22.0758	22.3153	22.609
	0.553852	0.25591	O00116;A0A1B0GWA2;A0A2R8YEL0;B8ZZ81	O00116;A0A1B0GWA2;A0A2R8YEL0	Alkyldihydroxyacetonephosphate synthase, peroxisomal	AGPS			20	20	20	42.7	42.7	42.7	72.911	0	208.75	3334000000	387	0.553852	0.44251	0.25591	1.25027	25.2959	24.9553	25.1004	24.919	24.5259	25.139
	0.312197	0.52442	O00468;A0A087X208;A0A494C1I6	O00468;A0A087X208;A0A494C1I6	Agrin;Agrin N-terminal 110 kDa subunit;Agrin C-terminal 110 kDa subunit;Agrin C-terminal 90 kDa fragment;Agrin C-terminal 22 kDa fragment	AGRN			35	35	4	23.3	23.3	2.9	217.32	0	215.57	1372900000	282	0.312197	0.621762	0.52442	0.76426	23.6722	24.5301	24.8173	22.869	24.9098	23.6675
	1.19538	-1.00553	Q9UPW5;J3KNS1	Q9UPW5;J3KNS1	Cytosolic carboxypeptidase 1	AGTPBP1			14	14	14	16.2	16.2	16.2	138.45	0	28.492	228130000	54	1.19538	0.238584	-1.00553	-2.5431	21.8964	21.9097	22.0669	22.3558	23.6951	22.8387
	0.505243	-0.288162	Q8WYP5;H7C4S1	Q8WYP5	Protein ELYS	AHCTF1			50	50	50	30.2	30.2	30.2	252.5	0	305.64	2366900000	380	0.505243	0.470621	-0.288162	-1.15488	24.2985	23.5362	23.8543	24.2893	23.9534	24.3108
	0.236109	-0.215226	P23526	P23526	Adenosylhomocysteinase	AHCY			25	25	25	56.7	56.7	56.7	47.716	0	323.31	19557000000	905	0.236109	0.692295	-0.215226	-0.600368	28.4122	27.2957	27.4281	28.0609	27.8539	27.8668
	1.5947	-0.947921	O43865;H0Y8B3	O43865	Putative adenosylhomocysteinase 2	AHCYL1			13	13	7	30.2	30.2	19.1	58.951	0	54.458	1383600000	172	1.5947	0.198092	-0.947921	-3.47674	24.2252	24.7533	24.3667	25.033	25.8	25.3561
	0.0190737	0.0106277	Q5TGY3	Q5TGY3	AT-hook DNA-binding motif-containing protein 1	AHDC1			4	4	4	4.9	4.9	4.9	168.35	0.00018322	7.2454	44604000	19	0.0190737	0.968758	0.0106277	0.0573303	21.649	21.2986	21.8281	21.4452	21.5202	21.7785
	0.844096	3.73179	Q09666;P48552;E9PQE3;E9PJZ0;E9PKR9;E9PJC6;E9PLK4	Q09666	Neuroblast differentiation-associated protein AHNAK	AHNAK			287	287	287	70.5	70.5	70.5	629.09	0	323.31	49632000000	3322	0.844096	0.318888	3.73179	1.81814	28.9419	30.1794	30.251	27.9947	22.0437	28.1385
	0.835705	-0.483714	O95433;G3V438;H0YJU2;H0YJG7;H0YJ63;G3V3W9	O95433;G3V438;H0YJU2;H0YJG7	Activator of 90 kDa heat shock protein ATPase homolog 1	AHSA1			16	16	16	68.6	68.6	68.6	38.274	0	191.12	3070800000	302	0.835705	0.320982	-0.483714	-1.80152	26.5983	25.7044	25.9622	26.5218	26.5454	26.6488
	0.328361	-0.290651	Q96BJ3	Q96BJ3	Axin interactor, dorsalization-associated protein	AIDA			9	9	9	34	34	34	35.023	0	21.545	419300000	58	0.328361	0.608449	-0.290651	-0.798115	25.1789	25.1537	24.8381	25.2924	25.9747	24.7755
+	1.99098	-3.41847	Q9BQI0;A6PVM9;Q5JUP3	Q9BQI0;A6PVM9	Allograft inflammatory factor 1-like	AIF1L			9	9	9	60	60	60	17.068	0	153.11	1349000000	148	1.99098	0.160077	-3.41847	-4.57659	22.4368	20.1116	21.1868	24.1742	25.2824	24.534
	1.63159	-0.475811	O95831;E9PMA0	O95831	Apoptosis-inducing factor 1, mitochondrial	AIFM1			28	28	28	56.8	56.8	56.8	66.9	0	154.86	5768500000	528	1.63159	0.195999	-0.475811	-3.57092	25.2925	25.3391	25.3772	25.6271	26.0652	25.7439
	0.240129	0.0509923	Q12904;A0A5F9ZHC5;D6R937	Q12904;A0A5F9ZHC5	Aminoacyl tRNA synthase complex-interacting multifunctional protein 1;Endothelial monocyte-activating polypeptide 2	AIMP1			19	19	19	74.7	74.7	74.7	34.352	0	230.31	3633100000	371	0.240129	0.688208	0.0509923	0.609246	26.4258	26.3529	26.2496	26.2561	26.199	26.4201
	0.506672	0.250505	Q13155;A8MU58	Q13155;A8MU58	Aminoacyl tRNA synthase complex-interacting multifunctional protein 2	AIMP2			9	9	9	36.6	36.6	36.6	35.348	0	159.97	3379800000	260	0.506672	0.470059	0.250505	1.1577	27.0044	26.3037	26.5943	26.3935	26.2505	26.5069
	1.17403	-0.228656	O00170;E9PMH2;V9GYQ3	O00170;E9PMH2	AH receptor-interacting protein	AIP			9	9	9	40.3	40.3	40.3	37.636	0	67.473	826130000	80	1.17403	0.243006	-0.228656	-2.49696	25.1946	24.9026	25.0158	25.1997	25.3118	25.2875
	0.961422	0.513424	Q96IF1;G3V5F5;G3V481;H0YJL9	Q96IF1	LIM domain-containing protein ajuba	AJUBA			4	4	4	13.2	13.2	13.2	56.933	0.00067137	5.0852	32841000	12	0.961422	0.285526	0.513424	2.05323	22.5386	22.2107	22.3203	22.2068	21.4152	21.9073
	0.104291	0.125366	P00568;Q5T9B7;H0YID2	P00568;Q5T9B7	Adenylate kinase isoenzyme 1	AK1			7	7	6	46.4	46.4	41.8	21.635	0	44.712	1122600000	70	0.104291	0.851533	0.125366	0.289593	26.1942	26.2209	25.4584	25.5036	26.539	25.4549
	0.0791705	0.0328477	P54819;F8W1A4;F8VY04;A0A5K1VW67;F8VZG5;A0A5F9ZHP2;G3V213;F8VPP1	P54819;F8W1A4;F8VY04;A0A5K1VW67;F8VZG5;A0A5F9ZHP2;G3V213	Adenylate kinase 2, mitochondrial;Adenylate kinase 2, mitochondrial, N-terminally processed;Adenylate kinase 2, mitochondrial	AK2			16	16	16	66.9	66.9	66.9	26.477	0	80.645	3529600000	324	0.0791705	0.885867	0.0328477	0.224522	25.5336	25.8481	25.9896	25.7605	25.6575	25.8547
	0.329729	-0.437909	Q9UIJ7	Q9UIJ7	GTP:AMP phosphotransferase AK3, mitochondrial	AK3			14	14	14	63.4	63.4	63.4	25.565	0	222.66	2621100000	215	0.329729	0.607262	-0.437909	-0.800967	25.5038	25.317	25.6146	25.1436	26.9556	25.65
	0.784285	-2.91348	P27144;F8VS11	P27144;F8VS11	Adenylate kinase 4, mitochondrial	AK4			14	14	14	66.4	66.4	66.4	25.268	0	130.07	3207100000	211	0.784285	0.337964	-2.91348	-1.70013	18.7109	21.7784	21.8639	21.642	26.2795	23.1721
	0.207916	0.910453	Q9Y3D8;A0A087WY94;A0A087WVD7;D6RDH4	Q9Y3D8;A0A087WY94;A0A087WVD7	Adenylate kinase isoenzyme 6	AK6;TAF9			3	3	3	18.6	18.6	18.6	20.061	0	13.681	361950000	33	0.207916	0.720333	0.910453	0.537294	24.7158	24.5439	24.7715	20.3808	25.4125	25.5066
	0.181161	-0.465254	Q92667;I3L0W0;I3L2A2;I3L2N7;I3L0K6;I3L3K1;I3L364;I3NI36	Q92667	A-kinase anchor protein 1, mitochondrial	AKAP1			20	20	20	31.5	31.5	31.5	97.34	0	45.966	613390000	133	0.181161	0.750268	-0.465254	-0.475965	21.5222	19.5174	19.8691	19.2545	21.4775	21.5725
	2.76286	0.336095	Q02952	Q02952	A-kinase anchor protein 12	AKAP12			75	75	75	61.4	61.4	61.4	191.48	0	323.31	7009700000	1145	2.76286	0.0895567	0.336095	7.45881	25.3567	25.4108	25.348	24.977	25.0167	25.1135
	0.641083	-0.173362	Q12802;H0YMW2;A0A087WTD7;A8MYJ1;A0A087WY36;H0YK84;A0A087WX73;H0YLH1	Q12802;H0YMW2	A-kinase anchor protein 13	AKAP13			26	26	26	15.9	15.9	15.9	307.55	0	99.648	493940000	151	0.641083	0.394824	-0.173362	-1.42042	22.8261	22.8969	22.8481	22.9069	23.2708	22.9135
	1.03999	-1.62703	Q02040;X6RAJ1	Q02040;X6RAJ1	A-kinase anchor protein 17A	AKAP17A			10	10	10	19.6	19.6	19.6	80.735	0	56.665	768650000	95	1.03999	0.271616	-1.62703	-2.21415	21.7703	24.2235	23.5425	24.9144	24.8373	24.6657
	1.14174	0.535687	C9JVY5	C9JVY5		AKAP2			15	15	2	28	28	4.5	85.282	0	53.658	461250000	132	1.14174	0.248333	0.535687	2.42779	24.2753	24.5872	24.4426	24.1975	23.5157	23.9849
	0.495541	-0.200823	O43823;M0QYL4	O43823	A-kinase anchor protein 8	AKAP8			10	10	10	27.2	27.2	27.2	76.107	0	96.701	499340000	129	0.495541	0.47674	-0.200823	-1.13576	23.2917	22.9734	22.9333	23.0208	23.489	23.2911
	1.73568	-1.36913	Q9ULX6;V9GZ50	Q9ULX6	A-kinase anchor protein 8-like	AKAP8L			8	8	8	17.3	17.3	17.3	71.639	0	33.787	435280000	58	1.73568	0.183889	-1.36913	-3.84514	22.8426	23.4482	22.5509	23.9396	24.7585	24.251
	0.287504	0.288351	Q99996;A0A0A0MRF6;A0A0A0MRE9;A0A6I8PUA5;H7BYL6;A0A087WX84;A0A2R8Y590;A0A6I8PUD8	Q99996;A0A0A0MRF6;A0A0A0MRE9;A0A6I8PUA5	A-kinase anchor protein 9	AKAP9			28	28	28	8.6	8.6	8.6	452.98	0	43.973	182990000	67	0.287504	0.642863	0.288351	0.711951	22.3222	23.0547	23.5851	22.711	22.9927	22.3932
	1.11339	-0.61509	P14550;Q5T621;V9GYG2;V9GYP9	P14550	Alcohol dehydrogenase [NADP(+)]	AKR1A1			18	18	18	71.4	71.4	71.4	36.573	0	252.28	7667300000	443	1.11339	0.25337	-0.61509	-2.36761	27.3574	27.0226	27.0854	27.7407	28.1975	27.3725
	0.734643	0.585679	P15121;E9PCX2;E9PEF9	P15121;E9PCX2	Aldose reductase	AKR1B1			23	23	22	75.3	75.3	75.3	35.853	0	185.6	5175300000	409	0.734643	0.355035	0.585679	1.60285	26.4374	27.4071	27.6223	26.6088	26.5197	26.5812
	0.129142	-0.143346	O43488;H3BLU7;Q8NHP1;A0A499FJT0;O95154;H7C5H7	O43488;H3BLU7	Aflatoxin B1 aldehyde reductase member 2	AKR7A2			7	7	7	29	29	29	39.589	0	38.909	785690000	70	0.129142	0.819879	-0.143346	-0.351746	26.6897	25.4192	25.8798	26.1813	26.4072	25.8302
	0.184978	-0.130016	P31751;M0R0P9;J3QKW1;C9JHS6;J3QLS6;J3KRI8;M0QZK3;E7EVP8;A8MX96;A0A1B0GXA2;M0R275;A0A5F9ZHJ8;A0A0A0MRF1;C9JIJ1;C9JIF6;M0R283;C9JC83;J3QL45;J3KSY8;C9J258;M0QZW8	P31751;M0R0P9;J3QKW1;C9JHS6;J3QLS6	RAC-beta serine/threonine-protein kinase	AKT2			5	5	4	11.9	11.9	7.5	55.768	0	9.6508	71010000	25	0.184978	0.74469	-0.130016	-0.48481	22.6943	22.0603	21.8746	22.2744	22.2055	22.5392
	1.26052	2.23268	Q13740;F5GXJ9;H7C543	Q13740;F5GXJ9	CD166 antigen	ALCAM			15	15	15	38.9	38.9	38.9	65.102	0	156.76	1934900000	199	1.26052	0.231403	2.23268	2.68595	24.9519	27.314	27.3362	24.5695	23.791	24.5435
	0.686813	0.323918	P54886	P54886	Delta-1-pyrroline-5-carboxylate synthase;Glutamate 5-kinase;Gamma-glutamyl phosphate reductase	ALDH18A1			36	36	36	53.7	53.7	53.7	87.301	0	323.31	10736000000	782	0.686813	0.375198	0.323918	1.5095	26.7946	27.3007	27.4717	26.9669	26.734	26.8943
	1.38711	3.90817	P00352;Q5SYQ9;Q5SYQ8;Q5SYQ7	P00352	Retinal dehydrogenase 1	ALDH1A1			22	20	20	54.5	52.7	52.7	54.861	0	269.94	952180000	91	1.38711	0.216171	3.90817	2.9733	22.1224	26.0502	25.9708	21.1186	20.387	20.9133
	0.758086	0.356719	P30837;P47895;H0YKF9	P30837	Aldehyde dehydrogenase X, mitochondrial	ALDH1B1			20	19	17	49.5	47.8	42.2	57.206	0	323.31	5533400000	379	0.758086	0.346995	0.356719	1.64873	25.5727	25.7969	25.6126	25.104	25.714	25.0939
	1.63383	7.94612	Q3SY69;A0A494C1M4;H0YHN9	Q3SY69;A0A494C1M4	Mitochondrial 10-formyltetrahydrofolate dehydrogenase	ALDH1L2			37	37	33	47.7	47.7	45.9	101.74	0	170.59	1412400000	146	1.63383	0.195999	7.94612	3.57669	21.0852	26.3795	26.4032	15.6071	15.0748	19.3477
	0.362726	0.222374	P05091;S4R3S4;F8VP50;H0Y2X5	P05091	Aldehyde dehydrogenase, mitochondrial	ALDH2			28	28	25	57.3	57.3	52.6	56.381	0	323.31	5059200000	532	0.362726	0.578018	0.222374	0.869198	27.4346	26.7173	26.7144	26.6674	26.6213	26.9104
	0.618672	-0.402003	A0A5F9ZHI5;J3QRD1;A0A5F9ZHN9;P51648;A0A5F9ZI12;A0A5F9ZGX4;A0A5K1VW72;I3L1M4;J3QS00;A0A5F9ZHZ9;A0A5F9ZHP6;I3L0X1;J3QKK9;J3KTG1;E9PJV0;K7EN73;C9JMC5;I3L2W1;I3L3I9;A8MYB8;A0A0D9SGC3;C9JKT2;E9PNN6;P48448;P43353;P30838	A0A5F9ZHI5;J3QRD1;A0A5F9ZHN9;P51648;A0A5F9ZI12;A0A5F9ZGX4;A0A5K1VW72;I3L1M4	Fatty aldehyde dehydrogenase	ALDH3A2			13	13	13	39.5	39.5	39.5	45.518	0	167.33	1287500000	146	0.618672	0.406127	-0.402003	-1.37677	24.8975	24.0673	24.3126	25.1347	24.7311	24.6176
	1.02596	-1.15394	P30038;Q5TF55	P30038	Delta-1-pyrroline-5-carboxylate dehydrogenase, mitochondrial	ALDH4A1			18	18	18	38.5	38.5	38.5	61.719	0	98.692	2135600000	193	1.02596	0.273121	-1.15394	-2.18519	24.062	22.8319	23.1641	24.1406	25.265	24.1141
	1.70062	-2.28895	P51649;A0A5F9ZI23;C9J8Q5;A0A5F9ZH98;A0A5F9ZH05	P51649;A0A5F9ZI23;C9J8Q5	Succinate-semialdehyde dehydrogenase, mitochondrial	ALDH5A1			5	5	5	14	14	14	57.214	0	12.647	78340000	17	1.70062	0.18487	-2.28895	-3.75132	22.1521	20.6457	20.8587	23.2349	24.2739	23.0145
	0.74902	-0.574733	Q02252;G3V4Z4	Q02252;G3V4Z4	Methylmalonate-semialdehyde dehydrogenase [acylating], mitochondrial	ALDH6A1			23	23	23	51.8	51.8	51.8	57.839	0	119.45	886260000	169	0.74902	0.350905	-0.574733	-1.63098	24.4446	23.9187	23.452	24.3452	24.9208	24.2735
	1.30027	-0.813924	P49419;A0A1B0GTG2;A0A1B0GW77;A0A1B0GTY9;A0A1B0GUA1;A0A1B0GW82;A0A1B0GTJ4;A0A1B0GV49;A0A0J9YWF7;A0A1B0GUY0;H0YHM6;F8WDY6;A0A1B0GVU0;F8VVF2	P49419;A0A1B0GTG2;A0A1B0GW77;A0A1B0GTY9;A0A1B0GUA1;A0A1B0GW82;A0A1B0GTJ4;A0A1B0GV49;A0A0J9YWF7	Alpha-aminoadipic semialdehyde dehydrogenase	ALDH7A1			23	23	23	53.6	53.6	53.6	58.486	0	323.31	9273800000	570	1.30027	0.222732	-0.813924	-2.77474	27.0227	26.0424	26.4196	27.336	27.4094	27.181
	0.32551	0.244418	P49189	P49189	4-trimethylaminobutyraldehyde dehydrogenase	ALDH9A1			22	22	22	51.2	51.2	51.2	53.801	0	117.99	3041600000	324	0.32551	0.610969	0.244418	0.792164	26.0459	26.7082	26.6756	25.8328	26.2687	26.5949
	1.84308	0.437069	P04075;H3BQN4;J3KPS3;H3BPS8;H3BUH7;H3BR04;H3BU78;H3BMQ8;H3BR68	P04075;H3BQN4;J3KPS3;H3BPS8	Fructose-bisphosphate aldolase A;Fructose-bisphosphate aldolase	ALDOA			31	31	28	85.2	85.2	75.8	39.42	0	323.31	42871000000	1670	1.84308	0.172729	0.437069	4.14208	29.0399	29.123	28.9494	28.7627	28.441	28.5974
	0.0964215	-0.0225703	P09972;A8MVZ9;J3KSV6;J3QKP5;C9J8F3;K7EKH5;J3QKK1;P05062;A0A087WXX2;A0A3B3IS80	P09972;A8MVZ9;J3KSV6;J3QKP5;C9J8F3	Fructose-bisphosphate aldolase C;Fructose-bisphosphate aldolase	ALDOC			26	23	23	78.6	66.5	66.5	39.455	0	323.31	4723300000	521	0.0964215	0.861459	-0.0225703	-0.269466	25.5175	25.4565	25.3024	25.3402	25.4966	25.5073
	0.602803	0.478373	Q9BT22;C9J202;Q6GMV1;K7EID2;A0A087WZJ8	Q9BT22	Chitobiosyldiphosphodolichol beta-mannosyltransferase	ALG1			4	4	4	13.4	13.4	13.4	52.518	0	68.712	332450000	46	0.602803	0.415406	0.478373	1.34585	22.6971	23.1328	23.1076	22.1485	23.1525	22.2015
	1.44796	2.26628	Q9H553;A0A0A0MTE0	Q9H553	Alpha-1,3/1,6-mannosyltransferase ALG2	ALG2			7	7	7	25	25	25	47.091	0	25.352	575330000	54	1.44796	0.211655	2.26628	3.11646	24.5933	25.6105	25.7918	24.051	23.2369	21.9089
	0.626052	0.504311	Q9Y673	Q9Y673	Dolichyl-phosphate beta-glucosyltransferase	ALG5			7	7	7	31.2	31.2	31.2	36.946	0	30.621	358760000	57	0.626052	0.403131	0.504311	1.39115	23.8948	24.3839	24.3607	24.0789	23.0597	23.9879
	1.42038	-0.725117	Q6NS38;S4R3T5;F5H5X2;F5GZZ0	Q6NS38;S4R3T5;F5H5X2;F5GZZ0	Alpha-ketoglutarate-dependent dioxygenase alkB homolog 2	ALKBH2			3	3	3	11.9	11.9	11.9	29.322	0.00017528	6.1375	35980000	8	1.42038	0.214203	-0.725117	-3.05113	21.5329	20.8871	21.3918	21.7611	21.9996	22.2265
+	2.12699	-1.95698	Q6P6C2	Q6P6C2	RNA demethylase ALKBH5	ALKBH5			2	2	2	6.9	6.9	6.9	44.255	0	31.122	118970000	19	2.12699	0.14778	-1.95698	-5.00487	20.8615	22.0092	21.8915	23.3347	23.8136	23.4848
	1.49703	-3.13914	P05186;B1ANL0;REV__Q86WI3	P05186	Alkaline phosphatase, tissue-nonspecific isozyme	ALPL			14	14	14	30.7	30.7	30.7	57.304	0	122.27	1890200000	153	1.49703	0.209792	-3.13914	-3.23448	22.2155	20.1553	21.4999	23.2084	25.8231	24.2565
	0.569957	-0.270002	Q86V81;E9PB61	Q86V81;E9PB61	THO complex subunit 4	ALYREF			8	8	8	28.4	28.4	28.4	26.888	0	274.05	5715100000	404	0.569957	0.432518	-0.270002	-1.28176	27.5316	27.0671	26.812	27.4075	27.4049	27.4084
+	3.7357	-1.46943	Q4VCS5;A6NP16;E7ERM3	Q4VCS5;A6NP16;E7ERM3	Angiomotin	AMOT	+	NPC_HD_NPC_Ctrl	7	7	6	9.8	9.8	8.9	118.08	0	19.502	113990000	16	3.7357	0.0352411	-1.46943	-13.3176	21.414	21.1944	21.3618	22.911	22.6202	22.8474
	0.645569	0.593135	Q01433;A0A5F9UK94;H0Y360;A0A590UK85;A0A590UJY6;E9PIJ1;A0A590UJX5;H0YF16	Q01433;A0A5F9UK94;H0Y360;A0A590UK85;A0A590UJY6	AMP deaminase 2	AMPD2			14	14	6	14.1	14.1	6.5	100.69	0	20.427	250320000	68	0.645569	0.393208	0.593135	1.42916	23.0373	23.9224	24.0742	22.6013	23.4933	23.16
	0.87006	-1.728	P49418;H0Y7T8	P49418;H0Y7T8	Amphiphysin	AMPH			12	12	12	26	26	26	76.256	0	37.735	186990000	26	0.87006	0.312721	-1.728	-1.8697	21.7656	20.6582	21.0174	21.6024	24.5256	22.4972
	0.0830548	-0.0473277	Q9H1A4;H0Y564;A0A2R8YF63	Q9H1A4;H0Y564	Anaphase-promoting complex subunit 1	ANAPC1			9	9	9	7.9	7.9	7.9	216.5	0	40.288	169620000	46	0.0830548	0.880668	-0.0473277	-0.234745	22.9422	22.9655	22.7541	22.8252	22.6739	23.3048
	0.752973	-0.506374	Q9UJX3;H0YIW2	Q9UJX3	Anaphase-promoting complex subunit 7	ANAPC7			16	16	16	36.1	36.1	36.1	66.855	0	89.779	659470000	146	0.752973	0.349648	-0.506374	-1.63872	24.0769	23.3092	23.3728	24.1638	23.7391	24.3752
	0.245432	0.806581	A0A5F9ZGZ1;A0A5F9ZGX8;A0A5F9ZI73;A0A5F9ZHJ4;A0A5F9ZHL9;A0A5F9ZHR2;A0A5F9ZI69;A0A5F9ZHA1;A0A5F9ZH58;A0A5F9ZI15;A0A5F9ZHY6;A0A5F9ZH35;A0A5F9ZI53;A0A5F9ZH38;A0A5F9ZHJ6;A0A5F9ZHM6;A0A5F9ZH34;A0A5F9ZGY1;A0A5F9ZH70;A0A5F9ZI81;A0A5F9ZHC9;A0A5F9ZHQ5;A0A5F9ZHG3;A0A5F9ZH39;A0A5F9ZI56;A0A5F9ZI18;A0A5F9ZHL5;A0A5F9ZGS5;A0A5F9ZGS7;A0A5F9ZHL3;A0A5F9ZI36;A0A5F9ZHQ3;A0A5F9ZH17;A0A5F9ZI08;A0A5F9ZHE2;A0A5F9ZH03;A0A…	A0A5F9ZGZ1;A0A5F9ZGX8;A0A5F9ZI73;A0A5F9ZHJ4;A0A5F9ZHL9;A0A5F9ZHR2;A0A5F9ZI69;A0A5F9ZHA1;A0A5F9ZH58;A0A5F9ZI15;A0A5F9ZHY6;A0A5F9ZH35;A0A5F9ZI53;A0A5F9ZH38;A0A5F9ZHJ6;A0A5F9ZHM6;A0A5F9ZH34;A0A5F9ZGY1;A0A5F9ZH70;A0A5F9ZI81;A0A5F9ZHC9;A0A5F9ZHQ5;A0A5F9ZHG3;A0A5F9ZH39;A0A5F9ZI56;A0A5F9ZI18;A0A5F9ZHL5;A0A5F9ZGS5;A0A5F9ZGS7;A0A5F9ZHL3;A0A5F9ZI36;A0A5F9ZHQ3;A0A5F9ZH17;A0A5F9ZI08;A0A5F9ZHE2;A0A5F9ZH03;A0A…		ANK2			21	17	1	14.4	12.9	0.6	213.61	0	29.688	205120000	53	0.245432	0.682326	0.806581	0.620914	19.9918	23.6802	23.9278	21.4734	21.4602	22.2464
	0.668799	-2.11935	Q12955;A0A087WTF3;A0A087WZ65;H0Y3A4;A0A087X0B4;H0Y951;A0A087WY90;B1AQT1;A0A087WZ26;D6RHY3;D6RFK6;D6RBY7;A0A087WTE8;A0A087WVC2;A0A087X0L3;H0YA66;A0A087WX55;H0Y8Z4;D6RF31;H0YAH5;A0A087WWI5;H0Y9E9	Q12955;A0A087WTF3;A0A087WZ65	Ankyrin-3	ANK3			36	36	32	11.4	11.4	10.5	480.4	0	211.48	1623900000	253	0.668799	0.38382	-2.11935	-1.4744	23.5025	18.7545	20.9706	22.6086	24.033	22.9441
	0.323823	-0.276993	Q9P2R3;K7EPT2;I3L1Z9	Q9P2R3	Rabankyrin-5	ANKFY1			18	18	18	25.1	25.1	25.1	128.4	0	94.559	305900000	66	0.323823	0.611959	-0.276993	-0.788639	23.2309	23.7432	24.0463	23.6368	24.4629	23.7517
	0.889782	-0.835691	Q8IWZ3;H0Y7Y3;H0Y785;H0Y472;H0Y4P6;A0A0A0MQZ8;H7C0V5	Q8IWZ3	Ankyrin repeat and KH domain-containing protein 1	ANKHD1			33	21	9	21	14.7	5.4	269.45	0	51.665	325860000	76	0.889782	0.305905	-0.835691	-1.90903	23.6575	22.8966	22.1971	23.7721	23.5404	23.9457
	0.179065	0.236633	Q86XL3;F5H6J0;F5H1D4	Q86XL3	Ankyrin repeat and LEM domain-containing protein 2	ANKLE2			15	15	15	23.2	23.2	23.2	104.11	0	26.281	203510000	62	0.179065	0.753099	0.236633	0.471094	22.0864	22.5431	22.6651	22.5342	21.2653	22.7852
	1.01651	-0.785046	Q8IV38;G3V0G5;F8WB95	Q8IV38;G3V0G5	Ankyrin repeat and MYND domain-containing protein 2	ANKMY2			8	8	8	24.5	24.5	24.5	49.298	0	30.15	216920000	70	1.01651	0.274962	-0.785046	-2.16572	23.427	22.6914	22.5101	23.4615	24.1196	23.4026
	0.974584	-0.313946	O75179;H0YM23;H0YLQ3;A0A1W2PQ15	O75179;H0YM23	Ankyrin repeat domain-containing protein 17	ANKRD17			34	34	22	20.1	20.1	13.9	274.25	0	108.74	1056500000	263	0.974584	0.282563	-0.313946	-2.07997	24.3823	23.9042	24.071	24.4761	24.3218	24.5015
	0.170365	0.189929	Q9NQW6;H7C1K5;H7C1C2;C9JJT6;H7C3S1	Q9NQW6	Actin-binding protein anillin	ANLN			16	16	16	23	23	23	124.2	0	48.86	390670000	86	0.170365	0.763802	0.189929	0.450763	23.8324	23.4952	23.0826	23.7271	22.565	23.5483
	0.970746	0.959195	Q4KMQ2	Q4KMQ2	Anoctamin-6	ANO6			5	5	5	8.2	8.2	8.2	106.16	0	13.579	95424000	33	0.970746	0.283839	0.959195	2.07216	22.7118	23.3556	24.1212	22.2923	22.8688	22.1499
	1.73123	-1.01941	P39687;H0YN26;O43423;H7BZ09;O95626	P39687;H0YN26	Acidic leucine-rich nuclear phosphoprotein 32 family member A	ANP32A			10	10	8	39.4	39.4	36.5	28.585	0	237.68	13070000000	398	1.73123	0.183889	-1.01941	-3.83313	28.8369	28.3805	28.0216	29.6749	29.2774	29.3449
	0.575921	-0.153822	Q92688	Q92688	Acidic leucine-rich nuclear phosphoprotein 32 family member B	ANP32B			9	7	7	30.3	27.5	27.5	28.787	0	211.05	4015800000	174	0.575921	0.428968	-0.153822	-1.29341	28.0431	28.0446	27.7247	28.0276	28.0494	28.1969
	1.66395	-0.800694	Q9BTT0;Q5TB19;E9PLC4;E9PPH5;Q5TB25	Q9BTT0;Q5TB19;E9PLC4	Acidic leucine-rich nuclear phosphoprotein 32 family member E	ANP32E			7	7	7	47.4	47.4	47.4	30.692	0	323.31	5461700000	166	1.66395	0.192827	-0.800694	-3.6548	28.066	27.6296	27.4982	28.318	28.7849	28.493
	1.0889	5.61253	P04083;Q5T3N1;Q5T3N0	P04083	Annexin A1	ANXA1			28	28	28	76	76	76	38.714	0	323.31	19077000000	641	1.0889	0.258789	5.61253	2.31605	27.9458	30.7933	30.6101	25.3689	19.8296	27.313
	0.949579	3.02202	P50995;H0Y6E1;E5RIN3	P50995;H0Y6E1	Annexin A11	ANXA11			14	14	13	32.1	32.1	30.3	54.389	0	128.57	925270000	73	0.949579	0.287349	3.02202	2.02923	25.9919	26.7019	27.2925	25.454	20.7936	24.6727
	0.947558	3.50053	P07355;H0YN42;H0YMU9;H0YMD0;H0YM50;A6NMY6;H0YKS4;H0YMM1;H0YNP5;H0YN28;H0YL33;H0YKX9;H0YMT9;H0YLV6;H0YKZ7;H0YMW4;H0YKL9;H0YKV8;H0YNA0;H0YN52;H0YMD9;H0YNB8;H0YKN4;H0YLE2	P07355;H0YN42;H0YMU9;H0YMD0;H0YM50;A6NMY6;H0YKS4;H0YMM1	Annexin A2;Annexin;Putative annexin A2-like protein	ANXA2;ANXA2P2			40	40	40	77.9	77.9	77.9	38.604	0	323.31	73659000000	1237	0.947558	0.287689	3.50053	2.02514	30.8186	32.4408	32.4747	30.0888	25.1314	30.0124
+	1.97622	5.01595	P12429;D6RA82;D6RFG5;D6RCA8;D6RAZ8;D6RFJ9	P12429;D6RA82	Annexin A3;Annexin	ANXA3			28	28	28	70.3	70.3	70.3	36.375	0	323.31	3029000000	263	1.97622	0.160969	5.01595	4.53179	25.5268	27.4461	27.6834	21.01	20.9867	23.6118
	1.47042	2.77575	P09525;Q6P452;B4E1S2	P09525;Q6P452	Annexin A4;Annexin	ANXA4			12	12	12	53.3	53.3	53.3	35.882	0	80.032	141870000	32	1.47042	0.211302	2.77575	3.1702	22.3323	24.8225	25.0629	21.4323	21.211	21.2472
	1.21681	1.44645	P08758;E9PHT9;D6RBL5;D6RBE9;D6RCN3	P08758;E9PHT9;D6RBL5	Annexin A5;Annexin	ANXA5			27	27	27	71.9	71.9	71.9	35.936	0	323.31	13510000000	598	1.21681	0.236631	1.44645	2.58975	27.6872	29.4071	29.3127	27.3316	27.3918	27.3442
	0.371166	0.685713	P08133;E7EMC6;E5RJF5;E5RK63;E5RFF0;E5RI05;E5RJR0;E5RIU8	P08133	Annexin A6	ANXA6			54	54	25	76.4	76.4	38.6	75.872	0	323.31	11329000000	911	0.371166	0.571863	0.685713	0.88649	28.1468	27.8168	27.9194	28.3326	25.7833	27.71
	0.115691	0.136029	P20073	P20073	Annexin A7	ANXA7			14	14	14	27.3	27.3	27.3	52.739	0	32.54	362630000	83	0.115691	0.838073	0.136029	0.318359	22.9324	23.9173	24.2402	23.8892	23.345	23.4476
	0.0255024	-0.0238425	Q10567;C9J1E7	Q10567;C9J1E7	AP-1 complex subunit beta-1	AP1B1			29	14	14	35.1	19.2	19.2	104.64	0	130.84	1359000000	163	0.0255024	0.959724	-0.0238425	-0.0761326	25.4879	25.7081	25.9927	25.2052	26.0966	25.9584
	0.13959	0.0973771	O43747;H3BR36;H3BUN9;H3BNR4;B3KNW1;H3BN71;B4DGE1;H3BS13;H3BV30;H3BRM7	O43747	AP-1 complex subunit gamma-1	AP1G1			14	14	14	23.2	23.2	23.2	91.35	0	90.854	614680000	116	0.13959	0.805356	0.0973771	0.377293	24.8223	24.0837	24.1585	24.2329	24.4543	24.0851
	0.505603	0.276923	Q9BXS5;K7EJL1;E7ENJ6;K7EQX3;K7EPJ8;A0A087WZX7;K7ENA7	Q9BXS5;K7EJL1;E7ENJ6	AP-1 complex subunit mu-1	AP1M1			10	10	8	23.2	23.2	18.7	48.586	0	47.924	844960000	126	0.505603	0.470517	0.276923	1.15559	25.2832	24.6282	25.0392	24.7022	24.9592	24.4584
	0.938634	-1.651	P56377;A0A5F9ZI43;H0Y673;A0A5F9ZHX2	P56377;A0A5F9ZI43;H0Y673;A0A5F9ZHX2	AP-1 complex subunit sigma-2	AP1S2			3	3	1	21	21	10.2	18.615	0	40.758	93032000	25	0.938634	0.290651	-1.651	-2.00712	22.9054	22.2133	20.1837	23.5617	23.4628	23.2308
	2.398	0.286542	O95782	O95782	AP-2 complex subunit alpha-1	AP2A1			35	35	29	42.6	42.6	35.4	107.54	0	323.31	3084500000	335	2.398	0.124266	0.286542	5.95158	25.1758	25.2832	25.2797	25.0076	24.8968	24.9747
	2.91823	0.497667	O94973;A0A0G2JS82;A0A0G2JQM1;E9PR62;A0A0G2JRS3;A0A0G2JRF9;A0A0G2JQA4;E9PNC4;M0R2D9;A0A0G2JS17;A0A0G2JQT9;H0YDE9;H0YEG0;E9PQP4	O94973;A0A0G2JS82	AP-2 complex subunit alpha-2	AP2A2			22	16	16	27.8	20.3	20.3	103.96	0	323.31	1044300000	121	2.91823	0.0800822	0.497667	8.19626	25.7878	25.6648	25.8097	25.2204	25.2113	25.3376
	0.742904	0.254479	P63010;A0A087X253;A0A087WU93;A0A087WZQ6;A0A087WYD1;K7EN71;K7ERB2;K7EJX1;A0A087WXS3;K7EKZ5;K7EJ01;H7C034	P63010;A0A087X253;A0A087WU93;A0A087WZQ6;A0A087WYD1	AP-2 complex subunit beta	AP2B1			33	33	18	38.2	38.2	22.1	104.55	0	225.01	7672800000	752	0.742904	0.351373	0.254479	1.61901	26.7044	26.4832	26.6827	26.6161	26.1295	26.3612
	1.43999	0.501582	Q96CW1;A0A087WY71;E9PFW3;C9JJ47;C9JTK4;C9JJD3;H7C4C3;C9JPV8	Q96CW1;A0A087WY71;E9PFW3;C9JJ47	AP-2 complex subunit mu	AP2M1			17	17	13	45.3	45.3	34.9	49.654	0	72.926	1651900000	231	1.43999	0.211655	0.501582	3.09751	25.3719	25.3317	25.8189	25.0863	24.9917	24.9397
	0.21843	-0.114089	P53680;M0R0N4;X6R390;M0QYZ2;M0QZ21;M0R1S0	P53680;M0R0N4;X6R390;M0QYZ2;M0QZ21	AP-2 complex subunit sigma	AP2S1			5	5	5	28.9	28.9	28.9	17.018	0	15.12	199380000	61	0.21843	0.710605	-0.114089	-0.560989	22.4095	23.0166	22.9696	22.8544	22.8556	23.0279
	0.11042	0.0326703	O00203;H0YBD0	O00203	AP-3 complex subunit beta-1	AP3B1			22	22	20	22.9	22.9	20.9	121.32	0	149.19	2193600000	213	0.11042	0.84387	0.0326703	0.305113	25.9516	26.0546	25.9247	26.1422	25.8275	25.8631
	0.506769	0.112557	O14617;A0A2R8Y611;A0A2R8Y4J3;A0A087WYN6;K7ERW8;K7ELX8	O14617;A0A2R8Y611;A0A2R8Y4J3	AP-3 complex subunit delta-1	AP3D1			22	22	22	18.7	18.7	18.7	130.16	0	61.571	1090600000	145	0.506769	0.470059	0.112557	1.15789	24.7036	24.3727	24.5134	24.4352	24.4315	24.3853
	1.6908	-0.206395	Q9Y2T2	Q9Y2T2	AP-3 complex subunit mu-1	AP3M1			13	13	10	48.3	48.3	41.1	46.939	0	87.376	857660000	109	1.6908	0.187076	-0.206395	-3.72532	24.703	24.8824	24.7749	25.03	24.9688	24.9806
	0.364311	-0.971596	Q92572;F5H459	Q92572	AP-3 complex subunit sigma-1	AP3S1			5	5	5	34.7	34.7	34.7	21.732	0	12.833	263630000	28	0.364311	0.576989	-0.971596	-0.87245	20.7395	24.0828	23.9242	23.5052	24.3097	23.8463
	0.0785652	0.12918	Q9UPM8;H0YK95;H0YL95	Q9UPM8	AP-4 complex subunit epsilon-1	AP4E1			4	4	4	4	4	4	127.29	0.00017483	6.0902	70389000	21	0.0785652	0.886738	0.12918	0.222923	24.5212	22.7533	23.978	23.2154	24.077	23.5725
	0.435048	-0.567214	O43299;A0A3B3ISJ0;A0A3B3IRY2;A0A3B3ITJ1;A0A3B3IS81	O43299;A0A3B3ISJ0	AP-5 complex subunit zeta-1	AP5Z1			3	3	3	4.6	4.6	4.6	88.604	0	12.263	24316000	12	0.435048	0.520683	-0.567214	-1.01563	21.5168	21.3721	19.9362	21.0737	21.9001	21.553
	0.325253	0.416156	O14727;C9JLV4;F8VNZ0	O14727;C9JLV4	Apoptotic protease-activating factor 1	APAF1			10	10	10	10.6	10.6	10.6	141.84	0	30.077	140100000	26	0.325253	0.610969	0.416156	0.791628	23.6201	22.6817	23.3756	23.5846	22.0458	22.7985
	1.37866	-1.97752	Q99767	Q99767	Amyloid beta A4 precursor protein-binding family A member 2	APBA2			5	5	5	8.8	8.8	8.8	82.511	0	9.7418	61396000	12	1.37866	0.217195	-1.97752	-2.95369	22.8715	20.875	20.9852	23.3715	23.4013	23.8915
	1.38444	-0.791796	P13798;C9JIF9;H7C393;H7C1U0;C9JLK2;F8WEH5	P13798;C9JIF9;H7C393;H7C1U0	Acylamino-acid-releasing enzyme	APEH			15	15	15	26.1	26.1	26.1	81.224	0	90.728	1806900000	189	1.38444	0.216971	-0.791796	-2.9671	24.0225	24.3562	24.3937	24.6821	25.4989	24.9668
	2.14656	-0.632049	P27695;G3V3M6;G3V5Q1;G3V3C7;A0A0C4DGK8;G3V359;G3V5M0;H7C4A8;G3V5D9;G3V3Y6	P27695;G3V3M6;G3V5Q1;G3V3C7;A0A0C4DGK8;G3V359	DNA-(apurinic or apyrimidinic site) lyase;DNA-(apurinic or apyrimidinic site) lyase, mitochondrial	APEX1			20	20	20	67.3	67.3	67.3	35.554	0	323.31	10197000000	416	2.14656	0.1462	-0.632049	-5.06893	28.0981	27.7263	27.9899	28.4569	28.6477	28.606
	0.893565	-0.691594	Q9BZZ5;G3V1C3;H0YER7;E9PQK6	Q9BZZ5;G3V1C3;H0YER7	Apoptosis inhibitor 5	API5			22	22	22	38.9	38.9	38.9	59.004	0	290.92	5915100000	475	0.893565	0.304441	-0.691594	-1.91659	27.1333	26.1149	26.1203	27.3734	27.1276	26.9423
	0.275492	-0.29946	Q96GX9;S4R3D6	Q96GX9;S4R3D6	Methylthioribulose-1-phosphate dehydratase	APIP			8	8	8	46.7	46.7	46.7	27.125	0	20.274	222960000	45	0.275492	0.654489	-0.29946	-0.686221	24.4169	23.2271	23.1544	23.7543	24.2017	23.7408
	0.18585	0.219877	Q9HDC9;H0Y512	Q9HDC9;H0Y512	Adipocyte plasma membrane-associated protein	APMAP			10	10	10	28.1	28.1	28.1	46.48	0	74.401	2309500000	119	0.18585	0.743591	0.219877	0.486826	26.0719	26.9696	26.944	26.2278	27.1116	25.9866
	0.511445	0.446357	Q8NCW5;Q5T3I4;Q5T3I3	Q8NCW5;Q5T3I4	NAD(P)H-hydrate epimerase	APOA1BP			12	12	12	53.8	53.8	53.8	31.674	0	96.836	1567500000	154	0.511445	0.467009	0.446357	1.16709	25.8271	26.7593	26.9698	26.0895	26.3261	25.8016
	0.0224076	-0.112098	P02649;H0Y7L5;E9PEV4;E7ERP7;CON__Q03247	P02649;H0Y7L5;E9PEV4;E7ERP7	Apolipoprotein E	APOE			21	21	21	59.3	59.3	59.3	36.154	0	203.86	2966000000	234	0.0224076	0.963848	-0.112098	-0.067112	23.4373	18.3554	19.3021	19.9118	21.6687	19.8505
	0.470995	-0.573917	Q9BUR5;H7C1U8;G3V1B6	Q9BUR5;H7C1U8;G3V1B6	Apolipoprotein O	APOO			5	5	5	26.3	26.3	26.3	22.284	0	20.266	340450000	36	0.470995	0.493994	-0.573917	-1.08722	24.176	24.7387	24.2973	24.8511	24.1833	25.8993
	0.865246	0.579486	Q6UXV4;A0A087WYF7;A0A087WUX8	Q6UXV4;A0A087WYF7;A0A087WUX8	MICOS complex subunit MIC27	APOOL			6	6	6	36.9	36.9	36.9	29.159	0	18.852	134360000	30	0.865246	0.313983	0.579486	1.86012	22.8163	23.7482	23.5071	23.0233	22.7644	22.5455
	0.250914	0.531786	P05067;E9PG40;A0A0A0MRG2;H7C0V9;H7C2L2	P05067;E9PG40;A0A0A0MRG2;H7C0V9	Amyloid beta A4 protein;N-APP;Soluble APP-alpha;Soluble APP-beta;C99;Beta-amyloid protein 42;Beta-amyloid protein 40;C83;P3(42);P3(40);C80;Gamma-secretase C-terminal fragment 59;Gamma-secretase C-terminal fragment 57;Gamma-secretase C-terminal fragment 50;C31	APP			19	19	19	35.1	35.1	35.1	86.942	0	305.08	1621100000	216	0.250914	0.678279	0.531786	0.632927	21.5582	23.5851	23.9903	22.8094	21.7696	22.9593
	1.73923	-0.69432	Q9UKG1;C9K0C4;C9JAB0	Q9UKG1	DCC-interacting protein 13-alpha	APPL1			14	14	14	30	30	30	79.663	0	53.677	190160000	36	1.73923	0.183832	-0.69432	-3.85472	22.7769	22.8508	22.8685	23.8822	23.3458	23.3511
	1.24089	-0.511532	Q8NEU8;F8VXB0;F8VWV2;F8VR68;F8W124;F8VS86	Q8NEU8;F8VXB0	DCC-interacting protein 13-beta	APPL2			7	7	7	16.9	16.9	16.9	74.493	0	33.966	196400000	39	1.24089	0.233716	-0.511532	-2.64255	23.497	23.2249	23.2794	23.7236	23.6223	24.19
	0.0637479	0.056523	P07741;H3BQF1;H3BSW3;H3BQZ9;H3BQB1	P07741;H3BQF1;H3BSW3;H3BQZ9;H3BQB1	Adenine phosphoribosyltransferase	APRT			8	8	8	43.3	43.3	43.3	19.608	0	323.31	1687700000	78	0.0637479	0.90697	0.056523	0.183299	27.0263	26.3649	26.0967	26.1745	26.5113	26.6326
	0.817698	-0.360139	O60306;H0YH15;H0YLN9	O60306;H0YH15	Intron-binding protein aquarius	AQR			19	19	19	18.6	18.6	18.6	171.29	0	92.422	399750000	93	0.817698	0.327122	-0.360139	-1.76593	23.6027	23.1124	22.9493	23.4761	23.6613	23.6074
	1.32944	0.594372	P48444;B0YIW6;Q6P1Q5;E9PK34	P48444;B0YIW6	Coatomer subunit delta	ARCN1			26	26	26	54.2	54.2	54.2	57.21	0	175.61	4408100000	366	1.32944	0.220664	0.594372	2.84072	27.1538	27.5264	27.6707	27.0493	26.5799	26.9387
	0.277173	-0.133517	P84077;P61204;F5H423;F5H0C7;F5H1V1;F5H6T5;F8WDB3;H0YGG7	P84077;P61204;F5H423	ADP-ribosylation factor 1;ADP-ribosylation factor 3	ARF1;ARF3			7	5	4	48.6	30.9	30.9	20.697	0	35.592	699590000	78	0.277173	0.652846	-0.133517	-0.689834	24.8307	24.5391	25.038	24.7532	24.871	25.1841
	1.90603	0.675133	P18085;C9JPM4;C9JAK5;U3KQF2	P18085;C9JPM4;C9JAK5	ADP-ribosylation factor 4	ARF4			10	10	8	67.8	67.8	50	20.511	0	41.868	1650400000	188	1.90603	0.165762	0.675133	4.32324	26.475	26.746	26.8916	25.8559	26.1929	26.0383
	1.09731	-3.24921	P84085;C9J1Z8	P84085;C9J1Z8	ADP-ribosylation factor 5	ARF5			7	4	4	47.2	29.4	29.4	20.529	0	30.415	621240000	40	1.09731	0.257011	-3.24921	-2.3337	21.0305	20.4942	24.8678	25.0036	25.7069	25.4297
	0.371873	-0.91444	P62330	P62330	ADP-ribosylation factor 6	ARF6			5	5	5	50.9	50.9	50.9	20.082	0	76.344	539850000	72	0.371873	0.571688	-0.91444	-0.887935	20.9734	24.0037	24.039	23.8171	24.2486	23.6937
	1.47575	0.693111	Q8N6T3;F8VWH9;F8W1U7;E5RHT6;E5RHC5;E5RHH7;F8VWB3;E5RGL6;E5RIU2;H0YIQ0	Q8N6T3;F8VWH9;F8W1U7;E5RHT6;E5RHC5	ADP-ribosylation factor GTPase-activating protein 1	ARFGAP1			13	13	13	46.6	46.6	46.6	44.667	0	123.73	596530000	73	1.47575	0.210288	0.693111	3.183	24.9038	25.3383	25.6114	24.7271	24.5564	24.4908
	0.0444559	0.0316518	Q8N6H7;G5E9L0;A0A0D9SF70;E9PQP3;E9PIY6;H0YDN9;E9PMU9;E9PJT7;E9PK28;E9PN48;H0YF45;H0YDX1;E9PM18;E9PMR9;E9PM63;E9PNY8	Q8N6H7;G5E9L0;A0A0D9SF70;E9PQP3;E9PIY6	ADP-ribosylation factor GTPase-activating protein 2	ARFGAP2			10	10	10	26.1	26.1	26.1	56.72	0	31.896	282910000	59	0.0444559	0.935361	0.0316518	0.130189	25.2503	24.7346	24.5571	25.017	24.5837	24.8463
	0.0731563	0.24611	Q9NP61;H0Y6A0;B0QYV8	Q9NP61;H0Y6A0	ADP-ribosylation factor GTPase-activating protein 3	ARFGAP3			13	13	13	33.9	33.9	33.9	56.928	0	38.836	281760000	50	0.0731563	0.894091	0.24611	0.208569	21.4117	24.8917	24.7505	23.7712	23.7352	22.8091
	0.422685	-0.237714	Q9Y6D6;E5RIF2;E5RHL7;E5RJN9;E5RHZ1	Q9Y6D6;E5RIF2	Brefeldin A-inhibited guanine nucleotide-exchange protein 1	ARFGEF1			28	28	20	21.5	21.5	16.3	208.76	0	83.529	1221700000	178	0.422685	0.530805	-0.237714	-0.990852	23.8171	23.7447	23.895	23.756	24.522	23.892
	0.681798	0.391727	Q9Y6D5	Q9Y6D5	Brefeldin A-inhibited guanine nucleotide-exchange protein 2	ARFGEF2			17	9	9	13.4	7.1	7.1	202.04	0	14.842	118320000	37	0.681798	0.378351	0.391727	1.49973	23.2529	22.8214	22.8213	22.2031	22.5595	22.9579
	0.129623	-0.0550327	P53367	P53367	Arfaptin-1	ARFIP1			15	15	15	59	59	59	41.738	0	159.85	843170000	145	0.129623	0.819181	-0.0550327	-0.352931	24.3303	24.4586	24.6687	24.5579	24.3237	24.7411
	1.4992	0.608928	Q13795	Q13795	ADP-ribosylation factor-related protein 1	ARFRP1			2	2	2	15.4	15.4	15.4	22.614	0	12.171	78124000	37	1.4992	0.209672	0.608928	3.23977	22.5475	22.3326	22.7621	21.734	22.2096	21.8718
	1.62393	3.02519	P78540	P78540	Arginase-2, mitochondrial	ARG2			13	13	13	52.8	52.8	52.8	38.577	0	152.2	1718500000	205	1.62393	0.195999	3.02519	3.55124	26.3901	24.4127	24.6117	22.6564	20.9637	22.7189
	0.0332106	-0.0600815	Q9NWB6	Q9NWB6	Arginine and glutamate-rich protein 1	ARGLU1			4	4	4	17.6	17.6	17.6	33.216	0.0006436	4.2819	82642000	14	0.0332106	0.94944	-0.0600815	-0.098357	22.671	23.4057	22.9706	24.1697	22.2363	22.8216
	1.57196	0.852357	Q07960;H0YE29;E9PNR6	Q07960;H0YE29	Rho GTPase-activating protein 1	ARHGAP1			14	14	14	42.1	42.1	42.1	50.435	0	101.57	2064800000	218	1.57196	0.199343	0.852357	3.41944	26.1328	26.3442	26.3635	25.6357	24.9529	25.6948
+	1.9632	-2.6183	Q1RLN5;Q8IWW6;H0Y5D8	Q1RLN5;Q8IWW6	Rho GTPase-activating protein 12	ARHGAP12			7	7	7	12.4	12.4	12.4	90.873	0	25.05	196160000	25	1.9632	0.160969	-2.6183	-4.49257	21.3981	19.9254	20.1871	22.5612	23.8095	22.9948
	1.53144	-0.78615	Q68EM7;C9IZD3;I3L4P6;I3L4P0;I3L1S9;I3L3P1;I3L4Y5;I3L460	Q68EM7;C9IZD3	Rho GTPase-activating protein 17	ARHGAP17			17	17	17	30.3	30.3	30.3	95.436	0	140.82	869440000	104	1.53144	0.204804	-0.78615	-3.3187	25.0306	24.3391	24.5664	25.471	25.619	25.2045
	0.514126	-0.905235	Q14CB8	Q14CB8	Rho GTPase-activating protein 19	ARHGAP19			4	4	1	11.5	11.5	2.6	55.756	0	22.761	120290000	29	0.514126	0.465335	-0.905235	-1.17237	22.4894	21.8547	19.9993	22.4991	21.9666	22.5934
	1.96627	-0.556148	Q9NRY4	Q9NRY4	Rho GTPase-activating protein 35	ARHGAP35			16	16	16	13.8	13.8	13.8	170.51	0	60.922	734140000	110	1.96627	0.160969	-0.556148	-4.50181	24.0644	23.9718	24.0448	24.59	24.3715	24.788
	1.08227	0.894522	A6NI28;E9PJK4;H0YEJ7	A6NI28;E9PJK4;H0YEJ7	Rho GTPase-activating protein 42	ARHGAP42			6	6	6	10.8	10.8	10.8	98.568	0	11.77	28434000	12	1.08227	0.260827	0.894522	2.30215	22.2851	21.8355	21.9541	21.7592	20.4965	21.1354
	0.698229	0.502124	Q13017;A0A0A0MSK6	Q13017;A0A0A0MSK6	Rho GTPase-activating protein 5	ARHGAP5			8	8	8	6.3	6.3	6.3	172.46	0	13.61	140250000	28	0.698229	0.371779	0.502124	1.53176	22.5675	23.5443	23.5425	22.7682	22.6361	22.7437
	0.306357	0.221142	P52565;J3QQX2;J3KRE2;J3KTF8;J3KRY1;J3KS60	P52565;J3QQX2;J3KRE2;J3KTF8	Rho GDP-dissociation inhibitor 1	ARHGDIA			13	13	13	59.8	59.8	59.8	23.207	0	294.87	8634500000	443	0.306357	0.627025	0.221142	0.751956	28.1498	28.9493	28.729	28.6583	28.0683	28.4381
	0.355677	1.25379	Q92888;M0QZR4;M0QYC1;M0QYS3;M0R3H5;M0QZH8;M0R2C7	Q92888;M0QZR4	Rho guanine nucleotide exchange factor 1	ARHGEF1			9	9	9	13.6	13.6	13.6	102.43	0	35.355	296810000	49	0.355677	0.58285	1.25379	0.854709	23.6079	23.8199	24.4948	24.5415	19.8724	23.7473
	0.405896	0.152152	O15013;H0YAN8;E9PB39	O15013;H0YAN8	Rho guanine nucleotide exchange factor 10	ARHGEF10			6	6	5	4.2	4.2	3.6	151.61	0	10.945	128230000	39	0.405896	0.544963	0.152152	0.95705	22.1626	22.5294	22.4151	22.0904	22.4492	22.1111
	1.36534	-0.897943	O15085	O15085	Rho guanine nucleotide exchange factor 11	ARHGEF11			6	6	6	5.5	5.5	5.5	167.7	0	11.609	97531000	37	1.36534	0.217195	-0.897943	-2.92291	21.6209	21.0831	21.8952	22.4525	22.7551	22.0854
	0.0578138	0.0366535	Q9NZN5;E9PMR6	Q9NZN5;E9PMR6	Rho guanine nucleotide exchange factor 12	ARHGEF12			11	11	11	10	10	10	173.23	0	23.486	72509000	26	0.0578138	0.916535	0.0366535	0.167154	21.3184	21.9972	21.9088	21.6421	21.8075	21.6647
	0.245228	-0.317654	Q96PE2;A0A2R8Y4D7	Q96PE2;A0A2R8Y4D7	Rho guanine nucleotide exchange factor 17	ARHGEF17			4	4	4	2	2	2	221.67	0.00018175	7.0937	48922000	12	0.245228	0.682457	-0.317654	-0.620465	20.9197	22.3726	22.4071	22.5123	22.0497	22.0904
	0.873896	-0.367226	A0A3B3IPE9;A0A087WZG4;Q6ZSZ5;M0QZS0;A0A590UK10	A0A3B3IPE9;A0A087WZG4;Q6ZSZ5;M0QZS0;A0A590UK10	Rho guanine nucleotide exchange factor 18	ARHGEF18			6	6	6	8	8	8	125.44	0	17.923	120670000	27	0.873896	0.310958	-0.367226	-1.87734	23.6669	23.4619	23.4411	23.7669	24.2486	23.6561
	0.539118	1.16964	Q92974;V9GYM8;A0A5F9ZI21;V9GZ14;V9GYG5;V9GYF5;V9GYF0;Q5VY93;V9GZ58	Q92974;V9GYM8;A0A5F9ZI21	Rho guanine nucleotide exchange factor 2	ARHGEF2			18	18	18	27.9	27.9	27.9	111.54	0	133.18	432090000	80	0.539118	0.449655	1.16964	1.22143	22.1174	24.7866	24.6995	21.9306	22.9862	23.1779
	0.529023	-0.217872	A0A2R8YG42;Q14155;E9PDQ5;Q15052;F6SJA5;E7ENL8	A0A2R8YG42;Q14155	Rho guanine nucleotide exchange factor 7	ARHGEF7			15	15	2	24.8	24.8	2.8	97.152	0	73.965	762070000	114	0.529023	0.45561	-0.217872	-1.20163	24.2028	24.4539	24.2308	24.4412	24.8252	24.2748
	0.316924	-0.30198	O14497;H0Y488;A0A1B0GTU5;A0A087WUV6;H0YEW5;H0YCU6	O14497;H0Y488;A0A1B0GTU5	AT-rich interactive domain-containing protein 1A	ARID1A			31	31	30	23.5	23.5	22.6	242.04	0	171.85	1041100000	241	0.316924	0.617784	-0.30198	-0.77419	25.4689	24.3338	24.3877	25.2803	24.8952	24.9209
	1.00338	-1.55707	Q8NFD5;A0A3F2YNW7;H0Y7H8;A0A1B0GWJ2;A0A1B0GTJ8;A0A1B0GVK1;A0A1B0GV63;H0Y2R3;H0Y3S9;A0A1B0GTI6;A0A6I8PTU7;A0A1B0GUC6;A0A1B0GVH0;A0A1B0GUG2;A0A1B0GU09	Q8NFD5;A0A3F2YNW7;H0Y7H8;A0A1B0GWJ2;A0A1B0GTJ8;A0A1B0GVK1;A0A1B0GV63	AT-rich interactive domain-containing protein 1B	ARID1B			14	13	13	9.6	8.7	8.7	236.12	0	36.663	153910000	53	1.00338	0.277697	-1.55707	-2.13878	22.5953	20.114	21.4043	23.1276	22.9709	22.6863
	1.12178	-1.60417	Q68CP9;F8WCU9;F8W108;F8VWP4	Q68CP9;F8WCU9;F8W108	AT-rich interactive domain-containing protein 2	ARID2			14	14	14	12.3	12.3	12.3	197.39	0	34.458	330220000	70	1.12178	0.252648	-1.60417	-2.38536	23.4012	21.7722	21.1843	23.6489	23.5772	23.9442
	0.0845788	-0.225485	Q99856;K7EJ04;H0YFY1;A6NKF2	Q99856;K7EJ04	AT-rich interactive domain-containing protein 3A	ARID3A			11	9	9	21.4	17.9	17.9	62.888	0	68.151	421870000	75	0.0845788	0.878455	-0.225485	-0.238739	25.1669	22.8924	22.9623	23.9299	22.8828	24.8853
	0.0251711	0.067667	Q8IVW6;H3BQ92	Q8IVW6	AT-rich interactive domain-containing protein 3B	ARID3B			27	27	25	54.4	54.4	50.6	60.636	0	85.085	1131900000	171	0.0251711	0.960002	0.067667	0.0751695	22.7346	21.6801	20.3486	21.7242	20.4331	22.403
	1.64048	-0.724298	Q4LE39;X6RCR8;H0Y7Y8;H7C5R6	Q4LE39;X6RCR8	AT-rich interactive domain-containing protein 4B	ARID4B			12	12	11	12.8	12.8	12	147.81	0	27.46	143030000	50	1.64048	0.195999	-0.724298	-3.59385	21.7348	22.0775	22.0346	22.3346	22.8113	22.8739
	0.255171	-0.237693	Q9Y4X5;H3BNB9;A0A087WT96;H3BSK4	Q9Y4X5	E3 ubiquitin-protein ligase ARIH1	ARIH1			8	8	8	19.7	19.7	19.7	64.117	0	16.98	188600000	35	0.255171	0.673455	-0.237693	-0.642223	22.6332	23.2308	23.5684	23.6544	22.8836	23.6074
	0.46427	0.811527	P40616;B4DZG7;F8VYN9;F8W1Z8	P40616;B4DZG7;F8VYN9	ADP-ribosylation factor-like protein 1	ARL1			5	5	5	43.1	43.1	43.1	20.417	0	24.382	326660000	54	0.46427	0.49926	0.811527	1.07387	22.3851	24.6331	24.4121	23.4842	22.7217	22.7898
	0.771395	-0.632142	Q8N8R7;E9PRK7	Q8N8R7;E9PRK7	ARL14 effector protein	ARL14EP			5	5	5	21.2	21.2	21.2	29.337	0	18.285	72349000	21	0.771395	0.342869	-0.632142	-1.67483	20.9526	22.2101	21.5977	22.1929	22.0546	22.4092
	0.612762	-1.31809	Q9NXU5;A0A087WUW9;A0A0B4J222	Q9NXU5;A0A087WUW9;A0A0B4J222	ADP-ribosylation factor-like protein 15	ARL15			4	4	4	27	27	27	22.876	0	36.158	166350000	22	0.612762	0.409446	-1.31809	-1.36526	21.3513	23.5476	20.4739	22.9447	23.71	22.6723
	0.966394	-0.61854	P36404;V9GYD0	P36404;V9GYD0	ADP-ribosylation factor-like protein 2	ARL2;ARL2-SNX15			6	6	6	32.1	32.1	32.1	20.878	0	42.166	752120000	91	0.966394	0.285112	-0.61854	-2.06332	24.843	24.2392	23.8945	25.0913	24.7193	25.0217
	1.07872	-0.996328	P36405	P36405	ADP-ribosylation factor-like protein 3	ARL3			9	9	9	69.8	69.8	69.8	20.455	0	248.11	3731500000	138	1.07872	0.261402	-0.996328	-2.29472	27.2445	26.2393	26.2322	27.5834	28.0364	27.0853
	0.761521	0.744513	Q9NVJ2	Q9NVJ2	ADP-ribosylation factor-like protein 8B	ARL8B			10	10	3	38.7	38.7	20.4	21.539	0	192.03	792670000	120	0.761521	0.34558	0.744513	1.65546	24.6275	25.3639	25.4316	24.1189	25.127	23.9436
	0.601356	-1.23179	Q9NVT9;E5RJ86	Q9NVT9	Armadillo repeat-containing protein 1	ARMC1			5	5	5	31.2	31.2	31.2	31.28	0	20.487	270420000	22	0.601356	0.415987	-1.23179	-1.34302	21.0424	23.5536	23.9788	24.17	24.0756	24.0246
	0.712362	-1.70341	Q6NXE6;B4E1N1;H0YGL0;H0YH65;F5H2X2;F5H2K4;F5GWV0;F5H4P3;F5H3X1;F5H052;H0YGQ5;F5H6J3	Q6NXE6;B4E1N1	Armadillo repeat-containing protein 6	ARMC6			6	6	6	17.8	17.8	17.8	54.141	0	52.626	363240000	45	0.712362	0.364228	-1.70341	-1.55933	24.4541	20.9362	23.7404	24.3735	25.0648	24.8027
	0.104732	-0.186364	Q8IUR7;G5E9V6;B7Z637;C9JAA7;C9JBY2;C9J2I1;G5E9V7;C9J8P8	Q8IUR7;G5E9V6;B7Z637;C9JAA7;C9JBY2;C9J2I1;G5E9V7	Armadillo repeat-containing protein 8	ARMC8			6	6	6	12.9	12.9	12.9	75.509	0	17.469	142170000	34	0.104732	0.850883	-0.186364	-0.290714	24.1806	22.3191	23.3543	23.0135	24.1536	23.2461
	0.746284	-0.878432	Q7Z3E5;A0A2Q3DP09;C9JW07;H7C2P6;H7C3U7;H7BZY2	Q7Z3E5;A0A2Q3DP09	LisH domain-containing protein ARMC9	ARMC9			9	9	9	12.3	12.3	12.3	91.818	0	17.968	102800000	45	0.746284	0.351062	-0.878432	-1.62562	21.0721	21.5223	22.4135	21.8724	23.1459	22.6248
	0.221508	0.271854	Q9P291	Q9P291	Armadillo repeat-containing X-linked protein 1	ARMCX1			8	8	8	24.1	24.1	24.1	49.18	0	56.856	294300000	61	0.221508	0.707403	0.271854	0.567887	22.4444	22.3823	21.6819	21.9316	21.1685	22.593
	1.52484	0.594314	Q7L311;Q5H9E0;Q5H9E1	Q7L311	Armadillo repeat-containing X-linked protein 2	ARMCX2			8	8	8	30.5	30.5	30.5	65.683	0	81.247	292820000	64	1.52484	0.20627	0.594314	3.30244	22.8076	22.4993	22.5166	21.7242	22.2243	22.092
	0.831233	0.443292	Q9UH62	Q9UH62	Armadillo repeat-containing X-linked protein 3	ARMCX3			7	7	7	30.6	30.6	30.6	42.5	0	15.772	106070000	23	0.831233	0.32261	0.443292	1.79267	23.7253	22.9574	23.5083	23.1331	22.8129	22.9152
	0.42255	0.192237	Q9H993;F5GZY1	Q9H993;F5GZY1	Protein-glutamate O-methyltransferase	ARMT1			9	9	9	24.7	24.7	24.7	51.172	0	21.7	295080000	52	0.42255	0.530805	0.192237	0.990581	23.4924	23.4887	24.0482	23.5823	23.3892	23.4811
	2.02148	0.799412	A0A1W2PNV4;E9PF58;F8WFD3	A0A1W2PNV4;E9PF58		ARPC1A			24	24	0	50.1	50.1	0	75.872	0	174.92	1246200000	185	2.02148	0.160077	0.799412	4.67013	26.2042	25.7774	25.839	25.3231	24.9509	25.1484
	0.521475	-0.399338	Q92747	Q92747	Actin-related protein 2/3 complex subunit 1A	ARPC1A			16	4	4	63.8	15.4	15.4	41.569	0	39.537	1377100000	124	0.521475	0.460475	-0.399338	-1.18681	25.7947	24.8381	25.2689	25.4748	26.0811	25.5439
	0.750212	1.51432	O15143;C9JEY1;C9K057;C9JBJ7;F8VXW2;C9JTT6;C9JM51;F8WEB3	O15143;C9JEY1;C9K057	Actin-related protein 2/3 complex subunit 1B	ARPC1B			16	3	3	57.3	13.2	13.2	40.949	0	124.76	1546400000	52	0.750212	0.350624	1.51432	1.63331	25.2826	27.4755	27.4249	25.9041	24.0592	25.6766
	0.55515	0.390399	O15144;C9JTV5;G5E9J0;G5E9S7;H7C3F9	O15144	Actin-related protein 2/3 complex subunit 2	ARPC2			15	15	15	67.7	67.7	67.7	34.333	0	234.1	3337900000	394	0.55515	0.441677	0.390399	1.25281	25.587	26.3795	26.4443	25.7146	25.5121	26.0128
	1.05531	0.476425	O15145;C9JZD1;F8VR50	O15145;C9JZD1	Actin-related protein 2/3 complex subunit 3	ARPC3			8	8	8	42.7	42.7	42.7	20.546	0	74.085	1781500000	210	1.05531	0.266281	0.476425	2.24592	25.9591	26.512	26.5243	25.9674	25.9456	25.6531
	1.00134	0.514521	P59998;F8WCF6;F8WDD7;A0A0A6YYG9;H7C0A3;F8WE39;R4GN08;F8WDW3	P59998;F8WCF6;F8WDD7;A0A0A6YYG9;H7C0A3	Actin-related protein 2/3 complex subunit 4	ARPC4;ARPC4-TTLL3			7	7	7	48.2	48.2	48.2	19.667	0	56.968	1614700000	129	1.00134	0.277787	0.514521	2.1346	26.6002	26.7585	26.5583	26.485	25.688	26.2004
	0.207124	0.236678	O15511;B1ALC0	O15511;B1ALC0	Actin-related protein 2/3 complex subunit 5	ARPC5			8	7	7	60.9	55.6	55.6	16.32	0	132.74	1428500000	143	0.207124	0.721039	0.236678	0.5355	24.7962	26.0455	26.1449	25.3056	25.3838	25.5872
	0.0267431	0.0248782	Q9BPX5	Q9BPX5	Actin-related protein 2/3 complex subunit 5-like protein	ARPC5L			9	9	8	71.9	71.9	71.9	16.941	0	21.075	553060000	93	0.0267431	0.957667	0.0248782	0.0797331	23.7732	24.5989	24.6144	24.1517	24.5877	24.1726
	1.20689	-0.962592	P32121;K7ENA6;I3L412;K7EL17;Q68DZ5	P32121;K7ENA6;I3L412	Beta-arrestin-2	ARRB2			7	7	6	25.7	25.7	24	46.105	0	10.885	106770000	36	1.20689	0.236976	-0.962592	-2.56812	21.87	20.8269	20.8708	22.0215	22.4633	21.9707
	0.190158	0.0496387	P15848;A0A2U3U034	P15848;A0A2U3U034	Arylsulfatase B	ARSB			7	7	7	18.2	18.2	18.2	59.687	0	15.272	249180000	30	0.190158	0.739787	0.0496387	0.496762	23.795	23.8419	23.8655	23.8074	23.6049	23.9412
+	2.62348	-1.87697	O00192;C9JJX6;E9PDC3	O00192;C9JJX6;E9PDC3	Armadillo repeat protein deleted in velo-cardio-facial syndrome	ARVCF			10	10	10	16.1	16.1	16.1	104.64	0	36.097	164940000	48	2.62348	0.102231	-1.87697	-6.84812	21.4006	20.9362	20.6798	23.0035	23.1065	22.5376
	1.32602	-2.6342	Q9HBK9;A0A087WVD4	Q9HBK9;A0A087WVD4	Arsenite methyltransferase	AS3MT			10	10	10	30.9	30.9	30.9	41.747	0	19.149	237300000	53	1.32602	0.220664	-2.6342	-2.83293	23.6059	20.6727	21.1052	24.5171	24.1008	24.6685
	0.214373	0.176205	Q13510;A0A1B0GTP7;A0A1B0GUH5;A0A1B0GTZ5;A0A1B0GTM3;A0A1B0GUA4;A0A1B0GW68;E7EMM4;A0A1B0GUW4;A0A1B0GUE3;A0A1B0GUG1;A0A1B0GVG2;A0A1B0GUB3;A0A1B0GV06;A0A1B0GU06;A0A1B0GU62;A0A1B0GVE7;A0A1B0GVJ1;A0A1B0GW48;A0A1B0GV95;A0A1B0GVA3;A0A1B0GUJ3;A0A1B0GW66;A0A1B0GVC9;A0A1B0GV88	Q13510;A0A1B0GTP7;A0A1B0GUH5;A0A1B0GTZ5;A0A1B0GTM3;A0A1B0GUA4;A0A1B0GW68;E7EMM4;A0A1B0GUW4;A0A1B0GUE3;A0A1B0GUG1;A0A1B0GVG2;A0A1B0GUB3;A0A1B0GV06;A0A1B0GU06;A0A1B0GU62;A0A1B0GVE7;A0A1B0GVJ1;A0A1B0GW48;A0A1B0GV95	Acid ceramidase;Acid ceramidase subunit alpha;Acid ceramidase subunit beta	ASAH1			8	8	8	26.3	26.3	26.3	44.659	0	117.96	911250000	109	0.214373	0.712596	0.176205	0.551872	24.2628	25.1319	25.0294	24.6989	24.8755	24.3211
	0.171201	-0.188873	Q9ULH1;A0A0A0MRE5;H0YBF7;H0YBM4;E5RFD9;E5RHD7	Q9ULH1;A0A0A0MRE5;H0YBF7	Arf-GAP with SH3 domain, ANK repeat and PH domain-containing protein 1	ASAP1			11	11	9	12.9	12.9	11.2	125.5	0	30.742	137030000	47	0.171201	0.76262	-0.188873	-0.452725	23.3606	22.1568	22.3244	23.1612	22.5985	22.6488
	0.623348	-1.03525	O43150;A0A286YFG8	O43150;A0A286YFG8	Arf-GAP with SH3 domain, ANK repeat and PH domain-containing protein 2	ASAP2			7	5	5	11	9.1	9.1	111.65	0	10.979	28182000	13	0.623348	0.404852	-1.03525	-1.38588	21.8868	20.0427	21.9662	22.9036	21.553	22.5448
	1.28136	-1.10302	Q8TDY4;H0YER8	Q8TDY4;H0YER8	Arf-GAP with SH3 domain, ANK repeat and PH domain-containing protein 3	ASAP3			6	6	6	8.9	8.9	8.9	99.154	0	16.414	88087000	25	1.28136	0.225602	-1.10302	-2.73234	22.1463	20.8761	21.5001	22.8596	22.6835	22.2885
	0.265902	0.395638	Q9H1I8;B1AH59;F2Z2W4;F8WAQ6	Q9H1I8;B1AH59	Activating signal cointegrator 1 complex subunit 2	ASCC2			8	8	8	14.3	14.3	14.3	86.359	0	25.131	181630000	43	0.265902	0.6639	0.395638	0.665533	23.5746	22.8922	22.9969	21.7547	23.6718	22.8503
	0.233733	0.16412	Q8N3C0;E5RFZ0;J3KNJ4	Q8N3C0	Activating signal cointegrator 1 complex subunit 3	ASCC3			29	29	29	17	17	17	251.46	0	104.41	438580000	144	0.233733	0.693974	0.16412	0.595108	22.4956	23.1012	23.2475	22.6399	23.0878	22.6243
	1.34435	-0.570492	Q9UBL3;F5H8F7;H0YBF6;H0YAQ0	Q9UBL3;F5H8F7	Set1/Ash2 histone methyltransferase complex subunit ASH2	ASH2L			17	17	17	36.5	36.5	36.5	68.722	0	165.34	1103200000	199	1.34435	0.219176	-0.570492	-2.87471	24.4081	23.8479	24.0363	24.7344	24.818	24.4515
	0.933942	-0.797309	O95671	O95671	N-acetylserotonin O-methyltransferase-like protein	ASMTL			13	13	13	32.2	32.2	32.2	68.856	0	82.491	766610000	91	0.933942	0.291988	-0.797309	-1.99765	24.7622	24.1978	24.3173	24.6269	25.8717	25.1707
	0.105426	-0.0551071	O43681	O43681	ATPase ASNA1	ASNA1			12	12	12	38.5	38.5	38.5	38.792	0	321.18	2300900000	204	0.105426	0.849953	-0.0551071	-0.292478	25.7878	26.1274	25.9689	25.8234	26.3359	25.8902
+	3.15704	1.41549	P08243;F8WEJ5;C9J057;C9JT45;C9JM09;C9JLN6	P08243;F8WEJ5	Asparagine synthetase [glutamine-hydrolyzing]	ASNS			29	29	29	62.7	62.7	62.7	64.369	0	323.31	8067400000	558	3.15704	0.0623426	1.41549	9.45969	28.4449	28.2388	28.4939	26.9118	26.796	27.2233
	0.847711	-1.80804	L0R819;U3KQP6;U3KQ49;U3KQP1	L0R819;U3KQP6;U3KQ49;U3KQP1		ASNSD1			3	3	3	21.9	21.9	21.9	11.25	0.00034031	5.4204	126630000	21	0.847711	0.317891	-1.80804	-1.8253	20.6118	23.7494	21.0282	23.5447	23.4418	23.8271
	0.618747	0.474078	Q12797;E5RHK2;E5RG29;E5RG56;E5RHJ2;G3XAN5;A0A087WUJ2;A0A087WW51	Q12797	Aspartyl/asparaginyl beta-hydroxylase	ASPH			18	18	18	33	33	33	85.862	0	151.7	1153000000	222	0.618747	0.406127	0.474078	1.37692	24.1052	25.1647	24.9137	24.0828	24.504	24.1746
	0.317255	-0.420219	Q9BZE9;J3QR50;J3QRW3;J3KRG1;J3QL04;J3KRF7;J3KRY8;C9JAL9;J3QR12	Q9BZE9;J3QR50;J3QRW3;J3KRG1;J3QL04	Tether containing UBX domain for GLUT4	ASPSCR1			7	7	7	16.1	16.1	16.1	60.182	0	16.371	92306000	33	0.317255	0.617496	-0.420219	-0.774886	23.3687	22.0933	22.1904	23.1275	23.4927	22.2929
	0.889089	-2.25389	Q7L266;A0A087WUG3;A0A087WZI5;E9PJK6	Q7L266	Isoaspartyl peptidase/L-asparaginase;Isoaspartyl peptidase/L-asparaginase alpha chain;Isoaspartyl peptidase/L-asparaginase beta chain	ASRGL1			10	10	10	56.2	56.2	56.2	32.054	0	77.591	316590000	63	0.889089	0.305905	-2.25389	-1.90765	24.0807	20.2313	21.1325	23.6459	24.2835	24.2768
	0.271513	1.55325	P00966;Q5T6L6;Q5T6L5	P00966	Argininosuccinate synthase	ASS1			14	14	14	41.3	41.3	41.3	46.53	0	69.169	631320000	88	0.271513	0.65838	1.55325	0.677653	18.709	25.3548	25.5742	20.882	21.7593	22.337
	0.379188	-0.496762	Q9NVM9;H0YH12;H0YIA9;F5H457;F8VRX9;F5H5W1	Q9NVM9;H0YH12	Protein asunder homolog	ASUN			9	9	9	16.3	16.3	16.3	80.224	0	16.196	70073000	29	0.379188	0.567074	-0.496762	-0.902871	22.3156	20.5541	21.9814	22.1476	22.2761	21.9177
	0.0874181	-0.0629794	Q8NBU5	Q8NBU5	ATPase family AAA domain-containing protein 1	ATAD1			10	10	10	42.9	42.9	42.9	40.744	0	74.087	932880000	94	0.0874181	0.874251	-0.0629794	-0.246156	24.7672	24.1994	24.3889	24.2315	24.8858	24.4272
	1.31939	-1.24728	Q6PL18;A0A0B4J211	Q6PL18;A0A0B4J211	ATPase family AAA domain-containing protein 2	ATAD2			18	18	18	15.7	15.7	15.7	158.55	0	81.774	424540000	101	1.31939	0.221492	-1.24728	-2.8179	23.5057	22.1779	22.1873	23.8862	23.9268	23.7997
	1.09562	-1.38217	Q9ULI0;H7BYF1	Q9ULI0;H7BYF1	ATPase family AAA domain-containing protein 2B	ATAD2B			11	11	10	9.9	9.9	9.1	164.91	0	31.106	156400000	45	1.09562	0.257383	-1.38217	-2.33016	22.5148	21.0361	20.5678	22.7674	22.8992	22.5986
	0.913017	0.141591	Q9NVI7;Q5SV16	Q9NVI7	ATPase family AAA domain-containing protein 3A	ATAD3A			28	28	7	44.2	44.2	11.4	71.368	0	259.63	2556600000	359	0.913017	0.298898	0.141591	1.95556	25.2501	25.3863	25.3618	25.2109	25.0805	25.2821
	0.365427	-0.982954	Q5T9A4;A0A5K1VW56	Q5T9A4;A0A5K1VW56	ATPase family AAA domain-containing protein 3B	ATAD3B			26	10	7	49.8	23.8	17	72.572	0	61.687	431970000	76	0.365427	0.576055	-0.982954	-0.874739	21.0765	24.3783	24.0243	24.3182	23.3628	24.7469
+	2.43118	-1.16948	Q6VMQ6;A8MV73;F5H592;F5H221;F8WE35;F5H8I0;F5H2W9;F5H2H9;F5GZ10;F5H502;F5H1K9;F5H6X8;F5H3C4;F5GZ98;F5GYR7	Q6VMQ6;A8MV73	Activating transcription factor 7-interacting protein 1	ATF7IP			15	15	15	20.4	20.4	20.4	136.39	0	63.171	666770000	102	2.43118	0.123394	-1.16948	-6.07691	23.5145	23.2192	23.1774	24.1521	24.6403	24.6272
	0.611789	0.234737	Q9NT62;F8WDI0	Q9NT62;F8WDI0	Ubiquitin-like-conjugating enzyme ATG3	ATG3			6	6	6	29.6	29.6	29.6	35.864	0	30.784	426950000	106	0.611789	0.409758	0.234737	1.36336	24.9749	24.6186	24.5137	24.3281	24.4114	24.6635
	1.87872	-0.931517	Q9Y4P1;C9JIK8;H0Y2Y0;C9J1C1	Q9Y4P1;C9JIK8	Cysteine protease ATG4B	ATG4B			6	6	3	22.6	22.6	12	44.294	0	24.295	71699000	29	1.87872	0.170746	-0.931517	-4.24398	22.8642	22.2423	22.2937	23.5017	23.4783	23.2148
	1.57452	1.91996	Q9H1Y0;A0A1B0GV54;A0A1B0GUS1;A0A2R8Y718;L7UQJ2	Q9H1Y0;A0A1B0GV54;A0A1B0GUS1;A0A2R8Y718	Autophagy protein 5	ATG5			3	3	3	14.9	14.9	14.9	32.447	0.00017986	6.7905	63950000	15	1.57452	0.199343	1.91996	3.42585	23.3225	23.1682	21.6377	20.4767	20.9079	20.9839
	0.378852	0.292867	O95352;C9J415;C9JFF4;C9JE55;C9JGL2;F8WDY9;C9JNU2;C9JKA3;H7C059	O95352	Ubiquitin-like modifier-activating enzyme ATG7	ATG7			9	9	9	19.1	19.1	19.1	77.959	0	28.355	108760000	19	0.378852	0.567124	0.292867	0.902186	22.498	23.1046	22.8161	23.0417	22.1279	22.3706
	0.548718	-0.482172	P31939;H7C1S2;C9JLK0;F8WEF0	P31939	Bifunctional purine biosynthesis protein PURH;Phosphoribosylaminoimidazolecarboxamide formyltransferase;IMP cyclohydrolase	ATIC			43	43	43	79.7	79.7	79.7	64.615	0	323.31	22842000000	1180	0.548718	0.445309	-0.482172	-1.24023	27.7843	26.7823	26.6561	27.287	27.8212	27.561
	0.454302	0.40508	Q8NHH9;B5MCN0;C9JQQ5;F8WD17;F8WEN4;F8WBH0;C9JC25;H7C3A2	Q8NHH9;B5MCN0;C9JQQ5	Atlastin-2	ATL2			12	12	11	22.8	22.8	20.9	66.228	0	74.004	629780000	130	0.454302	0.506762	0.40508	1.05405	24.6157	24.5214	24.1812	24.4961	23.3229	24.2841
	1.1467	2.53034	F5H6I7	F5H6I7		ATL3			13	13	1	25.8	25.8	3.1	58.772	0	192.86	1429300000	168	1.1467	0.247345	2.53034	2.43836	24.5641	26.5224	26.525	24.2671	21.7338	24.0195
	0.540385	-0.987143	Q13315;E9PIN0;Q6P7P1;M0QXY8;E9PIQ5;A0A087X0E9;E9PRG7;H0YDU7	Q13315	Serine-protein kinase ATM	ATM			20	20	20	8	8	8	350.68	0	63.54	200260000	49	0.540385	0.448833	-0.987143	-1.22391	21.1805	22.0534	22.3216	21.6387	24.1568	22.7214
	0.168542	0.187073	O00244;E5RIM7;E5RGN3	O00244;E5RIM7;E5RGN3	Copper transport protein ATOX1	ATOX1			8	8	8	80.9	80.9	80.9	7.4016	0	120.28	579930000	90	0.168542	0.766284	0.187073	0.44648	24.9568	25.0153	25.4893	25.7317	24.5346	24.6339
	2.04342	-1.09393	Q8NB49;A0A067XG54;H7C0E8	Q8NB49;A0A067XG54	Phospholipid-transporting ATPase IG;Phospholipid-transporting ATPase	ATP11C			12	12	11	12.9	12.9	12.2	129.48	0	29.049	256990000	41	2.04342	0.156441	-1.09393	-4.73829	21.079	21.0101	21.406	22.4999	22.4062	21.8709
	1.11878	0.312924	Q9HD20;H7C3H2	Q9HD20	Manganese-transporting ATPase 13A1	ATP13A1			25	25	25	31.6	31.6	31.6	132.95	0	84.899	1066500000	209	1.11878	0.253195	0.312924	2.37901	24.336	24.6262	24.7337	24.2252	24.361	24.1709
	0.823647	0.495413	P05023;Q5TC01;Q5TC02	P05023	Sodium/potassium-transporting ATPase subunit alpha-1	ATP1A1			43	43	27	43.6	43.6	32.4	112.89	0	323.31	17103000000	1181	0.823647	0.324994	0.495413	1.77768	26.8157	27.2529	27.4044	26.2538	26.9866	26.7462
	1.56021	1.17848	P05026;V9GYR2	P05026	Sodium/potassium-transporting ATPase subunit beta-1	ATP1B1			8	8	8	33.7	33.7	33.7	35.061	0	205.04	1774000000	161	1.56021	0.200911	1.17848	3.39005	24.753	25.6728	25.7697	23.9989	24.4355	24.2256
	0.809497	0.403633	P54709;C9JA36;C9JXZ1;H7C4L9;H7C547;F8WBY4;C9J6S2	P54709;C9JA36	Sodium/potassium-transporting ATPase subunit beta-3	ATP1B3			17	17	17	50.2	50.2	50.2	31.512	0	141.12	3197100000	264	0.809497	0.328635	0.403633	1.74975	25.3469	25.6022	25.8044	24.8037	25.3885	25.3504
	1.16148	0.352505	P16615;H7C5W9;J3QSY6;H3BTW4	P16615;H7C5W9	Sarcoplasmic/endoplasmic reticulum calcium ATPase 2	ATP2A2			38	38	26	41	41	30.9	114.76	0	323.31	12577000000	834	1.16148	0.244972	0.352505	2.46998	27.054	27.375	27.1756	26.6454	27.012	26.8897
+	2.86128	1.19646	P20020;E7ERY9;F8W1V5;A0A0U1RQU3	P20020;E7ERY9	Plasma membrane calcium-transporting ATPase 1;Calcium-transporting ATPase	ATP2B1			28	28	17	28.3	28.3	18.8	134.68	0	149.9	1195600000	263	2.86128	0.085691	1.19646	7.91869	25.196	25.4798	25.4862	24.1762	23.996	24.4003
	1.47556	1.90007	P23634;H0YDG5;H7BZS8;H7BY13	P23634	Plasma membrane calcium-transporting ATPase 4	ATP2B4			26	16	15	26.5	18.2	18.2	137.92	0	110.8	571380000	133	1.47556	0.210288	1.90007	3.18256	25.0599	26.5292	26.4598	24.5197	23.4046	24.4244
	1.38736	0.94842	P98194;B4E2Q0;H0Y9S7;H0Y8X9;D6REJ1;D6RHV9	P98194;B4E2Q0	Calcium-transporting ATPase type 2C member 1;Calcium-transporting ATPase	ATP2C1			10	10	2	16.9	16.9	3	100.58	0	47.757	395440000	66	1.38736	0.216171	0.94842	2.97388	23.1932	24.0678	24.0488	23.0029	22.555	22.9065
	0.177719	0.0408669	P25705;K7EK77;K7ERX7;K7ENJ4;K7EJP1;K7EQH4;K7ESA0	P25705;K7EK77	ATP synthase subunit alpha, mitochondrial	ATP5A1			39	39	39	64	64	64	59.75	0	323.31	27340000000	1221	0.177719	0.754722	0.0408669	0.46796	28.3144	28.5276	28.6035	28.4469	28.4184	28.4576
	0.299456	0.0716464	P06576;H0YH81;F8W0P7;H0YI37	P06576;H0YH81	ATP synthase subunit beta, mitochondrial;ATP synthase subunit beta	ATP5B			36	36	17	65.6	65.6	41	56.559	0	323.31	85952000000	2290	0.299456	0.632756	0.0716464	0.737364	29.6269	29.3546	29.4156	29.4623	29.4265	29.2935
	0.619594	0.219478	P36542	P36542	ATP synthase subunit gamma, mitochondrial	ATP5C1			15	15	15	52.3	52.3	52.3	32.996	0	75.658	4554900000	247	0.619594	0.405944	0.219478	1.37857	27.5663	27.3835	27.093	27.2842	27.0782	27.022
+	3.72429	4.46937	P30049	P30049	ATP synthase subunit delta, mitochondrial	ATP5D	+	NPC_HD_NPC_Ctrl	5	5	5	41.1	41.1	41.1	17.49	0	76.614	1042400000	68	3.72429	0.0352411	4.46937	13.2287	25.3047	26.0248	25.7256	20.708	21.6047	21.3343
	1.65083	-1.13908	P56381;Q5VTU8	P56381;Q5VTU8	ATP synthase subunit epsilon, mitochondrial;ATP synthase subunit epsilon-like protein, mitochondrial	ATP5E;ATP5EP2			2	2	2	29.4	29.4	29.4	5.7797	0.0016077	2.824	250830000	29	1.65083	0.195104	-1.13908	-3.62065	22.6846	22.2829	23.2737	23.7411	24.1398	23.7776
	0.506779	0.170343	P24539;Q5QNZ2	P24539;Q5QNZ2	ATP synthase F(0) complex subunit B1, mitochondrial	ATP5F1			7	7	7	31.2	31.2	31.2	28.908	0	143.4	2208100000	146	0.506779	0.470059	0.170343	1.15791	26.2448	25.8132	26.2063	26.0122	25.8361	25.9048
	0.280682	-0.141322	O75947;F5H608	O75947	ATP synthase subunit d, mitochondrial	ATP5H			11	11	11	71.4	71.4	71.4	18.491	0	323.31	8619300000	437	0.280682	0.64965	-0.141322	-0.697361	26.7331	27.092	27.3858	27.0746	27.3277	27.2327
	0.855546	0.257799	P56385	P56385	ATP synthase subunit e, mitochondrial	ATP5I			8	8	8	69.6	69.6	69.6	7.9331	0	55.298	3205100000	172	0.855546	0.316065	0.257799	1.84085	26.1191	26.2111	26.2646	25.7339	26.1901	25.8974
	0.197833	-0.102069	P18859;A8MUH2	P18859;A8MUH2	ATP synthase-coupling factor 6, mitochondrial	ATP5J			8	8	8	55.6	55.6	55.6	12.587	0	112.22	3355200000	243	0.197833	0.731512	-0.102069	-0.514361	25.703	26.2882	26.1963	26.1907	26.2878	26.0152
	0.238822	-0.249634	G3V325;O75127;C9JJT5;C9JU26;C9JGL8;C9JQN9	G3V325;O75127	Pentatricopeptide repeat-containing protein 1, mitochondrial	ATP5J2-PTCD1;PTCD1			13	13	11	18.8	18.8	15.6	84.109	0	47.73	1096400000	97	0.238822	0.689322	-0.249634	-0.606363	24.9887	25.5379	25.2623	24.7623	25.9921	25.7833
	1.12482	-0.163892	O75964;E9PN17;A0A3B3ITX4;A0A3B3IRW3;A0A3B3ISE7	O75964;E9PN17;A0A3B3ITX4	ATP synthase subunit g, mitochondrial	ATP5L			9	9	9	70.9	70.9	70.9	11.428	0	91.038	4879700000	229	1.12482	0.252377	-0.163892	-2.39181	27.0255	26.8965	27.116	27.2009	27.126	27.2028
	1.04038	-0.339473	P48047;A0A494C0K9;H7C0C1;H7C086;H7C068	P48047;A0A494C0K9;H7C0C1	ATP synthase subunit O, mitochondrial	ATP5O			13	13	13	69	69	69	23.277	0	211.79	11030000000	337	1.04038	0.271616	-0.339473	-2.21497	27.5541	27.4188	27.1309	27.6332	27.8847	27.6043
	0.215804	-0.654797	Q93050;B7Z641;B7Z2A9;K7EPG4;K7EM24;K7EN36;K7ELZ6;K7EQW2;F5H1T6	Q93050;B7Z641;B7Z2A9;K7EPG4	V-type proton ATPase 116 kDa subunit a isoform 1;V-type proton ATPase subunit a	ATP6V0A1			10	10	10	17.9	17.9	17.9	96.412	0	23.371	239220000	40	0.215804	0.711235	-0.654797	-0.555091	24.4939	21.0222	24.5632	23.9855	24.302	23.7562
	1.86464	0.87225	P61421;F5GYQ1;J3QL14;R4GN72;H3BQB4;H3BSG7;H3BQJ1	P61421;F5GYQ1;J3QL14;R4GN72	V-type proton ATPase subunit d 1	ATP6V0D1			8	8	8	31.1	31.1	31.1	40.329	0	118.43	432610000	92	1.86464	0.172539	0.87225	4.20352	24.2157	24.3588	24.3951	23.7935	23.1003	23.459
	0.378632	-0.116866	P38606;C9JVW8;C9JA17	P38606	V-type proton ATPase catalytic subunit A	ATP6V1A			18	18	18	38.1	38.1	38.1	68.303	0	121.39	1684400000	168	0.378632	0.567124	-0.116866	-0.901738	25.3485	25.0182	25.2346	25.1642	25.4621	25.3256
	1.24207	-0.515575	P21281;H0YC04;P15313;C9JL73;E5RGH6;C9JNS9;H0YAT8	P21281	V-type proton ATPase subunit B, brain isoform	ATP6V1B2			15	15	15	40.5	40.5	40.5	56.5	0	163.24	2044400000	221	1.24207	0.233716	-0.515575	-2.64515	25.6291	25.083	25.2247	25.8919	25.9708	25.6209
	0.0802064	-0.0638472	P21283;E7EV59	P21283;E7EV59	V-type proton ATPase subunit C 1	ATP6V1C1			11	11	11	30.6	30.6	30.6	43.941	0	32.001	980980000	145	0.0802064	0.884487	-0.0638472	-0.227254	23.8217	24.7001	24.3539	24.5683	24.3342	24.1649
	0.57003	-0.375656	Q9Y5K8;G3V2S6;H0YJH8;H0YJS0;G3V2V6;G3V559;H0YJ55;G3V5S7;G3V3T8;G3V341	Q9Y5K8;G3V2S6;H0YJH8;H0YJS0;G3V2V6;G3V559	V-type proton ATPase subunit D	ATP6V1D			8	8	8	34.8	34.8	34.8	28.262	0	25.617	184350000	34	0.57003	0.432518	-0.375656	-1.2819	23.5967	23.2961	23.3503	23.8284	24.2513	23.2904
	0.284483	-0.24143	P36543;C9J8H1;Q96A05	P36543;C9J8H1	V-type proton ATPase subunit E 1	ATP6V1E1			13	13	13	58	58	58	26.145	0	59.58	475550000	140	0.284483	0.646226	-0.24143	-0.705498	24.0383	23.7201	23.9301	23.673	24.774	23.9659
	0.742931	-0.426774	Q16864	Q16864	V-type proton ATPase subunit F	ATP6V1F			3	3	3	32.8	32.8	32.8	13.37	0.00018302	7.2318	169140000	27	0.742931	0.351373	-0.426774	-1.61906	23.2141	23.3095	23.2839	23.2785	24.1791	23.6302
	0.217657	0.149241	O75348;O95670;F2Z307	O75348	V-type proton ATPase subunit G 1	ATP6V1G1			6	6	6	48.3	48.3	48.3	13.757	0	205.69	541200000	92	0.217657	0.710835	0.149241	0.559255	26.2338	25.7968	25.8189	25.9606	26.0864	25.3548
	0.199786	-0.0867837	Q9UI12;G3V126;E5RG49;E5RHH0;E5RK31;E5RJG1	Q9UI12;G3V126	V-type proton ATPase subunit H	ATP6V1H			8	8	8	22.4	22.4	22.4	55.882	0	99.022	323860000	67	0.199786	0.729498	-0.0867837	-0.518819	24.2835	24.2047	24.363	24.4271	24.6166	24.0678
	0.596642	-0.495162	Q5TC12;A8MRA7;I3L448;H0YEW4;H0YD21;H0YDD6;E9PPX6	Q5TC12;A8MRA7;I3L448;H0YEW4	ATP synthase mitochondrial F1 complex assembly factor 1	ATPAF1			7	7	7	24.7	24.7	24.7	36.436	0	26.635	200680000	45	0.596642	0.418293	-0.495162	-1.33383	23.157	22.0323	22.1548	23.0911	22.9968	22.7416
	0.0876718	-0.0962791	Q13535;A0A590UJ01;H0Y8R8	Q13535;A0A590UJ01	Serine/threonine-protein kinase ATR	ATR			5	5	5	2.1	2.1	2.1	301.36	0	9.3851	112160000	27	0.0876718	0.873958	-0.0962791	-0.246817	24.4131	23.3769	23.3026	23.7066	24.0931	23.5818
	0.763166	-0.88747	P46100;A0A096LNX6;H0Y3T0	P46100	Transcriptional regulator ATRX	ATRX			23	23	14	11.3	11.3	6.9	282.58	0	70.427	627900000	131	0.763166	0.344875	-0.88747	-1.65869	24.1468	22.5257	22.6997	24.2014	24.1158	23.7173
	0.718908	-0.746317	Q9UBB4;A0A1W2PQD2;B1AHE4;B1AHE3	Q9UBB4;A0A1W2PQD2	Ataxin-10	ATXN10			16	16	16	36	36	36	53.488	0	117.16	1878000000	213	0.718908	0.361997	-0.746317	-1.57211	26.0502	24.75	24.8258	25.7324	26.3923	25.7402
	0.221018	-0.0190214	A0A2R8Y5A6;A0A2R8YDM9;Q99700;F8WB06;A0A5F9ZHW5;A0A5F9ZHX3;A0A2R8Y7E6;A0A5F9ZI57;V9GY86;A0A5F9ZHH4;A0A2R8Y7P6;H0YH87;F8VQP2;A0A5F9ZH85;F8W0B5;F8VRK6;F8WB05;A0A2R8YGV1;A0A2R8Y6W7	A0A2R8Y5A6;A0A2R8YDM9;Q99700;F8WB06;A0A5F9ZHW5;A0A5F9ZHX3;A0A2R8Y7E6;A0A5F9ZI57;V9GY86;A0A5F9ZHH4;A0A2R8Y7P6;H0YH87;F8VQP2;A0A5F9ZH85	Ataxin-2	ATXN2			11	11	11	14.3	14.3	14.3	126.01	0	51.07	334820000	79	0.221018	0.707487	-0.0190214	-0.56679	23.4722	23.521	23.4964	23.5765	23.4868	23.4835
	0.0767649	-0.0239868	Q8WWM7;H3BUF6;H3BSK9;H3BUE3;H3BSQ5	Q8WWM7;H3BUF6	Ataxin-2-like protein	ATXN2L			27	27	27	33.6	33.6	33.6	113.37	0	272.49	2321400000	338	0.0767649	0.888882	-0.0239868	-0.218159	25.6881	25.528	25.7901	25.5529	25.8271	25.6982
	1.49493	-2.59884	P54252;A0A2R8Y3X7;F5H211;G3V3R7;A0A087X1A8;D3VVH9;C9JQV6;G3V328;A0A0A0MS38;A0A087WXY4;G3V4U9;G3V2G1;G3V3T6;G3V2G2;E9PJN5;S4R399;G3V526;G3V4F4;G3V4F5;G3V3T0;G3V5H3;D3VVP3;Q9H3M9;G3V3S5;G3V390;G3V4B1;D6R9I5;A0A2R8Y888;G3V3A6	P54252;A0A2R8Y3X7;F5H211;G3V3R7;A0A087X1A8;D3VVH9;C9JQV6;G3V328;A0A0A0MS38;A0A087WXY4;G3V4U9;G3V2G1;G3V3T6;G3V2G2;E9PJN5	Ataxin-3	ATXN3			5	5	5	15.8	15.8	15.8	41.25	0	15.056	293030000	38	1.49493	0.210165	-2.59884	-3.22938	21.5067	23.4308	21.0224	24.1061	25.2094	24.4409
	0.375579	-0.730069	Q96GX2	Q96GX2	Putative ataxin-7-like protein 3B	ATXN7L3B			4	4	4	70.1	70.1	70.1	10.771	0	21.189	142460000	29	0.375579	0.56928	-0.730069	-0.895508	25.4667	22.9838	23.3619	25.1769	24.3146	24.5111
+	3.16427	-2.37459	Q96GD4;J3KT86;J3KTD6;J3KRF8;J3KRJ2	Q96GD4;J3KT86;J3KTD6	Aurora kinase B	AURKB			12	12	4	41.9	41.9	14.2	39.31	0	40.118	251220000	51	3.16427	0.0623426	-2.37459	-9.50063	20.3903	20.3792	20.3912	22.4079	23.2442	22.6323
	0.673606	-0.201117	Q9NQS1;H0YKR0	Q9NQS1	Cell death regulator Aven	AVEN			6	6	6	27.1	27.1	27.1	38.506	0	14.211	64221000	13	0.673606	0.381968	-0.201117	-1.48377	22.2473	22.207	22.01	22.4569	22.1283	22.4825
+	2.43637	4.20137	P61769;H0YLF3;F5H6I0	P61769;H0YLF3;F5H6I0	Beta-2-microglobulin;Beta-2-microglobulin form pI 5.3	B2M			3	3	3	40.3	40.3	40.3	13.714	0	26.465	561590000	47	2.43637	0.122881	4.20137	6.09671	25.0011	27.2442	26.515	22.3589	21.6869	22.1103
	0.173426	0.138551	Q6Y288	Q6Y288	Beta-1,3-glucosyltransferase	B3GALTL			8	8	8	20.5	20.5	20.5	56.563	0	77.345	343540000	49	0.173426	0.760219	0.138551	0.457935	24.1948	24.2765	24.5516	24.5466	24.4187	23.642
	0.0417818	0.0200526	Q9NWV8;J3KQS6;M0R0I0;M0R3F4;M0R2A4;M0R2K3;M0R193;M0R2I2;M0QXG9;M0QYV1;M0R3H9	Q9NWV8;J3KQS6;M0R0I0;M0R3F4;M0R2A4;M0R2K3;M0R193	BRISC and BRCA1-A complex member 1	BABAM1			9	9	9	48.9	48.9	48.9	36.56	0	103.49	307400000	81	0.0417818	0.938873	0.0200526	0.122681	23.3864	23.1662	23.042	22.9721	23.1474	23.4149
	0.616888	-1.83481	O14867;M0QZP0;C9IYH8;H7C4B6;C9JMP6;C9IYR0	O14867	Transcription regulator protein BACH1	BACH1			5	5	5	9.4	9.4	9.4	81.957	0	12.669	96902000	24	0.616888	0.406879	-1.83481	-1.3733	24.877	21.0231	25.047	25.9674	25.2118	25.2724
	1.0211	-1.23874	Q99933;J3QTA2;A0A0U1RR89;C9JYK5	Q99933;J3QTA2	BAG family molecular chaperone regulator 1	BAG1			3	3	3	9.6	9.6	9.6	38.778	0.00019106	8.3686	47785000	12	1.0211	0.274099	-1.23874	-2.17516	21.96	20.3144	21.7371	22.2708	23.0544	22.4025
	1.31327	1.30035	O95816	O95816	BAG family molecular chaperone regulator 2	BAG2			8	8	8	48.8	48.8	48.8	23.772	0	169.27	694230000	98	1.31327	0.222278	1.30035	2.80406	25.2059	25.802	26.2131	24.2199	23.9564	25.1437
	1.6891	1.07425	O95817;C9JFK9	O95817	BAG family molecular chaperone regulator 3	BAG3			13	13	13	32.9	32.9	32.9	61.594	0	31.486	391400000	73	1.6891	0.187334	1.07425	3.72082	24.3634	24.7316	25.1227	23.5706	23.3973	24.0272
	0.976803	-0.717532	Q9UL15;G3V274	Q9UL15;G3V274	BAG family molecular chaperone regulator 5	BAG5			10	10	10	31.8	31.8	31.8	51.199	0	99.596	551880000	88	0.976803	0.282093	-0.717532	-2.08448	24.5153	24.0886	24.0664	24.6363	25.5643	24.6223
	1.93983	-1.1867	P46379;A0A0G2JK23;A0A024RCR6;A0A0G2JL47;F6TC96;A0A0G2JJM1;X6REW1;F6S6P2;F6U341;F6X9W3;F6VEM6;F6WML8;A0A1B0GX79;A0A0G2JJR8;F6XTU0;F6U1F2;F6UR09;H0Y710;H0Y4L1	P46379;A0A0G2JK23;A0A024RCR6;A0A0G2JL47;F6TC96;A0A0G2JJM1;X6REW1;F6S6P2;F6U341;F6X9W3;F6VEM6;F6WML8;A0A1B0GX79;A0A0G2JJR8;F6XTU0;F6U1F2;F6UR09	Large proline-rich protein BAG6	BAG6;BAT3			6	6	6	8.7	8.7	8.7	119.41	0	75.759	787070000	111	1.93983	0.164481	-1.1867	-4.42278	24.0851	23.1712	23.5742	24.8332	24.7063	24.8511
	0.167394	-0.320894	Q9UQB8;I3L4C2;B4DWA1;I3L2M4;I3L327;I3L1C8;I3L3C6;I3L125;I3L0M4;I3L526;I3L0Y9;I3L3J7;I3L113;I3L3C5;I3L2J6;I3L4A3	Q9UQB8;I3L4C2;B4DWA1;I3L2M4	Brain-specific angiogenesis inhibitor 1-associated protein 2	BAIAP2			22	22	22	54.9	54.9	54.9	60.867	0	161.72	912780000	167	0.167394	0.766711	-0.320894	-0.443777	23.7733	24.0463	24.279	23.422	25.7435	23.8958
	0.28993	-0.178625	O75531;E9PJJ8	O75531	Barrier-to-autointegration factor;Barrier-to-autointegration factor, N-terminally processed	BANF1			11	11	11	74.2	74.2	74.2	10.058	0	174.68	11612000000	323	0.28993	0.640817	-0.178625	-0.717123	28.3316	28.7337	27.9847	28.7736	28.4314	28.3809
	1.55187	-0.961656	Q8IXM2;F8W038;H0YIS7;F8W1H0	Q8IXM2;F8W038;H0YIS7;F8W1H0	Chromatin complexes subunit BAP18	BAP18;C17orf49;RNASEK-C17orf49			10	10	10	63.4	63.4	63.4	17.9	0	117.42	1629000000	131	1.55187	0.202316	-0.961656	-3.36928	25.5981	25.1227	24.6827	25.8861	26.2425	26.1597
	0.546377	0.41593	P80723	P80723	Brain acid soluble protein 1	BASP1			11	11	11	57.7	57.7	57.7	22.693	0	216.41	3741900000	243	0.546377	0.446011	0.41593	1.23564	28.3212	28.5904	28.4546	28.3684	28.3656	27.3844
	0.265196	-0.253906	Q07812;K4JQN1	Q07812	Apoptosis regulator BAX	BAX			8	8	8	37.5	37.5	37.5	21.184	0	41.849	890790000	121	0.265196	0.664602	-0.253906	-0.664004	25.4927	25.3005	25.1668	25.0357	26.2841	25.4019
	1.36681	-1.46925	Q9NRL2;A0A087WWN7	Q9NRL2	Bromodomain adjacent to zinc finger domain protein 1A	BAZ1A			17	17	17	15.2	15.2	15.2	178.7	0	62.097	335330000	99	1.36681	0.217195	-1.46925	-2.92629	23.4725	22.1596	21.9181	24.0269	23.7302	24.2008
	1.13347	-0.959011	Q9UIG0	Q9UIG0	Tyrosine-protein kinase BAZ1B	BAZ1B			50	50	50	40.7	40.7	40.7	170.9	0	323.31	4310600000	682	1.13347	0.251138	-0.959011	-2.41018	25.5907	24.3848	24.4143	25.8042	25.7366	25.726
	0.757038	-1.23028	Q9UIF9;J3KPG5;F8VU39;A0A0C4DGI9;H0YHL2;H0YII3;H0YHQ7	Q9UIF9;J3KPG5;F8VU39;A0A0C4DGI9	Bromodomain adjacent to zinc finger domain protein 2A	BAZ2A			16	16	16	12.9	12.9	12.9	211.2	0	45.319	568620000	110	0.757038	0.347031	-1.23028	-1.64668	21.4717	23.0872	20.5814	22.7014	23.1951	22.9347
+	3.00893	-4.18952	Q9UIF8;A0A0A0MR97;H7C1I6	Q9UIF8	Bromodomain adjacent to zinc finger domain protein 2B	BAZ2B			11	11	11	7.8	7.8	7.8	240.46	0	14.579	180970000	17	3.00893	0.0742907	-4.18952	-8.65664	20.6885	20.8561	21.6971	25.0416	25.9937	24.7748
	1.61651	1.49154	P50895;A0A087WXM8;K7ENU8;K7ERB7	P50895;A0A087WXM8;K7ENU8	Basal cell adhesion molecule	BCAM			16	16	16	38.5	38.5	38.5	67.404	0	134.23	1124100000	154	1.61651	0.195999	1.49154	3.53223	22.3219	22.1787	22.5415	20.5032	20.3931	21.6711
	0.339127	0.356118	P51572;C9JQ75;C9J0M4;C9JSP1;A0A2R8Y5M6;C9JMD7;C9JM14	P51572;C9JQ75;C9J0M4;C9JSP1;A0A2R8Y5M6	B-cell receptor-associated protein 31	BCAP31			13	13	13	35.8	35.8	35.8	27.991	0	43.636	543810000	146	0.339127	0.597692	0.356118	0.820508	22.2761	23.6161	23.331	23.0053	22.5035	22.646
	0.686852	0.767368	P56945;A0A2R8Y8C4;A0A2R8Y4C2;A0A2R8YFK2;A0A2R8Y596;A0A2R8Y5C9;A0A2R8YFS8;A0A2R8Y6M6;A0A2R8Y5E4;H3BSB2;H3BQJ7;H3BSY4;H3BVF0;H3BTB0;H3BN62;H3BU42;H3BTL5	P56945;A0A2R8Y8C4;A0A2R8Y4C2;A0A2R8YFK2;A0A2R8Y596;A0A2R8Y5C9;A0A2R8YFS8;A0A2R8Y6M6;A0A2R8Y5E4	Breast cancer anti-estrogen resistance protein 1	BCAR1			9	9	9	16.7	16.7	16.7	93.371	0	23.071	212830000	47	0.686852	0.375198	0.767368	1.50958	23.1111	23.9175	23.9914	23.279	22.0619	23.377
	0.764711	-0.356745	O75934	O75934	Pre-mRNA-splicing factor SPF27	BCAS2			7	7	7	41.3	41.3	41.3	26.131	0	65.377	910120000	126	0.764711	0.344451	-0.356745	-1.66172	24.9893	24.6244	24.3008	25.0905	24.8341	25.0602
	0.533708	0.395778	P54687;F5H2F2;A0A087WYF2	P54687;F5H2F2;A0A087WYF2	Branched-chain-amino-acid aminotransferase, cytosolic	BCAT1			12	12	12	41.5	41.5	41.5	42.966	0	212.12	4887400000	290	0.533708	0.452506	0.395778	1.21082	28.3406	27.251	27.6019	27.2345	27.4453	27.3264
	0.245509	0.358917	O15382;M0QXF9;B3KSI3;M0QZ10;M0R2K7;M0QZP4	O15382;M0QXF9;B3KSI3;M0QZ10	Branched-chain-amino-acid aminotransferase, mitochondrial;Branched-chain-amino-acid aminotransferase	BCAT2			9	9	9	22.4	22.4	22.4	44.287	0	23.261	348710000	60	0.245509	0.682326	0.358917	0.621082	23.1616	24.7224	24.686	23.4311	24.3283	23.7339
	0.562656	-0.458013	Q9P287	Q9P287	BRCA2 and CDKN1A-interacting protein	BCCIP			9	9	9	42	42	42	35.979	0	323.31	3408300000	231	0.562656	0.436203	-0.458013	-1.26749	27.3704	26.5113	26.5416	26.9184	27.6916	27.1874
	0.469401	0.687782	P12694;F5H5P2;F5GXU9;H0YH31	P12694;F5H5P2;F5GXU9	2-oxoisovalerate dehydrogenase subunit alpha, mitochondrial	BCKDHA			12	12	12	39.6	39.6	39.6	50.47	0	41.796	152380000	35	0.469401	0.495427	0.687782	1.08406	22.9749	23.1774	23.5608	21.3408	23.3044	23.0047
	0.323767	-0.183008	P21953	P21953	2-oxoisovalerate dehydrogenase subunit beta, mitochondrial	BCKDHB			6	6	6	19.1	19.1	19.1	43.122	0	39.044	680040000	81	0.323767	0.611959	-0.183008	-0.788523	24.176	23.4614	23.7742	24.1056	24.0782	23.7769
	0.0964277	0.188279	O95999;A0A087WWW9;A0A3B3ISX2	O95999;A0A087WWW9	B-cell lymphoma/leukemia 10	BCL10			4	4	4	21	21	21	26.251	0	10.149	104870000	28	0.0964277	0.861459	0.188279	0.269482	21.1754	23.0699	23.1547	22.5508	21.7467	22.5377
	0.0701055	0.160706	Q9BXK5;A0A087WTL4;A0A087WX97;E9PDD6;F2Z2C3;A0A087WW80;A0A0A0MR90;F6VJB4	Q9BXK5;A0A087WTL4;A0A087WX97;E9PDD6	Bcl-2-like protein 13	BCL2L13			8	8	8	34.4	34.4	34.4	52.723	0	30.242	267630000	62	0.0701055	0.898403	0.160706	0.200418	21.8558	23.9099	24.1814	22.83	23.8	22.835
	1.12237	-1.57772	O00512	O00512	B-cell CLL/lymphoma 9 protein	BCL9			8	8	8	9.9	9.9	9.9	149.29	0	24.74	95591000	28	1.12237	0.252648	-1.57772	-2.38662	23.0523	21.7309	20.9968	24.0444	23.149	23.3196
	1.24078	0.632871	Q86UU0;A0A087WZX0	Q86UU0;A0A087WZX0	B-cell CLL/lymphoma 9-like protein	BCL9L			4	4	4	4.3	4.3	4.3	157.13	0.00019279	8.6323	54569000	19	1.24078	0.233716	0.632871	2.64233	22.6976	22.1182	22.7625	22.1188	21.6906	21.8702
	0.150144	0.0783806	Q9NYF8;H0YF14	Q9NYF8	Bcl-2-associated transcription factor 1	BCLAF1			21	20	1	29.9	28.7	1.7	106.12	0	178.06	2964400000	298	0.150144	0.790516	0.0783806	0.402777	25.9614	26.0712	25.5502	25.9577	25.5718	25.8182
	1.04264	-1.11188	P11274;H0Y554	P11274	Breakpoint cluster region protein	BCR			12	12	11	11.9	11.9	11.1	142.82	0	28.135	303110000	65	1.04264	0.270623	-1.11188	-2.21964	23.427	22.4842	21.6964	23.6982	23.6342	23.6109
	1.06962	-1.5174	Q9BUT1;D6R9P2;D6R9U8;D6RIR6;D6RBF6;D6RFG2	Q9BUT1;D6R9P2	3-hydroxybutyrate dehydrogenase type 2	BDH2;SLC9B2			7	7	7	29.8	29.8	29.8	26.724	0	106.3	642200000	91	1.06962	0.26383	-1.5174	-2.27571	24.5514	22.9203	22.4111	24.6674	25.1448	24.6229
	1.36888	-1.11766	Q5T5X7	Q5T5X7	BEN domain-containing protein 3	BEND3			22	22	22	36	36	36	94.474	0	91.823	445730000	108	1.36888	0.217195	-1.11766	-2.93106	21.5277	20.5158	21.6513	22.121	22.5585	22.3683
	0.902369	0.295767	O15155;H7C1N3;A0A3B3IU16;C9JTT8;Q68DU7	O15155;H7C1N3;A0A3B3IU16;C9JTT8;Q68DU7	BET1 homolog	BET1;DKFZp781C0425			2	2	2	24.6	24.6	24.6	13.289	0	68.825	662060000	73	0.902369	0.302697	0.295767	1.93421	24.672	24.3506	24.4544	24.1524	24.0142	24.423
	0.81568	-0.611352	Q8TD16	Q8TD16	Protein bicaudal D homolog 2	BICD2			9	9	7	13.7	13.7	11.4	93.532	0	18.204	614760000	41	0.81568	0.327381	-0.611352	-1.76195	25.3353	24.8594	25.1217	26.0053	25.0807	26.0645
	0.331244	0.232692	O00499	O00499	Myc box-dependent-interacting protein 1	BIN1			14	14	14	34.4	34.4	34.4	64.699	0	207.08	883240000	129	0.331244	0.605513	0.232692	0.804123	25.2623	25.2807	24.8561	25.1357	24.3927	25.1726
	1.1233	-1.60644	O15392;A0A0B4J1S3;H3BLT4;K7EMW2;K7EP76;K7ELG2	O15392;A0A0B4J1S3;H3BLT4	Baculoviral IAP repeat-containing protein 5	BIRC5			8	8	8	71.8	71.8	71.8	16.389	0	59.826	251060000	55	1.1233	0.252648	-1.60644	-2.38859	21.462	19.8481	21.917	22.2135	23.0177	22.8153
	0.859326	-0.592786	Q9NR09;A0A3B3IUB9;H7C3P0;H7C094	Q9NR09;A0A3B3IUB9	Baculoviral IAP repeat-containing protein 6	BIRC6			25	25	25	7.6	7.6	7.6	530.25	0	157.63	731610000	159	0.859326	0.315587	-0.592786	-1.84835	24.065	23.3209	23.5578	23.7818	24.5483	24.3919
	0.779304	-0.953513	P54132;A0A3B3IT82;H0YNU5;H0YLV8	P54132;A0A3B3IT82;H0YNU5	Bloom syndrome protein	BLM			17	17	17	15.5	15.5	15.5	159	0	40.247	341760000	97	0.779304	0.339338	-0.953513	-1.69035	22.9328	21.3185	21.2265	22.7926	22.5898	22.956
	0.342618	-0.269758	Q13867;J3KSD8;K7ESE8;K7ES02;J3KS79;K7ENH5	Q13867;J3KSD8;K7ESE8;K7ES02	Bleomycin hydrolase	BLMH			12	12	12	43.1	43.1	43.1	52.562	0	131.29	2199400000	166	0.342618	0.595076	-0.269758	-0.827744	27.3734	26.6473	26.6036	26.8152	27.5336	27.0848
	0.67019	-1.23299	P78537;G8JLQ3;F8W099;F8W606;A0A087WSV2;F8W036;F8VP73	P78537;G8JLQ3;F8W099;F8W606;A0A087WSV2;F8W036;F8VP73	Biogenesis of lysosome-related organelles complex 1 subunit 1	BLOC1S1			4	4	4	32	32	32	17.262	0	15.426	179660000	10	0.67019	0.383647	-1.23299	-1.47711	20.9413	23.4643	23.3097	23.4638	24.0341	23.9163
	0.108651	-0.146901	P53004;C9J1E1	P53004	Biliverdin reductase A	BLVRA			11	11	11	37.5	37.5	37.5	33.428	0	60.255	564330000	104	0.108651	0.846012	-0.146901	-0.300648	23.7161	25.0421	25.1618	24.742	25.0756	24.5431
	1.73199	2.29604	P30043;A0A2R8YEP4;M0R192;A0A2R8Y7Y9;M0QZL1	P30043;A0A2R8YEP4;M0R192	Flavin reductase (NADPH)	BLVRB			10	10	10	71.4	71.4	71.4	22.119	0	70.962	426700000	65	1.73199	0.183889	2.29604	3.83519	24.7161	26.0095	25.8897	23.879	22.4137	23.4345
	0.523755	-0.199641	Q14692	Q14692	Ribosome biogenesis protein BMS1 homolog	BMS1			25	25	25	27	27	27	145.81	0	323.31	2674800000	296	0.523755	0.459194	-0.199641	-1.19129	25.5248	24.977	25.1502	25.4172	25.4934	25.3403
	0.769983	0.43484	Q12981	Q12981	Vesicle transport protein SEC20	BNIP1			9	9	9	51.8	51.8	51.8	26.132	0	28.911	117260000	38	0.769983	0.343627	0.43484	1.67206	22.9865	22.5059	23.1642	22.1106	22.607	22.6343
	1.6569	-0.770314	Q96IK1;H7C5I4;C9J8U9	Q96IK1;H7C5I4	Biorientation of chromosomes in cell division protein 1	BOD1			5	4	4	38.4	33.5	33.5	19.196	0	10.778	83705000	39	1.6569	0.193975	-0.770314	-3.63641	22.0147	21.3117	21.6565	22.5073	22.3113	22.4753
	2.23672	-0.873498	Q8NFC6;H0Y9Y2	Q8NFC6	Biorientation of chromosomes in cell division protein 1-like 1	BOD1L1			15	15	14	6.8	6.8	6.5	330.46	0	39.911	162750000	57	2.23672	0.140445	-0.873498	-5.37239	21.871	21.8018	22.0288	22.5206	23.0334	22.7682
	0.0482137	-0.0306416	Q9H3K6;H3BV85;A0A087WZT3;H3BTW0;A0A0B4J295;H3BVE0;H3BPT9	Q9H3K6;H3BV85;A0A087WZT3;H3BTW0;A0A0B4J295;H3BVE0	BolA-like protein 2	BOLA2;BOLA2B			8	8	8	93	93	93	10.116	0	40.942	1665300000	157	0.0482137	0.929769	-0.0306416	-0.140678	25.6599	25.9971	25.7593	25.7904	26.1917	25.5261
	0.0367203	-0.046257	Q14137;A0A075B729	Q14137	Ribosome biogenesis protein BOP1	BOP1			18	18	18	33.8	33.8	33.8	83.629	0	101.27	679500000	105	0.0367203	0.94533	-0.046257	-0.108365	23.6667	24.1616	23.5335	24.3799	23.0986	24.0221
	0.3678	0.204894	O95861;A6NF51;F8VZG4;F8W1J0;F8VVW8;F8VRY7	O95861;A6NF51	3(2),5-bisphosphate nucleotidase 1	BPNT1			11	11	11	43.5	43.5	43.5	33.392	0	43.993	578270000	117	0.3678	0.574335	0.204894	0.879602	24.5968	25.1969	25.2233	24.8306	24.9771	24.5946
	1.81807	-1.21955	Q12830;E7ETD6;E9PE19;A0A2R8Y7Q1;A0A0A0MR81;J3QQK4;J3QQQ8;J3KSK9;J3KSY0;F5H176	Q12830;E7ETD6;E9PE19;A0A2R8Y7Q1	Nucleosome-remodeling factor subunit BPTF	BPTF			46	46	5	20.3	20.3	1.6	338.26	0	187.96	1763000000	364	1.81807	0.176219	-1.21955	-4.07158	22.8965	22.0391	22.3208	23.5042	23.9597	23.4511
	1.44343	0.70515	P46736;A0A087WZR3;H9KVA9;A0A0D9SF50;X6RJS7	P46736;A0A087WZR3;H9KVA9;A0A0D9SF50;X6RJS7	Lys-63-specific deubiquitinase BRCC36	BRCC3			5	5	5	18.7	18.7	18.7	36.072	0	11.136	170480000	31	1.44343	0.211655	0.70515	3.10569	24.4227	24.2631	23.9427	23.1613	23.7573	23.5946
	0.438942	-1.10005	O95696;J3KQ61	O95696;J3KQ61	Bromodomain-containing protein 1	BRD1			11	11	11	12.3	12.3	12.3	119.52	0	16.382	281480000	73	0.438942	0.517955	-1.10005	-1.02342	24.4576	20.959	23.7713	24.202	24.3104	23.9756
	1.8535	-0.782804	P25440;A0A140T9V2;A0A0G2JK44;U3KQA6;A0A0G2JHL0;H0Y6K2;A0A140T9E9;A0A140T9F7;E9PIQ3;H0Y799;A0A140T9X8;H0YDJ7;U3KPW0;E9PKQ9;A0A0G2JHN8;A0A140T9I1	P25440;A0A140T9V2;A0A0G2JK44;U3KQA6;A0A0G2JHL0;H0Y6K2;A0A140T9E9;A0A140T9F7;E9PIQ3	Bromodomain-containing protein 2	BRD2			11	8	8	19.5	16.1	16.1	88.06	0	29.652	215390000	59	1.8535	0.172729	-0.782804	-4.1717	23.0554	23.1302	22.621	23.9154	23.5899	23.6497
	1.05865	-1.07148	Q15059;A9J571	Q15059	Bromodomain-containing protein 3	BRD3			19	13	12	35	28.2	27	79.541	0	87.342	792910000	196	1.05865	0.265747	-1.07148	-2.25286	24.1496	22.8461	22.9869	24.7372	23.9452	24.5146
	1.31687	-0.81951	O60885;M0QZD9;M0QYW0;M0R0H4	O60885;M0QZD9	Bromodomain-containing protein 4	BRD4			20	20	14	16.1	16.1	13.2	152.22	0	81.577	1522000000	233	1.31687	0.221492	-0.81951	-2.81219	25.0462	24.2716	24.3671	25.0705	25.4733	25.5997
	1.30475	-0.762362	Q9NPI1;I3L4V5	Q9NPI1	Bromodomain-containing protein 7	BRD7			9	9	9	21.5	21.5	21.5	74.138	0	90.016	437200000	81	1.30475	0.222278	-0.762362	-2.78482	23.8077	22.9548	23.027	24.0303	23.9902	24.0561
	0.484865	-0.225931	Q9H0E9;B5MCW3;H7C128;H7C179;H7C127;F8WBH2;H0YAH7;H0YA84;F8WDX5;D6RID0;F8WCS7;C9JV05	Q9H0E9;B5MCW3;H7C128;H7C179;H7C127	Bromodomain-containing protein 8	BRD8			9	9	9	11.3	11.3	11.3	135.33	0	22.708	74541000	35	0.484865	0.484009	-0.225931	-1.11468	21.3296	21.9676	21.5943	21.7551	21.7939	22.0203
	0.22511	-0.212571	Q9NXR7;F8W733;C9J2G0;A0A075B7D2	Q9NXR7;F8W733;C9J2G0;A0A075B7D2	BRCA1-A complex subunit BRE	BRE			6	6	6	19.8	19.8	19.8	43.551	0	40.523	589260000	51	0.22511	0.703855	-0.212571	-0.575935	24.2583	25.0953	25.0349	24.7569	25.5131	24.7561
	0.460061	0.215401	Q8TDN6	Q8TDN6	Ribosome biogenesis protein BRX1 homolog	BRIX1			12	12	12	40.2	40.2	40.2	41.401	0	187.52	3669900000	247	0.460061	0.502013	0.215401	1.06551	26.3174	26.0342	26.0782	26.0627	25.5676	26.1533
	2.33134	-0.724199	Q8WUW1	Q8WUW1	Protein BRICK1	BRK1			4	4	4	56	56	56	8.7448	0	18.459	395370000	51	2.33134	0.124266	-0.724199	-5.70632	24.4446	24.3545	24.1345	25.1842	24.8819	25.0401
	0.313743	-0.775321	Q5VW32;F5GXQ0;Q5VW33	Q5VW32;F5GXQ0;Q5VW33	BRO1 domain-containing protein BROX	BROX			4	4	4	16.1	16.1	16.1	46.476	0	67.726	260810000	21	0.313743	0.62029	-0.775321	-0.767511	24.4043	21.8431	24.2148	23.618	25.4294	23.7408
	1.37667	0.593059	P35613;I3L192;A0A087X2B5;R4GN83;R4GMX5;A0A087WUV8	P35613;I3L192;A0A087X2B5	Basigin	BSG			5	5	5	17.4	17.4	17.4	42.2	0	148.44	8790700000	285	1.37667	0.217195	0.593059	2.94907	25.8673	26.1973	26.3478	25.4651	25.8212	25.347
	0.747305	-0.478233	O14981;A0A0A0MTH9	O14981;A0A0A0MTH9	TATA-binding protein-associated factor 172	BTAF1			14	14	14	11	11	11	206.89	0	46.085	311800000	87	0.747305	0.351062	-0.478233	-1.62762	22.2946	22.8684	22.9106	22.9803	23.6013	22.9268
	0.0395478	0.049167	P20290;H0Y9Y1;D6RDG3	P20290	Transcription factor BTF3	BTF3			7	7	7	52.9	52.9	52.9	22.168	0	323.31	5847300000	243	0.0395478	0.940772	0.049167	0.116379	29.099	28.1208	28.1708	28.5921	27.8691	28.7818
	1.40246	-0.585107	Q96K17;E9PL10	Q96K17;E9PL10	Transcription factor BTF3 homolog 4;Transcription factor BTF3	BTF3L4			10	10	10	69.6	69.6	69.6	17.27	0	248.2	2050900000	228	1.40246	0.215354	-0.585107	-3.0091	25.2443	24.9851	25.1426	25.9034	25.8729	25.3511
	0.543902	-0.692015	O43683;A0A590UJ99;A0A590UK50;C9JRC7;C9JQA4	O43683;A0A590UJ99	Mitotic checkpoint serine/threonine-protein kinase BUB1	BUB1			7	7	7	9	9	9	122.37	0	19.526	65619000	19	0.543902	0.447203	-0.692015	-1.2308	20.7204	21.9399	20.9355	21.9765	21.1272	22.5683
+	2.58768	-1.02266	O60566;H0YMK5;H0YN44	O60566	Mitotic checkpoint serine/threonine-protein kinase BUB1 beta	BUB1B			17	17	17	27.1	27.1	27.1	119.54	0	92.429	244720000	70	2.58768	0.105065	-1.02266	-6.6985	21.2185	21.3567	21.562	22.2566	22.3185	22.63
	0.333747	-0.172174	O43684;J3QT28;J3QSX4	O43684;J3QT28;J3QSX4	Mitotic checkpoint protein BUB3	BUB3			16	16	16	61.6	61.6	61.6	37.154	0	277.93	3366000000	295	0.333747	0.602762	-0.172174	-0.809332	26.7575	26.0852	26.2857	26.6051	26.6392	26.4006
	1.7597	-1.25469	Q9BRD0;H7C462	Q9BRD0	BUD13 homolog	BUD13			6	6	6	15.5	15.5	15.5	70.52	0	15.127	140810000	43	1.7597	0.180997	-1.25469	-3.91026	21.4165	21.4041	22.3518	23.0498	22.8453	23.0414
	0.0452553	0.0203667	P41223;C9JCD9;F8WCN7	P41223	Protein BUD31 homolog	BUD31			9	9	9	52.1	52.1	52.1	17	0	53.66	861310000	145	0.0452553	0.934768	0.0203667	0.132426	24.9937	24.7091	24.5265	24.7159	24.8506	24.6017
	1.1719	-1.42147	Q13895;H7BY94;F8WBL2	Q13895	Bystin	BYSL			15	15	15	43.5	43.5	43.5	49.601	0	26.949	532860000	98	1.1719	0.243006	-1.42147	-2.49237	23.0253	23.6152	21.7848	23.8666	24.3485	24.4745
	0.297062	-0.213458	Q7L1Q6;C9IZ80;C9JFN4;H0Y503;C9J188;C9JWF5;C9JV57	Q7L1Q6;C9IZ80	Basic leucine zipper and W2 domain-containing protein 1	BZW1			18	18	16	40.3	40.3	37	48.043	0	74.428	3358200000	357	0.297062	0.634578	-0.213458	-0.732287	26.8382	26.0826	26.1006	26.7394	26.2533	26.669
	0.24745	-0.273881	Q9Y6E2;E7ETZ4;B5MCH7;B5MCE7;E9PFD4;Q75MG1;E7EMS9;C9JF98;E9PFE3;F8WDX8	Q9Y6E2;E7ETZ4;B5MCH7;B5MCE7;E9PFD4;Q75MG1	Basic leucine zipper and W2 domain-containing protein 2	BZW2			14	12	12	33.4	30.1	30.1	48.162	0	45.258	1002700000	132	0.24745	0.680685	-0.273881	-0.625342	27.1538	26.1253	26.0304	27.0219	26.2162	26.8931
	0.31404	0.534152	Q9H3H3	Q9H3H3	UPF0696 protein C11orf68	C11orf68			6	6	6	26.4	26.4	26.4	31.43	0	13.112	146440000	31	0.31404	0.620052	0.534152	0.768134	22.1464	23.9393	23.8618	22.8424	23.4	22.1027
	1.20651	-1.34938	Q53FT3;A0A087WYW7;E9PJB2;E9PPG8	Q53FT3;A0A087WYW7	Protein Hikeshi	C11orf73			3	3	3	14.7	14.7	14.7	21.627	0.00017989	6.8016	139950000	28	1.20651	0.236976	-1.34938	-2.56728	21.9218	22.035	22.0568	22.43	24.2441	23.3876
	0.215794	0.222822	Q9HB07;F8VQQ3;F8VR84	Q9HB07;F8VQQ3;F8VR84	UPF0160 protein MYG1, mitochondrial	C12orf10			11	11	11	37	37	37	42.477	0	150.75	680610000	92	0.215794	0.711235	0.222822	0.555068	24.9224	24.1296	24.2898	23.6606	24.7695	24.2433
	0.530326	-0.412915	Q96C57;G5EA44;F5H7W8;E7ENF1;F5H3K2;F5H8B7	Q96C57;G5EA44;F5H7W8;E7ENF1;F5H3K2;F5H8B7	Uncharacterized protein C12orf43	C12orf43			6	6	6	35.5	35.5	35.5	28.17	0	29.042	120780000	46	0.530326	0.454897	-0.412915	-1.20419	22.7306	21.6076	22.1763	22.7156	22.3623	22.6754
	0.186931	-0.182639	Q99622;U3KQ85;F5GXW5;U3KQ07	Q99622;U3KQ85;F5GXW5	Protein C10	C12orf57			4	4	4	53.2	53.2	53.2	13.178	0	31.624	334840000	56	0.186931	0.74332	-0.182639	-0.489324	25.1481	24.5158	24.3608	25.3794	24.3972	24.7961
	0.197514	0.264459	Q9BXV9;H0YJA8	Q9BXV9	Uncharacterized protein C14orf142	C14orf142			4	4	4	94	94	94	10.859	0	20.232	116050000	52	0.197514	0.731656	0.264459	0.513633	23.8232	22.3823	22.3655	22.8494	22.6776	22.2506
	0.630329	-0.221886	Q9Y224;G3V4C6;H0YJB9;G3V4E7	Q9Y224;G3V4C6	UPF0568 protein C14orf166	C14orf166			13	13	13	59.8	59.8	59.8	28.068	0	323.31	5011300000	348	0.630329	0.400763	-0.221886	-1.39948	27.3017	26.9295	27.0478	27.0977	27.4856	27.3614
	0.570639	-0.20038	A0A0A6YYH1;P59780;H0YLI7;H0YL85;H0YL03;H0YMK0	A0A0A6YYH1;P59780;H0YLI7	AP-3 complex subunit sigma-2	C15orf38-AP3S2;AP3S2			9	9	5	23.6	23.6	11.2	43.881	0	17.086	161470000	43	0.570639	0.432356	-0.20038	-1.28309	22.6595	23.0788	22.7498	23.2078	22.967	22.9145
	0.0326993	0.0234744	Q7Z3J2;F5H7K1;E7EWW0;C9J7I2;H3BVG8;H3BV68;F6S1J4;H0YFG6;H3BTI5;H3BRV8	Q7Z3J2;F5H7K1;E7EWW0;C9J7I2;H3BVG8;H3BV68	UPF0505 protein C16orf62	C16orf62			7	7	6	9.9	9.9	8.3	109.56	0	31.342	195680000	34	0.0326993	0.949937	0.0234744	0.0968934	23.6325	22.8581	23.173	23.0928	23.3774	23.123
	0.687816	1.53173	Q9HAS0;J9JIC5;J3KRR1;K7ERX0;K7EIQ2;K7EII1	Q9HAS0;J9JIC5;J3KRR1	Protein Njmu-R1	C17orf75			4	4	4	14.1	14.1	14.1	44.621	0	14.261	92952000	17	0.687816	0.375045	1.53173	1.51146	22.8127	24.3226	23.2721	20.3344	21.9942	23.4837
	1.15328	-0.675511	Q53F19	Q53F19	Uncharacterized protein C17orf85	C17orf85			7	7	7	17.4	17.4	17.4	70.592	0	16.771	301040000	56	1.15328	0.24546	-0.675511	-2.45243	22.4015	22.9592	23.2351	23.391	23.4411	23.7901
	0.0109853	0.00870196	Q96B23;K7EQH1;A0A087WVF1	Q96B23;K7EQH1;A0A087WVF1	Uncharacterized protein C18orf25	C18orf25			4	4	4	11.1	11.1	11.1	43.395	0.0001912	8.3946	64496000	27	0.0109853	0.982064	0.00870196	0.0333108	22.0185	22.5022	22.3069	21.8271	22.5047	22.4697
	0.35491	0.715808	Q96DM3;K7EIS6;A0A087WZD4;K7ENL9;K7EL80;K7EQJ3;K7EQ65	Q96DM3;K7EIS6;A0A087WZD4;K7ENL9;K7EL80;K7EQJ3;K7EQ65	Uncharacterized protein C18orf8	C18orf8			2	2	2	3.7	3.7	3.7	74.974	0.00017221	5.6989	76064000	18	0.35491	0.583091	0.715808	0.85313	21.7054	23.0748	23.1163	21.2779	23.3134	21.1578
	0.734294	-0.518555	Q9NWV4	Q9NWV4	UPF0587 protein C1orf123	C1orf123			9	9	9	55	55	55	18.048	0	76.606	761170000	67	0.734294	0.355035	-0.518555	-1.60217	24.9277	25.5745	25.8083	26.2147	25.5896	26.062
	0.986466	0.255068	Q9H425;E5RFY9	Q9H425;E5RFY9	Uncharacterized protein C1orf198	C1orf198			4	4	4	19	19	19	36.346	0	12.118	162430000	41	0.986466	0.278977	0.255068	2.10418	23.2864	22.9494	23.1385	22.7427	22.9919	22.8745
	0.228927	-0.20576	Q07021;I3L3Q7;I3L3B0	Q07021;I3L3Q7;I3L3B0	Complement component 1 Q subcomponent-binding protein, mitochondrial	C1QBP			8	8	8	41.1	41.1	41.1	31.362	0	323.31	21216000000	761	0.228927	0.699858	-0.20576	-0.584438	29.0246	28.0336	28.1798	28.2881	28.8453	28.722
	0.997551	-4.04544	Q9GZN8;H7BYU9	Q9GZN8;H7BYU9	UPF0687 protein C20orf27	C20orf27			6	6	6	46.6	46.6	46.6	19.291	0	17.817	868940000	57	0.997551	0.277832	-4.04544	-2.12683	26.1837	21.9995	19.7189	26.3164	26.7929	26.9291
	1.24853	-0.424335	A0A096LPI6;P0DPI2;A0A0B4J2D5;A0A096LNH5;H7C2G3;H7C1F6;A0A096LP73;A0A2R8YDR7;F2Z2Q0;A0A096LP12;A0A096LNJ1;A0A2R8Y6K9	A0A096LPI6;P0DPI2;A0A0B4J2D5;A0A096LNH5;H7C2G3;H7C1F6		C21orf33			12	10	10	63.1	53.8	53.8	30.376	0	214.07	2694100000	123	1.24853	0.233716	-0.424335	-2.65941	26.3523	26.6636	26.5366	26.8816	27.1937	26.7502
	0.706342	-1.35448	P57076;C9J818;A0A669KAY3;A0A669KAW9;A0A5F9ZHZ7;A0A669KAW7;A0A669KAZ0;D3DSE6;A0A669KBI0;H7BZW1;F8VZ95;C9JX57;H7C2R6;A0A669KAZ9;A0A669KBG3;Q9NX33;A0A669KB30;H7C3D9	P57076;C9J818;A0A669KAY3;A0A669KAW9;A0A5F9ZHZ7;A0A669KAW7;A0A669KAZ0;D3DSE6;A0A669KBI0;H7BZW1;F8VZ95;C9JX57	UPF0769 protein C21orf59	C21orf59			7	7	7	35.2	35.2	35.2	33.224	0	50.999	233590000	37	0.706342	0.367118	-1.35448	-1.54759	21.4079	24.1644	23.4608	24.0081	24.9327	24.1556
	1.52021	-0.86742	Q86YS7;H0YFC4;H0YFE9	Q86YS7	C2 domain-containing protein 5	C2CD5			8	8	8	13.7	13.7	13.7	110.45	0	19.555	95545000	28	1.52021	0.206672	-0.86742	-3.29108	21.9404	21.2558	21.6846	22.3076	22.8379	22.3376
	0.838444	-1.26814	Q9H6V9;B5MDU6;A0A0A0MSH6;B5MCE2;C9JUM0;B4DRG3;D3YTH1;B5MCU4;C9JHU6	Q9H6V9;B5MDU6;A0A0A0MSH6;B5MCE2;C9JUM0;B4DRG3	UPF0554 protein C2orf43	C2orf43;LDAH;FLJ21820			6	6	6	24.3	24.3	24.3	37.318	0	12.681	85315000	20	0.838444	0.320242	-1.26814	-1.80694	21.2934	21.0134	22.8461	22.4521	23.7905	22.7146
+	2.22776	-1.58991	Q9H6R7;C9JYC1	Q9H6R7	WD repeat and coiled-coil-containing protein C2orf44	C2orf44			6	6	6	14.7	14.7	14.7	79.135	0	19.56	103200000	23	2.22776	0.140445	-1.58991	-5.34159	20.9306	21.2584	21.7234	22.5898	23.2402	22.8522
	2.04606	-0.72323	Q9BVC5;C9J4K0	Q9BVC5;C9J4K0	Ashwin	C2orf49			5	5	5	32.3	32.3	32.3	25.858	0	48.213	136160000	40	2.04606	0.156441	-0.72323	-4.74653	22.4867	22.2644	22.2847	22.7988	23.2023	23.2044
	1.46624	-1.30226	Q8N8R5	Q8N8R5	UPF0565 protein C2orf69	C2orf69			4	4	4	11.9	11.9	11.9	43.448	0	9.0624	72068000	16	1.46624	0.211302	-1.30226	-3.16015	19.8349	21.2525	20.568	21.8552	21.7704	21.9365
	1.20438	-1.05027	Q9NWY4;A8MVJ9	Q9NWY4	UPF0609 protein C4orf27	C4orf27			12	12	12	47.1	47.1	47.1	39.436	0	37.783	1022900000	134	1.20438	0.237398	-1.05027	-2.56266	25.7539	24.6365	24.4645	25.9354	26.1376	25.9328
+	2.06688	-1.40214	Q49AR2;E5RFG1;B4DR92;E5RHP8	Q49AR2	UPF0489 protein C5orf22	C5orf22			10	10	10	33.9	33.9	33.9	49.967	0	88.144	270750000	47	2.06688	0.156053	-1.40214	-4.81201	23.0666	22.5748	22.652	23.7013	24.5489	24.2495
	1.91043	-1.36592	A6NDU8;A0A0C4DGW6	A6NDU8	UPF0600 protein C5orf51	C5orf51			7	7	7	30.3	30.3	30.3	33.62	0	37.187	168940000	43	1.91043	0.165762	-1.36592	-4.3361	23.1261	22.8259	22.2192	23.8364	24.4064	24.0261
	0.532226	-0.399304	Q9BRJ6;H7C0T1;H7C2R9;C9JQV0	Q9BRJ6;H7C0T1;H7C2R9;C9JQV0	Uncharacterized protein C7orf50	C7orf50			6	6	6	43.8	43.8	43.8	22.083	0	30.352	627880000	54	0.532226	0.453726	-0.399304	-1.20791	24.8566	24.1736	23.9091	24.4967	25.0525	24.5881
	1.02195	-0.865978	Q5T280	Q5T280	Putative methyltransferase C9orf114	C9orf114			3	3	3	8.8	8.8	8.8	42.008	0.0010414	3.1405	71156000	13	1.02195	0.273745	-0.865978	-2.17692	21.9926	20.9894	21.0434	22.6252	21.839	22.1591
	0.859549	-2.53894	P00918;E5RID5;E5RK37	P00918	Carbonic anhydrase 2	CA2			9	9	9	46.2	46.2	46.2	29.246	0	40.049	382330000	39	0.859549	0.315587	-2.53894	-1.8488	21.2055	20.6228	21.5527	22.2231	26.356	22.4187
	1.05034	-0.624598	Q9Y376;A0A087X0K1	Q9Y376;A0A087X0K1	Calcium-binding protein 39	CAB39			5	5	5	15.5	15.5	15.5	39.869	0	11.555	260250000	48	1.05034	0.267538	-0.624598	-2.2356	23.865	22.964	23.2056	23.8742	24.1162	23.918
	0.494601	-0.711895	Q86Y37	Q86Y37	CDK2-associated and cullin domain-containing protein 1	CACUL1			3	3	3	10.8	10.8	10.8	41.063	0.00018567	7.5952	40805000	21	0.494601	0.477441	-0.711895	-1.13391	22.3251	20.8457	20.3793	21.4855	22.2565	21.9439
	1.86011	-0.683285	Q9HB71	Q9HB71	Calcyclin-binding protein	CACYBP			16	16	16	60.1	60.1	60.1	26.21	0	168.64	6604900000	420	1.86011	0.172539	-0.683285	-4.19054	27.2761	26.7492	27.0471	27.714	27.6046	27.8037
	0.837064	-0.293463	P27708;F8VPD4;H7C2E4;H7BZB3;H7C3Z5	P27708;F8VPD4	CAD protein;Glutamine-dependent carbamoyl-phosphate synthase;Aspartate carbamoyltransferase;Dihydroorotase	CAD			50	50	48	34.6	34.6	33.9	242.98	0	323.31	5229800000	552	0.837064	0.320766	-0.293463	-1.80421	26.1135	25.6004	25.7952	26.0367	26.1004	26.2523
	1.15458	1.10564	Q9BY67;A0A087X1W8;A0A0A0MTJ8;X5DQS5;A0A087X0T8;F5H125;F5H8J9;H0YG94;F5H0H5	Q9BY67;A0A087X1W8;A0A0A0MTJ8;X5DQS5;A0A087X0T8;F5H125	Cell adhesion molecule 1	CADM1			7	7	7	24	24	24	48.509	0	48.119	111740000	40	1.15458	0.24546	1.10564	2.4552	23.7858	23.6079	23.3033	22.9964	21.6147	22.7689
	0.852693	2.70875	Q05682;C9J813;C9JEK3;C9JE79;F8WE61	Q05682;C9J813	Caldesmon	CALD1			30	30	4	34.3	34.3	4.8	93.23	0	323.31	10728000000	678	0.852693	0.316409	2.70875	1.83518	26.5806	28.8091	28.628	26.4986	22.7162	26.6767
	1.26755	0.355478	P0DP25;P0DP24;P0DP23;E7EMB3;Q96HY3;G3V361;A0A590UJI2;A0A590UJC0;G3V226;M0QZ52;F8WBR5;G3V479;P02585;C9J7T9	P0DP25;P0DP24;P0DP23;E7EMB3;Q96HY3;G3V361;A0A590UJI2		CALM2;CALM1			11	11	8	85.9	85.9	81.2	16.837	0	293	33621000000	544	1.26755	0.229036	0.355478	2.70156	30.8561	31.2708	31.2173	30.7363	30.7447	30.7966
	1.33612	1.77365	P27797;K7EJB9;K7EL50	P27797;K7EJB9	Calreticulin	CALR			28	28	28	80.6	80.6	80.6	48.141	0	323.31	85670000000	2064	1.33612	0.219658	1.77365	2.85592	30.0701	31.4276	31.6589	29.8615	28.5804	29.3938
	1.45706	1.66797	O43852;H0Y875	O43852;H0Y875	Calumenin	CALU			19	19	19	67.3	67.3	67.3	37.106	0	323.31	19144000000	928	1.45706	0.21132	1.66797	3.13818	28.0235	29.692	29.4507	27.5873	27.2214	27.3536
	0.119851	-0.133591	Q13557;D6R938;E9PBG7;E9PF82;H0Y9J2;H0Y9C2;Q9UQM7;A0A5F9ZH90;A0A5F9ZHY2;A0A5K1VW76;A0A5F9ZHM9;A0A5F9ZH21;A0A5F9ZHR5;D6RFJ0;A0A5F9ZH50	Q13557;D6R938;E9PBG7;E9PF82	Calcium/calmodulin-dependent protein kinase type II subunit delta	CAMK2D			11	11	8	29.3	29.3	20.8	56.369	0	135.93	600800000	93	0.119851	0.832686	-0.133591	-0.328748	24.222	25.1918	24.858	24.7822	25.439	24.4514
	0.83749	-1.04316	Q13555;A0A2Q3DQE3;Q8WU40;Q5SWX3;H0Y6G2;H7BXS4;E9PBE8;E7EQE4	Q13555;A0A2Q3DQE3;Q8WU40;Q5SWX3;H0Y6G2	Calcium/calmodulin-dependent protein kinase type II subunit gamma	CAMK2G			9	7	6	28.5	22.9	20.6	62.606	0	65.335	282820000	43	0.83749	0.320616	-1.04316	-1.80505	24.1987	23.0932	22.203	24.2406	24.2313	24.1525
	0.363584	-0.852448	Q96RR4;F5GZ00	Q96RR4;F5GZ00	Calcium/calmodulin-dependent protein kinase kinase 2	CAMKK2			5	5	5	9.7	9.7	9.7	64.745	0	22.673	45166000	15	0.363584	0.577331	-0.852448	-0.870958	22.7223	19.4874	21.0217	21.5487	21.7373	22.5028
	1.45687	-1.16224	Q5T5Y3	Q5T5Y3	Calmodulin-regulated spectrin-associated protein 1	CAMSAP1			11	11	11	8.6	8.6	8.6	177.97	0	29.421	207030000	49	1.45687	0.21132	-1.16224	-3.1377	22.8285	21.7599	21.8356	23.152	23.5763	23.1823
	0.742932	-0.295063	Q08AD1;H0Y4Z1	Q08AD1	Calmodulin-regulated spectrin-associated protein 2	CAMSAP2			12	12	12	10.7	10.7	10.7	168.09	0	39.696	179410000	41	0.742932	0.351373	-0.295063	-1.61906	22.7642	22.8964	22.9959	22.8716	23.4556	23.2144
	0.565891	-0.762056	Q9P1Y5	Q9P1Y5	Calmodulin-regulated spectrin-associated protein 3	CAMSAP3			11	11	11	14.8	14.8	14.8	134.75	0	40.145	202040000	49	0.565891	0.434093	-0.762056	-1.27381	22.9793	22.5167	21.9226	23.005	22.4818	24.2179
	0.730087	-0.315287	Q86VP6;A0A0C4DGH5;H0YH27;F5H6I6	Q86VP6;A0A0C4DGH5	Cullin-associated NEDD8-dissociated protein 1	CAND1			47	47	45	44.1	44.1	43.3	136.37	0	323.31	15626000000	990	0.730087	0.35705	-0.315287	-1.59395	27.5336	26.9787	27.0084	27.326	27.5786	27.5619
	0.141006	-0.12214	O75155;A0A3B3ISC4;F8WBB8	O75155	Cullin-associated NEDD8-dissociated protein 2	CAND2			11	9	9	13.1	11.7	11.7	135.25	0	65.886	226340000	29	0.141006	0.803565	-0.12214	-0.380731	23.8327	23.8885	24.3039	23.7466	24.6857	23.9592
	1.05028	0.690216	P27824;H0Y9Q7;D6RDP7;D6RGY2;D6RFL1;D6RB85;H0Y9H1;D6RAU8;D6RAQ8;D6RHJ3;D6RD16	P27824	Calnexin	CANX			29	29	28	44.4	44.4	43.1	67.567	0	323.31	34830000000	1142	1.05028	0.267538	0.690216	2.23548	28.6323	29.4586	29.6018	28.6184	28.5891	28.4146
	0.682846	0.517315	Q01518;Q5T0R1;Q5T0R9;Q5T0R7;Q5T0R6;Q5T0R5;Q5T0R4;Q5T0R3;Q5T0R2;Q5T0S3;Q5T0R8	Q01518	Adenylyl cyclase-associated protein 1	CAP1			28	28	27	55.4	55.4	55.4	51.901	0	323.31	14523000000	786	0.682846	0.377839	0.517315	1.50177	27.5839	28.5626	28.5184	27.472	27.7204	27.9205
	1.24579	0.529495	P40123;B7Z385;A0A087X0J3;A0A087WZ15;E9PDI2;F8WEW0;F8WDB9	P40123;B7Z385;A0A087X0J3;A0A087WZ15;E9PDI2	Adenylyl cyclase-associated protein 2;Adenylyl cyclase-associated protein	CAP2			9	8	8	25.4	23.7	23.7	52.823	0	33.508	361190000	65	1.24579	0.233716	0.529495	2.65336	24.4402	24.6703	24.4201	23.6348	24.2556	24.0518
	1.36081	0.65468	P07384;E9PRM1;E9PLX0;E9PJJ3;E9PLC9;E9PMC6;E9PJA6;E9PSA6;E9PQB3;E9PIA9;E9PL37	P07384	Calpain-1 catalytic subunit	CAPN1			18	18	18	31.4	31.4	31.4	81.889	0	103.48	761800000	143	1.36081	0.217195	0.65468	2.91248	24.8259	25.0577	25.1891	24.6316	23.9811	24.496
	1.48093	1.6479	P17655	P17655	Calpain-2 catalytic subunit	CAPN2			21	21	21	38.3	38.3	38.3	79.994	0	323.31	1641100000	175	1.48093	0.210288	1.6479	3.19549	25.2263	26.7179	26.8225	24.5819	24.6295	24.6117
	0.175595	-0.263011	O15484;E7EV01;A0A3B3IRX8;E9PS73	O15484;E7EV01;A0A3B3IRX8	Calpain-5	CAPN5			6	6	6	12	12	12	73.168	0	33.928	146700000	46	0.175595	0.757936	-0.263011	-0.463007	21.8476	22.3382	20.5102	21.5172	21.9657	22.0021
	1.01174	0.889056	P04632;K7EKD8;A0A0C4DGQ5;U3KQE2;K7EIV0;A0A075B7C0;K7ELJ7;K7EM73;Q96L46;K7ES78;K7EMQ1	P04632;K7EKD8;A0A0C4DGQ5;U3KQE2;K7EIV0;A0A075B7C0;K7ELJ7;K7EM73	Calpain small subunit 1	CAPNS1			7	7	2	40.3	40.3	26.5	28.315	0	36.037	1385500000	99	1.01174	0.275817	0.889056	2.15593	25.9433	27.0448	27.1703	25.6268	25.7795	26.0849
	0.370362	-0.293058	Q14444;G3V153;E9PLA9	Q14444;G3V153;E9PLA9	Caprin-1	CAPRIN1			17	17	17	32.3	32.3	32.3	78.365	0	292.19	6290700000	454	0.370362	0.572205	-0.293058	-0.884846	27.3588	26.4683	26.564	27.2398	26.7445	27.2859
	0.610779	0.207682	P52907	P52907	F-actin-capping protein subunit alpha-1	CAPZA1			15	15	13	75.9	75.9	69.9	32.922	0	323.31	10179000000	524	0.610779	0.410551	0.207682	1.36139	28.5068	28.2666	28.6541	28.4694	28.1333	28.2017
	0.517427	0.338102	P47755;F8W9N7;A0A0D9SET8;C9JUG7;F8WED3	P47755;F8W9N7;A0A0D9SET8;C9JUG7	F-actin-capping protein subunit alpha-2	CAPZA2			15	13	13	74.1	68.2	68.2	32.949	0	227.99	1743800000	249	0.517427	0.462522	0.338102	1.17886	25.206	25.5963	25.626	25.4507	24.6374	25.3258
	0.505492	0.208352	B1AK88;B1AK87;A0A6I8PRV6	B1AK88;B1AK87		CAPZB			17	17	3	50.5	50.5	7.6	33.781	0	227.57	5129300000	405	0.505492	0.470517	0.208352	1.15537	26.6399	27.0386	27.0953	26.9007	26.5218	26.7262
	1.06307	0.515924	P47756;B1AK85;A0A6I8PIN8	P47756;B1AK85	F-actin-capping protein subunit beta	CAPZB			15	1	1	53.8	4.7	4.7	31.35	0	52.049	1219400000	113	1.06307	0.264999	0.515924	2.26207	27.8544	27.367	27.4358	27.2574	27.1494	26.7027
	0.0967451	0.0729402	Q9Y2V2;H3BSW7;H3BUY4;H3BPY5;H3BNU9;H3BTK3;I3L3X8	Q9Y2V2;H3BSW7;H3BUY4;H3BPY5;H3BNU9	Calcium-regulated heat stable protein 1	CARHSP1			5	5	5	60.5	60.5	60.5	15.892	0	213.19	3156900000	195	0.0967451	0.861459	0.0729402	0.270298	26.823	27.356	26.4449	26.8812	26.8267	26.6971
	0.439458	-0.190833	Q8IW45	Q8IW45	ATP-dependent (S)-NAD(P)H-hydrate dehydratase	CARKD			7	7	7	33.1	33.1	33.1	36.576	0	91.228	169360000	31	0.439458	0.517955	-0.190833	-1.02445	23.2839	23.4807	23.4381	23.5031	23.9318	23.3403
	1.60436	-0.323837	Q86X55;K7EQA8;K7EPK1;K7EIQ8;K7EQB9	Q86X55;K7EQA8	Histone-arginine methyltransferase CARM1	CARM1			14	14	12	37.5	37.5	29.6	65.853	0	137.57	823250000	124	1.60436	0.196746	-0.323837	-3.50125	24.5591	24.5465	24.36	24.787	24.938	24.7121
	1.36084	0.574787	P49589;B4DKY1;E9PRS8	P49589;B4DKY1	Cysteine--tRNA ligase, cytoplasmic	CARS			28	28	28	47.9	47.9	47.9	85.472	0	120.32	2221200000	268	1.36084	0.217195	0.574787	2.91254	25.6351	25.8951	25.9796	24.9436	25.3279	25.514
	1.09151	-0.698422	Q9HA77;H0YFF0	Q9HA77	Probable cysteine--tRNA ligase, mitochondrial	CARS2			3	3	3	5.9	5.9	5.9	62.223	0.0007684	3.512	23750000	7	1.09151	0.258724	-0.698422	-2.32152	21.0083	20.6569	21.6035	21.5619	21.9661	21.836
	0.494982	-0.483784	O15234;J3QSC4	O15234;J3QSC4	Protein CASC3	CASC3			2	2	2	7.5	7.5	7.5	76.277	0.00018054	6.8775	38365000	17	0.494982	0.477189	-0.483784	-1.13466	21.13	21.0863	22.3116	21.8293	22.28	21.8699
	1.48415	-1.29352	Q8NG31;E9PPJ1;H0YCZ2;H0YEY7	Q8NG31;E9PPJ1	Protein CASC5	CASC5			10	10	10	4.9	4.9	4.9	265.39	0	18.31	53979000	29	1.48415	0.210288	-1.29352	-3.20327	20.6891	20.8969	20.9457	22.3425	21.3723	22.6975
	1.28414	-0.571356	O14936;A0A2U3TZM1;A0A2R8YE77;A0A2U3TZN6;A0A2U3TZM4;A0A2R8Y6F8;A0A2R8YFN5;A0A2R8YEK3;A0A2R8Y3B3;Q5JS72;Q5JS79;A0A2R8YEJ7;A0A2R8Y6D8;A0A2R8Y4K4;A0A2R8Y7X6	O14936;A0A2U3TZM1;A0A2R8YE77;A0A2U3TZN6;A0A2U3TZM4;A0A2R8Y6F8;A0A2R8YFN5;A0A2R8YEK3;A0A2R8Y3B3;Q5JS72	Peripheral plasma membrane protein CASK	CASK			20	20	18	26.6	26.6	25.1	105.12	0	323.31	1006900000	163	1.28414	0.225584	-0.571356	-2.73855	23.854	24.207	24.5446	24.7945	24.8674	24.6577
	0.954043	-1.67395	P42575;A0A087WYM1;C9JRR9	P42575	Caspase-2;Caspase-2 subunit p18;Caspase-2 subunit p13;Caspase-2 subunit p12	CASP2			8	8	8	25.9	25.9	25.9	50.685	0	41.732	68233000	17	0.954043	0.285959	-1.67395	-2.03827	22.8743	21.4406	20.094	23.4879	22.9341	23.0088
	0.839404	-0.499285	P42574;C9JXR7;A8MVM1	P42574	Caspase-3;Caspase-3 subunit p17;Caspase-3 subunit p12	CASP3			15	15	15	63.2	63.2	63.2	31.608	0	69.112	623400000	91	0.839404	0.319698	-0.499285	-1.80884	24.4155	23.7635	23.5031	24.4846	24.3099	24.3855
	0.0407059	-0.0722186	P55212;D6RHU3	P55212	Caspase-6;Caspase-6 subunit p18;Caspase-6 subunit p11	CASP6			8	8	8	34.5	34.5	34.5	33.31	0	22.664	195290000	27	0.0407059	0.940071	-0.0722186	-0.119649	24.9941	23.3986	23.5525	24.694	23.6283	23.8395
	1.70706	1.51258	P20810;A0A0C4DGB5;B7Z574;E7ES10;E9PCH5;E9PDE4;H0Y7F0;E7EQ12;E7EQA0;F8W7E0;A0A0C4DGD1;H0YA91;E9PSG1;H0Y944;D6RC54;D6RBZ8;E7EQK6;E7EN75;D6RGF7;D6RAA8	P20810;A0A0C4DGB5;B7Z574;E7ES10;E9PCH5;E9PDE4;H0Y7F0;E7EQ12;E7EQA0	Calpastatin	CAST			20	20	2	42.1	42.1	6.6	76.572	0	95.621	620930000	139	1.70706	0.183889	1.51258	3.76844	24.9913	25.2675	25.4748	24.3973	23.0952	23.7032
	0.146747	-0.200393	P04040	P04040	Catalase	CAT			5	5	5	11.8	11.8	11.8	59.755	0.0014747	2.995	14699000	8	0.146747	0.794864	-0.200393	-0.394608	21.0728	19.878	21.0573	20.2454	21.0746	21.2893
	1.22495	-0.516193	Q13951;A0A494C0A9;H3BSC0;J3KS23;J3KRT0	Q13951;A0A494C0A9;H3BSC0	Core-binding factor subunit beta	CBFB			4	4	4	26.4	26.4	26.4	21.508	0	24.06	190470000	17	1.22495	0.235115	-0.516193	-2.60754	23.9047	24.2293	24.5223	24.7029	24.6048	24.8972
	1.03006	-0.841895	P22681;A0A0U1RR39;A0A1B0GW38;A0A0U1RQX8	P22681;A0A0U1RR39;A0A1B0GW38;A0A0U1RQX8	E3 ubiquitin-protein ligase CBL	CBL			11	11	11	19.4	19.4	19.4	99.632	0	43.511	495510000	65	1.03006	0.272017	-0.841895	-2.19363	23.5722	23.0468	23.2591	23.5148	24.7342	24.1547
	0.634519	-0.295741	Q75N03;C9J2P9;C9K074	Q75N03;C9J2P9	E3 ubiquitin-protein ligase Hakai	CBLL1			4	4	4	12.8	12.8	12.8	54.519	0.00018783	7.8665	74643000	19	0.634519	0.398503	-0.295741	-1.40764	21.9625	21.264	21.626	21.7955	21.9684	21.9758
	1.12086	1.28235	P16152;E9PQ63;A8MTM1	P16152;E9PQ63;A8MTM1	Carbonyl reductase [NADPH] 1	CBR1			21	21	17	80.1	80.1	72.6	30.375	0	323.31	3754600000	378	1.12086	0.252648	1.28235	2.38342	24.4366	25.0565	24.9429	24.303	22.5853	23.7006
	0.0425662	0.0471776	P35520;P0DN79;C9JMA6;H7C2H4	P35520;P0DN79	Cystathionine beta-synthase	CBS			21	21	21	47.5	47.5	47.5	60.586	0	230.5	2407800000	309	0.0425662	0.93763	0.0471776	0.124887	26.1807	25.2592	25.6501	25.8648	25.1182	25.9654
	1.02904	-2.05613	Q9BRT8;C9J3G2;Q8IUF1;F2Z2T4;Q5RIA9;Q5JTY5;Q4V339;Q5RIB0;H0Y5V3;A0A0A0MRU4;A0A0A6YYH9;A0A0B4J2F1;A0A087WWG3;A0A087X140;Q5RIB5;A0A087WU37;A0A087WYD2;E7EUZ7;A0A0B4J2E3;A0A087WZQ3;Q6NVZ8;H0Y857;Q5RIB3;Q5JTY2;A0A087WTC0;F8WEG4;F8WEU0	Q9BRT8;C9J3G2;Q8IUF1;F2Z2T4;Q5RIA9;Q5JTY5;Q4V339;Q5RIB0;H0Y5V3;A0A0A0MRU4;A0A0A6YYH9;A0A0B4J2F1;A0A087WWG3;A0A087X140	COBW domain-containing protein 1;COBW domain-containing protein 2;COBW domain-containing protein 5;COBW domain-containing protein 3;COBW domain-containing protein 6	CBWD1;CBWD2;CBWD5;CBWD3;CBWD6;CBWD7			4	4	4	12.9	12.9	12.9	44.068	0	17.77	229100000	23	1.02904	0.272101	-2.05613	-2.19153	20.7895	21.4695	23.8181	24.428	23.7484	24.0692
	0.471347	-0.487589	P83916;J3KS05;B5MD17;K7ELA4;C9JWS9	P83916;J3KS05;B5MD17;K7ELA4;C9JWS9	Chromobox protein homolog 1	CBX1			10	9	9	61.1	61.1	61.1	21.418	0	256.9	2484400000	196	0.471347	0.49393	-0.487589	-1.08791	26.9764	25.7133	25.6321	26.633	26.7582	26.3933
	0.87572	-2.65547	Q14781	Q14781	Chromobox protein homolog 2	CBX2			11	11	11	25.4	25.4	25.4	56.08	0	57.487	649630000	112	0.87572	0.310326	-2.65547	-1.88098	24.45	19.5855	21.8317	24.8071	24.3617	24.6648
	1.12957	-0.750491	Q13185;S4R2Y4;B8ZZ43;C9JMM0	Q13185	Chromobox protein homolog 3	CBX3			12	11	10	62.3	62.3	62.3	20.811	0	323.31	8905100000	437	1.12957	0.251413	-0.750491	-2.40188	27.5025	26.4592	26.7317	27.6579	27.6431	27.6438
	1.03538	-0.9066	P45973;F8VNY3	P45973	Chromobox protein homolog 5	CBX5			13	13	12	67	67	67	22.225	0	323.31	11055000000	747	1.03538	0.271616	-0.9066	-2.20463	27.2313	26.0465	26.1371	27.2145	27.6888	27.2314
	0.759108	-1.15045	Q9HC52;C9J6K3;C9JM54;B0QXZ6	Q9HC52	Chromobox protein homolog 8	CBX8			7	7	6	26.7	26.7	24.4	43.395	0	25.755	140260000	30	0.759108	0.3465	-1.15045	-1.65074	23.2383	21.0434	22.5885	23.7732	23.595	22.9533
	1.0001	0.903028	Q6P1N0;K7EJY5;K7EMP1	Q6P1N0	Coiled-coil and C2 domain-containing protein 1A	CC2D1A			7	7	7	12.5	12.5	12.5	104.06	0	16.728	100560000	44	1.0001	0.277787	0.903028	2.13206	21.6079	22.5942	22.3801	21.8893	21.0166	20.9673
	1.61361	0.645972	Q5T0F9;H7C1U3;H0Y517	Q5T0F9;H7C1U3;H0Y517	Coiled-coil and C2 domain-containing protein 1B	CC2D1B			4	4	4	5.4	5.4	5.4	94.223	0	11.018	49548000	18	1.61361	0.195999	0.645972	3.52483	21.8912	22.439	22.4089	21.6863	21.5382	21.5766
	0.84452	-0.438124	Q8IX12;A0A0C4DGG8;F5H2E6;F5H1H2;F5H3E1;H0YFJ7	Q8IX12;A0A0C4DGG8;F5H2E6;F5H1H2;F5H3E1	Cell division cycle and apoptosis regulator protein 1	CCAR1			23	23	23	26.5	26.5	26.5	132.82	0	125.03	1909700000	254	0.84452	0.318888	-0.438124	-1.81897	25.4928	24.7824	24.8098	25.5071	25.5501	25.3422
	1.72215	-0.79364	Q8N163;H0YB24;G3V119;A0A087X2B6;E5RHJ4;E5RFJ3;E5RGU7;H0YC69;H0YC58;E5RHH8	Q8N163;H0YB24;G3V119	Cell cycle and apoptosis regulator protein 2	CCAR2			45	45	45	53.5	53.5	53.5	102.9	0	323.31	8221500000	617	1.72215	0.183889	-0.79364	-3.80875	27.1703	26.5157	26.7069	27.5529	27.7364	27.4845
+	2.01814	-2.37475	A0A494C066;B7Z4W5;Q16773;Q5T278;Q5T276;Q5T277	A0A494C066;B7Z4W5;Q16773	Kynurenine--oxoglutarate transaminase 1	CCBL1			7	7	7	18.4	18.4	18.4	57.54	0	30.163	183850000	32	2.01814	0.160077	-2.37475	-4.6598	20.6292	21.3529	21.4259	22.6836	24.1926	23.656
	0.0456968	-0.0298347	Q6YP21;A0A0A0MRN7	Q6YP21	Kynurenine--oxoglutarate transaminase 3	CCBL2			14	14	14	34.4	34.4	34.4	51.4	0	111.25	1276600000	179	0.0456968	0.934495	-0.0298347	-0.133661	25.3952	24.7387	24.7589	24.9098	25.1051	24.9674
	0.732843	-1.29728	Q96ES7;H3BN84;H3BPL5	Q96ES7	SAGA-associated factor 29 homolog	CCDC101			3	3	3	14.3	14.3	14.3	33.238	0	17.501	133200000	32	0.732843	0.355268	-1.29728	-1.59934	23.0669	21.6981	20.3269	23.0342	23.2842	22.6652
	1.05336	-0.731893	Q8WUD4;J3KR35;S4R331;C9JUN5	Q8WUD4;J3KR35;S4R331;C9JUN5	Coiled-coil domain-containing protein 12	CCDC12			6	6	6	42.2	42.2	42.2	19.181	0	81.202	243240000	45	1.05336	0.266817	-0.731893	-2.24188	24.2226	23.4116	23.6187	24.6934	24.7076	24.0475
	2.33792	-0.812077	Q96CT7;M0R2F5	Q96CT7	Coiled-coil domain-containing protein 124	CCDC124			9	9	9	37.2	37.2	37.2	25.835	0	110.48	482810000	82	2.33792	0.124266	-0.812077	-5.73014	24.1993	23.972	23.7976	24.956	24.682	24.7672
	0.303156	-0.395444	Q96JG6;H0Y7Q2;H7BZP1;C9JA29	Q96JG6;H0Y7Q2	Coiled-coil domain-containing protein 132	CCDC132			8	8	8	10	10	10	111.17	0	18.705	54937000	21	0.303156	0.629606	-0.395444	-0.745194	20.9703	22.184	22.7274	22.421	22.5032	22.1439
	0.729886	-0.386278	Q9H6E4;B0QY51	Q9H6E4;B0QY51	Coiled-coil domain-containing protein 134	CCDC134			8	8	8	35.4	35.4	35.4	26.56	0	37.328	509520000	111	0.729886	0.357056	-0.386278	-1.59356	23.3391	22.5669	22.7565	23.258	23.4007	23.1627
	0.164317	0.119379	O60826	O60826	Coiled-coil domain-containing protein 22	CCDC22			6	6	6	13.1	13.1	13.1	70.755	0	14.441	84930000	28	0.164317	0.770545	0.119379	0.43652	23.0095	22.7982	22.6799	22.2884	22.669	23.1721
	1.77461	-1.3085	Q86WR0;G3V121;B7Z2L8;E5RI21;Q0VGD4	Q86WR0;G3V121;B7Z2L8	Coiled-coil domain-containing protein 25	CCDC25			5	5	5	32.7	32.7	32.7	24.479	0	62.598	311380000	46	1.77461	0.179618	-1.3085	-3.95105	23.1975	22.94	23.7165	24.2079	25.0334	24.5382
	0.29728	0.300411	Q96A33;A0A087WYW6;J3QR89	Q96A33	Coiled-coil domain-containing protein 47	CCDC47			17	17	17	42.4	42.4	42.4	55.873	0	129.72	2682500000	225	0.29728	0.634445	0.300411	0.73275	25.0164	25.9534	26.2108	25.74	25.0814	25.458
	0.794816	-0.262239	Q4VC31;C9JQ41;H7C525;C9JBU9	Q4VC31;C9JQ41;H7C525	Coiled-coil domain-containing protein 58	CCDC58			8	8	8	64.6	64.6	64.6	16.62	0	86.87	1617200000	137	0.794816	0.335068	-0.262239	-1.72084	25.204	24.8116	24.9387	25.2917	25.0571	25.3923
	0.498584	-0.328227	Q9P031;F8VNY5	Q9P031	Thyroid transcription factor 1-associated protein 26	CCDC59			4	4	4	22	22	22	28.669	0.00018755	7.827	127110000	30	0.498584	0.474566	-0.328227	-1.14176	21.7648	22.5955	21.7861	22.374	22.5323	22.2248
	1.11677	0.446173	Q16204	Q16204	Coiled-coil domain-containing protein 6	CCDC6			11	11	11	27.8	27.8	27.8	53.29	0	84.196	806600000	130	1.11677	0.25337	0.446173	2.37476	24.4726	24.6751	24.6449	24.4994	23.9216	24.0331
	0.88612	1.4713	Q76M96;H7C5K4	Q76M96;H7C5K4	Coiled-coil domain-containing protein 80	CCDC80			9	9	9	15.9	15.9	15.9	108.17	0	28.409	114300000	29	0.88612	0.306495	1.4713	1.90172	21.6924	24.0442	23.8078	21.9532	21.3158	21.8616
	0.275	-0.166747	Q9H6F5;H0YG79	Q9H6F5	Coiled-coil domain-containing protein 86	CCDC86			6	6	6	20.8	20.8	20.8	40.235	0	22.754	285630000	57	0.275	0.654764	-0.166747	-0.685163	23.9906	23.8236	23.7616	24.144	23.5747	24.3573
	0.763603	-0.41073	Q3V6T2;A0A2R8Y7B1;A0A2U3TZV9;A0A2R8YG73;A0A2R8Y4W8;A0A2R8Y4X4;A0A2R8Y820;A0A2R8YCU9;A0A2R8Y885;H0Y470;H7C2C6;A0A2R8Y7D4;H0Y7U8;A0A2R8YDS8;A0A2R8YGU1;A0A2R8Y5D7;A0A087WXD9;A0A2R8YG52;H0Y7K3;A0A2R8Y6B2;A0A2R8Y7D9;A0A2R8Y4Z5;A0A2R8Y4C6;A0A2R8YCW0;A0A2R8Y802	Q3V6T2;A0A2R8Y7B1;A0A2U3TZV9;A0A2R8YG73;A0A2R8Y4W8;A0A2R8Y4X4;A0A2R8Y820;A0A2R8YCU9;A0A2R8Y885;H0Y470;H7C2C6;A0A2R8Y7D4;H0Y7U8;A0A2R8YDS8	Girdin	CCDC88A			23	23	23	16.6	16.6	16.6	216.04	0	48.533	302270000	104	0.763603	0.344798	-0.41073	-1.65954	22.9733	22.1602	22.4375	22.8756	22.8622	23.0654
	0.224947	-0.120612	Q567U6;F8W9X7;H7C050	Q567U6;F8W9X7	Coiled-coil domain-containing protein 93	CCDC93			7	7	7	14.3	14.3	14.3	73.197	0	17.287	105930000	39	0.224947	0.703871	-0.120612	-0.575572	22.7522	22.7744	22.5618	23.1948	22.5233	22.7322
	0.541389	-1.07827	Q9BW85;M0R2S3	Q9BW85;M0R2S3	Coiled-coil domain-containing protein 94	CCDC94			8	8	8	24.5	24.5	24.5	37.085	0	28.576	138660000	43	0.541389	0.448585	-1.07827	-1.22587	23.5259	21.1589	20.7039	22.7034	22.9005	23.0196
	1.2711	-1.33543	Q96F63	Q96F63	Coiled-coil domain-containing protein 97	CCDC97			5	5	5	12.5	12.5	12.5	38.946	0.00019227	8.5644	118390000	35	1.2711	0.228313	-1.33543	-2.70946	22.9241	21.7682	21.4556	23.3875	23.7445	23.0222
	1.34201	-2.10436	P14635;E9PC90;D6RHI0	P14635;E9PC90	G2/mitotic-specific cyclin-B1	CCNB1			7	7	6	20.3	20.3	17.3	48.337	0	48.675	517870000	118	1.34201	0.219341	-2.10436	-2.86936	23.7691	21.8304	21.3823	24.5065	24.3911	24.3973
	1.16009	-0.611348	O14618;J3KNF4;E9PP76;E9PK03	O14618;J3KNF4;E9PP76	Copper chaperone for superoxide dismutase;Superoxide dismutase [Cu-Zn]	CCS			7	7	7	32.1	32.1	32.1	29.04	0	13.574	203240000	48	1.16009	0.244972	-0.611348	-2.467	22.1532	22.904	22.636	23.0169	23.3985	23.1119
	0.784569	-0.242329	P78371;F5GWF6;F8VQ14	P78371;F5GWF6;F8VQ14	T-complex protein 1 subunit beta	CCT2			37	37	37	75.9	75.9	75.9	57.488	0	323.31	26121000000	1025	0.784569	0.337964	-0.242329	-1.70069	28.0404	27.917	28.2413	28.4003	28.096	28.4294
	1.35297	-0.241559	P49368;B4DUR8;Q5SZX6;E9PRC8;E9PQ35;Q5SZW8;E9PM09;Q5SZX9	P49368;B4DUR8	T-complex protein 1 subunit gamma	CCT3			41	41	41	68.3	68.3	68.3	60.533	0	323.31	36254000000	1594	1.35297	0.217565	-0.241559	-2.89446	28.3936	28.2621	28.2572	28.6867	28.4809	28.47
	0.728949	-0.198737	P50991	P50991	T-complex protein 1 subunit delta	CCT4			36	36	36	81.4	81.4	81.4	57.924	0	323.31	29707000000	1485	0.728949	0.357668	-0.198737	-1.59173	28.71	28.384	28.4309	28.7595	28.564	28.7975
	1.78107	-0.308717	P48643;B7ZAR1;E9PCA1;E7ENZ3;D6RIZ7;H0Y914	P48643;B7ZAR1;E9PCA1;E7ENZ3	T-complex protein 1 subunit epsilon	CCT5			45	45	45	78.7	78.7	78.7	59.67	0	323.31	29543000000	1371	1.78107	0.179618	-0.308717	-3.96881	29.0478	29.0086	28.9833	29.3698	29.174	29.422
	0.776917	-0.309086	P40227;J3KRI6	P40227	T-complex protein 1 subunit zeta	CCT6A			30	30	23	72.9	72.9	58.8	58.024	0	323.31	28308000000	1103	0.776917	0.340625	-0.309086	-1.68566	28.468	28.2668	28.0293	28.3155	28.6077	28.7681
	1.23714	-0.252841	Q99832;F8WAM2;F8WBP8;A0A0D9SG95	Q99832	T-complex protein 1 subunit eta	CCT7			36	36	36	67.2	67.2	67.2	59.366	0	323.31	19131000000	1125	1.23714	0.234015	-0.252841	-2.63431	27.7663	27.4639	27.6689	27.8267	27.881	27.9499
	0.643569	-0.193181	P50990;H7C4C8;H7C2U0	P50990	T-complex protein 1 subunit theta	CCT8			39	39	39	72.1	72.1	72.1	59.62	0	323.31	29218000000	1646	0.643569	0.394351	-0.193181	-1.42526	28.1789	27.935	27.967	28.1423	28.0773	28.4407
	0.355172	0.182032	P86791;P86790;F8WD66	P86791;P86790	Vacuolar fusion protein CCZ1 homolog;Vacuolar fusion protein CCZ1 homolog B	CCZ1;CCZ1B			8	8	8	21.6	21.6	21.6	55.866	0	23.787	236600000	49	0.355172	0.582919	0.182032	0.853669	24.005	23.4643	24.0217	23.4343	23.7164	23.7941
+	2.20343	2.89805	P41217;U3KQG5;F8WC99;F8W7G1;U3KQQ2	P41217;U3KQG5;F8WC99;F8W7G1	OX-2 membrane glycoprotein	CD200			4	4	4	27	27	27	31.264	0	144.33	617560000	50	2.20343	0.141257	2.89805	5.25872	23.8718	24.8614	23.8026	20.6647	21.0634	22.1137
	0.305983	0.404751	Q9Y5K6	Q9Y5K6	CD2-associated protein	CD2AP			20	20	20	36.5	36.5	36.5	71.45	0	111.59	1592200000	148	0.305983	0.627323	0.404751	0.751168	23.3244	24.2848	24.5167	23.1626	23.3246	24.4245
	1.45808	-0.984582	O95400	O95400	CD2 antigen cytoplasmic tail-binding protein 2	CD2BP2			10	10	10	23.5	23.5	23.5	37.646	0	38.14	227440000	55	1.45808	0.21132	-0.984582	-3.1406	23.2018	22.6432	22.5884	24.1501	23.3262	23.9108
+	3.50632	-0.854324	O15446	O15446	DNA-directed RNA polymerase I subunit RPA34	CD3EAP	+	NPC_HD_NPC_Ctrl	13	13	13	46.5	46.5	46.5	54.985	0	236.12	524270000	158	3.50632	0.0434552	-0.854324	-11.6371	21.5501	21.4555	21.7056	22.4226	22.4107	22.4409
	0.54101	1.22757	P13987;E9PNW4;A0A2U3TZL5;H0YET2	P13987;E9PNW4;A0A2U3TZL5;H0YET2	CD59 glycoprotein	CD59			2	2	2	18.8	18.8	18.8	14.177	0.00017331	5.8754	209580000	44	0.54101	0.448676	1.22757	1.22513	21.172	23.9146	24.2313	22.1284	21.3863	22.1205
	0.704534	1.49061	F8VV56;P08962;F8W022;F8VWK8;F8VNT9	F8VV56;P08962;F8W022;F8VWK8;F8VNT9	CD63 antigen;Tetraspanin	CD63			4	4	4	37.9	37.9	37.9	16.021	0	12.053	99479000	27	0.704534	0.368152	1.49061	1.54406	24.0365	24.5667	25.3768	23.8437	21.4182	24.2461
	0.00784932	0.0120627	P60033;E9PJK1;E9PRJ8;H0YDL9;H0YDJ9;E9PIF1;A6NMH8;E9PM31;H0YEE2	P60033;E9PJK1;E9PRJ8;H0YDL9;H0YDJ9;E9PIF1;A6NMH8	CD81 antigen;Tetraspanin	CD81			3	3	3	25	25	25	25.809	0	323.31	2140700000	111	0.00784932	0.98599	0.0120627	0.0238847	26.2996	27.1913	27.2742	26.9355	26.2091	27.5842
+	1.96109	3.75542	P21926;A6NNI4;A0A2R8Y478;G8JLH6;A0A087WU13	P21926;A6NNI4;A0A2R8Y478;G8JLH6	CD9 antigen;Tetraspanin	CD9			5	5	5	18.4	18.4	18.4	25.416	0	96.338	1966000000	140	1.96109	0.160969	3.75542	4.48625	23.0291	25.2289	25.1328	20.1717	21.56	20.3928
	1.48776	1.37149	P14209;A0A096LP69;A8MQT7	P14209;A0A096LP69	CD99 antigen	CD99			7	7	7	66.5	66.5	66.5	18.848	0	157.54	466780000	75	1.48776	0.210288	1.37149	3.21201	25.0206	25.785	25.7293	24.3419	23.4606	24.6179
	0.0342692	-0.0252546	Q8TCZ2;A0A0U1RQT8;H0Y4H3	Q8TCZ2;A0A0U1RQT8	CD99 antigen-like protein 2	CD99L2			3	3	3	19.1	19.1	19.1	27.986	0	44.314	154650000	24	0.0342692	0.94893	-0.0252546	-0.101383	23.5602	24.0438	23.7956	23.9476	23.4227	24.1051
	0.586713	-0.689448	O75794;X6RA30;X6RF82;H7BZW7;X6RKY7	O75794;X6RA30	Cell division cycle protein 123 homolog	CDC123			9	9	9	37.5	37.5	37.5	39.134	0	43.638	767630000	71	0.586713	0.423087	-0.689448	-1.31447	24.9747	23.6877	23.4444	24.9247	24.28	24.9705
	0.259276	0.141814	Q13042;Q5T8C6;A0A3B3ISD2	Q13042;Q5T8C6;A0A3B3ISD2	Cell division cycle protein 16 homolog	CDC16			14	14	14	30.6	30.6	30.6	71.655	0	56.581	640480000	114	0.259276	0.670665	0.141814	0.651162	24.2786	23.7319	24.2957	24.0356	23.735	24.1102
	0.790813	-0.903537	Q9UJX2;D6RBY8;D6RCF8;H0Y936	Q9UJX2	Cell division cycle protein 23 homolog	CDC23			9	9	9	18.8	18.8	18.8	68.833	0	28.612	88176000	23	0.790813	0.336033	-0.903537	-1.71297	22.4133	22.4826	21.3571	23.6298	22.3095	23.0243
	0.847259	-1.6929	P30307;A0A3B3IT42;D6RJC2;D6RD20;H0Y999	P30307;A0A3B3IT42;D6RJC2	M-phase inducer phosphatase 3	CDC25C			4	4	4	10.8	10.8	10.8	53.364	0	12.349	172070000	26	0.847259	0.318056	-1.6929	-1.8244	23.9989	20.8314	22.1791	24.185	23.7565	24.1466
	0.327529	-0.199797	P30260;G5EA36;I3L328;I3L394;I3L2Z8;I3L3H6;F6QPS0	P30260;G5EA36	Cell division cycle protein 27 homolog	CDC27			10	10	10	15.5	15.5	15.5	91.866	0	44.736	578630000	122	0.327529	0.609051	-0.199797	-0.796379	24.4424	23.796	23.9224	24.3877	23.9456	24.4269
	1.39447	-1.26097	P49427;U3KQP9;U3KQ77;U3KPV8	P49427;U3KQP9	Ubiquitin-conjugating enzyme E2 R1	CDC34			4	4	4	17.4	17.4	17.4	26.736	0	9.4169	313090000	45	1.39447	0.215445	-1.26097	-2.99044	23.5092	22.4913	23.3318	24.5417	23.8219	24.7515
	0.392468	-0.230618	Q16543;K7EQA9;K7EL68;K7EIU0	Q16543;K7EQA9;K7EL68	Hsp90 co-chaperone Cdc37;Hsp90 co-chaperone Cdc37, N-terminally processed	CDC37			8	8	4	30.4	30.4	16.4	44.468	0	191.73	3617600000	234	0.392468	0.555987	-0.230618	-0.929875	26.5805	27.3651	27.1181	27.4223	27.1245	27.2088
	1.25503	-0.375415	O60508;Q5SRN1	O60508;Q5SRN1	Pre-mRNA-processing factor 17	CDC40			18	18	18	42.3	42.3	42.3	65.521	0	67.291	546320000	114	1.25503	0.232749	-0.375415	-2.67378	23.2879	23.4516	23.7526	23.9244	23.8867	23.8072
	1.12225	0.998981	P60953;Q5JYX0;A0A590UJK8;A0A494C1M1;A0A494BZX6;A0A3B3IRV0;P17081;Q9H4E5;F8WET9;B1AH79;G3V4H1;G3V476	P60953;Q5JYX0;A0A590UJK8	Cell division control protein 42 homolog	CDC42			7	6	6	42.9	37.2	37.2	21.258	0	287.33	4413300000	266	1.12225	0.252648	0.998981	2.38636	26.4493	27.7081	27.5839	26.258	26.4539	26.0324
	0.318145	0.816795	Q5VT25;A0A0A0MRJ0;H0Y5V1;A0A0A0MRJ1;H0Y7V8;H0Y6V3;H0Y6R0	Q5VT25;A0A0A0MRJ0;H0Y5V1;A0A0A0MRJ1;H0Y7V8;H0Y6V3	Serine/threonine-protein kinase MRCK alpha;Non-specific serine/threonine protein kinase	CDC42BPA			13	12	12	9.2	8.7	8.7	197.3	0	33.642	167760000	38	0.318145	0.61697	0.816795	0.776751	21.0561	24.0429	24.0811	22.5031	22.6179	21.6088
	0.816998	-0.318481	Q9Y5S2;H0YLY0	Q9Y5S2;H0YLY0	Serine/threonine-protein kinase MRCK beta	CDC42BPB			16	16	15	11.7	11.7	11.2	194.31	0	42.731	302170000	73	0.816998	0.327122	-0.318481	-1.76455	23.1827	23.5962	23.6292	24.0063	23.6772	23.6799
	1.25603	2.33001	Q00587;B0QYC6;B0QYC7;B0QYC8	Q00587;B0QYC6;B0QYC7;B0QYC8	Cdc42 effector protein 1	CDC42EP1			2	2	2	8.2	8.2	8.2	40.294	0	10.592	169510000	16	1.25603	0.232668	2.33001	2.676	23.6006	24.9765	24.8811	22.5121	20.7175	23.2386
	1.70918	-1.77765	Q9H3Q1;J3KRZ9	Q9H3Q1;J3KRZ9	Cdc42 effector protein 4	CDC42EP4			2	2	2	11.2	11.2	11.2	37.979	0	9.6285	113260000	24	1.70918	0.183889	-1.77765	-3.7741	21.5127	22.5784	21.7043	23.3214	24.3829	23.4241
	0.567825	-0.388882	Q99459	Q99459	Cell division cycle 5-like protein	CDC5L			30	30	30	50.9	50.9	50.9	92.25	0	223.11	4177600000	524	0.567825	0.433332	-0.388882	-1.27759	26.1443	25.2392	25.3058	26.1285	25.8508	25.8766
	1.36751	-1.52182	O00311;B1AMW7	O00311	Cell division cycle 7-related protein kinase	CDC7			5	5	5	12.4	12.4	12.4	63.887	0	8.8781	54493000	18	1.36751	0.217195	-1.52182	-2.92791	21.3468	21.2746	19.9571	22.2274	22.0333	22.8833
	0.437151	-0.272385	Q6P1J9;A0A1B0GUB2;A0A3B3IRP5;A0A2R8YHB3;A0A2R8Y640;A0A3B3ISN2	Q6P1J9;A0A1B0GUB2;A0A3B3IRP5;A0A2R8YHB3	Parafibromin	CDC73			16	16	16	34.3	34.3	34.3	60.576	0	48.344	1072900000	235	0.437151	0.518853	-0.272385	-1.01984	24.9328	24.2864	24.0769	24.7472	24.5664	24.7997
	0.843036	-0.88394	Q96FF9;B5MBX0	Q96FF9;B5MBX0	Sororin	CDCA5			7	7	7	44.8	44.8	44.8	27.6	0	34.994	333240000	85	0.843036	0.31922	-0.88394	-1.81603	22.5844	21.8485	20.9782	22.4893	22.9734	22.6002
	0.74476	-1.26031	Q96GN5;C9IZR6;C9JFL7;C9J8L0	Q96GN5	Cell division cycle-associated 7-like protein	CDCA7L			10	10	10	23.1	23.1	23.1	52.206	0	61.132	635620000	64	0.74476	0.351305	-1.26031	-1.62264	21.9502	21.1452	19.7074	21.3834	22.7593	22.441
	0.897624	-1.55748	Q53HL2	Q53HL2	Borealin	CDCA8			12	12	12	60.7	60.7	60.7	31.323	0	63.772	711850000	94	0.897624	0.303759	-1.55748	-1.92471	23.5434	21.6042	21.2085	24.2963	23.0278	23.7044
	1.39108	1.97982	P55287;H3BUU9;H3BQH2;Q9ULB5;F5H5X9	P55287;H3BUU9	Cadherin-11	CDH11			12	12	11	20.9	20.9	19.5	87.964	0	150.64	439880000	61	1.39108	0.216171	1.97982	2.98253	24.3378	25.7775	25.6705	23.6025	22.3463	23.8974
	0.101438	-0.152055	P19022;C9J8J8;C9J126;C9JMH2;P55283;A0A0G2JRA4;A0A087WX99	P19022	Cadherin-2	CDH2			13	13	13	27.8	27.8	27.8	99.808	0	186.63	1142900000	136	0.101438	0.855622	-0.152055	-0.282322	24.6796	25.3432	25.3527	24.7151	26.2542	24.8623
	0.917377	-1.19892	P06493;A0A024QZP7;A0A087WZZ9;E5RIU6	P06493;A0A024QZP7;A0A087WZZ9;E5RIU6	Cyclin-dependent kinase 1	CDK1;CDC2			14	13	12	55.2	52.5	48.8	34.095	0	104.12	2844600000	196	0.917377	0.296927	-1.19892	-1.96431	26.7985	25.1902	25.1255	26.7563	26.5267	27.4279
	1.28854	-0.42974	Q9UQ88;Q5QPR3;Q5QPR4;Q5QPQ9;E9PFJ2;A0A087WYI9;A0A087X1I0;J3KS35;E7ESP2	Q9UQ88;Q5QPR3;Q5QPR4	Cyclin-dependent kinase 11A	CDK11A			18	18	2	25.9	25.9	3.3	91.361	0	64.336	916220000	133	1.28854	0.225584	-0.42974	-2.7484	24.4509	24.1623	23.9873	24.6184	24.4999	24.7714
	1.01771	-0.538722	P21127;A0A0D9SEI3;A0A0D9SER5;A0A0D9SEN2	P21127;A0A0D9SEI3;A0A0D9SER5;A0A0D9SEN2	Cyclin-dependent kinase 11B	CDK11B			18	2	2	23.9	1.6	1.6	92.619	0.00063542	4.042	252680000	23	1.01771	0.274716	-0.538722	-2.1682	24.2379	23.9791	23.4187	24.3149	24.4241	24.5129
	0.206649	-0.252754	Q9NYV4;J3QSD7;A0A590UJE9	Q9NYV4;J3QSD7	Cyclin-dependent kinase 12	CDK12			17	17	14	17.3	17.3	15.1	164.15	0	57.856	733940000	89	0.206649	0.721462	-0.252754	-0.534424	25.495	24.1613	24.5063	24.4679	25.2343	25.2186
	0.00755748	-0.00713666	Q14004;A0A2R8Y4Z0;A0A2R8YF61;A0A2R8Y7W5;A0A2R8YD28;A0A087X209;A0A2R8Y644;A0A2R8Y7Y0;A0A2R8YCQ1;Q9BVE2	Q14004;A0A2R8Y4Z0;A0A2R8YF61;A0A2R8Y7W5	Cyclin-dependent kinase 13	CDK13			11	8	8	12.6	10.4	10.4	164.92	0	36.472	124370000	34	0.00755748	0.986423	-0.00713666	-0.0230041	23.1317	22.1148	22.3851	22.5596	22.6527	22.4407
	0.496327	-0.63904	Q00536;E5RGN0;A0A087WZU2;H0YBX5;E5RJM2;E5RIY8;E5RIU4;H0YAZ9;H0YC36;H0YC60	Q00536;E5RGN0;A0A087WZU2	Cyclin-dependent kinase 16	CDK16			7	6	4	15.1	13.5	9.1	55.715	0	17.314	150910000	33	0.496327	0.476375	-0.63904	-1.13731	21.2704	22.4742	22.6205	22.1253	23.3873	22.7696
	0.269651	-0.160944	Q00537;F5H6Z0;Q96Q40;A0A2R8YEB7	Q00537;F5H6Z0	Cyclin-dependent kinase 17	CDK17			6	3	2	11.7	5.9	4.2	59.582	0.00018786	7.8699	126070000	26	0.269651	0.659865	-0.160944	-0.673636	22.384	22.3985	22.4094	22.6525	22.1056	22.9166
	0.696191	-1.29047	P24941;G3V5T9;E7ESI2;G3V317;K7EJ83	P24941;G3V5T9;E7ESI2	Cyclin-dependent kinase 2	CDK2			9	7	6	31.2	24.8	20.1	33.929	0	12.633	120030000	35	0.696191	0.372421	-1.29047	-1.52779	23.1381	21.911	20.3525	23.4636	22.6096	23.1998
	0.763465	-0.732733	Q00535	Q00535	Cyclin-dependent-like kinase 5	CDK5			10	9	9	38.4	35.6	35.6	33.304	0	29.439	507970000	75	0.763465	0.344798	-0.732733	-1.65927	24.7185	23.8025	23.3911	24.3615	25.0632	24.6857
+	3.70251	-3.82842	Q96SN8;A0A0A0MRG9;F8WCI3;B1AMJ5;F8WF55;Q5JTU8;C9K0C9;F8WBJ0	Q96SN8;A0A0A0MRG9;F8WCI3;B1AMJ5	CDK5 regulatory subunit-associated protein 2	CDK5RAP2	+	NPC_HD_NPC_Ctrl	9	9	9	6.7	6.7	6.7	215.04	0	12.817	298930000	31	3.70251	0.0355095	-3.82842	-13.0608	19.8476	20.7539	20.2324	24.3667	23.9837	23.9688
	0.793447	0.385841	Q96JB5;J3QQY1;J3QS62;J3QL86;J3QRM1;J3KRK4;J3KS63;J3KRI2;J3QL95;J3KTA5	Q96JB5;J3QQY1	CDK5 regulatory subunit-associated protein 3	CDK5RAP3			14	14	14	31.6	31.6	31.6	56.92	0	23.746	381590000	83	0.793447	0.335544	0.385841	1.71815	23.7027	24.091	24.1275	23.4904	23.9345	23.3388
	0.508741	-0.884015	Q00534	Q00534	Cyclin-dependent kinase 6	CDK6			10	9	9	36.5	34	34	36.938	0	36.014	206360000	45	0.508741	0.469315	-0.884015	-1.16177	25.2122	22.976	23.1607	24.7109	24.2034	25.0866
	1.53112	-0.669593	P50750;X6RE90	P50750	Cyclin-dependent kinase 9	CDK9			7	6	6	32.8	30.6	30.6	42.777	0	57.642	500970000	55	1.53112	0.204804	-0.669593	-3.3179	24.6588	24.2618	24.1062	24.8661	24.9264	25.243
	0.713936	-0.410035	Q5VV42	Q5VV42	Threonylcarbamoyladenosine tRNA methylthiotransferase	CDKAL1			18	18	18	42.7	42.7	42.7	65.111	0	94.212	593420000	117	0.713936	0.364077	-0.410035	-1.56241	23.0439	22.3811	22.4283	22.7296	23.1205	23.2332
+	1.98083	1.45871	P49918;A0A0G2JH30;A0A0G2JPX0	P49918;A0A0G2JH30;A0A0G2JPX0	Cyclin-dependent kinase inhibitor 1C	CDKN1C			3	3	3	12.3	12.3	12.3	32.177	0.00066545	4.9312	31986000	7	1.98083	0.160969	1.45871	4.54576	22.5386	22.8832	22.7843	21.872	20.8711	21.0868
	0.835138	-0.517775	Q9NXV6;J3KNE1;D6RGD2	Q9NXV6	CDKN2A-interacting protein	CDKN2AIP			11	11	11	32.8	32.8	32.8	61.124	0	73.437	528330000	107	0.835138	0.321038	-0.517775	-1.8004	24.1535	23.487	23.2108	24.0245	24.1258	24.2544
	1.48476	0.47221	Q9UKY7;H0Y8K3;D6R9V8;D6RFH2;D6RDN0;D6RAV0;D6R973	Q9UKY7;H0Y8K3;D6R9V8	Protein CDV3 homolog	CDV3			10	10	10	68.6	68.6	68.6	27.335	0	181.22	2748800000	291	1.48476	0.210288	0.47221	3.20476	27.0417	27.0555	26.7421	26.5766	26.262	26.5841
	0.525448	-0.712259	Q9Y232	Q9Y232	Chromodomain Y-like protein	CDYL			8	8	8	23.4	23.4	23.4	66.481	0	41.606	134400000	31	0.525448	0.457945	-0.712259	-1.19461	21.7124	23.614	23.2547	23.6816	23.3259	23.7103
	0.0675972	-0.0693398	Q03701;C9J9W7	Q03701	CCAAT/enhancer-binding protein zeta	CEBPZ			31	31	31	32.8	32.8	32.8	120.97	0	304.61	3456800000	389	0.0675972	0.902397	-0.0693398	-0.193685	23.7084	23.5019	23.4203	23.9762	22.918	23.9445
	0.398728	-1.3755	Q9BXW7	Q9BXW7	Cat eye syndrome critical region protein 5	CECR5			14	14	14	41.1	41.1	41.1	46.321	0	213.28	1724300000	139	0.398728	0.550893	-1.3755	-0.942559	25.5662	20.9796	24.8703	24.8001	25.7842	24.9583
	1.00738	-0.755524	G5EA30;Q92879;E9PKU1;E9PSH0;F5H0D8;E9PQK4;F5H4Y5;E9PKA1;F5H3J7	G5EA30;Q92879	CUGBP Elav-like family member 1	CELF1			16	16	14	35.4	35.4	31.3	55.142	0	138.57	2935600000	334	1.00738	0.27723	-0.755524	-2.14698	24.9177	24.7395	24.8931	24.9392	26.1094	25.7683
+	1.82315	-3.48357	E9PC62;A0A0J9YXJ0;O95319;V9GYD9;Q5VZZ6;A0A0J9YX66;A0A1B0GU44;A0A1B0GUN8;V9GY47;A0A0J9YXK1	E9PC62;A0A0J9YXJ0;O95319;V9GYD9;Q5VZZ6;A0A0J9YX66;A0A1B0GU44;A0A1B0GUN8	CUGBP Elav-like family member 2	CELF2			11	9	9	25.3	21.3	21.3	55.731	0	80.35	522470000	52	1.82315	0.176219	-3.48357	-4.08585	21.4036	21.5032	19.752	23.7468	25.6417	23.721
	0.353074	-0.511035	Q03188;H0Y8J2;H0Y9W1	Q03188;H0Y8J2	Centromere protein C	CENPC			10	10	10	15.7	15.7	15.7	106.83	0	15.135	144830000	40	0.353074	0.584664	-0.511035	-0.849346	22.7535	22.5315	21.2237	21.9972	23.2512	22.7934
	0.693738	0.904357	P49454;A0A087WTY4	P49454	Centromere protein F	CENPF			74	74	73	30	30	29.7	357.52	0	183.97	4607500000	313	0.693738	0.37379	0.904357	1.523	28.6614	29.4045	27.3943	27.7599	27.4622	27.525
+	2.44786	-1.91379	Q9H3R5;B3KVZ3;H0Y9E6	Q9H3R5;B3KVZ3;H0Y9E6	Centromere protein H	CENPH			8	8	8	34	34	34	28.481	0	21.693	230720000	48	2.44786	0.120969	-1.91379	-6.14073	22.1154	21.3647	22.0688	23.4709	23.6855	24.134
	1.37155	-0.362026	Q92674	Q92674	Centromere protein I	CENPI			2	2	2	3.7	3.7	3.7	86.719	0.00066567	4.9428	23989000	12	1.37155	0.217195	-0.362026	-2.93723	20.9056	21.2917	21.2563	21.5083	21.5191	21.5123
	0.898359	-2.23367	Q96H22;H3BMD5;H3BMC7	Q96H22	Centromere protein N	CENPN			5	5	5	19.8	19.8	19.8	39.554	0.00019231	8.5693	96220000	24	0.898359	0.30359	-2.23367	-1.92618	23.5418	20.4042	19.8156	23.609	23.5301	23.3236
+	2.64084	-4.23677	Q7L2Z9	Q7L2Z9	Centromere protein Q	CENPQ			4	4	4	22.8	22.8	22.8	30.595	0	19.178	131330000	28	2.64084	0.101264	-4.23677	-6.9217	20.5517	20.6509	20.2183	23.5724	24.961	25.5978
	0.0771464	-0.0580037	Q71F23;Q09GN1	Q71F23	Centromere protein U	CENPU			7	7	7	23.4	23.4	23.4	47.521	0	16.555	150630000	43	0.0771464	0.888443	-0.0580037	-0.21917	21.8605	22.0632	22.0709	21.5941	22.4763	22.0983
+	2.21996	-1.07693	Q7Z7K6	Q7Z7K6	Centromere protein V	CENPV			7	7	6	38.5	38.5	33.8	29.946	0	111.48	4344400000	155	2.21996	0.140445	-1.07693	-5.31491	27.7058	27.2597	27.3342	28.2308	28.7366	28.563
	0.604111	-0.850892	Q9UPN4;I3L2J8;I3L2X7;I3L316;I3L4M5	Q9UPN4;I3L2J8	Centrosomal protein of 131 kDa	CEP131			11	11	11	14.6	14.6	14.6	122.15	0	24.738	120210000	37	0.604111	0.414632	-0.850892	-1.3484	23.0363	20.8603	22.0641	22.9042	22.7492	22.86
	0.623267	-0.347129	Q66GS9	Q66GS9	Centrosomal protein of 135 kDa	CEP135			10	10	10	10.6	10.6	10.6	133.49	0	18.797	62862000	41	0.623267	0.404852	-0.347129	-1.38572	21.4184	20.7739	21.191	21.4796	21.1873	21.7579
	0.746929	0.215109	Q5SW79;H0Y2V6;H0Y4T4;E7EWM2;E7EMW0;Q96L14;E5RFU8;E5RJT5;E5RG47;E5RIH6;E5RGW7;H0YB66	Q5SW79;H0Y2V6	Centrosomal protein of 170 kDa	CEP170			28	28	28	28.7	28.7	28.7	175.29	0	159.53	1086200000	209	0.746929	0.351062	0.215109	1.62689	25.2481	25.3689	25.448	25.1128	25.3578	24.9491
	0.840947	-0.573859	Q5VT06;H0Y7F7;Q5T2X4	Q5VT06;H0Y7F7	Centrosome-associated protein 350	CEP350			7	7	7	2.6	2.6	2.6	350.93	0.00019361	8.7781	18146000	15	0.840947	0.319537	-0.573859	-1.81189	21.0111	20.5708	20.0916	21.4733	20.9171	21.0047
	0.13475	-0.107206	Q9BYV8;C9JXA0;F8WAV3;F8WF85;C9J6R3;C9J9X8;C9JCX6	Q9BYV8;C9JXA0	Centrosomal protein of 41 kDa	CEP41			4	4	4	16.1	16.1	16.1	41.368	0	11.567	29920000	13	0.13475	0.81212	-0.107206	-0.3655	22.1989	21.3069	21.9325	22.1441	21.9115	21.7043
+	3.38883	-1.76485	Q5JTW2;A0A2R8Y589;A0A2R8Y7U5;A8MST6;A0A2U3TZI9;A0A2R8Y5W6;A0A2R8Y432;A0A2R8YCP0;A0A2R8Y7A4;A0A2R8Y4C1;A0A2R8YFB0;A0A2R8Y7M8	Q5JTW2;A0A2R8Y589;A0A2R8Y7U5;A8MST6;A0A2U3TZI9;A0A2R8Y5W6;A0A2R8Y432;A0A2R8YCP0;A0A2R8Y7A4;A0A2R8Y4C1	Centrosomal protein of 78 kDa	CEP78	+	NPC_HD_NPC_Ctrl	7	7	7	13.8	13.8	13.8	76.396	0	13.983	47213000	14	3.38883	0.0451042	-1.76485	-10.8568	20.6247	20.8937	20.7404	22.7224	22.2432	22.5877
	0.42624	-0.520536	P41208	P41208	Centrin-2	CETN2			5	5	5	43	43	43	19.738	0	111.63	561730000	74	0.42624	0.527175	-0.520536	-0.997988	24.861	23.6364	24.0869	24.1658	25.444	24.5361
	1.01626	-2.04633	Q9Y6A4;H3BPA3	Q9Y6A4;H3BPA3	Cilia- and flagella-associated protein 20	CFAP20			3	3	3	12.4	12.4	12.4	22.774	0.0015988	2.7519	213960000	39	1.01626	0.274962	-2.04633	-2.1652	20.6738	23.2651	23.5123	24.0689	24.9795	24.5418
	1.11935	0.72288	Q96G28;B5MCA1;B5MC35;B5MD16	Q96G28;B5MCA1;B5MC35;B5MD16	Cilia- and flagella-associated protein 36	CFAP36			5	5	5	23.1	23.1	23.1	39.446	0.00019242	8.5817	71984000	23	1.11935	0.253195	0.72288	2.38022	22.1992	22.5574	22.3539	21.1858	22.169	21.587
	0.724622	-1.02838	Q9UEE9	Q9UEE9	Craniofacial development protein 1	CFDP1			3	3	3	11.4	11.4	11.4	33.592	0	12.749	683240000	72	0.724622	0.360115	-1.02838	-1.58327	25.9579	24.2138	23.9048	25.8021	25.4921	25.8675
	0.385827	-0.183554	P23528;G3V1A4;E9PK25;E9PP50;E9PQB7;E9PLJ3;E9PS23	P23528;G3V1A4;E9PK25;E9PP50;E9PQB7;E9PLJ3	Cofilin-1	CFL1			19	19	15	80.7	80.7	64.5	18.502	0	323.31	84983000000	1514	0.385827	0.561132	-0.183554	-0.916387	31.2519	31.102	30.8343	31.5608	31.1269	31.0512
	0.397592	0.141435	Q9Y281;F8WDN3;G3V2U0	Q9Y281	Cofilin-2	CFL2			11	7	7	68.7	52.4	52.4	18.736	0	159.6	1586400000	119	0.397592	0.551873	0.141435	0.940259	26.0936	26.1712	26.2617	25.8221	26.3047	25.9754
	0.203814	-0.283645	Q9UFW8;C9JUJ0	Q9UFW8	CGG triplet repeat-binding protein 1	CGGBP1			6	6	6	43.7	43.7	43.7	18.82	0	25.115	486490000	47	0.203814	0.72423	-0.283645	-0.527988	25.8113	24.2177	24.3816	24.9142	24.9	25.4474
	0.959794	-1.6719	Q13111;K7EPA1;K7EJF1	Q13111	Chromatin assembly factor 1 subunit A	CHAF1A			15	15	15	29.3	29.3	29.3	106.91	0	119.08	729610000	144	0.959794	0.285654	-1.6719	-2.04992	23.7989	21.0973	21.8572	24.0245	23.6559	24.0886
	1.16387	-1.2149	Q13112	Q13112	Chromatin assembly factor 1 subunit B	CHAF1B			12	12	12	29.3	29.3	29.3	61.492	0	35.632	413880000	88	1.16387	0.244883	-1.2149	-2.4751	23.3317	21.9666	21.8603	23.8196	23.3748	23.609
	1.02549	-0.618927	Q96JM3;S4R3K0;A0A2R8Y735;A0A2R8Y4S6	Q96JM3	Chromosome alignment-maintaining phosphoprotein 1	CHAMP1			24	24	24	33.9	33.9	33.9	89.098	0	91.953	2446800000	331	1.02549	0.273121	-0.618927	-2.18422	25.5812	24.8073	24.7034	25.7146	25.7047	25.5293
+	4.10771	-6.17377	Q9Y6H1;Q5T1J5	Q9Y6H1;Q5T1J5	Coiled-coil-helix-coiled-coil-helix domain-containing protein 2;Putative coiled-coil-helix-coiled-coil-helix domain-containing protein CHCHD2P9, mitochondrial	CHCHD2;CHCHD2P9	+	NPC_HD_NPC_Ctrl	5	5	5	41.7	41.7	41.7	15.512	0	57.535	731020000	14	4.10771	0.0339856	-6.17377	-16.5516	20.516	21.6482	20.9361	26.9675	27.5431	27.111
	1.45526	0.700706	Q9NX63;C9JRZ6;F8WAR4;A0A286YEX5	Q9NX63;C9JRZ6;F8WAR4	MICOS complex subunit MIC19	CHCHD3			14	14	14	62.6	62.6	62.6	26.152	0	54.505	1324900000	223	1.45526	0.211603	0.700706	3.13386	23.7602	24.4212	24.1472	23.274	23.3148	23.6377
	0.185867	-0.121	Q8N4Q1	Q8N4Q1	Mitochondrial intermembrane space import and assembly protein 40	CHCHD4			5	5	5	51.4	51.4	51.4	15.996	0	20.897	389360000	77	0.185867	0.743591	-0.121	-0.486866	23.4896	22.9721	23.4124	23.5652	23.0362	23.6357
	1.77261	-1.20895	O14646;H0Y8V4;A0A087WVF4	O14646	Chromodomain-helicase-DNA-binding protein 1	CHD1			24	24	20	17.8	17.8	15.4	196.69	0	90.611	921110000	203	1.77261	0.179618	-1.20895	-3.94558	23.3918	22.4002	22.7122	24.0169	23.902	24.2122
	0.875041	-1.36009	Q86WJ1;A0A0A0MRH8;A0A0A0MSH9;A0A494C1F7;A0A494C1P7;A0A494C179;A0A494C0F0;A0A494C0J6;A0A087WTM4	Q86WJ1;A0A0A0MRH8;A0A0A0MSH9;A0A494C1F7;A0A494C1P7;A0A494C179	Chromodomain-helicase-DNA-binding protein 1-like	CHD1L			12	12	12	16.1	16.1	16.1	101	0	24.701	242570000	61	0.875041	0.310475	-1.36009	-1.87962	20.4817	22.6502	22.2355	22.7214	23.6924	23.0338
	0.822672	-0.23026	O14647;A0A1B0GTU9;A0A0D9SEP7;A0A0D9SGK0;B7Z3I4;A0A0D9SFA3;A0A1B0GU59;A0A0D9SFV8;A0A1B0GTM9;A0A0D9SF92	O14647;A0A1B0GTU9	Chromodomain-helicase-DNA-binding protein 2	CHD2			15	11	11	10.1	7.9	7.9	211.34	0	29.35	263170000	66	0.822672	0.325396	-0.23026	-1.77575	23.0893	22.9842	23.2988	23.526	23.3203	23.2167
	0.301735	-0.492411	Q12873;A0A5F9ZHX5;H7C0J3;I3L229;H7C3H7	Q12873	Chromodomain-helicase-DNA-binding protein 3	CHD3			17	5	5	10	3.4	3.4	226.59	0	17.273	53029000	15	0.301735	0.630554	-0.492411	-0.74219	21.0649	22.3374	22.7785	23.2928	21.8392	22.5261
	1.13006	-0.733594	A0A2R8Y521;A0A2U3TZM0;A0A2R8YFK9;A0A2R8Y5J0;Q14839;A0A0C4DGG9;A0A2R8Y212;F5GWX5;A0A2R8Y425;A0A2R8YFD8;A0A2R8YDJ9;A0A2R8YD40;A0A2R8Y4X2;A0A2R8YDW2;A0A2R8YER1;A0A2R8Y8C1;A0A2R8Y445;A0A2R8Y5Z7;A0A2R8Y7M9;A0A2R8Y7I0;A0A2R8Y685;A0A2R8Y5M9;A0A2R8YE38;A0A2R8Y8B3;F5H6N4;A0A2R8Y7X1;A0A2R8Y6G9;F2Z2R5;A0A2R8Y795	A0A2R8Y521;A0A2U3TZM0;A0A2R8YFK9;A0A2R8Y5J0;Q14839;A0A0C4DGG9;A0A2R8Y212;F5GWX5;A0A2R8Y425;A0A2R8YFD8;A0A2R8YDJ9;A0A2R8YD40;A0A2R8Y4X2;A0A2R8YDW2;A0A2R8YER1;A0A2R8Y8C1;A0A2R8Y445;A0A2R8Y5Z7	Chromodomain-helicase-DNA-binding protein 4	CHD4			70	70	54	46.6	46.6	38.2	218.56	0	323.31	8961500000	1094	1.13006	0.251413	-0.733594	-2.40293	26.4755	25.5372	25.7105	26.8365	26.5859	26.5016
	1.14114	-2.14958	Q9P2D1	Q9P2D1	Chromodomain-helicase-DNA-binding protein 7	CHD7			33	33	25	14	14	11.1	335.92	0	73.734	1006100000	188	1.14114	0.248333	-2.14958	-2.4265	24.202	21.8158	21.7675	24.1167	25.407	24.7103
	1.3694	-1.47865	Q9HCK8;A0A2R8Y840;A0A2R8Y4P3;H0YJG4;A0A2R8Y808;A0A2R8YFT4;A0A2R8YFI9;G3V2T9	Q9HCK8;A0A2R8Y840;A0A2R8Y4P3;H0YJG4	Chromodomain-helicase-DNA-binding protein 8	CHD8			26	22	19	15	13.9	12.7	290.52	0	124.58	396240000	100	1.3694	0.217195	-1.47865	-2.93227	22.9924	21.2924	22.3428	23.5342	23.6683	23.8611
	1.10921	-1.66546	E7EPP6;O14757;E9PPA5;E9PKQ3;E9PRU7;E9PJI4	E7EPP6;O14757	Serine/threonine-protein kinase Chk1	CHEK1			11	11	11	27.8	27.8	27.8	55.517	0	27.872	264120000	65	1.10921	0.25337	-1.66546	-2.35878	23.6414	22.0888	21.4712	24.0086	23.6018	24.5875
	0.964141	-0.580065	Q8IWX8;J3QK89	Q8IWX8;J3QK89	Calcium homeostasis endoplasmic reticulum protein	CHERP			16	16	16	20.6	20.6	20.6	103.7	0	131.93	2109200000	228	0.964141	0.285526	-0.580065	-2.05874	26.175	25.317	25.4576	26.1074	26.1681	26.4143
	0.558429	0.316655	Q9BWS9;E9PPA0;H0YC89;E9PI70;E9PIP0;E9PRL3;E9PPH0;H0YDL6;H0YCC4;E9PKF1;H0YEA3	Q9BWS9;E9PPA0	Chitinase domain-containing protein 1	CHID1			8	8	8	27	27	27	44.94	0	37.83	662330000	66	0.558429	0.439166	0.316655	1.25923	25.2825	25.0798	25.4309	24.4944	25.2412	25.1077
	1.47749	-0.724092	Q9HD42;F8VUA2;F8VVT7;F5H875	Q9HD42;F8VUA2;F8VVT7	Charged multivesicular body protein 1a	CHMP1A			3	3	3	13.3	13.3	13.3	21.703	0.00033887	5.3067	217330000	44	1.47749	0.210288	-0.724092	-3.18721	24.0676	24.2594	24.6123	25.0024	25.3331	24.7761
	1.05313	-1.46079	Q9UQN3;C9J0A7;A0A087WW88	Q9UQN3;C9J0A7;A0A087WW88	Charged multivesicular body protein 2b	CHMP2B			5	4	4	14.6	14.6	14.6	23.906	0	18.17	181790000	46	1.05313	0.266817	-1.46079	-2.2414	20.64	22.6911	22.2357	23.6828	23.0171	23.2493
	0.691337	-0.41957	Q9Y3E7;A0A140T963	Q9Y3E7	Charged multivesicular body protein 3	CHMP3			5	5	5	16.7	16.7	16.7	25.073	0.0003413	5.5066	158730000	27	0.691337	0.37399	-0.41957	-1.51832	22.8441	23.5135	23.1325	23.1893	23.7681	23.7914
	0.0652472	0.0466398	Q9H444	Q9H444	Charged multivesicular body protein 4b	CHMP4B			9	9	9	43.3	43.3	43.3	24.95	0	238.82	1275800000	125	0.0652472	0.904951	0.0466398	0.187352	25.5524	25.8409	25.5807	25.2879	26.0597	25.4865
	0.641304	0.245857	Q9NZZ3	Q9NZZ3	Charged multivesicular body protein 5	CHMP5			8	8	8	35.2	35.2	35.2	24.57	0	51.359	793460000	81	0.641304	0.394824	0.245857	1.42085	26.0632	25.8106	25.5262	25.495	25.4612	25.7062
	0.870786	-0.39993	Q8WUX9;E5RFR8;E5RJI3;E5RIU9	Q8WUX9	Charged multivesicular body protein 7	CHMP7			5	5	5	15.2	15.2	15.2	50.91	0	15.068	113750000	32	0.870786	0.312685	-0.39993	-1.87115	22.6217	23.0548	22.8635	23.2237	22.9588	23.5573
	1.32854	-1.53437	P15882;F8W6K2;A0A494C1R0;B8ZZ96;C9J3V9;C9JR98;A0A494C0C9;A0A494C1M7;C9J3G1;A0A494C047;A0A494C1H3;A0A494C072;A0A494C1D3;A0A494C0V1;C9J1N1	P15882;F8W6K2;A0A494C1R0;B8ZZ96;C9J3V9;C9JR98;A0A494C0C9;A0A494C1M7;C9J3G1;A0A494C047	N-chimaerin	CHN1			6	6	6	16.3	16.3	16.3	53.172	0	67.446	108840000	17	1.32854	0.220664	-1.53437	-2.83867	21.7642	21.0554	21.529	22.4484	23.9804	22.5229
	0.236182	0.045845	Q9UHD1;E9PPQ5;E9PIZ4;E9PSD5;E9PHZ2;E9PL00	Q9UHD1;E9PPQ5	Cysteine and histidine-rich domain-containing protein 1	CHORDC1			11	11	11	52.4	52.4	52.4	37.489	0	208.72	2587100000	243	0.236182	0.692295	0.045845	0.60053	25.553	25.5048	25.5996	25.3674	25.5497	25.6028
	0.962591	1.20861	Q99653;H0YNG9;H0YKE7;F5GX29;H0YLY7;H0YLX1	Q99653;H0YNG9;H0YKE7;F5GX29;H0YLY7	Calcineurin B homologous protein 1	CHP1			6	6	6	35.9	35.9	35.9	22.456	0.00018727	7.7708	69394000	20	0.962591	0.285526	1.20861	2.0556	22.7768	22.5245	22.4519	22.4318	20.4335	21.2621
	1.10974	-1.49202	Q9NRG0;E5RGS9	Q9NRG0;E5RGS9	Chromatin accessibility complex protein 1	CHRAC1			3	3	3	31.3	31.3	31.3	14.71	0	33.676	111060000	26	1.10974	0.25337	-1.49202	-2.35991	21.2526	22.9366	21.8283	22.7508	24.0907	23.652
	1.37421	-0.716312	Q9Y3Y2;X6R700;A0A087X1B7;Q5T7Y7	Q9Y3Y2;X6R700;A0A087X1B7	Chromatin target of PRMT1 protein	CHTOP			7	7	7	33.5	33.5	33.5	26.396	0	71.147	1012400000	149	1.37421	0.217195	-0.716312	-2.94338	25.8998	25.5532	25.3908	26.358	26.6483	25.9864
	0.968152	0.55696	O76071	O76071	Probable cytosolic iron-sulfur protein assembly protein CIAO1	CIAO1			8	8	8	37.8	37.8	37.8	37.84	0	43.075	183580000	44	0.968152	0.284418	0.55696	2.06689	23.5025	23.4691	23.3539	23.4145	22.657	22.5831
	1.17786	-0.802641	Q6FI81;H3BV90;H3BT65;H3BUG4;H3BQ23;H3BPG7;H3BTZ8	Q6FI81;H3BV90;H3BT65;H3BUG4	Anamorsin	CIAPIN1			10	10	10	46.2	46.2	46.2	33.582	0	36.401	1365500000	159	1.17786	0.242458	-0.802641	-2.50521	25.0282	24.3795	24.026	25.2727	25.5071	25.0619
	1.2685	0.815381	Q96RK0;A0A0A0MQR4;I3L2J0	Q96RK0;A0A0A0MQR4;I3L2J0	Protein capicua homolog	CIC			3	3	3	2.8	2.8	2.8	163.82	0.00018242	7.1768	34550000	14	1.2685	0.229036	0.815381	2.70367	22.2954	21.5116	21.993	21.4867	20.8128	21.0544
	0.335771	-0.270938	Q86X95;H3BLY3	Q86X95	Corepressor interacting with RBPJ 1	CIR1			3	3	3	8.9	8.9	8.9	52.313	0.0007697	3.5331	30484000	7	0.335771	0.601232	-0.270938	-0.813541	21.7146	20.7233	21.7279	21.6293	21.6703	21.679
	0.038141	-0.0441386	Q14011;K7ENX8;K7ELV6;K7EJV5;K7ELT6;K7EJV1;K7EMY9;K7EPM4;K7ER40;K7EQR7;D6W5Y5;K7EQX4;K7ENN6;K7EIF7;K7EQL0	Q14011;K7ENX8;K7ELV6;K7EJV5;K7ELT6;K7EJV1;K7EMY9;K7EPM4;K7ER40;K7EQR7;D6W5Y5	Cold-inducible RNA-binding protein	CIRBP			5	5	5	38.4	38.4	38.4	18.648	0	323.31	2837800000	166	0.038141	0.943146	-0.0441386	-0.112397	27.5546	26.3958	26.4482	27.0052	26.8845	26.6414
	0.864426	-0.768451	Q969X6;H3BSH7;A0A0J9YWM9;A0A0J9YXV4;A0A0J9YWK2;H3BPD7;J3KSI1;H3BRM8;I3L4T9;A0A0J9YX18;J3KTR0;A0A0J9YXZ9;J3KSE6	Q969X6;H3BSH7;A0A0J9YWM9;A0A0J9YXV4	Cirhin	CIRH1A			16	16	16	31.9	31.9	31.9	76.889	0	88.971	762560000	123	0.864426	0.31424	-0.768451	-1.85849	24.031	22.97	22.8899	24.4432	23.889	23.8641
	1.3577	-1.08801	Q9NZ45	Q9NZ45	CDGSH iron-sulfur domain-containing protein 1	CISD1			4	4	4	44.4	44.4	44.4	12.199	0	88.895	1984400000	176	1.3577	0.217275	-1.08801	-2.90531	24.4531	23.6404	24.0127	24.6467	25.653	25.0705
	0.439835	0.224181	Q8N5K1;D6RCF4;A0A2R8Y540;I3L1N9	Q8N5K1;D6RCF4	CDGSH iron-sulfur domain-containing protein 2	CISD2			4	4	4	32.6	32.6	32.6	15.278	0	105.09	1997600000	164	0.439835	0.517955	0.224181	1.0252	24.9838	24.835	25.2024	24.4874	25.1399	24.7213
	0.786888	-1.51326	O14578;H7BYJ3;H0YGG8;F5H4K4	O14578;H7BYJ3	Citron Rho-interacting kinase	CIT			16	16	16	9.6	9.6	9.6	231.43	0	46.012	239570000	68	0.786888	0.337592	-1.51326	-1.70525	23.0769	20.5818	21.2346	23.7147	22.1927	23.5258
	0.589739	-0.841009	F5H2X7;Q9ULV3;H0Y5D5;A0A494C0L7;Q9BTG3;Q5SYW2;A0A0U1RQR2	F5H2X7;Q9ULV3;H0Y5D5;A0A494C0L7;Q9BTG3;Q5SYW2	Cip1-interacting zinc finger protein	CIZ1			9	9	9	15.7	15.7	15.7	106.3	0	25.522	99133000	29	0.589739	0.421559	-0.841009	-1.32037	23.3027	21.8817	21.7286	23.7538	22.4098	23.2724
+	2.77414	-1.59996	Q8WWK9	Q8WWK9	Cytoskeleton-associated protein 2	CKAP2			7	7	7	12.3	12.3	12.3	76.986	0	48.517	127820000	33	2.77414	0.0892146	-1.59996	-7.51031	20.9746	21.0755	21.6416	22.8369	22.9101	22.7445
	1.72661	1.88652	Q07065	Q07065	Cytoskeleton-associated protein 4	CKAP4			46	46	46	68.1	68.1	68.1	66.022	0	323.31	15985000000	829	1.72661	0.183889	1.88652	3.82072	27.8418	29.2531	29.3525	27.0337	26.7811	26.973
	1.40763	-0.669481	Q14008;H0YDX5;E9PQH5;H0YCF6;H0YEK7	Q14008	Cytoskeleton-associated protein 5	CKAP5			76	76	76	42.8	42.8	42.8	225.49	0	323.31	11171000000	1265	1.40763	0.214563	-0.669481	-3.02118	26.3349	25.9066	25.8834	26.5715	27.0418	26.52
	0.917765	-4.25498	P12277;G3V4N7;H0YJG0;G3V461;P06732;H0YJK0	P12277;G3V4N7	Creatine kinase B-type	CKB			28	28	28	84.8	84.8	84.8	42.644	0	323.31	32189000000	794	0.917765	0.296927	-4.25498	-1.96509	28.4728	23.5414	22.5693	27.5809	31.3933	28.3744
	1.03859	-0.656887	P33552	P33552	Cyclin-dependent kinases regulatory subunit 2	CKS2			2	2	2	24.1	24.1	24.1	9.8602	0.0024213	2.4551	23794000	16	1.03859	0.271616	-0.656887	-2.21126	20.5578	20.2939	21.0259	21.6946	21.0893	21.0644
	1.10206	-0.611029	Q7Z460;F8WA11;H0Y5T1;C9J151;C9JP76	Q7Z460;F8WA11;H0Y5T1	CLIP-associating protein 1	CLASP1			32	32	29	27.6	27.6	25.2	169.45	0	200.16	1477800000	277	1.10206	0.255358	-0.611029	-2.34372	25.2091	24.6748	24.3214	25.2867	25.4149	25.3367
	0.356405	-0.251909	E7ERI8;E7EW49;A0A0U1RQI6;H7C4M5	E7ERI8;E7EW49;A0A0U1RQI6		CLASP2			21	18	2	19	16.6	2.8	165.63	0	45.214	215610000	74	0.356405	0.58285	-0.251909	-0.856207	23.1534	22.9947	22.8428	22.8296	23.7806	23.1363
	0.659288	-1.5301	O14967;D6RAZ4	O14967	Calmegin	CLGN			11	10	10	28.4	27	27	70.038	0	65.503	297590000	55	0.659288	0.387979	-1.5301	-1.45588	23.882	23.5784	20.8222	24.6353	24.7375	23.5001
	2.00575	0.666733	O00299	O00299	Chloride intracellular channel protein 1	CLIC1			16	16	16	86.7	86.7	86.7	26.922	0	323.31	16627000000	678	2.00575	0.160077	0.666733	4.62172	28.6232	29.067	28.8475	28.0469	28.2536	28.2369
	1.89505	0.713531	Q9Y696;O15247;A6PVS0	Q9Y696	Chloride intracellular channel protein 4	CLIC4			19	19	18	83.4	83.4	80.2	28.772	0	323.31	10177000000	764	1.89505	0.168318	0.713531	4.29124	27.8736	28.133	27.9916	27.1641	27.5812	27.1123
	1.4051	0.535514	Q14677;H0YD52	Q14677	Clathrin interactor 1	CLINT1			13	13	13	27.5	27.5	27.5	68.259	0	81.873	1304700000	218	1.4051	0.214682	0.535514	3.01526	24.3729	24.7742	24.9416	24.1806	24.0564	24.2453
	0.177671	0.342925	P30622;F5H0N7;A0A3B3ITA2;F5H6A0	P30622;F5H0N7;A0A3B3ITA2;F5H6A0	CAP-Gly domain-containing linker protein 1	CLIP1			29	29	4	22.6	22.6	2.6	162.24	0	84.082	829880000	146	0.177671	0.754722	0.342925	0.467847	23.271	25.3062	25.3162	23.7556	24.6619	24.4471
	0.860725	-2.919	Q9UDT6	Q9UDT6	CAP-Gly domain-containing linker protein 2	CLIP2			10	8	8	12	9.5	9.5	115.84	0	16.704	400980000	27	0.860725	0.315571	-2.919	-1.85113	23.807	19.7135	24.4146	24.857	26.6572	25.178
	0.958201	0.90951	O75503;A0A1B0GWI2;A0A087WZY0;A0A1B0GTR6;A0A1B0GWJ7;A0A1C7CYZ2;A0A1B0GTV7;A0A1B0GUE8;A0A1B0GV94	O75503;A0A1B0GWI2;A0A087WZY0;A0A1B0GTR6;A0A1B0GWJ7;A0A1C7CYZ2;A0A1B0GTV7;A0A1B0GUE8;A0A1B0GV94	Ceroid-lipofuscinosis neuronal protein 5	CLN5			4	4	4	11.2	11.2	11.2	41.496	0.00018457	7.4323	67575000	23	0.958201	0.285694	0.90951	2.04669	22.5927	22.8378	23.1093	22.3397	21.1001	22.3715
	0.949589	-2.82098	P54105;E9PJF4;E9PMI6;J3KN38;E9PQ83	P54105;E9PJF4;E9PMI6;J3KN38;E9PQ83	Methylosome subunit pICln	CLNS1A			4	4	4	27.8	27.8	27.8	26.215	0.00019011	8.2144	448410000	35	0.949589	0.287349	-2.82098	-2.02925	24.9421	22.0878	20.7367	24.1543	26.1125	25.9627
	0.359225	-0.355851	Q9H078;A0A2U3TZY2;H0YGM0;A0A2R8Y602;F5H392;F5H7A5;A0A2R8YDH5;A0A2R8Y6R5	Q9H078;A0A2U3TZY2;H0YGM0;A0A2R8Y602	Caseinolytic peptidase B protein homolog	CLPB			8	8	8	14.4	14.4	14.4	78.728	0	17.995	279650000	49	0.359225	0.581398	-0.355851	-0.862008	24.4463	23.1785	23.5539	23.7423	24.2282	24.2758
	0.304057	0.195285	Q16740;M0R208	Q16740;M0R208	ATP-dependent Clp protease proteolytic subunit, mitochondrial;ATP-dependent Clp protease proteolytic subunit	CLPP			7	7	7	31	31	31	30.18	0	40.498	599680000	86	0.304057	0.628485	0.195285	0.7471	23.7929	24.5764	24.3012	23.9458	24.2741	23.8648
	0.173747	0.250634	O96005;K7EQQ1	O96005	Cleft lip and palate transmembrane protein 1	CLPTM1			5	5	5	12.1	12.1	12.1	76.096	0	50.509	245820000	54	0.173747	0.759964	0.250634	0.458687	23.3469	24.1568	23.79	24.2139	22.5608	23.7672
	0.994264	-0.469463	O76031;H0YM48;H0YK07	O76031	ATP-dependent Clp protease ATP-binding subunit clpX-like, mitochondrial	CLPX			22	22	22	48.5	48.5	48.5	69.223	0	147.62	1894100000	232	0.994264	0.278674	-0.469463	-2.12011	24.2185	23.8402	24.2898	24.6755	24.2531	24.8281
	0.0011368	0.00210317	P09496;C9J8P9;F8WF69	P09496;C9J8P9	Clathrin light chain A	CLTA			5	5	5	12.5	12.5	12.5	27.076	0	113.27	2322900000	159	0.0011368	0.997928	0.00210317	0.00348555	25.8381	27.4852	27.7406	26.8338	27.1248	27.0989
	0.906054	1.04753	P09497;D6RJD1	P09497;D6RJD1	Clathrin light chain B	CLTB			5	5	5	18.3	18.3	18.3	25.19	0	13.235	313840000	56	0.906054	0.301156	1.04753	1.94159	23.0484	24.5762	24.6844	23.2657	23.0059	22.8948
	0.650119	0.365082	Q00610;A0A087WVQ6;J3KS13;K7EJJ5;J3KRF5;J3KSQ2;J3QL20;F5H5N6	Q00610;A0A087WVQ6	Clathrin heavy chain 1;Clathrin heavy chain	CLTC			67	67	57	45.6	45.6	40.6	191.61	0	323.31	21287000000	1326	0.650119	0.390856	0.365082	1.43802	27.8699	28.4778	28.314	28.2013	27.6137	27.7514
	1.12857	1.90954	P10909;H0YAS8;H0YC35;E5RG36;E5RGB0;E5RH61;E5RJZ5;E7ERK6;E7ETB4;H0YLK8	P10909;H0YAS8	Clusterin;Clusterin beta chain;Clusterin alpha chain	CLU			8	8	8	21.8	21.8	21.8	52.494	0	26.546	917080000	78	1.12857	0.251413	1.90954	2.39976	23.2091	23.9104	24.4456	22.6934	20.5249	22.6182
	0.558495	-0.679152	A0A494C0R8;K7EIG1;O75153;I3L2B0;I3L4B5	A0A494C0R8;K7EIG1;O75153;I3L2B0	Clustered mitochondria protein homolog	CLUH			14	14	13	16.2	16.2	15.7	150.46	0	67.574	372320000	108	0.558495	0.439166	-0.679152	-1.25936	23.6182	22.2989	22.5813	23.4831	22.9024	24.1504
	0.321723	-0.282876	Q8N0X4;Q5JVC0;Q5JVC2;Q5JVB9;Q5JVC1	Q8N0X4	Citrate lyase subunit beta-like protein, mitochondrial	CLYBL			9	9	9	40	40	40	37.359	0	95.257	195810000	47	0.321723	0.614108	-0.282876	-0.784247	21.9574	21.9161	21.0446	21.8395	22.3092	21.618
	0.582343	0.349647	Q8NFW8;F5H296;F5GYM0	Q8NFW8	N-acylneuraminate cytidylyltransferase	CMAS			11	11	11	34.1	34.1	34.1	48.379	0	132.16	589030000	98	0.582343	0.424908	0.349647	1.30594	24.1665	24.4273	24.3927	23.9472	24.4359	23.5545
	0.91846	-1.18983	Q96DG6	Q96DG6	Carboxymethylenebutenolidase homolog	CMBL			5	5	5	18.4	18.4	18.4	28.048	0	22.773	220980000	34	0.91846	0.296866	-1.18983	-1.96649	22.9345	22.7539	22.5241	23.5426	25.0918	23.1476
	0.0402926	0.0840155	P30085;Q5T0D2;A0A494BXC7	P30085;Q5T0D2	UMP-CMP kinase	CMPK1			8	8	8	50.5	50.5	50.5	22.222	0	80.164	999620000	92	0.0402926	0.940227	0.0840155	0.118483	24.4559	26.357	26.0969	25.2925	26.3113	25.0539
	0.824171	-0.550959	Q9BQ75;C9J384;H7C515	Q9BQ75;C9J384	Protein CMSS1	CMSS1			8	8	8	32.3	32.3	32.3	31.884	0	14.13	727250000	62	0.824171	0.324766	-0.550959	-1.77871	24.5564	24.1968	23.6836	25.0512	24.4864	24.552
	0.221163	-0.173191	Q8N1G2;H0Y4T0;Q5T7F5	Q8N1G2	Cap-specific mRNA (nucleoside-2-O-)-methyltransferase 1	CMTR1			7	7	7	12.7	12.7	12.7	95.32	0	27.738	191910000	31	0.221163	0.707487	-0.173191	-0.567115	24.0322	23.0278	23.2461	23.5837	23.6361	23.6058
	0.234128	-0.186551	P62633	P62633	Cellular nucleic acid-binding protein	CNBP			7	7	7	41.2	41.2	41.2	19.463	0	23.736	888740000	176	0.234128	0.693727	-0.186551	-0.595984	23.8412	24.7311	24.5648	24.7504	24.2623	24.6842
	0.61936	-0.500742	Q96KP4;J3QKT2;A0A087WYZ1;J3KSV5;J3QRD0;J3QKQ0;J3QLU1;J3QR27;J3QRA8;J3QL02;J3QQN6;A0A087WVS2;J3KRD5;J3QRH4;J3KSS4;J3KRJ8;J3QRP4	Q96KP4	Cytosolic non-specific dipeptidase	CNDP2			30	30	30	75.8	75.8	75.8	52.878	0	323.31	7033600000	601	0.61936	0.406002	-0.500742	-1.37811	27.0447	26.0047	26.0681	26.6421	27.1157	26.8618
	1.36041	3.09509	P51911;B7Z7E1;K7EQ72;K7ER02;K7ENC5;K7ERK4;K7ESJ2	P51911;B7Z7E1;K7EQ72	Calponin-1;Calponin	CNN1			11	10	10	51.9	49.5	49.5	33.17	0	92.124	783260000	126	1.36041	0.217195	3.09509	2.91154	24.3176	25.4137	25.1862	22.2321	19.9792	23.4209
	0.640322	1.01861	Q99439;B4DDF4;B4DUT8;A0A087X271;A0A087X1X5;K7ES69;H3BQH0;A0A087WV51;U3KPS3	Q99439;B4DDF4;B4DUT8;A0A087X271;A0A087X1X5	Calponin-2;Calponin	CNN2			16	15	5	70.2	66.7	27.2	33.697	0	323.31	13584000000	684	0.640322	0.394951	1.01861	1.41894	27.9929	27.9959	27.9703	27.8217	25.5414	27.5402
	0.78606	0.386096	Q15417;E9PDU6	Q15417;E9PDU6	Calponin-3;Calponin	CNN3			16	16	14	59.3	59.3	53.8	36.413	0	323.31	17091000000	692	0.78606	0.337592	0.386096	1.70362	28.9111	29.3828	29.3295	29.1316	28.543	28.7905
	0.975001	-0.44028	A5YKK6;H3BVC9;H3BNB1;H3BTH2;H3BR89;H3BMH0;H3BT18;H3BU44;H3BMZ2	A5YKK6	CCR4-NOT transcription complex subunit 1	CNOT1			43	43	43	23.9	23.9	23.9	266.94	0	323.31	1673600000	430	0.975001	0.282467	-0.44028	-2.08082	24.4087	23.8912	23.769	24.4228	24.6167	24.3501
	1.96157	-0.692053	Q9H9A5;E9PCN5;H7C0K1;H7C1X9	Q9H9A5;E9PCN5	CCR4-NOT transcription complex subunit 10	CNOT10			9	9	9	17.5	17.5	17.5	82.309	0	46.502	495850000	66	1.96157	0.160969	-0.692053	-4.48767	24.2493	24.5463	24.2055	25.2256	24.8421	25.0097
	1.33627	-2.00411	Q9UKZ1;H7C0C7	Q9UKZ1	CCR4-NOT transcription complex subunit 11	CNOT11			3	3	3	10.8	10.8	10.8	55.215	0	9.0289	108080000	13	1.33627	0.219658	-2.00411	-2.85626	23.2777	21.8883	20.8995	23.8913	23.9032	24.2832
	0.549365	-0.323032	O75175;B7Z6J7;H7C148;A0A2R8Y7Z8;H7C3F5;A0A2H2FJL5;A0A2R8Y4W0;H0Y5X7;A0A0G2JNJ7;A0A2R8Y6N5;H7C5J4;A0A0G2JPP0;A0A2R8Y691	O75175;B7Z6J7;H7C148;A0A2R8Y7Z8	CCR4-NOT transcription complex subunit 3	CNOT3			11	11	11	19.5	19.5	19.5	81.871	0	32.916	628740000	111	0.549365	0.445309	-0.323032	-1.24149	24.7895	24.0127	24.3568	24.4962	24.6837	24.9483
	0.376041	-0.0814514	P09543;K7ERC4;K7EN66;C9K0L8;K7ERZ0	P09543	2,3-cyclic-nucleotide 3-phosphodiesterase	CNP			16	16	16	40.4	40.4	40.4	47.578	0	208.65	2522300000	252	0.376041	0.56904	-0.0814514	-0.89645	25.4486	25.4434	25.6288	25.4763	25.5796	25.7093
	0.790587	0.439631	F8W031;F8VXJ7;F8W1K5;F8VP03;H0YIH9;F8W1U5	F8W031;F8VXJ7;F8W1K5		CNPY2			10	9	0	34.2	30.8	0	29.224	0	132.98	885140000	104	0.790587	0.336033	0.439631	1.71252	25.1338	24.9995	25.4712	24.6799	25.1684	24.4373
	0.186606	0.152513	Q9BT09;A0A0C4DFY8	Q9BT09	Protein canopy homolog 3	CNPY3			9	9	9	37.4	37.4	37.4	30.748	0	289.9	1808300000	165	0.186606	0.743454	0.152513	0.488573	24.4278	25.3279	25.266	24.7792	25.0804	24.7047
	1.00428	-0.906373	Q9GZY4;C9J6J1;C9JA07	Q9GZY4;C9J6J1;C9JA07	Cytochrome c oxidase assembly factor 1 homolog	COA1			3	3	3	33.6	33.6	33.6	16.694	0	9.7989	121610000	24	1.00428	0.277697	-0.906373	-2.14062	21.613	20.8069	22.105	22.0603	22.4727	22.7109
	0.650113	-0.889582	Q5JTJ3	Q5JTJ3	Cytochrome c oxidase assembly factor 6 homolog	COA6			5	5	5	35.2	35.2	35.2	14.116	0	19.673	199840000	41	0.650113	0.390856	-0.889582	-1.43801	21.6358	23.2929	23.6318	23.748	23.8257	23.6556
	0.273999	0.251572	Q96BR5	Q96BR5	Cytochrome c oxidase assembly factor 7	COA7			8	8	8	49.4	49.4	49.4	25.709	0	24.734	301060000	64	0.273999	0.655749	0.251572	0.683008	24.091	23.1091	23.1091	22.8831	23.2039	23.4675
+	2.04252	3.34136	Q53SF7;A0A0X1KG75;A0A0D9SG04;A0A590PXD8;A0A0B4J1Z0;H7C1G2;C9J8C4;C9JWZ0;C9JAU3;C9J5Y6;C9JK90;F8WEK0	Q53SF7;A0A0X1KG75;A0A0D9SG04;A0A590PXD8	Cordon-bleu protein-like 1	COBLL1			31	31	31	42.5	42.5	42.5	123.87	0	142.72	388020000	68	2.04252	0.156441	3.34136	4.73547	23.0114	24.8352	25.1745	21.0642	21.3366	20.5962
+	2.97345	0.743369	Q8WTW3;A0A087WVI0;E9PBL8;J3QKY9;J3QLT5	Q8WTW3;A0A087WVI0;E9PBL8	Conserved oligomeric Golgi complex subunit 1	COG1			10	10	10	11.7	11.7	11.7	108.98	0	36.884	163590000	51	2.97345	0.0761133	0.743369	8.47384	22.9806	22.9015	22.9251	22.3481	22.1716	22.0574
	0.191603	0.125321	Q14746;B7Z2Y2;V9GY21	Q14746;B7Z2Y2	Conserved oligomeric Golgi complex subunit 2	COG2			18	18	18	31.3	31.3	31.3	83.207	0	68.692	479750000	95	0.191603	0.738117	0.125321	0.500084	23.4201	23.7476	24.1984	23.6173	23.5017	23.8711
	0.336238	0.252781	Q96JB2	Q96JB2	Conserved oligomeric Golgi complex subunit 3	COG3			17	17	17	27.3	27.3	27.3	94.095	0	122.51	566550000	151	0.336238	0.600952	0.252781	0.81451	23.0156	23.8032	23.8268	22.993	23.5311	23.3632
+	3.60869	0.512342	Q9H9E3;A0A6I8PIQ6;A0A0A0MS45;J3KNI1;J3KRB5;H3BSD2;H3BMV9;J3QLW1;E9PRT5	Q9H9E3;A0A6I8PIQ6;A0A0A0MS45;J3KNI1	Conserved oligomeric Golgi complex subunit 4	COG4	+	NPC_HD_NPC_Ctrl	8	8	8	14.9	14.9	14.9	89.082	0	48.84	97546000	35	3.60869	0.0391755	0.512342	12.3603	22.8065	22.8542	22.8366	22.3927	22.3086	22.259
	0.475044	0.383484	Q9UP83	Q9UP83	Conserved oligomeric Golgi complex subunit 5	COG5			9	9	7	15.6	15.6	12.4	92.742	0	27.071	113960000	27	0.475044	0.490996	0.383484	1.09524	22.4614	23.4273	23.2373	22.2983	22.9317	22.7456
	0.580626	-0.776644	P83436	P83436	Conserved oligomeric Golgi complex subunit 7	COG7			9	9	9	13	13	13	86.343	0	29.544	218410000	37	0.580626	0.425493	-0.776644	-1.30259	21.4851	23.2222	23.1777	23.2419	23.7429	23.2301
	0.707404	-0.446121	P38432	P38432	Coilin	COIL			7	7	7	16.5	16.5	16.5	62.608	0	93.061	716730000	79	0.707404	0.366403	-0.446121	-1.54966	24.3176	23.3684	23.5816	24.1768	24.2033	24.2259
	1.4145	2.13987	P12107;C9JMN2;A0A2R8Y4M5;A0A2R8Y4I5;A0A2R8Y5N4;A0A2R8YDU3;H7C381;A0A0U1RRA7	P12107	Collagen alpha-1(XI) chain	COL11A1			9	7	7	10	8	8	181.06	0	19.009	96337000	23	1.4145	0.214343	2.13987	3.03731	24.1784	24.2423	23.9562	22.7687	20.5909	22.5977
	0.466029	2.64773	Q99715;D6RGG3;A0A087X0A8;H0Y4P7;H0Y5N9;H0Y991	Q99715;D6RGG3;A0A087X0A8	Collagen alpha-1(XII) chain	COL12A1			59	59	59	30.3	30.3	30.3	333.14	0	323.31	1685700000	212	0.466029	0.497862	2.64773	1.07737	20.8076	26.8799	26.8998	24.9217	21.4016	20.3208
	0.500629	0.760291	Q05707;A0A0A0MQT7;J3QT83;Q4G0W3;H0YBB2	Q05707;A0A0A0MQT7	Collagen alpha-1(XIV) chain	COL14A1			16	16	16	12.7	12.7	12.7	193.51	0	36.497	241090000	51	0.500629	0.473226	0.760291	1.14579	23.9828	22.7237	22.7211	23.1319	21.3992	22.6156
	0.987466	1.04053	P39060;H7BXV5;H7C457	P39060;H7BXV5;H7C457	Collagen alpha-1(XVIII) chain;Endostatin	COL18A1			10	10	10	6.3	6.3	6.3	178.19	0	33.556	711150000	94	0.987466	0.278977	1.04053	2.10622	26.476	24.9551	25.3156	24.545	24.2229	24.8572
	1.12939	3.88692	P02452;CON__Q862S4;I3L3H7	P02452	Collagen alpha-1(I) chain	COL1A1			52	52	51	58	58	58	138.94	0	323.31	3335300000	349	1.12939	0.251413	3.88692	2.4015	27.3404	28.245	28.3206	25.9234	20.9209	25.4009
	1.72082	2.87168	P08123;A0A087WTA8	P08123;A0A087WTA8	Collagen alpha-2(I) chain	COL1A2			29	29	29	33.9	33.9	33.9	129.31	0	184.93	1267600000	155	1.72082	0.183889	2.87168	3.80519	24.8448	26.2644	26.4172	23.8815	21.9368	23.0932
	0.80043	-2.2894	Q96A83	Q96A83	Collagen alpha-1(XXVI) chain	COL26A1			2	2	2	3.9	3.9	3.9	45.381	0	8.8456	248770000	24	0.80043	0.33294	-2.2894	-1.73189	22.0564	24.7455	21.0519	25.4878	23.4584	25.7757
	0.628328	4.47661	P02461;CON__P04258;H7C435	P02461	Collagen alpha-1(III) chain	COL3A1			49	49	48	49.9	49.9	49	138.56	0	323.31	11560000000	600	0.628328	0.401655	4.47661	1.39558	29.6573	29.0947	29.1376	28.547	18.4451	27.4677
	0.824654	0.672002	P08572;A0A3B3IS47;A0A3B3ITQ8	P08572	Collagen alpha-2(IV) chain;Canstatin	COL4A2			10	10	10	9.4	9.4	9.4	167.55	0	52.095	771230000	105	0.824654	0.324607	0.672002	1.77966	24.8474	24.8459	25.212	24.7184	23.5858	24.5852
	1.20736	-0.9931	Q9Y5P4;A0A2R8Y7Q9;A0A2R8YEK8;A0A2R8Y5S9;A0A2R8Y5H3;A0A2R8YE18;A0A2R8Y7C5;A0A2U3TZL3;A0A2R8YFI2;A0A2R8YEA4;A0A2R8YE59;A0A2R8YCI0;A0A2R8YFA1;A0A2R8YDX6;A0A2R8Y773;H0Y9J1	Q9Y5P4;A0A2R8Y7Q9;A0A2R8YEK8;A0A2R8Y5S9;A0A2R8Y5H3;A0A2R8YE18;A0A2R8Y7C5;A0A2U3TZL3;A0A2R8YFI2;A0A2R8YEA4;A0A2R8YE59;A0A2R8YCI0	Collagen type IV alpha-3-binding protein	COL4A3BP			11	11	11	26.3	26.3	26.3	70.834	0	61.965	153920000	50	1.20736	0.236976	-0.9931	-2.56913	22.549	21.2478	21.6803	22.7677	22.929	22.7597
	1.43138	3.27857	P20908;H7BY82	P20908	Collagen alpha-1(V) chain	COL5A1			31	31	29	35.1	35.1	33.1	183.56	0	323.31	2728100000	216	1.43138	0.213194	3.27857	3.0771	27.0492	27.4583	27.6856	25.5197	22.0659	24.7717
+	1.83528	3.18966	P05997;A0A087WYX9;A0A3B3IRH9	P05997;A0A087WYX9	Collagen alpha-2(V) chain	COL5A2			14	14	14	19.5	19.5	19.5	144.91	0	60.872	396530000	62	1.83528	0.174376	3.18966	4.11999	25.2989	26.357	26.0782	23.4276	21.3087	23.4287
	0.69675	2.42419	P12109;A0A087X0S5	P12109;A0A087X0S5	Collagen alpha-1(VI) chain	COL6A1			25	25	25	42.4	42.4	42.4	108.53	0	302.15	3756900000	185	0.69675	0.372421	2.42419	1.52888	27.8543	28.3353	28.3578	27.0519	22.6202	27.6028
	0.713547	2.11665	P12110;C9JH44;H7C0M5	P12110	Collagen alpha-2(VI) chain	COL6A2			18	18	18	25.6	25.6	25.6	108.58	0	253.27	1489400000	121	0.713547	0.364155	2.11665	1.56165	25.1325	27.2788	26.9693	24.9145	22.0779	26.0381
	0.613396	3.23937	P12111;C9JNG9;I3L392	P12111	Collagen alpha-3(VI) chain	COL6A3			119	119	13	41.3	41.3	5.3	343.67	0	323.31	10706000000	778	0.613396	0.409329	3.23937	1.36649	26.6453	29.4027	29.2435	26.3166	20.9524	28.3043
	0.227719	-0.436328	Q5KU26	Q5KU26	Collectin-12	COLEC12			10	10	10	21	21	21	81.514	0	17.386	71365000	29	0.227719	0.700549	-0.436328	-0.581751	23.3873	21.8021	21.6283	23.461	21.7638	22.9019
	1.17337	1.4835	Q8NBJ5;M0QX72;M0QYH0	Q8NBJ5	Procollagen galactosyltransferase 1	COLGALT1			23	23	23	49.5	49.5	49.5	71.635	0	213.41	1377500000	198	1.17337	0.243006	1.4835	2.49553	24.3715	25.976	26.1424	24.0212	23.687	24.3312
	0.81091	-0.294706	Q9Y6G5;D6RJ90;H0Y9N4;D6RC04	Q9Y6G5;D6RJ90;H0Y9N4	COMM domain-containing protein 10	COMMD10			8	8	8	52	52	52	22.966	0	47.045	186270000	35	0.81091	0.328586	-0.294706	-1.75254	23.6968	23.4216	23.41	23.5621	24.0458	23.8047
	0.172637	-0.074557	Q86X83;F8WBW1;F8WC41	Q86X83;F8WBW1;F8WC41	COMM domain-containing protein 2	COMMD2			5	5	5	35.7	35.7	35.7	22.745	0	15.95	154130000	29	0.172637	0.760704	-0.074557	-0.456089	23.6552	23.3681	23.8091	23.7016	23.5045	23.8501
	1.2083	-0.287041	R4GMX3;R4GMW6;H0Y6Z9;R4GN54;H0Y4W0;R4GN06;Q5T8Z1	R4GMX3;R4GMW6;H0Y6Z9;R4GN54;H0Y4W0		COMMD3-BMI1;COMMD3			10	10	0	24.1	24.1	0	53.293	0	45.851	385020000	69	1.2083	0.236976	-0.287041	-2.57118	24.5619	24.2933	24.2751	24.5487	24.6805	24.7622
	1.20204	-0.558262	Q9H0A8;H3BQF2;A0A0B4J287;H3BM91;H3BRX0;H3BPG2	Q9H0A8;H3BQF2;A0A0B4J287;H3BM91	COMM domain-containing protein 4	COMMD4			3	3	3	19.6	19.6	19.6	21.764	0	18.699	196490000	26	1.20204	0.237718	-0.558262	-2.55756	24.3923	23.8628	24.1834	25.0133	24.5347	24.5652
	0.500624	-0.562894	Q9GZQ3;H0YEQ6	Q9GZQ3;H0YEQ6	COMM domain-containing protein 5	COMMD5			2	2	2	10.3	10.3	10.3	24.67	0.00064464	4.3112	48554000	15	0.500624	0.473226	-0.562894	-1.14578	22.0979	22.3763	20.9501	22.4351	21.9524	22.7254
	0.853539	0.510194	Q7Z4G1;B0QZ40;H7C607	Q7Z4G1;B0QZ40	COMM domain-containing protein 6	COMMD6			6	6	6	80	80	80	9.638	0	20.778	110330000	22	0.853539	0.316409	0.510194	1.83686	23.7108	23.0119	23.4538	23.2587	22.6896	22.6976
	0.208224	-0.397754	Q86VX2;A0A2R8Y620;A0A2R8Y7U2;A0A2R8Y600;A0A2R8Y455;V9GY66	Q86VX2;A0A2R8Y620;A0A2R8Y7U2;A0A2R8Y600;A0A2R8Y455;V9GY66	COMM domain-containing protein 7	COMMD7			3	3	3	17.5	17.5	17.5	22.54	0.00018034	6.8495	39984000	6	0.208224	0.720261	-0.397754	-0.53799	21.2131	21.5376	21.1513	20.9489	23.1573	20.9889
	1.30985	-1.04602	Q9NX08	Q9NX08	COMM domain-containing protein 8	COMMD8			5	5	5	31.7	31.7	31.7	21.09	0	20.882	130040000	19	1.30985	0.222278	-1.04602	-2.79632	22.6248	23.4004	23.0893	23.8063	23.7655	24.6809
	0.161912	0.130215	Q9P000;E9PJ95	Q9P000	COMM domain-containing protein 9	COMMD9			6	6	6	44.4	44.4	44.4	21.819	0	173.76	515470000	41	0.161912	0.773711	0.130215	0.430832	26.7081	26.0074	25.9684	25.7315	26.2944	26.2674
	0.86582	0.58019	P53621;A0A3B3IT15;A0A3B3IS84;A0A3B3ISC6;A0A3B3IU89;A0A3B3ITI7;A0A3B3ITV3;A0A3B3ISK1;A0A3B3IU78;A0A3B3IS23;A0A3B3ITX2;A0A3B3IU84	P53621;A0A3B3IT15;A0A3B3IS84;A0A3B3ISC6;A0A3B3IU89	Coatomer subunit alpha;Xenin;Proxenin	COPA			48	48	48	49	49	49	138.34	0	323.31	6368500000	552	0.86582	0.313898	0.58019	1.86126	26.3921	27.1477	27.33	26.5993	26.1818	26.3481
	1.61398	0.882003	P53618;E9PP73;E9PP63;E9PKQ1	P53618	Coatomer subunit beta	COPB1			38	38	38	44.6	44.6	44.6	107.14	0	323.31	5482000000	563	1.61398	0.195999	0.882003	3.52576	27.1034	27.1137	27.3876	26.7631	25.9785	26.2171
	1.18673	0.64973	P35606;D6R997;H0YAC7;H0Y938	P35606	Coatomer subunit beta	COPB2			39	39	33	60.4	60.4	52.9	102.49	0	323.31	4274600000	555	1.18673	0.239477	0.64973	2.52437	25.9411	26.4832	26.5201	25.7513	25.3251	25.9188
	1.18855	0.327143	O14579;M0QXB4;M0R061	O14579;M0QXB4;M0R061	Coatomer subunit epsilon	COPE			10	10	10	51.6	51.6	51.6	34.482	0	214.91	1345100000	201	1.18855	0.238902	0.327143	2.52831	25.4795	25.7232	25.7757	25.498	25.3177	25.1813
	1.22137	1.4024	Q9Y678;H0Y8X7;D6RG17;H0Y8G2	Q9Y678	Coatomer subunit gamma-1	COPG1			36	36	33	53.4	53.4	49.8	97.717	0	323.31	4902100000	487	1.22137	0.235874	1.4024	2.59971	26.8533	27.5853	27.7663	26.6633	25.1117	26.2227
	1.16578	-0.540058	Q9UBF2	Q9UBF2	Coatomer subunit gamma-2	COPG2			22	19	19	29.6	25.9	25.9	97.621	0	118.36	1001600000	160	1.16578	0.244403	-0.540058	-2.47921	24.5467	24.057	24.3543	24.8001	25.1698	24.6083
	0.737537	-0.114745	P61201;B4DIH5;H0YKU5;H0YM03;H0YMC2	P61201;B4DIH5;H0YKU5	COP9 signalosome complex subunit 2	COPS2			18	18	18	47.6	47.6	47.6	51.596	0	158.47	2588800000	252	0.737537	0.353503	-0.114745	-1.60851	26.1512	25.9701	25.9851	26.2288	26.1341	26.0878
	0.442386	-0.197053	Q9UNS2;H7C3P9;C9JLV5;K7ELN6;J3KTQ1;J3QKR0	Q9UNS2;H7C3P9	COP9 signalosome complex subunit 3	COPS3			13	13	13	44.7	44.7	44.7	47.873	0	188.43	1055100000	148	0.442386	0.515875	-0.197053	-1.0303	26.066	25.8255	25.6894	25.7982	26.3386	26.0353
	0.0548576	0.0215734	Q9BT78;D6RFN0;D6RAX7;D6RD63;D6REK7	Q9BT78;D6RFN0;D6RAX7;D6RD63	COP9 signalosome complex subunit 4	COPS4			26	26	26	76.8	76.8	76.8	46.268	0	323.31	2389900000	335	0.0548576	0.921134	0.0215734	0.159049	25.7288	25.4718	25.5599	25.7769	25.392	25.5269
	0.233969	-0.169934	Q92905;E5RHH5;E5RHF2;E5RFS1;E5RG35;E5RK55	Q92905	COP9 signalosome complex subunit 5	COPS5			14	14	14	55.7	55.7	55.7	37.578	0	207.06	2028800000	248	0.233969	0.693789	-0.169934	-0.59563	25.4841	25.4462	25.2608	26.0427	25.0838	25.5743
	0.119372	0.0665449	Q7L5N1;E7EM64;H7C3T0	Q7L5N1;E7EM64	COP9 signalosome complex subunit 6	COPS6			10	10	10	48	48	48	36.163	0	150.2	762320000	116	0.119372	0.832968	0.0665449	0.327553	25.0867	24.7537	25.1174	25.2497	24.7902	24.7182
	0.0813866	-0.102949	Q9H9Q2;J3KQ34;J3QT73;A0A087X1P5;J3KQ41;J3QT95	Q9H9Q2;J3KQ34;J3QT73;A0A087X1P5;J3KQ41	COP9 signalosome complex subunit 7b	COPS7B			7	7	7	39	39	39	29.622	0	15.621	283450000	25	0.0813866	0.882961	-0.102949	-0.230362	25.3514	24.4707	24.1678	24.2482	25.1662	24.8843
	0.56184	-0.546548	Q99627;E9PGT6;F8WEF2;H7C3S9	Q99627;E9PGT6	COP9 signalosome complex subunit 8	COPS8			5	5	5	30.6	30.6	30.6	23.225	0	133.4	1099400000	158	0.56184	0.436699	-0.546548	-1.2659	25.2694	24.1327	24.0305	24.6855	25.2135	25.1731
	1.35125	0.451378	P61923;F8VVA7;F8VXB1;F8VUC5;F8W156;F8W651;F8VYZ4;F8VXR1;F8VYK5	P61923;F8VVA7;F8VXB1;F8VUC5;F8W156;F8W651;F8VYZ4;F8VXR1	Coatomer subunit zeta-1	COPZ1			5	5	5	35	35	35	20.198	0	63.513	1086500000	133	1.35125	0.217931	0.451378	2.89051	25.5768	25.9577	26.0412	25.2835	25.4888	25.4493
	0.0407133	-0.0421352	Q9BR76;A0A087WW53;F5H390;F5H0D2	Q9BR76	Coronin-1B	CORO1B			13	13	13	35.6	35.6	35.6	54.234	0	50.033	441270000	107	0.0407133	0.940071	-0.0421352	-0.11967	24.5322	23.738	24.1286	24.0998	23.7545	24.6709
	1.16792	1.27351	Q9ULV4;B4E3S0;H0YHL7;Q6QEF8;J3QLV6;J3KSS5	Q9ULV4;B4E3S0	Coronin-1C;Coronin	CORO1C			19	19	12	44.7	44.7	30.4	53.248	0	323.01	5172100000	224	1.16792	0.244403	1.27351	2.48381	26.8731	28.4543	28.2821	26.7864	26.4062	26.5965
	0.236528	-0.306669	A0A0A6YYL4;P57737;Q9Y3D7;I3L0X9;I3L3T0;I3L1U7;I3L167;E7EP81;I3L359;I3L351;I3L2Y6;I3L1M1;I3NI06;I3L426;I3L1G9	A0A0A6YYL4;P57737	Coronin;Coronin-7	CORO7-PAM16;CORO7			12	12	12	20.1	20.1	20.1	114.16	0	76.912	807120000	134	0.236528	0.692011	-0.306669	-0.601295	23.8685	22.9439	22.8976	23.5679	24.2238	22.8383
	0.0230119	-0.0313651	Q14019;H3BT58	Q14019;H3BT58	Coactosin-like protein	COTL1			8	8	8	66.2	66.2	66.2	15.945	0	69.604	1807800000	167	0.0230119	0.962962	-0.0313651	-0.0688782	26.8532	26.9456	27.053	26.0893	27.5483	27.3083
	0.653493	-0.238003	P13073;H3BN72;H3BNV9;Q86WV2;H3BPG0;H3BNI5	P13073;H3BN72;H3BNV9;Q86WV2;H3BPG0	Cytochrome c oxidase subunit 4 isoform 1, mitochondrial	COX4I1			10	10	10	49.7	49.7	49.7	19.576	0	48.41	2894700000	282	0.653493	0.38957	-0.238003	-1.44459	24.7396	24.6029	24.7139	24.9456	24.6371	25.1877
	0.359338	-0.373831	P20674;H3BNX8;H3BRM5;H3BV69;H3BRI0	P20674;H3BNX8;H3BRM5;H3BV69	Cytochrome c oxidase subunit 5A, mitochondrial	COX5A			8	8	8	58.7	58.7	58.7	16.762	0	214.99	6403500000	224	0.359338	0.581398	-0.373831	-0.862239	27.5937	26.3381	26.5988	26.8425	27.5443	27.2652
	1.03075	-0.938921	P10606	P10606	Cytochrome c oxidase subunit 5B, mitochondrial	COX5B			7	7	7	66.7	66.7	66.7	13.696	0	31.73	4375600000	136	1.03075	0.272017	-0.938921	-2.19506	26.8651	26.2556	25.4123	27.0293	27.2649	27.0556
	1.59344	-0.14645	P14854;A0A494C160;K7EQD3	P14854;A0A494C160	Cytochrome c oxidase subunit 6B1	COX6B1			6	6	6	79.1	79.1	79.1	10.192	0	54.258	846700000	83	1.59344	0.198092	-0.14645	-3.47356	24.4287	24.3886	24.396	24.4753	24.5645	24.6129
	1.63332	-1.25335	P09669	P09669	Cytochrome c oxidase subunit 6C	COX6C			4	4	4	38.7	38.7	38.7	8.7813	0	13.003	918090000	82	1.63332	0.195999	-1.25335	-3.57537	22.7886	23.4613	23.5557	24.0357	24.6367	24.8931
+	3.73124	-4.54903	P14406;D6RIE3;D6RGV5;H0UI06;D6R9C3	P14406;D6RIE3;D6RGV5;H0UI06;D6R9C3	Cytochrome c oxidase subunit 7A2, mitochondrial	COX7A2	+	NPC_HD_NPC_Ctrl	2	2	2	27.7	27.7	27.7	9.3959	0	56.199	1131900000	57	3.73124	0.0352411	-4.54903	-13.2828	21.744	21.474	20.9323	25.5321	26.3793	25.8859
	1.44203	0.514724	O75976;J3QQJ4;J3QRJ9	O75976	Carboxypeptidase D	CPD			19	19	19	20.1	20.1	20.1	152.93	0	79.067	354310000	99	1.44203	0.211655	0.514724	3.10235	23.2186	23.0916	22.6835	22.5349	22.5062	22.4084
	0.234316	0.115773	Q99829;Q5JX60;F2Z2V0;A6PVH9;E7ENH5;Q5JX58;Q5JX59;Q5JX44;Q5JX45;Q5JX52;Q5JX61;Q5JX56;B0QZ18;Q5JX55;Q5JX54;E7EV27;Q5JX57;Q5JX53	Q99829;Q5JX60;F2Z2V0;A6PVH9;E7ENH5;Q5JX58;Q5JX59;Q5JX44;Q5JX45;Q5JX52;Q5JX61;Q5JX56;B0QZ18;Q5JX55;Q5JX54;E7EV27;Q5JX57	Copine-1	CPNE1			8	8	8	14.3	14.3	14.3	59.058	0	48.725	411800000	84	0.234316	0.693619	0.115773	0.596399	24.0934	24.4115	24.0075	24.3304	23.813	24.0217
	0.324084	0.12768	O75131;A0A087WYQ3;E5RHZ0;H0YB26;A0A087WXR6;A0A087WUS8;E5RFT7	O75131;A0A087WYQ3;E5RHZ0;H0YB26	Copine-3	CPNE3			13	13	13	28.7	28.7	28.7	60.13	0	74.453	1462200000	145	0.324084	0.611959	0.12768	0.789185	26.2481	26.2372	26.0793	26.3463	25.8263	26.0089
	0.258625	-0.195169	P36551;H0YA22;D6RER6	P36551	Oxygen-dependent coproporphyrinogen-III oxidase, mitochondrial	CPOX			14	14	14	33	33	33	50.151	0	80.43	1570500000	152	0.258625	0.671291	-0.195169	-0.649745	26.1301	25.3088	25.3054	25.5998	25.7186	26.0115
	0.198286	-0.506957	P31327;A0A669KBF2;Q5R211	P31327	Carbamoyl-phosphate synthase [ammonia], mitochondrial	CPS1			15	13	13	14.4	13.4	13.4	164.94	0	29.729	164160000	62	0.198286	0.73132	-0.506957	-0.515396	22.3686	21.5259	22.1565	23.4884	20.623	23.4605
	0.440913	-0.447767	Q10570;A0A087X101;E9PIM1	Q10570	Cleavage and polyadenylation specificity factor subunit 1	CPSF1			13	13	13	12.7	12.7	12.7	160.88	0	34.246	417230000	82	0.440913	0.517112	-0.447767	-1.02736	23.5026	22.556	22.6115	23.7839	22.7427	23.4869
	1.11024	-0.479097	Q9P2I0;H0YJF4;G3V3T7	Q9P2I0	Cleavage and polyadenylation specificity factor subunit 2	CPSF2			29	29	29	50.5	50.5	50.5	88.486	0	165.85	1812200000	276	1.11024	0.25337	-0.479097	-2.36096	24.3802	24.064	24.3921	24.4138	24.9399	24.9199
	1.39935	-0.806113	Q9UKF6;G5E9W3;C9JZH6	Q9UKF6;G5E9W3	Cleavage and polyadenylation specificity factor subunit 3	CPSF3			16	16	16	29.8	29.8	29.8	77.485	0	109.33	1358700000	190	1.39935	0.215445	-0.806113	-3.00182	25.1586	24.6877	24.3614	25.3866	25.4258	25.8136
	1.28237	-1.28866	Q5TA45;C9IYS7;A0A087WYI0;J3QRY6;Q96HV7;C9J979;E9PMA2;H0YE15;E9PJG0;E9PKA4;E9PIL7;E9PQF0;E9PI75;E9PIG1;E9PNS4;A0A087WXT8	Q5TA45;C9IYS7;A0A087WYI0;J3QRY6;Q96HV7	Integrator complex subunit 11	CPSF3L			9	9	9	23	23	23	67.662	0	14.126	100920000	35	1.28237	0.225584	-1.28866	-2.7346	21.8428	21.2903	20.2897	22.4577	22.2014	22.6297
	1.32188	-0.980953	O95639;C9JEV9;B7Z7B0;C9K0K2;H7C419;H7C016;A6NMK7;F8WEL7;H9KVA5	O95639;C9JEV9;B7Z7B0;C9K0K2	Cleavage and polyadenylation specificity factor subunit 4	CPSF4			10	10	10	42.4	42.4	42.4	30.255	0	74.868	1011600000	147	1.32188	0.221492	-0.980953	-2.82355	24.2871	23.4183	23.216	24.396	24.722	24.7462
	0.880373	-0.750107	Q16630;F8WJN3;F8W084;A0A3B3ISW1	Q16630;F8WJN3	Cleavage and polyadenylation specificity factor subunit 6	CPSF6			9	9	9	16.7	16.7	16.7	59.209	0	169.58	3739600000	180	0.880373	0.309032	-0.750107	-1.89025	27.4426	26.2066	26.3516	27.3909	27.306	27.5542
	0.920983	-0.818054	Q8N684;F5H669;F5H6M0;F5H047;J3QT54;C9J286;C9J323;C9JM38	Q8N684;F5H669;F5H6M0;F5H047;J3QT54	Cleavage and polyadenylation specificity factor subunit 7	CPSF7			9	9	9	18.5	18.5	18.5	52.049	0	23.806	934010000	142	0.920983	0.296164	-0.818054	-1.97156	25.1679	23.8242	24.0658	25.2114	25.1961	25.1045
	0.58423	-0.484488	P23786;A0A1B0GTB8;A0A1B0GWC0;A0A1B0GVF3;A0A1B0GV75;A0A1B0GTM0;A0A1B0GUD9	P23786;A0A1B0GTB8;A0A1B0GWC0;A0A1B0GVF3;A0A1B0GV75	Carnitine O-palmitoyltransferase 2, mitochondrial	CPT2			20	20	20	40.3	40.3	40.3	73.776	0	125.52	1201000000	182	0.58423	0.424365	-0.484488	-1.30962	24.276	23.2815	23.1872	24.1745	24.2064	23.8173
	0.46517	-0.471914	Q9H3G5;H7C0X5;H7C218;C9JLV0;C9JVI2;C9JZ94;C9J6L4;C9JI22	Q9H3G5;H7C0X5	Probable serine carboxypeptidase CPVL	CPVL			11	11	11	25.2	25.2	25.2	54.163	0	39.722	904420000	92	0.46517	0.498629	-0.471914	-1.07566	23.4335	22.6104	23.498	23.4144	23.2331	24.3101
	1.39065	-3.74248	P29762;B5MCB5	P29762;B5MCB5	Cellular retinoic acid-binding protein 1	CRABP1			19	19	17	96.4	96.4	86.9	15.565	0	323.31	15211000000	443	1.39065	0.216171	-3.74248	-2.98153	24.9518	24.4402	24.379	27.8915	30.6705	26.4365
+	1.99928	-1.79964	P29373;Q5SYZ4	P29373;Q5SYZ4	Cellular retinoic acid-binding protein 2	CRABP2			14	12	12	79	69.6	69.6	15.693	0	127.61	4226500000	260	1.99928	0.160077	-1.79964	-4.60189	25.887	25.8654	25.8861	27.1978	28.4535	27.386
	0.0455159	-0.16638	P43155;B7ZBP5;A6PVN3	P43155	Carnitine O-acetyltransferase	CRAT			8	8	8	16.1	16.1	16.1	70.857	0	17.685	207260000	35	0.0455159	0.934658	-0.16638	-0.133155	20.923	24.0408	24.5698	22.7744	24.3754	22.8829
	1.63948	-1.15516	Q96SW2;J3QT87;A0A1W2PPJ5;J3QT51	Q96SW2;J3QT87;A0A1W2PPJ5	Protein cereblon	CRBN			4	4	4	15.2	15.2	15.2	50.545	0.00018997	8.1922	42052000	20	1.63948	0.195999	-1.15516	-3.59126	21.5961	22.176	21.6287	22.5333	22.9007	23.4322
	0.561223	-0.417945	P16220;C9JBT4;C9J896;H7C1R5;C9J4L5;H7C3I0;E7EWP8	P16220;C9JBT4;C9J896	Cyclic AMP-responsive element-binding protein 1	CREB1			5	5	3	20.5	20.5	14.4	36.688	0	16.474	500290000	69	0.561223	0.437158	-0.417945	-1.26469	24.8809	24.0583	23.7825	24.6965	24.6353	24.6437
	0.715842	-0.710229	Q92793;I3L466;I3L3I5;I3L0Q1	Q92793	CREB-binding protein	CREBBP			12	7	7	7.3	4.6	4.6	265.35	0	100.93	131430000	48	0.715842	0.36328	-0.710229	-1.56613	23.2233	21.962	21.9033	23.3106	22.8182	23.0905
	1.0105	2.08341	Q6UXH1;A6PWM2	Q6UXH1;A6PWM2	Cysteine-rich with EGF-like domain protein 2	CRELD2			4	4	4	13.3	13.3	13.3	38.191	0	22.747	264750000	50	1.0105	0.276274	2.08341	2.15337	22.4404	25.514	25.1345	22.2846	22.266	22.2881
	1.41588	-0.956006	P52943;H0YFA4;H0YHD8	P52943;H0YFA4	Cysteine-rich protein 2	CRIP2			8	8	8	46.2	46.2	46.2	22.492	0	61.237	837720000	63	1.41588	0.214343	-0.956006	-3.04056	24.704	24.964	24.5797	25.2791	26.2675	25.5692
	0.161854	-0.0729593	P46108;I3L297	P46108	Adapter molecule crk	CRK			6	6	6	28	28	28	33.83	0	53.498	739960000	89	0.161854	0.773711	-0.0729593	-0.430693	25.7039	25.7553	25.4583	25.6145	25.5291	25.9928
	1.16054	-0.706336	P46109	P46109	Crk-like protein	CRKL			14	14	14	56.4	56.4	56.4	33.777	0	180.99	3636500000	263	1.16054	0.244972	-0.706336	-2.46796	27.0735	26.3002	26.2152	27.1302	27.4059	27.1718
	1.48656	-1.86313	Q14194;E9PD68	Q14194;E9PD68	Dihydropyrimidinase-related protein 1	CRMP1			32	27	27	69.4	61.9	61.9	62.183	0	323.31	6662800000	441	1.48656	0.210288	-1.86313	-3.2091	26.2106	24.6954	24.9631	26.876	27.8388	26.7438
	1.15487	-0.492448	Q9BZJ0;Q5JY65	Q9BZJ0;Q5JY65	Crooked neck-like protein 1	CRNKL1			14	14	14	17.1	17.1	17.1	100.45	0	31.333	362280000	87	1.15487	0.24546	-0.492448	-2.45581	23.3261	22.6553	23.025	23.5774	23.4021	23.5042
	0.3589	-1.52166	Q5TZA2;B1AKD8;A0A087WW81;A0A087WU09;Q86T23	Q5TZA2;B1AKD8	Rootletin	CROCC			15	15	15	9.9	9.9	9.9	228.52	0	34.846	842510000	51	0.3589	0.581512	-1.52166	-0.86134	25.516	20.4933	25.9348	25.1179	25.9833	25.4078
	1.17765	1.38024	O75718;C9JP16	O75718;C9JP16	Cartilage-associated protein	CRTAP			17	17	16	42.6	42.6	38.9	46.561	0	91.043	3291000000	285	1.17765	0.242458	1.38024	2.50476	26.6337	27.5859	27.5248	26.4749	24.9723	26.1565
	1.54385	1.84726	Q08257;A6NP24;C9JH92	Q08257;A6NP24;C9JH92	Quinone oxidoreductase	CRYZ			22	22	22	79.6	79.6	79.6	35.206	0	275.88	3259700000	253	1.54385	0.202316	1.84726	3.34935	25.6988	27.1862	27.3519	24.5676	25.1059	25.0216
	0.247631	-0.251532	O95825;A6NMA8;A6NND8;A6NHJ8;F8WF64;C9JZK8;H7C3I5;H7C3S0;H7C0X3;C9K0F7;C9JAL0;H7C338;C9JQD0;A0A0C4DG14	O95825;A6NMA8;A6NND8;A6NHJ8;F8WF64;C9JZK8;H7C3I5	Quinone oxidoreductase-like protein 1	CRYZL1			6	6	6	24.6	24.6	24.6	38.696	0	172.67	182700000	26	0.247631	0.680685	-0.251532	-0.625739	23.9188	24.3063	24.0248	23.6647	24.9983	24.3414
	0.260972	0.196007	O75390;B4DJV2;A0A0C4DGI3;F8W4S1;F8VTT8;F8VPA1;F8W1S4;F8VPF9;H0YIC4;F8VX68;F8VRP1;F8VX07;F8VZK9;F8W642;F8VRI6;F8VU34;F8VWQ5;F8VR34;F8W0J2	O75390;B4DJV2;A0A0C4DGI3	Citrate synthase, mitochondrial;Citrate synthase	CS			17	17	8	38.8	38.8	18.5	51.712	0	274.03	8834100000	451	0.260972	0.668584	0.196007	0.654847	27.9466	27.91	28.2068	27.2712	28.2136	27.9906
	0.990974	-0.447774	O75534;E9PLT0;E9PLD4;E9PNG3;E9PJK7;E9PKN4	O75534;E9PLT0	Cold shock domain-containing protein E1	CSDE1			39	39	39	55.9	55.9	55.9	88.884	0	323.31	5302900000	622	0.990974	0.278946	-0.447774	-2.11338	25.3187	25.2312	25.0619	25.8012	25.2593	25.8945
	0.889194	-0.582531	P55060	P55060	Exportin-2	CSE1L			30	30	30	35.7	35.7	35.7	110.42	0	323.31	42372000000	1031	0.889194	0.305905	-0.582531	-1.90786	32.1719	31.4698	31.1719	32.0607	32.186	32.3144
	1.11308	-0.976428	P41240;H3BUM9;H3BN15;P42679;H3BU69;K7ENL8;K7ES68;K7EQY5	P41240	Tyrosine-protein kinase CSK	CSK			17	17	17	40.7	40.7	40.7	50.704	0	85.921	523120000	103	1.11308	0.25337	-0.976428	-2.36696	24.764	23.4608	23.6922	25.0786	24.7637	25.004
	0.499009	-0.356002	U3KPX3;P48729;A0A590UJ43;D6REM4;A0A5F9W493;Q8N752;E7ETM0;H0Y9X2;U3KQK7;A0A590UJQ7;E5RG27;U3KQ83;D6RGE5;A0A590UK94	U3KPX3;P48729;A0A590UJ43;D6REM4;A0A5F9W493;Q8N752;E7ETM0	Casein kinase I isoform alpha;Casein kinase I isoform alpha-like	CSNK1A1;CSNK1A1L			7	7	7	18.2	18.2	18.2	42.451	0	10.382	773880000	59	0.499009	0.474266	-0.356002	-1.1426	24.9975	24.0493	24.3378	24.5578	24.8813	25.0135
	0.334055	-0.763238	P49674;B0QY35;B0QY34;H0Y645;A0A669KBC0;B0QY36;H0Y5S9;H0Y682	P49674;B0QY35;B0QY34;H0Y645;A0A669KBC0;B0QY36	Casein kinase I isoform epsilon	CSNK1E			9	9	3	22.4	22.4	11.8	47.315	0	26.796	319440000	62	0.334055	0.602762	-0.763238	-0.809973	20.7609	22.9821	23.0391	21.9798	23.9438	23.1482
	0.26989	-0.192143	P68400;E7EU96;A0A2R8YD58;A0A2R8YF43;A0A2R8Y5A0;Q8NEV1;A0A2R8YFU2;A0A2R8YDP2;A0A2R8Y4D6;A0A2R8Y4H0;V9GYA2;A0A087WY74;A0A2R8YEW1;A0A2R8YCK2;A0A2R8YDY7;A0A2R8Y3W6;A0A2R8Y797;A0A2R8YF47;V9GY80;A0A2R8YEL7;A0A2R8Y7T1	P68400;E7EU96;A0A2R8YD58;A0A2R8YF43;A0A2R8Y5A0;Q8NEV1;A0A2R8YFU2;A0A2R8YDP2;A0A2R8Y4D6;A0A2R8Y4H0	Casein kinase II subunit alpha;Casein kinase II subunit alpha 3	CSNK2A1;CSNK2A3			14	14	14	41.2	41.2	41.2	45.143	0	175.1	2446200000	250	0.26989	0.659865	-0.192143	-0.674153	26.2446	25.6382	25.684	26.4046	25.6845	26.0542
	0.237249	-0.130428	P19784;H3BSA1;H3BNI9;H3BV19	P19784;H3BSA1;H3BNI9	Casein kinase II subunit alpha	CSNK2A2			13	13	13	46.3	46.3	46.3	41.213	0	232.17	1947600000	224	0.237249	0.691055	-0.130428	-0.602888	26.1721	25.7431	25.509	26.0951	25.9547	25.7657
	0.268098	0.218688	P67870;Q5SRQ6;Q5SRQ3;N0E472;A0A0G2JM12;N0E644;A0A0G2JM58	P67870;Q5SRQ6;Q5SRQ3	Casein kinase II subunit beta	CSNK2B;CSNK2B-LY6G5B-1181			9	9	9	44.7	44.7	44.7	24.942	0	74.3	2142100000	210	0.268098	0.661305	0.218688	0.670283	26.4265	25.5016	25.559	25.7369	25.744	25.3501
	1.46529	3.58529	P21291;E9PS42;E9PND2;E9PP21	P21291;E9PS42;E9PND2;E9PP21	Cysteine and glycine-rich protein 1	CSRP1			8	8	8	50.3	50.3	50.3	20.567	0	148.86	1387100000	128	1.46529	0.21132	3.58529	3.15786	25.1952	26.8994	26.4796	23.0354	20.6767	24.1063
	0.977285	1.46171	Q16527;F8VQR7;F8VW96	Q16527;F8VQR7;F8VW96	Cysteine and glycine-rich protein 2	CSRP2			8	8	8	56	56	56	20.954	0	66.997	1939800000	158	0.977285	0.28204	1.46171	2.08547	26.2569	27.6604	27.2321	26.4439	24.5221	25.7983
	0.0916398	-0.0582116	P04080;A0A1W2PQG6;A0A1W2PS52	P04080	Cystatin-B	CSTB			9	9	9	85.7	85.7	85.7	11.139	0	145.21	2760600000	202	0.0916398	0.867431	-0.0582116	-0.257125	27.1653	27.2377	27.6873	27.6568	27.4838	27.1244
	0.568004	-0.44144	Q05048;A0A0A0MSZ9;A3KFI9;A0A087WV92	Q05048;A0A0A0MSZ9	Cleavage stimulation factor subunit 1	CSTF1			15	15	15	50.8	50.8	50.8	48.357	0	57.307	701890000	153	0.568004	0.433332	-0.44144	-1.27794	24.6725	23.887	24.0043	25.0155	24.1783	24.6942
+	3.32635	-0.786624	P33240;E7EWR4;E9PID8;A0A0A0MT56	P33240;E7EWR4;E9PID8	Cleavage stimulation factor subunit 2	CSTF2	+	NPC_HD_NPC_Ctrl	15	6	6	32.9	14.6	14.6	60.959	0	38.06	984710000	115	3.32635	0.0494227	-0.786624	-10.4623	24.3206	24.2928	24.1016	24.9651	25.0623	25.0474
	0.766264	-0.677243	Q9H0L4	Q9H0L4	Cleavage stimulation factor subunit 2 tau variant	CSTF2T			16	16	7	33.8	33.8	16.6	64.436	0	273.25	1931500000	312	0.766264	0.34443	-0.677243	-1.66476	25.4853	24.1849	24.5467	25.2318	25.6516	25.3652
	0.994626	-0.468148	Q12996;E9PLP8;E9PJ06;H0YE74	Q12996;E9PLP8	Cleavage stimulation factor subunit 3	CSTF3			23	23	23	40.9	40.9	40.9	82.921	0	117.69	1970800000	293	0.994626	0.278674	-0.468148	-2.12085	24.9001	24.2493	24.416	25.1126	24.785	25.0722
	0.349854	0.172876	Q13363;H0Y8W7;E9PGB1;E7ESU7;D6RAX2;E7EPF8;H0Y8U5;H0Y9M9;E7EUB3	Q13363;H0Y8W7;E9PGB1;E7ESU7;D6RAX2;E7EPF8	C-terminal-binding protein 1	CTBP1			8	6	6	23.2	19.3	19.3	47.535	0	50.933	645640000	57	0.349854	0.588112	0.172876	0.842706	25.949	25.6078	25.4867	25.2341	25.7567	25.5341
	0.911008	-0.449541	P56545	P56545	C-terminal-binding protein 2	CTBP2			12	12	10	36.2	36.2	32.4	48.944	0	112.59	1102300000	114	0.911008	0.299261	-0.449541	-1.95153	25.1374	24.7222	24.8551	25.6989	25.3412	25.0233
	0.833024	-0.498546	P49711;A0A2R8YFL0;A0A2R8Y595	P49711;A0A2R8YFL0;A0A2R8Y595	Transcriptional repressor CTCF	CTCF			11	11	11	30	30	30	82.785	0	90.482	1100000000	191	0.833024	0.322045	-0.498546	-1.79621	25.0654	24.3013	24.4584	25.01	25.4028	24.9079
	0.7303	-0.724052	Q05D32;H0YMH7;H0YNU2;H0YNW9	Q05D32;H0YMH7;H0YNU2;H0YNW9	CTD small phosphatase-like protein 2	CTDSPL2			10	10	10	22.5	22.5	22.5	52.998	0	60.959	315490000	58	0.7303	0.357034	-0.724052	-1.59437	24.2549	23.0384	23.2797	24.6005	23.7394	24.4052
	1.09608	0.510299	P32929	P32929	Cystathionine gamma-lyase	CTH			8	8	8	26.7	26.7	26.7	44.508	0	30.287	487420000	70	1.09608	0.257383	0.510299	2.33112	24.6662	24.1945	24.7417	23.8835	24.2966	23.8913
	0.11337	0.0476939	P35221;G3XAM7;E5RIB1;E5RJ41;E5RG03;E5RGY6;E5RHV7;E5RIE0;E5RJL0;E5RGD2;E5RJP7;E5RFM3;E5RFM5;E5RGY7;E5RIT8;E5RFK9;H0YBB8;E5RFG3;E5RJZ2;E5RHJ5;E5RGU3;A0A087WZL6	P35221;G3XAM7	Catenin alpha-1	CTNNA1			42	42	31	58.5	58.5	47.5	100.07	0	323.31	17965000000	1132	0.11337	0.840911	0.0476939	0.312538	26.7712	27.1472	27.1872	26.955	27.1317	26.8756
	0.595812	1.03867	P26232;A0A0A0MRI5;A0A0A0MTJ6;C9IZ88;B9A010;C9J144;B8ZZE7	P26232;A0A0A0MRI5	Catenin alpha-2	CTNNA2			23	13	13	29	18.3	18.3	105.31	0	55.164	1829200000	83	0.595812	0.418466	1.03867	1.33222	26.065	26.2517	26.1425	25.3685	26.3164	23.6583
	0.704071	0.247754	P35222;A0A2R8Y804;A0A2R8Y543;A0A2R8YCH5;A0A2R8Y5A3;B4DGU4;A0A2R8Y7Z0;A0A2R8Y5Z1;A0A2R8Y750;A0A2R8Y5C3;A0A2R8Y6G0;A0A2R8Y815;C9IZ65	P35222;A0A2R8Y804;A0A2R8Y543;A0A2R8YCH5;A0A2R8Y5A3;B4DGU4;A0A2R8Y7Z0;A0A2R8Y5Z1;A0A2R8Y750;A0A2R8Y5C3;A0A2R8Y6G0	Catenin beta-1	CTNNB1			28	24	24	44	39.2	39.2	85.496	0	323.31	3778200000	490	0.704071	0.368242	0.247754	1.54316	26.0042	25.985	25.9942	26.0465	25.4977	25.696
	1.52965	-0.703458	Q8WYA6;A0A087WUB9;A2A2P1	Q8WYA6;A0A087WUB9	Beta-catenin-like protein 1	CTNNBL1			12	12	12	23.8	23.8	23.8	65.173	0	61.531	2293800000	285	1.52965	0.204986	-0.703458	-3.31428	26.0456	25.3531	25.7616	26.3555	26.5599	26.3553
	1.21374	0.308814	O60716;C9JZR2;A0A669KB05;A0A669KB62;H0YC95;E9PKY0;E9PKL1	O60716;C9JZR2;A0A669KB05;A0A669KB62	Catenin delta-1	CTNND1			42	42	42	53.2	53.2	53.2	108.17	0	323.31	5873000000	497	1.21374	0.236681	0.308814	2.58303	25.7825	25.9349	26.1861	25.6534	25.6255	25.6981
	0.964206	-0.871288	P17812;A0A3B3IRI2;A0A3B3IRQ8;A0A3B3ITF6;B4E1E0;A0A3B3ITB8;A0A3B3ITH9;A0A3B3ISY3	P17812;A0A3B3IRI2;A0A3B3IRQ8;A0A3B3ITF6;B4E1E0;A0A3B3ITB8	CTP synthase 1;CTP synthase	CTPS1			20	20	18	41.3	41.3	36.9	66.69	0	80.935	3647100000	262	0.964206	0.285526	-0.871288	-2.05887	26.6944	25.5252	25.379	26.6811	26.8886	26.6429
+	1.88999	-2.03513	Q9NRF8;H0Y5S6	Q9NRF8	CTP synthase 2	CTPS2			16	14	14	36.2	31.7	31.7	65.677	0	79.868	932760000	96	1.88999	0.168735	-2.03513	-4.27655	24.2941	23.1284	23.1478	25.4543	26.0857	25.1356
	0.596408	-0.642362	Q6PD62;H0YCE8	Q6PD62	RNA polymerase-associated protein CTR9 homolog	CTR9			17	17	17	22.1	22.1	22.1	133.5	0	110.57	835350000	155	0.596408	0.418327	-0.642362	-1.33338	24.566	23.0599	23.3178	24.3929	24.0402	24.4378
	0.83635	1.38198	P10619;X6R5C5;X6R8A1;U3KQ41;Q5JZH0;U3KQU6	P10619;X6R5C5;X6R8A1	Lysosomal protective protein;Lysosomal protective protein 32 kDa chain;Lysosomal protective protein 20 kDa chain;Carboxypeptidase	CTSA			6	6	6	14.2	14.2	14.2	54.465	0	238.85	860690000	85	0.83635	0.320964	1.38198	1.80279	24.6969	26.1027	26.6469	25.3337	23.6057	24.3612
	0.64597	1.0161	P07858;E9PR54;E9PJ67;E9PCB3;E9PKQ7;E9PNL5;E9PHZ5;E9PLY3;E9PSG5;E9PQM1;R4GMQ5;E9PS78	P07858	Cathepsin B;Cathepsin B light chain;Cathepsin B heavy chain	CTSB			10	10	10	32.4	32.4	32.4	37.821	0	199.64	1708400000	148	0.64597	0.393119	1.0161	1.42994	25.3837	27.2019	27.4285	25.2641	26.2299	25.4718
	0.93858	1.86089	P53634;H0YCY8	P53634	Dipeptidyl peptidase 1;Dipeptidyl peptidase 1 exclusion domain chain;Dipeptidyl peptidase 1 heavy chain;Dipeptidyl peptidase 1 light chain	CTSC			20	20	20	46	46	46	51.853	0	323.31	3820500000	308	0.93858	0.290651	1.86089	2.00701	25.292	23.6953	23.8167	23.0896	20.866	23.2657
	1.72354	0.858453	P07339;A0A1B0GVD5;A0A1B0GV23;A0A1B0GWE8;A0A1B0GU92;A0A1B0GU03;A0A1B0GW44;A0A1B0GVP3;C9JH19;F8WD96;H7C469;F8W787;H7C1V0;A0A1B0GV01;A0A1B0GVF1	P07339;A0A1B0GVD5;A0A1B0GV23;A0A1B0GWE8;A0A1B0GU92;A0A1B0GU03;A0A1B0GW44;A0A1B0GVP3;C9JH19;F8WD96;H7C469	Cathepsin D;Cathepsin D light chain;Cathepsin D heavy chain	CTSD			19	19	19	63.1	63.1	63.1	44.552	0	323.31	21108000000	833	1.72354	0.183889	0.858453	3.81247	27.3646	28.0614	28.0096	26.9965	26.9343	26.9295
+	3.44908	1.60715	P07711;Q5T8F0	P07711	Cathepsin L1;Cathepsin L1 heavy chain;Cathepsin L1 light chain	CTSL	+	NPC_HD_NPC_Ctrl	5	5	5	26.1	26.1	26.1	37.564	0	176.96	817450000	97	3.44908	0.0444968	1.60715	11.2506	25.6986	25.9604	25.8232	24.1613	24.0461	24.4533
	1.31539	1.02104	Q14247;H0YCD9;H0YEV2	Q14247	Src substrate cortactin	CTTN			16	16	16	46	46	46	61.585	0	323.31	2839100000	325	1.31539	0.221547	1.02104	2.80886	25.6003	26.6822	26.57	25.0777	25.4854	25.2263
	0.654949	0.117824	Q9P2B4;B1AMN7	Q9P2B4	CTTNBP2 N-terminal-like protein	CTTNBP2NL			15	15	15	35.7	35.7	35.7	70.157	0	36.417	336550000	82	0.654949	0.389376	0.117824	1.44743	23.3012	23.0449	23.2236	23.025	23.1262	23.065
	0.724403	-0.227997	Q13616;A0A590UJR3;A0A590UJ50;A0A590UJ21;A0A0C4DGX4;A0A590UK34;A0A590UJ56;A0A590UJC4;A0A590UJA0;A0A590UJM8;A0A590UJ97;A0A590UJ59	Q13616;A0A590UJR3;A0A590UJ50;A0A590UJ21;A0A0C4DGX4;A0A590UK34;A0A590UJ56;A0A590UJC4;A0A590UJA0	Cullin-1	CUL1			22	22	22	31.4	31.4	31.4	89.677	0	71.752	790520000	192	0.724403	0.360115	-0.227997	-1.58284	24.5312	24.3687	24.664	24.8961	24.5203	24.8314
	0.102196	0.0991948	Q13617;A0A0A0MTN0;Q5T2B5;Q5T2B7	Q13617;A0A0A0MTN0;Q5T2B5	Cullin-2	CUL2			16	16	16	27.4	27.4	27.4	86.982	0	88.926	666640000	103	0.102196	0.854358	0.0991948	0.284258	25.192	24.7578	24.7679	24.1703	25.1363	25.1135
	1.89236	-0.500126	Q13618;A0A087WTG3;H7C1L6;A0A087X1R9;H7C399	Q13618	Cullin-3	CUL3			23	23	23	32	32	32	88.929	0	108.06	1116600000	150	1.89236	0.16833	-0.500126	-4.28342	24.6523	24.9742	24.6474	25.2636	25.1791	25.3315
	0.311138	0.144472	Q13619;A0A0A0MR50;A0A087WWN2	Q13619;A0A0A0MR50	Cullin-4A	CUL4A			20	17	17	31.1	27.1	27.1	87.679	0	93.488	856090000	178	0.311138	0.622751	0.144472	0.762033	24.6101	24.1755	24.5183	24.2904	24.0548	24.5254
	1.54488	-0.421987	Q13620;A0A669KAX4;K4DI93;A0A669KAU9	Q13620;A0A669KAX4;K4DI93	Cullin-4B	CUL4B			21	21	18	26.7	26.7	23.4	103.98	0	153.13	1115400000	187	1.54488	0.202316	-0.421987	-3.35192	24.279	24.1165	24.3464	24.8667	24.5047	24.6363
	0.9871	-0.416994	Q93034;H0YCA0	Q93034	Cullin-5	CUL5			23	23	23	29.9	29.9	29.9	90.954	0	198.71	959920000	192	0.9871	0.278977	-0.416994	-2.10547	24.7987	24.5255	24.5652	24.8774	25.4042	24.8588
	0.568184	-0.539738	O60888;C9IZG4;C9IZQ5	O60888;C9IZG4	Protein CutA	CUTA			5	5	5	41.3	41.3	41.3	19.116	0	59.817	2130200000	136	0.568184	0.433332	-0.539738	-1.27829	27.2012	26.0358	25.9276	27.0644	26.7106	27.0088
	1.74729	-1.97601	Q9NTM9;Q5TCZ7;A0A0B4J226	Q9NTM9;Q5TCZ7;A0A0B4J226	Copper homeostasis protein cutC homolog	CUTC			5	5	5	32.2	32.2	32.2	29.341	0	24.098	83738000	10	1.74729	0.182946	-1.97601	-3.87652	20.8104	20.49	21.6617	22.5701	23.7048	22.6152
+	3.95564	0.767939	A0A2R8YDI1;A0A2R8Y852;P39880;A0A2R8Y8D0;O14529	A0A2R8YDI1;A0A2R8Y852;P39880	Homeobox protein cut-like 1	CUX1	+	NPC_HD_NPC_Ctrl	16	16	6	17.4	17.4	6.8	148.57	0	50.133	397670000	121	3.95564	0.0339856	0.767939	15.1467	23.8022	23.6873	23.7626	23.0396	22.9977	22.911
	0.537861	-0.491521	Q6UX04;D6REK3	Q6UX04;D6REK3	Peptidyl-prolyl cis-trans isomerase CWC27 homolog	CWC27			8	8	8	30.7	30.7	30.7	53.846	0	181.93	817370000	139	0.537861	0.449981	-0.491521	-1.21896	25.3423	24.2102	24.0976	25.16	24.9246	25.0401
	1.34064	-1.27	Q69YN2;A0A286YF56	Q69YN2	CWF19-like protein 1	CWF19L1			14	14	14	37.2	37.2	37.2	60.618	0	45.906	341600000	63	1.34064	0.219341	-1.27	-2.86624	25.5033	24.1933	24.7646	25.7287	26.5151	26.0274
+	2.38366	-1.62007	Q2TBE0;H7C3G7;H0YE03	Q2TBE0;H7C3G7	CWF19-like protein 2	CWF19L2			7	7	7	9.3	9.3	9.3	103.79	0	12.659	229120000	27	2.38366	0.124266	-1.62007	-5.89812	22.8167	22.6861	22.1901	24.279	24.4692	23.8049
	0.615253	-0.392422	P78310	P78310	Coxsackievirus and adenovirus receptor	CXADR			14	14	14	46	46	46	40.029	0	323.31	2525100000	238	0.615253	0.408095	-0.392422	-1.37011	24.2012	24.3479	24.1447	24.3275	25.1833	24.3604
	0.669359	-1.53386	Q9H5V9	Q9H5V9	UPF0428 protein CXorf56	CXorf56			2	2	2	11.7	11.7	11.7	25.624	0.00017662	6.3306	159560000	33	0.669359	0.38382	-1.53386	-1.47549	23.2038	19.805	22.3128	22.9243	23.6606	23.3382
	0.310941	-2.35963	E7EVI8;Q7LFL8;D6RDY2;D6RBE0;E7EV55;D6RCN9;D6R966;D6RHG9;D6RHC6;D6RIR8;D6R9V1	E7EVI8;Q7LFL8;D6RDY2;D6RBE0;E7EV55	CXXC-type zinc finger protein 5	CXXC5			4	4	4	40.3	40.3	40.3	19.181	0	24.658	9409400000	16	0.310941	0.622823	-2.35963	-0.761618	30.0242	21.9045	31.7812	29.1244	30.5809	31.0836
	0.634556	0.648009	P00167;J3KNC7	P00167	Cytochrome b5	CYB5A			5	5	5	52.2	52.2	52.2	15.33	0	89.127	881180000	45	0.634556	0.398503	0.648009	1.40771	25.2468	23.8172	24.1089	23.8302	23.4556	23.9432
	0.646964	0.434045	O43169;H3BUX2;D6RFH4;J3QR91	O43169;H3BUX2;D6RFH4	Cytochrome b5 type B	CYB5B			8	8	8	70	70	70	16.694	0	174.38	2297300000	181	0.646964	0.392742	0.434045	1.43187	27.0735	27.4223	27.2023	27.3674	26.4699	26.5586
	1.36031	1.84348	Q9UHQ9;H7C0R7	Q9UHQ9;H7C0R7	NADH-cytochrome b5 reductase 1	CYB5R1			7	7	7	40	40	40	34.094	0	23.494	217890000	34	1.36031	0.217195	1.84348	2.91132	23.1322	24.6913	24.6526	22.7188	22.652	21.5748
	1.48382	2.79642	Q6BCY4;E9PMI2;E9PRM4;E9PIV9;E9PQW2	Q6BCY4;E9PMI2;E9PRM4;E9PIV9;E9PQW2	NADH-cytochrome b5 reductase 2	CYB5R2			7	7	7	37	37	37	31.458	0	29.638	337780000	47	1.48382	0.210288	2.79642	3.20248	23.3673	24.7144	24.5861	20.2445	21.1879	22.8462
	1.12149	0.786594	P00387;B1AHF3	P00387;B1AHF3	NADH-cytochrome b5 reductase 3;NADH-cytochrome b5 reductase 3 membrane-bound form;NADH-cytochrome b5 reductase 3 soluble form	CYB5R3			11	11	11	52.5	52.5	52.5	34.234	0	215.58	2913500000	251	1.12149	0.252648	0.786594	2.38476	26.0025	26.9388	26.9628	26.0332	25.7276	25.7834
	0.0293646	-0.0163765	P08574	P08574	Cytochrome c1, heme protein, mitochondrial	CYC1			10	10	10	35.7	35.7	35.7	35.422	0	56.177	2261300000	162	0.0293646	0.954123	-0.0163765	-0.0873109	26.4637	26.0058	26.2397	26.2285	26.0354	26.4944
	0.541353	-0.5499	P99999;C9JFR7;CON__P62894	P99999;C9JFR7	Cytochrome c	CYCS			7	7	7	59	59	59	11.749	0	11.88	4859500000	164	0.541353	0.448585	-0.5499	-1.2258	26.3079	27.6213	26.3732	27.0618	27.362	27.5283
	0.317699	-0.101164	Q7L576;A0A0G2JR96;A0A0G2JQT1;A0A0G2JRX2;A0A087WU52;A0A0G2JRV9;A0A087WWL1;A0A0G2JQH3;A0A087WVZ5	Q7L576;A0A0G2JR96;A0A0G2JQT1	Cytoplasmic FMR1-interacting protein 1	CYFIP1			20	20	9	18.7	18.7	8.9	145.18	0	179.27	1018700000	184	0.317699	0.617097	-0.101164	-0.775817	24.3542	24.6991	24.7619	24.6492	24.7546	24.7148
	0.948868	-1.3233	E7EVJ5;Q96F07;H7C229;E7EW33;H0YL50;A0A087WVE1;A0A087WTQ3;A0A087WWZ1;A0A087WZL7	E7EVJ5;Q96F07;H7C229;E7EW33	Cytoplasmic FMR1-interacting protein 2	CYFIP2			18	7	7	17.4	7.4	7.4	142.58	0	36.148	245490000	58	0.948868	0.287349	-1.3233	-2.0278	23.3475	21.5188	22.8551	23.5216	24.6107	23.5591
	1.14243	-0.855966	Q6ZMK1;E9PJD7	Q6ZMK1;E9PJD7	Cysteine and histidine-rich protein 1	CYHR1			2	2	2	5.8	5.8	5.8	40.703	0.00062755	3.8532	29447000	10	1.14243	0.248333	-0.855966	-2.42925	20.6398	21.1756	21.7424	22.2723	22.0959	21.7575
	0.0233972	0.0409616	Q16850;A0A0C4DFL7;H7C0D0;C9IYR8	Q16850;A0A0C4DFL7	Lanosterol 14-alpha demethylase	CYP51A1			21	21	19	43.3	43.3	37	56.805	0	271.52	2877500000	271	0.0233972	0.962336	0.0409616	0.0700028	25.2426	23.8494	24.2025	25.02	23.6225	24.529
	0.719416	1.80449	O00622	O00622	Protein CYR61	CYR61			16	16	16	64.6	64.6	64.6	42.026	0	80.03	1059400000	114	0.719416	0.361841	1.80449	1.5731	21.3213	24.3613	24.9842	21.376	21.9102	21.9671
	1.75473	2.17333	P98082;D6REB1;D6RIA5;D6RFF7	P98082	Disabled homolog 2	DAB2			9	9	9	16.1	16.1	16.1	82.447	0	26.889	232090000	50	1.75473	0.181218	2.17333	3.89671	24.0597	24.9369	24.6497	22.4462	21.486	23.1941
	1.34061	-2.2833	Q9UI36;Q96NX9;D6REJ4;D6RFG7	Q9UI36	Dachshund homolog 1	DACH1			6	6	6	11.2	11.2	11.2	78.561	0	13.754	99216000	15	1.34061	0.219341	-2.2833	-2.86616	23.3661	21.2912	21.5258	24.908	23.4506	24.6744
	1.98501	0.672266	Q14118;C9J196;C9JQL4;C9JYS1;C9JEN1	Q14118	Dystroglycan;Alpha-dystroglycan;Beta-dystroglycan	DAG1			15	15	15	22.1	22.1	22.1	97.44	0	76.914	1038900000	142	1.98501	0.160538	0.672266	4.55842	22.9495	22.8222	23.1304	22.075	22.335	22.4753
	1.18151	-0.939576	Q3LXA3;H0YCY6;I3L252;E9PJG8;E9PQR1	Q3LXA3;H0YCY6;I3L252	Bifunctional ATP-dependent dihydroxyacetone kinase/FAD-AMP lyase (cyclizing);ATP-dependent dihydroxyacetone kinase;FAD-AMP lyase (cyclizing)	DAK;TKFC			12	12	12	26.4	26.4	26.4	58.946	0	86.952	564150000	76	1.18151	0.241749	-0.939576	-2.5131	24.3302	23.5684	23.7629	24.5188	25.4184	24.543
	0.198064	0.0897598	P51398;V9GZ03;V9GYL9;V9GYA7;V9GYJ9;V9GZ61;V9GYW1;V9GYC9;V9GYJ3;V9GY11;V9GYF7	P51398;V9GZ03;V9GYL9	28S ribosomal protein S29, mitochondrial	DAP3			18	18	18	53.8	53.8	53.8	45.566	0	70.313	1238100000	131	0.198064	0.73132	0.0897598	0.514888	25.1347	24.7195	24.5758	24.6701	24.8164	24.6743
	0.28359	0.332986	O43293;M0QYW5;M0R0D0	O43293	Death-associated protein kinase 3	DAPK3			6	6	6	15	15	15	52.535	0	11.938	262120000	79	0.28359	0.64737	0.332986	0.703587	22.6066	22.9195	23.1946	22.8699	21.705	23.1468
	0.394904	-0.0782789	P14868;H7BZ35;H7C278;C9JQM9;C9J7S3;C9JLC1	P14868	Aspartate--tRNA ligase, cytoplasmic	DARS			31	31	31	59.3	59.3	59.3	57.136	0	323.31	5477600000	629	0.394904	0.554025	-0.0782789	-0.934816	25.7882	25.6215	25.8062	25.792	25.7284	25.9303
	1.75568	-1.35035	Q6PI48;A0A3B3IS01;A0A3B3IT01;A0A3B3ISK7;A0A3B3ITS3;A0A3B3IS54;A0A3B3ITK9	Q6PI48;A0A3B3IS01;A0A3B3IT01;A0A3B3ISK7;A0A3B3ITS3;A0A3B3IS54	Aspartate--tRNA ligase, mitochondrial	DARS2			8	8	8	15.8	15.8	15.8	73.562	0	55.919	504700000	83	1.75568	0.181218	-1.35035	-3.89931	23.1017	22.7404	22.9765	23.7396	24.8797	24.2503
	1.24781	-1.44491	Q9UER7;Q4VX54;A0A0G2JJZ4	Q9UER7	Death domain-associated protein 6	DAXX			6	6	6	11.5	11.5	11.5	81.372	0	24.507	216860000	32	1.24781	0.233716	-1.44491	-2.65783	21.753	23.1879	21.4569	23.7201	23.3871	23.6253
	0.167865	0.137749	Q96EP5;K7EQ55;K7EK33;K7EQ02	Q96EP5;K7EQ55;K7EK33;K7EQ02	DAZ-associated protein 1	DAZAP1			10	10	10	34.6	34.6	34.6	43.383	0	249.83	2020100000	168	0.167865	0.766423	0.137749	0.444886	26.0552	25.0417	25.5611	25.4338	25.2309	25.5802
	0.0736105	0.0965983	P07108;A0A0A0MTI5;B8ZWD1	P07108;A0A0A0MTI5;B8ZWD1	Acyl-CoA-binding protein	DBI			5	5	5	64.4	64.4	64.4	10.044	0	84.586	7102600000	238	0.0736105	0.893597	0.0965983	0.209779	27.4928	28.699	28.9486	28.4836	28.1814	28.1857
	0.248398	-0.245071	Q16643;D6R9Q9;D6RFI1	Q16643	Drebrin	DBN1			20	20	6	48.2	48.2	26.5	71.428	0	323.31	11811000000	489	0.248398	0.680685	-0.245071	-0.627419	28.6747	27.7133	27.832	28.8079	28.1305	28.0168
	1.13659	0.560616	Q9UJU6;B4DDD6;H0Y5J4;F8WBG8;F8WC20;F8WBB2;F8WFE1;F2Z2V3;F8WB73;F8WCK3;F2Z3E3;H7C111	Q9UJU6;B4DDD6;H0Y5J4	Drebrin-like protein	DBNL			15	15	15	46.7	46.7	46.7	48.207	0	60.682	603590000	91	1.13659	0.249541	0.560616	2.4168	25.3294	25.9142	25.6599	25.3108	24.7728	25.1381
	0.295167	-0.312069	Q9UK59;F8WAY1	Q9UK59	Lariat debranching enzyme	DBR1			7	7	7	16.9	16.9	16.9	61.554	0	9.3069	72814000	17	0.295167	0.636048	-0.312069	-0.728266	21.5493	22.3942	22.8346	22.4596	22.9663	22.2885
	0.511067	0.295099	P11182;Q5VVL7	P11182;Q5VVL7	Lipoamide acyltransferase component of branched-chain alpha-keto acid dehydrogenase complex, mitochondrial	DBT			17	17	17	50.6	50.6	50.6	53.486	0	76.343	2076700000	237	0.511067	0.467009	0.295099	1.16635	24.7523	24.7504	24.8314	24.1308	24.9703	24.3477
	0.886742	-0.277614	Q9NV06;A0A087WT20;B3KME9;E5RHM4;A0A087X1F8	Q9NV06;A0A087WT20;B3KME9	DDB1- and CUL4-associated factor 13	DCAF13			16	16	16	46.7	46.7	46.7	51.402	0	37.604	381690000	79	0.886742	0.306396	-0.277614	-1.90296	22.7623	22.5025	22.2839	22.8735	22.7955	22.7124
	0.354336	-0.83382	Q9NXF7	Q9NXF7	DDB1- and CUL4-associated factor 16	DCAF16			4	4	4	27.8	27.8	27.8	24.193	0	13.362	77905000	17	0.354336	0.583683	-0.83382	-0.851947	23.9756	22.6115	20.6576	23.0877	23.059	23.5995
	1.27824	-0.916264	P61962;A0A087WWI6	P61962	DDB1- and CUL4-associated factor 7	DCAF7			10	10	10	32.5	32.5	32.5	38.926	0	68.856	803980000	102	1.27824	0.226597	-0.916264	-2.72538	25.082	24.6469	24.3207	25.2347	26.0875	25.4762
	0.288259	-0.651362	Q5TAQ9;V9GY54;V9GZ39;V9GYZ9	Q5TAQ9	DDB1- and CUL4-associated factor 8	DCAF8			5	5	5	13.1	13.1	13.1	66.851	0.00019004	8.2009	85748000	15	0.288259	0.642307	-0.651362	-0.71356	22.8224	20.4728	23.2192	22.3928	23.4349	22.6409
	0.901386	-1.29623	Q8WVC6;K7ESP4	Q8WVC6;K7ESP4	Dephospho-CoA kinase domain-containing protein	DCAKD			4	4	4	24.2	24.2	24.2	26.55	0	23.515	271210000	31	0.901386	0.302772	-1.29623	-1.93224	21.5849	22.9544	23.4068	23.5959	24.7184	23.5204
	1.74868	-1.06152	P27707;D6RFG8;D6RCP9	P27707;D6RFG8;D6RCP9	Deoxycytidine kinase	DCK			6	6	6	24.2	24.2	24.2	30.518	0	13.885	297400000	37	1.74868	0.182881	-1.06152	-3.88029	23.8105	24.0178	23.3958	24.4396	25.1435	24.8256
	1.70157	-3.55913	O15075;Q5VZY9	O15075;Q5VZY9	Serine/threonine-protein kinase DCLK1	DCLK1			16	16	14	28.8	28.8	26.4	82.223	0	258.37	572530000	50	1.70157	0.18487	-3.55913	-3.75386	21.1012	22.0408	21.2587	23.7283	26.7614	24.5885
+	3.81869	-6.54458	Q8N568;G5E9L9;A0A0U1RR70;Q9C098;A0A1B0GTZ4	Q8N568;G5E9L9;A0A0U1RR70	Serine/threonine-protein kinase DCLK2	DCLK2	+	NPC_HD_NPC_Ctrl	7	6	6	11.5	9.3	9.3	83.605	0	54.362	1042400000	30	3.81869	0.0352411	-6.54458	-13.9812	21.5151	20.0874	20.8077	27.3397	27.7365	26.9677
	0.946564	2.52354	P07585;F8VXZ8;F8VUF6;F8VWU0;F8VX58	P07585;F8VXZ8;F8VUF6;F8VWU0;F8VX58	Decorin	DCN			6	6	6	20.9	20.9	20.9	39.746	0	51.046	257200000	32	0.946564	0.287995	2.52354	2.02314	23.6144	25.6808	26.1099	23.2458	20.6864	23.9022
	1.16528	-0.449153	Q9NPI6;A0A087WT55;A0A087WVE6;A0A087WXD0	Q9NPI6;A0A087WT55;A0A087WVE6	mRNA-decapping enzyme 1A	DCP1A			8	8	8	20.1	20.1	20.1	63.278	0	32.556	368700000	59	1.16528	0.24448	-0.449153	-2.47814	24.1151	23.9856	23.9172	24.7854	24.2086	24.3714
	0.550903	0.844449	Q8IU60;H0Y9T5	Q8IU60;H0Y9T5	m7GpppN-mRNA hydrolase	DCP2			4	4	4	11.7	11.7	11.7	48.423	0.00018238	7.1761	136000000	25	0.550903	0.444869	0.844449	1.2445	22.2886	22.6651	22.9018	22.9508	20.6886	21.6826
	0.308679	-0.233905	Q96C86;A0A3B3ITF0	Q96C86	m7GpppX diphosphatase	DCPS			7	7	7	29.4	29.4	29.4	38.608	0	29.497	138070000	41	0.308679	0.624593	-0.233905	-0.756853	23.0352	23.5296	23.7668	23.3088	24.0747	23.6498
	1.9106	1.08492	P32321;D6RBJ9;D6R9S0;D6RBN2;D6RC36;D6RAR9;D6RAD7	P32321;D6RBJ9;D6R9S0;D6RBN2	Deoxycytidylate deaminase	DCTD			9	9	9	64	64	64	20.016	0	28.866	409440000	74	1.9106	0.165762	1.08492	4.33662	24.8922	24.5846	24.4082	23.152	23.6259	23.8524
	0.841474	-0.158034	E7EX90;Q6AWB1;E7EWF7;C9JZA4;C9JTE5;C9JJN7;C9JJD0;C9JKG6;E9PCY0;C9J1B7	E7EX90		DCTN1			41	41	1	50.2	50.2	3.3	139.09	0	323.31	2698700000	369	0.841474	0.319537	-0.158034	-1.81294	25.3888	25.3205	25.145	25.5393	25.3939	25.3952
	0.171347	-0.0589752	Q13561;H0YI98;F8W1I6;F8VW18;F8VX93;F8VRV7;H0YHL1;F8W0U6	Q13561;H0YI98;F8W1I6;F8VW18	Dynactin subunit 2	DCTN2			17	17	17	62.3	62.3	62.3	44.23	0	323.31	3387100000	287	0.171347	0.762564	-0.0589752	-0.453067	26.697	26.8834	26.4464	26.6787	26.7827	26.7424
	0.489582	-0.315673	O75935;X6RCK5;X6RA56;A0A0A0MRV8;X6RLR1	O75935;X6RCK5;X6RA56;A0A0A0MRV8;X6RLR1	Dynactin subunit 3	DCTN3			7	7	7	39.8	39.8	39.8	21.119	0	24.878	472920000	79	0.489582	0.481154	-0.315673	-1.124	24.9115	24.4662	24.2145	25.2066	24.7875	24.5451
	0.0457543	0.031346	Q9UJW0;H9KVE0;E5RGG1;E5RI97;E5RK21	Q9UJW0	Dynactin subunit 4	DCTN4			17	17	17	54.1	54.1	54.1	52.337	0	122.42	1096300000	134	0.0457543	0.934495	0.031346	0.133821	25.8668	25.3707	25.3183	25.4824	25.7598	25.2196
	0.750243	-0.844748	Q9BTE1;H3BR94;H3BUD2;H3BS05;I3L0U8	Q9BTE1;H3BR94	Dynactin subunit 5	DCTN5			5	5	5	41.8	41.8	41.8	20.126	0	29.763	182990000	62	0.750243	0.350624	-0.844748	-1.63337	22.5445	22.197	23.3193	23.048	24.3184	23.2287
	0.810105	-1.65112	Q9H773;H3BSA6;H3BPN2	Q9H773;H3BSA6	dCTP pyrophosphatase 1	DCTPP1			3	3	3	24.7	24.7	24.7	18.681	0	21.211	133660000	27	0.810105	0.328586	-1.65112	-1.75095	23.9207	24.0003	21.3736	25.4179	24.0985	24.7316
	0.716183	-0.385191	Q96GG9;C9JVE2;C9J8R4;C9JRU6;C9J0B2	Q96GG9;C9JVE2;C9J8R4;C9JRU6;C9J0B2	DCN1-like protein 1;DCN1-like protein	DCUN1D1			6	6	6	26.3	26.3	26.3	30.124	0	72.524	538570000	67	0.716183	0.363154	-0.385191	-1.56679	24.3289	23.9894	23.8582	24.4217	24.8044	24.106
	0.943611	-0.387298	Q9BTE7;E9PM04;H0YCN4;E9PQV9;H0Y9C5;J3QQL8	Q9BTE7;E9PM04;H0YCN4;E9PQV9	DCN1-like protein 5;DCN1-like protein	DCUN1D5			8	8	5	36.7	36.7	27	27.508	0	44.411	166470000	50	0.943611	0.289132	-0.387298	-2.01717	21.8494	22.1451	21.8786	22.3449	22.0552	22.635
	0.940542	-3.20558	A0A1B0GWD1;O43602;A8K340;A0A1B0GUE1;E7EU50	A0A1B0GWD1;O43602;A8K340;A0A1B0GUE1;E7EU50	Neuronal migration protein doublecortin	DCX			14	12	11	48.2	43.2	38.5	40.143	0	240.52	534260000	42	0.940542	0.290466	-3.20558	-2.01097	21.2048	20.7659	20.8645	23.5975	27.1365	21.7179
	0.605677	-0.394868	Q7Z4W1;J3KS22;J3QL34;J3QS36;J3KRZ4;J3QS45;J3KSZ5;J3QRQ2	Q7Z4W1;J3KS22;J3QL34;J3QS36;J3KRZ4	L-xylulose reductase	DCXR			9	9	9	42.2	42.2	42.2	25.913	0	39.192	534250000	85	0.605677	0.413525	-0.394868	-1.35145	24.7804	23.8383	24.2669	24.525	24.8873	24.6579
	1.77126	0.810001	O94760;B4DYP1	O94760;B4DYP1	N(G),N(G)-dimethylarginine dimethylaminohydrolase 1	DDAH1			12	12	11	56.8	56.8	56.8	31.121	0	75.23	919700000	159	1.77126	0.179618	0.810001	3.94186	25.2274	24.9189	25.3258	24.0625	24.3458	24.6338
	0.66406	-0.670168	O95865;A0A140T971;Q5SSV3;Q5SRR8;H0Y7N1	O95865;A0A140T971;Q5SSV3;Q5SRR8;H0Y7N1	N(G),N(G)-dimethylarginine dimethylaminohydrolase 2	DDAH2			6	5	5	33	33	33	29.644	0	323.31	1365900000	103	0.66406	0.386287	-0.670168	-1.46517	26.8451	25.5762	25.6923	26.7618	27.0465	26.3159
	1.06693	-0.51937	Q16531;F5GY55;F5H2L3;F5GWI0;F5GZY8;F5GYG8;F5H198	Q16531;F5GY55	DNA damage-binding protein 1	DDB1			31	31	31	29.9	29.9	29.9	126.97	0	127.33	3747800000	437	1.06693	0.263911	-0.51937	-2.2701	26.3617	25.759	25.6827	26.6115	26.3813	26.3687
	0.37832	-0.451949	Q5TDH0;H0YII4;H0YI90	Q5TDH0	Protein DDI1 homolog 2	DDI2			8	8	8	30.8	30.8	30.8	44.522	0	22.445	382170000	60	0.37832	0.567234	-0.451949	-0.901101	24.9525	23.4639	23.4842	24.2811	24.5959	24.3794
	1.5226	1.29852	P39656;A0A0C4DGS1;U3KQ84	P39656;A0A0C4DGS1;U3KQ84	Dolichyl-diphosphooligosaccharide--protein glycosyltransferase 48 kDa subunit	DDOST			12	12	12	34	34	34	50.8	0	323.31	4300700000	179	1.5226	0.206672	1.29852	3.29694	27.292	28.2973	28.2636	26.7374	26.2439	26.9761
	0.888492	1.15719	Q16832;Q5T244	Q16832	Discoidin domain-containing receptor 2	DDR2			9	9	9	17	17	17	96.735	0	19.801	92345000	33	0.888492	0.305906	1.15719	1.90645	23.9142	24.0256	24.0317	23.7041	21.6684	23.1274
	0.788452	0.463373	Q96HY6;A0A0A0MRX2	Q96HY6;A0A0A0MRX2	DDRGK domain-containing protein 1	DDRGK1			5	5	5	34.4	34.4	34.4	35.61	0	13.108	56281000	23	0.788452	0.337213	0.463373	1.70832	22.0169	22.4772	22.9089	22.0277	21.8466	22.1386
	0.740321	-0.330847	P30046;J3KQ18;A6NHG4;H7C342;B5MC82	P30046;J3KQ18	D-dopachrome decarboxylase	DDT			5	5	5	46.6	46.6	46.6	12.712	0	32.71	1800700000	76	0.740321	0.352193	-0.330847	-1.61396	25.8553	25.7061	26.1504	26.4449	26.3343	25.9252
	0.879261	-0.269634	Q92499;F1T0B3;A0A087X2G1	Q92499;F1T0B3;A0A087X2G1	ATP-dependent RNA helicase DDX1	DDX1			35	35	35	52.8	52.8	52.8	82.431	0	323.31	13755000000	889	0.879261	0.309317	-0.269634	-1.88803	27.7484	27.6551	27.7042	27.8038	28.2507	27.8621
	0.200632	0.124062	Q13206;E9PIF2;A0A3B3ISR7	Q13206;E9PIF2;A0A3B3ISR7	Probable ATP-dependent RNA helicase DDX10	DDX10			15	15	15	21.6	21.6	21.6	100.89	0	51.372	796280000	172	0.200632	0.728574	0.124062	0.520747	23.2704	22.9353	23.2041	22.5827	23.2131	23.2419
	1.33126	-0.966079	A8MPP1;Q92771;Q96FC9;H0YFY8;H0YGL4	A8MPP1;Q92771;Q96FC9	Putative ATP-dependent RNA helicase DDX11-like protein 8;Putative ATP-dependent RNA helicase DDX12;Probable ATP-dependent RNA helicase DDX11	DDX11L8;DDX12P;DDX11			7	7	7	8.7	8.7	8.7	101.81	0	15.268	95406000	30	1.33126	0.220175	-0.966079	-2.84484	21.4633	21.3158	20.8946	22.4996	21.6035	22.4689
	0.505913	-0.271997	A0A5H1ZRQ2;Q92841;A0A1X7SBZ2;A0A0U1RQJ0	A0A5H1ZRQ2;Q92841;A0A1X7SBZ2	Probable ATP-dependent RNA helicase DDX17	DDX17			40	27	27	46	34.6	34.6	80.439	0	195.07	11748000000	630	0.505913	0.470391	-0.271997	-1.1562	28.267	27.5482	27.6801	28.216	28.1484	27.9469
	1.25052	-0.44498	Q9NVP1;H7C452	Q9NVP1	ATP-dependent RNA helicase DDX18	DDX18			27	27	27	51.6	51.6	51.6	75.406	0	323.31	5945100000	462	1.25052	0.233582	-0.44498	-2.66382	26.5603	26.0962	26.1065	26.5653	26.7665	26.7662
	0.0528331	-0.0313123	Q9NUU7;I3L0H8;F6QDS0;I3L352;H3BTB3;J3QRH0;H3BSL8;Q9UHL0;H3BP36;H3BP50;H0YD26;A0A1B0GV69;E9PR46;J3QL17	Q9NUU7;I3L0H8;F6QDS0;I3L352	ATP-dependent RNA helicase DDX19A	DDX19A			23	23	6	58.6	58.6	18.4	53.974	0	230.47	2025500000	265	0.0528331	0.923954	-0.0313123	-0.153474	25.9738	25.7025	25.6062	25.9617	25.9662	25.4485
	1.49572	-1.09059	Q9UHI6;E9PJ60	Q9UHI6	Probable ATP-dependent RNA helicase DDX20	DDX20			12	12	12	21.5	21.5	21.5	92.239	0	80.731	376750000	90	1.49572	0.2101	-1.09059	-3.23132	23.3419	22.6095	22.2188	23.9596	23.7687	23.7137
	0.508471	0.226328	Q9NR30	Q9NR30	Nucleolar RNA helicase 2	DDX21			48	48	45	60.8	60.8	58.9	87.343	0	323.31	19912000000	1140	0.508471	0.46944	0.226328	1.16124	27.4206	27.0261	27.1825	27.0607	26.6802	27.2094
	2.62371	-0.515774	Q9BUQ8;H0YI52;F8VVA2	Q9BUQ8	Probable ATP-dependent RNA helicase DDX23	DDX23			19	19	19	27.8	27.8	27.8	95.581	0	47.2	1671200000	267	2.62371	0.102231	-0.515774	-6.84908	25.0761	24.8504	24.9045	25.4078	25.4517	25.5189
	1.21769	-0.334203	Q9GZR7;G3V529;F5GYL3;A0A1W2PRR2;A0A087WXU8	Q9GZR7;G3V529;F5GYL3;A0A1W2PRR2;A0A087WXU8	ATP-dependent RNA helicase DDX24	DDX24			28	28	28	41.7	41.7	41.7	96.331	0	141.68	1715400000	286	1.21769	0.23637	-0.334203	-2.59166	24.3178	24.3703	24.184	24.7859	24.3987	24.6901
	0.00855436	-0.002786	Q96GQ7;B7Z6D5;A0A087X059;A0A087WYH5	Q96GQ7;B7Z6D5	Probable ATP-dependent RNA helicase DDX27	DDX27			25	25	25	38.2	38.2	38.2	89.834	0	129.02	2451200000	316	0.00855436	0.984851	-0.002786	-0.0260096	24.549	24.2934	24.5991	24.3832	24.5277	24.5389
	0.45954	-0.931487	Q9NUL7	Q9NUL7	Probable ATP-dependent RNA helicase DDX28	DDX28			7	7	7	17.8	17.8	17.8	59.58	0	21.905	94369000	27	0.45954	0.502413	-0.931487	-1.06447	23.3458	21.8316	20.8563	23.7155	22.0313	23.0814
	0.816606	-0.436637	O00148;K7EQN7;K7EPJ3;A0A0D9SEM9;K7EN69;K7ENP6;K7EL56;K7EIL8;F6SXL5	O00148;K7EQN7	ATP-dependent RNA helicase DDX39A	DDX39A			23	10	10	65.6	38.9	38.9	49.129	0	109	1507900000	264	0.816606	0.327122	-0.436637	-1.76377	25.5795	24.9811	25.2168	26.0329	25.4393	25.6151
	0.690977	-0.334277	Q13838;Q5STU3;A0A0G2JJZ9;A0A140T9X3;F6WLT2;F6TRA5;A0A0A0MT12;F6S4E6;A0A140T9X9;A0A140TA18;F6UJC5;A0A140T996;A0A140T973;A0A140T9K1;A0A140T9L4;H0Y400;F6R6M7;F6QYI9;A0A0G2JJL7;A0A0G2JHN7;F6S2B7;F6U6E2;H0YCC6;A0A140T9N3;A0A140T9K2	Q13838;Q5STU3;A0A0G2JJZ9;A0A140T9X3;F6WLT2;F6TRA5;A0A0A0MT12;F6S4E6;A0A140T9X9;A0A140TA18;F6UJC5;A0A140T996	Spliceosome RNA helicase DDX39B	DDX39B			28	28	15	70.1	70.1	47.2	48.991	0	323.31	24151000000	1313	0.690977	0.37399	-0.334277	-1.51762	28.8942	28.3852	28.28	29.0139	28.9102	28.6381
	1.20545	-0.46372	O00571;A0A0D9SF53;A0A0D9SG12;A0A2R8YF78;A0A0D9SFB3;A0A2R8YFS5;A0A2R8Y4A4;A0A2U3TZJ9;A0A2R8YCW1;A0A2R8Y5G6;A0A2R8YFR4;A0A2R8Y645;F6S8Q4;A0A2R8Y7T2;A0A2R8YDT5;A0A2R8YDH3;A0A0J9YVQ7;A0A087WVZ1;C9J081;A0A2R8Y650;A0A2R8YCU0;A0A087WX09;A0A2R8Y770;A0A2R8Y4D2;Q9NQI0;A0A2R8YF89;D6RCM4	O00571;A0A0D9SF53;A0A0D9SG12;A0A2R8YF78;A0A0D9SFB3;A0A2R8YFS5;A0A2R8Y4A4;A0A2U3TZJ9;A0A2R8YCW1;A0A2R8Y5G6;A0A2R8YFR4;A0A2R8Y645;F6S8Q4;A0A2R8Y7T2;A0A2R8YDT5;A0A2R8YDH3	ATP-dependent RNA helicase DDX3X	DDX3X			29	28	11	40	40	16.3	73.243	0	238.1	5365700000	438	1.20545	0.237304	-0.46372	-2.56498	27.0279	26.5178	26.833	27.3774	27.0519	27.3406
	0.84498	-0.22304	Q9UJV9;A0A499FJW5;D6RGI7;H0YA06;H0Y8L8	Q9UJV9	Probable ATP-dependent RNA helicase DDX41	DDX41			17	17	17	34.6	34.6	34.6	69.837	0	104.68	626080000	132	0.84498	0.318888	-0.22304	-1.81989	23.7756	23.8617	23.8405	23.8127	24.2016	24.1325
	0.712425	-0.349312	Q86XP3;A0A0A0MSJ0;J3QRI2;J3KTK9;J3KRE3	Q86XP3;A0A0A0MSJ0	ATP-dependent RNA helicase DDX42	DDX42			27	27	27	41.7	41.7	41.7	102.97	0	208.08	3127400000	376	0.712425	0.364228	-0.349312	-1.55946	25.785	25.0602	25.1912	25.7104	25.6528	25.7211
	1.22828	-0.378721	A0A0C4DG89;Q7L014;D6RJA6;H0Y9U3	A0A0C4DG89;Q7L014	Probable ATP-dependent RNA helicase DDX46	DDX46			38	38	38	45.7	45.7	45.7	117.46	0	266.57	3251400000	522	1.22828	0.234723	-0.378721	-2.61485	24.8205	24.4402	24.5026	24.9538	25.1185	24.8272
	0.308701	-0.286109	Q9H0S4;F5H1N9	Q9H0S4	Probable ATP-dependent RNA helicase DDX47	DDX47			10	10	10	34.1	34.1	34.1	50.646	0	85.888	908490000	125	0.308701	0.624593	-0.286109	-0.756899	24.9616	23.8992	23.9154	24.4981	24.3307	24.8058
	0.917106	-0.504082	Q9Y6V7;M0R1S3;M0QZC0;M0R0K1	Q9Y6V7	Probable ATP-dependent RNA helicase DDX49	DDX49			5	5	5	16.4	16.4	16.4	54.226	0	16.051	375340000	45	0.917106	0.296942	-0.504082	-1.96377	24.0556	23.2163	23.4145	24.0914	23.9847	24.1226
	1.23296	-0.753677	P17844;J3KTA4;J3KRZ1;J3QSF1;J3QRQ7;J3KRX8;J3KTQ4;X6RLV5;J3QR02;J3QLG9;J3QR62;J3QRN5	P17844;J3KTA4	Probable ATP-dependent RNA helicase DDX5	DDX5			42	42	29	59.9	59.9	48.2	69.147	0	323.31	25702000000	1323	1.23296	0.234723	-0.753677	-2.62512	28.8933	28.0261	28.0746	29.1318	28.971	29.1523
	0.688006	-0.334498	Q9BQ39;A0A087WVC1	Q9BQ39;A0A087WVC1	ATP-dependent RNA helicase DDX50	DDX50			26	23	23	49.9	46	46	82.564	0	97.159	1038100000	191	0.688006	0.375045	-0.334498	-1.51183	24.4676	24.0547	23.9826	24.1837	24.7073	24.6175
+	1.8936	-1.94818	Q8N8A6	Q8N8A6	ATP-dependent RNA helicase DDX51	DDX51			7	7	7	16.4	16.4	16.4	72.456	0	69.842	191380000	30	1.8936	0.16833	-1.94818	-4.28704	21.2487	22.3791	21.1906	23.9514	23.1271	23.5844
	0.680516	-0.602627	Q9Y2R4;A0A087X121;A0A087X1P7;A0A087WTD6;A0A087X069	Q9Y2R4	Probable ATP-dependent RNA helicase DDX52	DDX52			8	8	8	16.9	16.9	16.9	67.497	0	163.14	1141300000	133	0.680516	0.378587	-0.602627	-1.49723	24.768	23.5442	24.2185	24.4752	24.7298	25.1336
	0.0648309	-0.0471592	Q8TDD1;F8VRX4;H0YHZ9	Q8TDD1	ATP-dependent RNA helicase DDX54	DDX54			15	15	15	20.4	20.4	20.4	98.594	0	71.66	636940000	98	0.0648309	0.905597	-0.0471592	-0.186228	23.427	23.3677	23.7581	23.6072	23.9267	23.1604
	1.65868	-0.48434	Q8NHQ9;F5H5U2	Q8NHQ9;F5H5U2	ATP-dependent RNA helicase DDX55	DDX55			5	5	5	10.5	10.5	10.5	68.546	0	17.492	105230000	37	1.65868	0.193975	-0.48434	-3.64105	22.3971	22.1292	22.2243	22.8841	22.5261	22.7934
	0.572432	-0.729696	Q9NY93;G3V0G3;H7C3E9;F8WDT8;F8WEI3;H7BZN7	Q9NY93;G3V0G3;H7C3E9;F8WDT8	Probable ATP-dependent RNA helicase DDX56	DDX56			14	14	14	32.5	32.5	32.5	61.589	0	57.557	382040000	88	0.572432	0.43097	-0.729696	-1.28659	23.5359	22.6906	21.6224	23.3257	23.1435	23.5688
	0.485593	0.96895	O95786;A2A376	O95786;A2A376	Probable ATP-dependent RNA helicase DDX58	DDX58			19	19	19	25.8	25.8	25.8	106.6	0	70.012	240350000	69	0.485593	0.483533	0.96895	1.11612	23.0713	23.3754	23.9485	23.6524	20.8885	22.9475
	0.173101	-0.166362	P26196;Q8IV96	P26196	Probable ATP-dependent RNA helicase DDX6	DDX6			25	25	25	63.4	63.4	63.4	54.416	0	257.89	5257800000	449	0.173101	0.760492	-0.166362	-0.457176	27.1132	26.0086	26.0851	26.7173	26.4805	26.5081
	0.142793	0.116049	Q16698;E5RJG7;E5RFV2;E5RJD2;E5RID6;H0YAW3	Q16698;E5RJG7;E5RFV2	2,4-dienoyl-CoA reductase, mitochondrial	DECR1			15	15	15	51.9	51.9	51.9	36.067	0	90.068	2961000000	209	0.142793	0.800887	0.116049	0.38506	25.8734	26.6604	26.6543	26.5698	26.2029	26.0673
	0.374088	0.160364	O15121	O15121	Sphingolipid delta(4)-desaturase DES1	DEGS1			2	2	2	10.2	10.2	10.2	37.866	0	13.144	383530000	43	0.374088	0.570218	0.160364	0.892462	24.42	24.5206	24.85	24.6849	24.3155	24.309
	1.81062	-1.03544	P35659;H0Y993;A0A494C028;B4DFG0;H0Y8X0;A0A494C198;D6RDA2;D6R9L5	P35659;H0Y993;A0A494C028;B4DFG0;H0Y8X0;A0A494C198;D6RDA2	Protein DEK	DEK			19	19	19	47.5	47.5	47.5	42.674	0	254.25	9220600000	401	1.81062	0.176219	-1.03544	-4.05076	27.2277	26.6753	26.4126	27.8467	27.9352	27.64
	0.106942	0.114676	O43583;F8VVL1	O43583;F8VVL1	Density-regulated protein	DENR			9	9	9	49.5	49.5	49.5	22.092	0	44.894	386190000	62	0.106942	0.847664	0.114676	0.296322	24.1329	24.8589	24.361	23.6927	24.6874	24.6287
+	2.83359	-1.66244	Q9Y315;G3V158;E9PPM8;E9PMH9;E9PML7;E9PPK3	Q9Y315;G3V158;E9PPM8	Deoxyribose-phosphate aldolase	DERA			12	12	12	53.8	53.8	53.8	35.23	0	77.606	366550000	55	2.83359	0.0857992	-1.66244	-7.78681	22.8993	22.8293	22.58	24.3008	24.8069	24.1883
	0.000586975	0.000911713	O00273;K7ERT1	O00273	DNA fragmentation factor subunit alpha	DFFA			7	7	7	27.2	27.2	27.2	36.521	0	34.349	301260000	59	0.000586975	0.998649	0.000911713	0.00180086	23.8969	23.9046	23.6996	22.9178	24.6474	23.9332
	0.263424	0.442029	O60443;C9JSR4;H7C147	O60443;C9JSR4	Non-syndromic hearing impairment protein 5	DFNA5			4	4	4	11.5	11.5	11.5	54.554	0	11.543	142970000	22	0.263424	0.66618	0.442029	0.660166	22.7293	24.1207	24.9518	23.4167	23.8119	23.2472
	0.714428	-0.644873	Q8WYQ5	Q8WYQ5	Microprocessor complex subunit DGCR8	DGCR8			7	7	7	11.1	11.1	11.1	86.044	0	22.512	154490000	48	0.714428	0.363825	-0.644873	-1.56337	23.1809	22.011	22.0572	23.3601	22.8444	22.9792
	0.908359	0.668182	Q15392;A0A0A0MTI1;A0A3B3IRV7;A0A3B3ISR5;A0A3B3ITT9;A0A3B3IT58	Q15392;A0A0A0MTI1	Delta(24)-sterol reductase	DHCR24			14	14	14	38.6	38.6	38.6	60.101	0	171.08	7722500000	308	0.908359	0.300581	0.668182	1.94621	27.7702	27.2059	27.5656	27.4376	26.4536	26.646
	0.363918	0.490581	Q9UBM7;E9PJ54;H0YE57;E9PM00	Q9UBM7	7-dehydrocholesterol reductase	DHCR7			4	4	4	10.3	10.3	10.3	54.489	0	39.459	219550000	66	0.363918	0.577152	0.490581	0.871645	22.3695	22.0281	22.3281	22.853	21.1271	21.274
	1.07656	-2.03404	P00374;B4DM58;Q86XF0;C9JJ68	P00374;B4DM58	Dihydrofolate reductase	DHFR			8	8	8	54	54	54	21.452	0	75.261	902410000	97	1.07656	0.261943	-2.03404	-2.2902	25.7392	22.8051	23.9457	26.0244	25.8886	26.6791
	0.65726	-1.00616	Q02127;I3NI32;J3QRQ3;I3L449	Q02127;I3NI32	Dihydroorotate dehydrogenase (quinone), mitochondrial	DHODH			5	5	5	15.7	15.7	15.7	42.867	0	14.66	138630000	25	0.65726	0.388583	-1.00616	-1.45193	21.2144	22.5367	20.277	22.0821	22.7959	22.1685
	0.7729	-0.672616	P49366;Q5J8M5;A0A087WZK0;M0R253;M0QX43;A0A3B3IU31;M0R1T2;B4E3M2;M0R0V2;M0R264;M0R1T4	P49366;Q5J8M5;A0A087WZK0	Deoxyhypusine synthase	DHPS			9	9	9	34.7	34.7	34.7	40.97	0	49.732	247500000	66	0.7729	0.342125	-0.672616	-1.67778	22.2167	23.2538	23.2095	23.139	23.8194	23.7394
	1.62986	0.745303	Q96LJ7;H0YNC2	Q96LJ7	Dehydrogenase/reductase SDR family member 1	DHRS1			6	6	6	30.4	30.4	30.4	33.909	0	15.236	123450000	28	1.62986	0.195999	0.745303	3.56648	22.0634	22.6329	22.7192	21.7633	21.7632	21.653
	1.69518	1.53378	Q9BTZ2;P0CG22;H0YKN3;A0A087WSZ6;F5GWZ1;F6TD35;A0A087WXI8;H0YLE1;H0YNP7	Q9BTZ2	Dehydrogenase/reductase SDR family member 4	DHRS4			10	10	4	42.4	42.4	10.8	29.537	0	59.338	467340000	89	1.69518	0.185994	1.53378	3.73691	24.2916	24.4203	24.6277	23.3242	22.1157	23.2984
	1.98749	0.6975	Q9Y394;H0YJ66;H0YJR8;H0YJE4	Q9Y394;H0YJ66;H0YJR8	Dehydrogenase/reductase SDR family member 7	DHRS7			4	4	4	17.1	17.1	17.1	38.298	0	19.515	306500000	80	1.98749	0.160201	0.6975	4.56596	23.9162	24.1908	24.0502	23.2466	23.6148	23.2032
	0.909175	-1.78182	Q96HY7;H7C1J3;H7C149	Q96HY7	Probable 2-oxoglutarate dehydrogenase E1 component DHKTD1, mitochondrial	DHTKD1			10	10	10	18.6	18.6	18.6	103.08	0	35.627	253770000	36	0.909175	0.300356	-1.78182	-1.94785	23.1986	21.1505	20.3226	23.8196	22.7176	23.48
	1.16151	-0.634673	O43143	O43143	Pre-mRNA-splicing factor ATP-dependent RNA helicase DHX15	DHX15			29	29	29	41.9	41.9	41.9	90.932	0	323.31	8666500000	767	1.16151	0.244972	-0.634673	-2.47005	26.6182	25.7777	26.3062	27.0154	26.758	26.8327
	0.0509064	-0.0507812	O60231;Q5SQH5;A0A140T8Y5;A0A140T947;A0A140T9T4	O60231;Q5SQH5;A0A140T8Y5;A0A140T947	Putative pre-mRNA-splicing factor ATP-dependent RNA helicase DHX16	DHX16			6	6	6	7.3	7.3	7.3	119.26	0	13.188	74900000	42	0.0509064	0.925681	-0.0507812	-0.14815	22.4682	21.3269	21.6997	21.9982	21.8856	21.7633
	0.0790994	0.0269051	Q7Z478;A0A087WYN9;H0Y8L1	Q7Z478;A0A087WYN9	ATP-dependent RNA helicase DHX29	DHX29			13	13	13	14.1	14.1	14.1	155.23	0	74.697	540520000	70	0.0790994	0.885867	0.0269051	0.224334	24.22	23.885	24.0442	24.0865	24.1007	23.8813
	0.519943	-0.557921	Q7L2E3;H7BXY3	Q7L2E3;H7BXY3	Putative ATP-dependent RNA helicase DHX30	DHX30			26	26	26	23.9	23.9	23.9	133.94	0	103.04	807250000	177	0.519943	0.461594	-0.557921	-1.1838	24.6837	23.178	23.3944	24.3762	24.2588	24.2949
+	2.34364	-1.30975	Q7L7V1;X6R717	Q7L7V1;X6R717	Putative pre-mRNA-splicing factor ATP-dependent RNA helicase DHX32	DHX32			6	6	6	9.4	9.4	9.4	84.418	0	12.626	45817000	9	2.34364	0.124266	-1.30975	-5.75094	20.6381	20.3208	20.8142	21.6862	22.25	21.766
	0.0877959	-0.0718727	Q9H2U1;E7EWK3;A0A0G2JQU7;A0A0G2JRP3;H7C5F5;H7C514	Q9H2U1;E7EWK3	ATP-dependent RNA helicase DHX36	DHX36			16	16	16	24.4	24.4	24.4	114.76	0	94.678	751940000	110	0.0877959	0.873926	-0.0718727	-0.24714	24.8514	24.2654	24.0726	24.703	24.1321	24.5699
	0.0344593	-0.0385602	Q8IY37;F5H3Y4	Q8IY37;F5H3Y4	Probable ATP-dependent RNA helicase DHX37	DHX37			14	14	14	16.7	16.7	16.7	129.54	0	44.349	419830000	90	0.0344593	0.94893	-0.0385602	-0.101926	24.1897	23.2554	23.2527	23.9662	23.2251	23.6221
	0.245511	-0.108494	Q92620;H3BV01;H3BQT9;J3KRT1;J3KTG2;H3BMS7	Q92620	Pre-mRNA-splicing factor ATP-dependent RNA helicase PRP16	DHX38			13	13	12	15.3	15.3	14.6	140.5	0	111.02	218480000	88	0.245511	0.682326	-0.108494	-0.621088	23.6749	23.2404	23.155	23.5815	23.3464	23.4679
	0.211099	-0.476146	Q6P158;H7C109;A0A087WZ11	Q6P158	Putative ATP-dependent RNA helicase DHX57	DHX57			12	12	12	13.2	13.2	13.2	155.6	0	40.331	378480000	50	0.211099	0.716625	-0.476146	-0.54449	25.9133	26.97	24.0836	25.7084	26.1791	26.5078
	0.185936	-0.260383	Q14562;F5H658;K7EQH7	Q14562;F5H658	ATP-dependent RNA helicase DHX8	DHX8			15	15	15	16.7	16.7	16.7	139.31	0	54.08	410870000	102	0.185936	0.743591	-0.260383	-0.487024	24.6805	23.272	23.3255	24.3963	23.4937	24.1691
	0.696199	-0.494839	Q08211	Q08211	ATP-dependent RNA helicase A	DHX9			54	54	54	49.4	49.4	49.4	140.96	0	323.31	25572000000	1364	0.696199	0.372421	-0.494839	-1.5278	28.7082	27.7874	27.8105	28.8086	28.4176	28.5645
	0.122502	0.128623	Q9NR28;H7BZK7;A0A2U3TZH2;H7BZQ7	Q9NR28;H7BZK7;A0A2U3TZH2	Diablo homolog, mitochondrial	DIABLO			9	9	9	38.5	38.5	38.5	27.131	0	96.709	1549800000	191	0.122502	0.829314	0.128623	0.335337	24.3225	24.9705	25.6174	24.9119	24.9422	24.6704
	1.73928	-0.769516	O60610;A0A140T8Z0;A0A0G2JH68;H9KV28;A0A2R8Y5N1;H7C2W8;B4E2I7;A0A2R8YEF8	O60610;A0A140T8Z0;A0A0G2JH68;H9KV28;A0A2R8Y5N1	Protein diaphanous homolog 1	DIAPH1			18	18	18	17.6	17.6	17.6	141.35	0	107.08	1326100000	202	1.73928	0.183832	-0.769516	-3.85485	24.5155	23.9893	23.8776	24.8882	24.8428	24.9599
	1.18907	-1.8373	A6NML8;C9J6U3;O60879;K4DI95	A6NML8;C9J6U3;O60879;K4DI95	Protein diaphanous homolog 2	DIAPH2			8	8	8	7.4	7.4	7.4	124.85	0	14.102	585620000	32	1.18907	0.238902	-1.8373	-2.52942	21.2344	23.2409	21.5214	23.2582	24.5186	23.7317
	1.74275	1.84	Q9NSV4	Q9NSV4	Protein diaphanous homolog 3	DIAPH3			11	11	11	11.2	11.2	11.2	136.92	0	25.103	69307000	39	1.74275	0.183832	1.84	3.86423	23.1464	22.8283	23.1138	21.5299	20.2692	21.7694
	1.00859	-0.639228	Q9UPY3;H0YJZ6	Q9UPY3	Endoribonuclease Dicer	DICER1			21	21	21	15.6	15.6	15.6	218.68	0	75.896	451540000	98	1.00859	0.276731	-0.639228	-2.14946	23.5536	23.0932	22.8575	23.5633	24.2381	23.6206
	0.668984	-0.577722	Q9BTC0	Q9BTC0	Death-inducer obliterator 1	DIDO1			23	23	23	18.6	18.6	18.6	243.87	0	91.407	623250000	171	0.668984	0.38382	-0.577722	-1.47476	23.4183	22.1798	22.5883	23.4182	23.4805	23.021
	0.493701	-0.161357	Q9UNQ2;A0A494C0G7;A0A0C4DGB1;D6RCL3	Q9UNQ2;A0A494C0G7;A0A0C4DGB1;D6RCL3	Probable dimethyladenosine transferase	DIMT1			13	13	13	47.6	47.6	47.6	35.236	0	51.838	1345200000	219	0.493701	0.4781	-0.161357	-1.13213	24.6049	24.1687	24.1871	24.478	24.4755	24.4912
+	2.44905	-1.11849	Q9P265	Q9P265	Disco-interacting protein 2 homolog B	DIP2B			10	10	8	9.9	9.9	8.8	171.49	0	35.923	145860000	49	2.44905	0.120969	-1.11849	-6.14533	21.8539	21.6854	21.9303	22.881	23.2565	22.6876
	0.215316	-0.106492	Q9Y2L1;G3V1J5;F2Z2C0	Q9Y2L1;G3V1J5;F2Z2C0	Exosome complex exonuclease RRP44	DIS3			23	23	23	34.4	34.4	34.4	109	0	265.09	1544100000	194	0.215316	0.71163	-0.106492	-0.553994	25.2371	24.7151	24.7084	24.9961	24.8547	25.1292
	0.989497	-1.04097	Q8IYB7;H7C440;C9JGP4	Q8IYB7	DIS3-like exonuclease 2	DIS3L2			13	13	13	18.1	18.1	18.1	99.278	0	39.278	226540000	46	0.989497	0.278946	-1.04097	-2.11037	22.4457	22.9381	22.2969	22.9377	24.4688	23.397
	0.0804224	-0.047479	O60832;C9IYT0;H7C0M1;H7C2Q9;H7BZF2;H7C2Q2	O60832;C9IYT0	H/ACA ribonucleoprotein complex subunit 4	DKC1			14	14	14	29.6	29.6	29.6	57.673	0	124.15	2605300000	257	0.0804224	0.884486	-0.047479	-0.227823	25.6664	25.0471	25.1033	25.2199	25.4439	25.2955
	0.152199	0.111975	P10515;E9PEJ4;H0YDD4	P10515;E9PEJ4;H0YDD4	Dihydrolipoyllysine-residue acetyltransferase component of pyruvate dehydrogenase complex, mitochondrial;Acetyltransferase component of pyruvate dehydrogenase complex	DLAT			22	22	22	47.1	47.1	47.1	68.996	0	323.31	6846100000	462	0.152199	0.787604	0.111975	0.407701	26.8235	26.0476	26.1104	25.9956	26.2586	26.3913
	0.0586906	-0.0323035	P09622;E9PEX6;F8WDM5;A0A1W2PR83;F2Z2E3	P09622;E9PEX6	Dihydrolipoyl dehydrogenase, mitochondrial;Dihydrolipoyl dehydrogenase	DLD			20	20	20	56.2	56.2	56.2	54.177	0	323.31	7305800000	392	0.0586906	0.915356	-0.0323035	-0.16955	27.2727	26.7985	26.8896	26.818	26.9965	27.2432
	0.748424	0.372947	Q12959;A0A590UJ08;A0A590UJS9;A0A590UJ68;A0A590UJ18;A0A590UJD9;A0A590UJR5;A0A590UJC5;A0A590UKA8;A0A0C4DFT3;A0A590UJ81;A0A590UK81;A0A590UJ29;A0A590UK48;A0A590UJR4;A0A590UJX2;C9JUA9;A0A590UJ64;E7EQD7;A0A590UJL2;A0A590UK02;A0A590UK70;A0A590UJ25;B4E2H8;A0A590UJZ4;A0A590UK52;A0A590UJ95;H7C166;C9JCP6;A8MUT6;C9JN61;A0A590UJ86;A0A3B3IU19;C9IYP1;H7C325;A0A590UK13;A8MUT9;B9EGL1;A0A3B3ISQ5;A0A3B3IS17;B7Z3U2;…	Q12959;A0A590UJ08;A0A590UJS9;A0A590UJ68;A0A590UJ18;A0A590UJD9;A0A590UJR5;A0A590UJC5;A0A590UKA8;A0A0C4DFT3;A0A590UJ81;A0A590UK81;A0A590UJ29;A0A590UK48;A0A590UJR4;A0A590UJX2;C9JUA9;A0A590UJ64;E7EQD7;A0A590UJL2;A0A590UK02;A0A590UK70;A0A590UJ25	Disks large homolog 1	DLG1			20	20	16	36.7	36.7	30.1	100.45	0	177.07	1042500000	174	0.748424	0.350941	0.372947	1.62981	24.2074	24.8649	24.8554	24.1443	24.2752	24.3894
	1.10873	-1.48578	Q92796;Q5JUW8	Q92796;Q5JUW8	Disks large homolog 3	DLG3			7	6	6	13.6	12.1	12.1	90.313	0	40.458	333440000	58	1.10873	0.25337	-1.48578	-2.35778	23.7443	22.4565	21.7369	24.2399	24.4626	23.6925
	1.73655	-1.26174	Q9Y2H0;F8WF49;A0A0B4J2C2;A0A087X246;A0A087WWE6	Q9Y2H0;F8WF49;A0A0B4J2C2	Disks large-associated protein 4	DLGAP4			10	10	10	13.3	13.3	13.3	108.01	0	127.08	813790000	120	1.73655	0.183889	-1.26174	-3.84746	24.325	23.5769	23.8141	24.8918	25.6506	24.9589
	0.633451	-1.55072	Q15398;G3V4E5;G3V543	Q15398	Disks large-associated protein 5	DLGAP5			24	24	24	38.5	38.5	38.5	95.114	0	88.694	1507300000	146	0.633451	0.398846	-1.55072	-1.40556	25.4401	26.8893	23.1059	26.6566	26.6328	26.798
	0.147243	-0.111052	P36957;Q86SW4;H0YJF9;G3V5M3;G3V3F0	P36957;Q86SW4	Dihydrolipoyllysine-residue succinyltransferase component of 2-oxoglutarate dehydrogenase complex, mitochondrial	DLST			19	19	19	55	55	55	48.755	0	323.31	4608300000	389	0.147243	0.794369	-0.111052	-0.395803	26.4141	26.083	25.5718	25.9468	26.0551	26.4002
	0.67225	-0.496004	Q9NPF5;Q5TG38;Q5TG40;Q5TG37;Q5TG39	Q9NPF5;Q5TG38;Q5TG40	DNA methyltransferase 1-associated protein 1	DMAP1			7	7	7	24	24	24	52.992	0	32.267	150150000	37	0.67225	0.382791	-0.496004	-1.48113	23.122	22.7278	22.5363	23.8265	22.8436	23.204
	0.655544	-0.715551	Q8TDJ6;H0YLM8	Q8TDJ6;H0YLM8	DmX-like protein 2	DMXL2			8	8	8	3.6	3.6	3.6	339.64	0	15.642	51904000	13	0.655544	0.389293	-0.715551	-1.44858	21.4181	21.1258	21.9147	21.3472	22.788	22.47
	0.283425	-0.301728	P51530;F8VR31;H0Y455	P51530;F8VR31	DNA replication ATP-dependent helicase/nuclease DNA2;DNA replication nuclease DNA2;DNA replication ATP-dependent helicase DNA2	DNA2			10	10	10	11.8	11.8	11.8	120.41	0	41.847	71034000	27	0.283425	0.647407	-0.301728	-0.703236	21.3774	22.2611	21.0192	21.906	21.452	22.2048
	1.04879	-1.34984	Q9NVR5	Q9NVR5	Protein kintoun	DNAAF2			9	9	9	16.8	16.8	16.8	91.113	0	14.967	62492000	15	1.04879	0.267936	-1.34984	-2.23238	21.7326	20.054	20.9386	22.7089	21.5436	22.5222
	1.19539	-1.17283	Q86Y56;H0Y650;E9PGY2;H7C3B1	Q86Y56;H0Y650;E9PGY2	Dynein assembly factor 5, axonemal	DNAAF5			9	9	9	13.9	13.9	13.9	93.52	0	18.589	128610000	35	1.19539	0.238584	-1.17283	-2.54313	23.1337	21.7287	22.2076	23.2463	23.4109	23.9314
	0.556708	-0.53443	P31689	P31689	DnaJ homolog subfamily A member 1	DNAJA1			18	18	18	54.2	54.2	54.2	44.868	0	235.52	5311200000	357	0.556708	0.44063	-0.53443	-1.25586	26.9519	25.7656	25.8861	27.0648	26.3821	26.7601
	0.151787	-0.0296828	O60884;A0A087WT48;I3L320	O60884	DnaJ homolog subfamily A member 2	DNAJA2			14	14	14	43.4	43.4	43.4	45.745	0	133.31	2613200000	385	0.151787	0.788095	-0.0296828	-0.406715	25.7379	25.553	25.5666	25.7321	25.6199	25.5946
	1.30568	0.611144	Q96EY1	Q96EY1	DnaJ homolog subfamily A member 3, mitochondrial	DNAJA3			8	8	8	23.3	23.3	23.3	52.488	0	141.89	972930000	119	1.30568	0.222278	0.611144	2.78693	25.1908	24.8608	25.1629	24.2989	24.8431	24.2391
	1.62108	-0.202901	P25685;M0R080;M0QYT3;M0QXK0;M0R1D6;M0QZD0	P25685	DnaJ homolog subfamily B member 1	DNAJB1			18	18	17	47.4	47.4	43.8	38.044	0	77.071	1758800000	276	1.62108	0.195999	-0.202901	-3.54394	24.8965	24.7624	24.8022	24.9722	24.9929	25.1048
	1.28711	0.803047	Q9UBS4;H7C2Y5	Q9UBS4	DnaJ homolog subfamily B member 11	DNAJB11			14	14	14	43.9	43.9	43.9	40.513	0	263.11	2392200000	293	1.28711	0.225584	0.803047	2.74519	25.126	25.8116	25.935	25.0858	24.5695	24.8081
	1.38767	1.89627	Q9UDY4;C9JUL4	Q9UDY4	DnaJ homolog subfamily B member 4	DNAJB4			9	8	8	28.5	24.9	24.9	37.806	0	25.362	304580000	46	1.38767	0.216171	1.89627	2.9746	23.3958	25.2275	25.2058	22.4546	23.0952	22.5905
	0.446642	-0.717923	O75953;H7C5W0;Q5T657;H0YFL9;H0YH04;H0Y4S1	O75953;H7C5W0;Q5T657;H0YFL9;H0YH04	DnaJ homolog subfamily B member 5	DNAJB5			6	6	6	16.4	16.4	16.4	39.133	0.00019365	8.7822	93417000	21	0.446642	0.51272	-0.717923	-1.03879	21.9926	21.713	20.2849	21.3632	22.8827	21.8984
	0.103794	-0.0699037	O75190;A0A0J9YX62;C9J2C4;E9PH18;C9JB42;C9JDR7;C9JDX6;F8WCZ4;C9J2P2;C9JN01;Q8WWF6	O75190;A0A0J9YX62;C9J2C4;E9PH18	DnaJ homolog subfamily B member 6	DNAJB6			8	8	6	26.1	26.1	20.2	36.087	0	51.316	885620000	131	0.103794	0.852099	-0.0699037	-0.288327	23.287	23.7132	23.0797	23.731	23.3429	23.2159
	1.71054	1.28209	Q9UBS3	Q9UBS3	DnaJ homolog subfamily B member 9	DNAJB9			2	2	2	10.8	10.8	10.8	25.518	0.0010499	3.212	44605000	18	1.71054	0.183889	1.28209	3.77773	22.3211	22.934	22.7959	21.4473	21.8693	20.8882
	0.717058	0.477802	Q8IXB1;E7EP04;A0A494C1G5;Q71S60;A0A087WXH7	Q8IXB1	DnaJ homolog subfamily C member 10	DNAJC10			12	12	12	17	17	17	91.079	0	45.48	1049200000	121	0.717058	0.362874	0.477802	1.5685	26.1124	25.0899	25.6747	25.2708	25.1488	25.024
	0.295596	-0.10667	Q9NVH1;B1AK20;Q5TH61	Q9NVH1;B1AK20	DnaJ homolog subfamily C member 11	DNAJC11			18	18	18	45.3	45.3	45.3	63.277	0	95.346	1075500000	171	0.295596	0.635978	-0.10667	-0.729177	24.1642	24.0078	24.2284	24.0902	24.5008	24.1294
	0.549253	0.409213	O75165;A0A3B3IRM0;H0YA63	O75165	DnaJ homolog subfamily C member 13	DNAJC13			26	26	26	14.2	14.2	14.2	254.41	0	63.309	767610000	171	0.549253	0.445309	0.409213	1.24127	23.5082	24.3919	24.5055	23.7773	23.5391	23.8616
	1.2739	-2.28219	Q9NVM6	Q9NVM6	DnaJ homolog subfamily C member 17	DNAJC17			3	3	3	14.5	14.5	14.5	34.687	0	27.355	161220000	18	1.2739	0.227734	-2.28219	-2.7157	23.8077	22.6733	21.0191	24.8281	25.1472	24.3715
	1.24	-0.492127	Q96DA6;G5E9V2;A0A2R8Y817;F2Z3A7	Q96DA6	Mitochondrial import inner membrane translocase subunit TIM14	DNAJC19			5	5	5	56.9	56.9	56.9	12.498	0	12.769	323290000	78	1.24	0.233716	-0.492127	-2.6406	21.9365	22.286	22.4555	22.5751	22.9268	22.6525
	0.89831	-0.793331	Q99543;H7C3L7;F2Z3N9;C9IZ83;F2Z3H0	Q99543	DnaJ homolog subfamily C member 2;DnaJ homolog subfamily C member 2, N-terminally processed	DNAJC2			16	16	16	36.4	36.4	36.4	71.996	0	54.899	286470000	93	0.89831	0.30359	-0.793331	-1.92609	21.6748	22.7526	22.7976	23.3549	22.8297	23.4205
	0.743694	-0.928149	Q5F1R6;A0A2R8Y534;A0A2R8Y4Q0	Q5F1R6	DnaJ homolog subfamily C member 21	DNAJC21			5	5	5	15.4	15.4	15.4	62.027	0	35.735	196470000	55	0.743694	0.351373	-0.928149	-1.62056	22.2422	21.6972	21.388	21.807	23.5925	22.7123
	1.2959	1.38164	Q13217;X6R9L0	Q13217;X6R9L0	DnaJ homolog subfamily C member 3	DNAJC3			24	24	24	55.4	55.4	55.4	57.579	0	209.96	1246600000	207	1.2959	0.223385	1.38164	2.76491	24.2416	25.6547	25.535	24.037	23.3446	23.9048
	0.217021	0.131407	Q9H3Z4	Q9H3Z4	DnaJ homolog subfamily C member 5	DNAJC5			2	2	2	15.7	15.7	15.7	22.149	0	20.04	380400000	44	0.217021	0.710835	0.131407	0.557827	23.6782	23.5894	24.1213	23.3461	23.9195	23.7291
	1.29202	-0.497678	Q99615;A0A6I8PU73;A0A6I8PUD4;A0A6I8PS32;A0A6I8PIK4;A0A6I8PRZ0;A0A6I8PR89;A0A6I8PLE7;A0A6I8PU89;A0A6I8PUC2;K7ESP1;K7EPP7;K7EIH8;K7ER44;K7EJV7;K7ELJ8;K7EN19;K7EJL5;K7EK03;K7EJ24;K7EJE9;A0A6I8PR93;K7ENB7	Q99615;A0A6I8PU73;A0A6I8PUD4;A0A6I8PS32;A0A6I8PIK4;A0A6I8PRZ0;A0A6I8PR89;A0A6I8PLE7;A0A6I8PU89;A0A6I8PUC2;K7ESP1;K7EPP7;K7EIH8	DnaJ homolog subfamily C member 7	DNAJC7			19	19	19	45.7	45.7	45.7	56.44	0	111.42	1526100000	233	1.29202	0.224925	-0.497678	-2.75621	25.5726	25.0159	25.0783	25.7433	25.7745	25.642
	0.655397	-0.437901	O75937;S4R3J5	O75937	DnaJ homolog subfamily C member 8	DNAJC8			9	9	9	43.9	43.9	43.9	29.841	0	41.607	1518300000	135	0.655397	0.389293	-0.437901	-1.4483	26.1973	25.3156	25.4456	26.3039	26.101	25.8673
	0.901211	-0.396999	Q8WXX5	Q8WXX5	DnaJ homolog subfamily C member 9	DNAJC9			11	11	11	49.2	49.2	49.2	29.909	0	225.3	1454200000	184	0.901211	0.302772	-0.396999	-1.93189	26.0346	25.5048	25.3683	26.0928	25.9916	26.0143
	0.893776	1.85212	Q05193;A0A0U1RQP1;A0A0D9SFE4	Q05193;A0A0U1RQP1;A0A0D9SFE4	Dynamin-1	DNM1			19	11	2	25.8	16.3	2.2	97.407	0	44.631	240610000	40	0.893776	0.304441	1.85212	1.91702	24.8441	24.9184	25.065	24.5633	21.2766	23.4312
	0.279038	-0.137098	O00429;F8VZ52;B4DPZ9;B4DDQ3;F8W1W3;F8VUJ9;F8VR28;F8VYL3;H0YHY4;H0YI79	O00429	Dynamin-1-like protein	DNM1L			30	30	30	54.1	54.1	54.1	81.876	0	323.31	2193700000	325	0.279038	0.651549	-0.137098	-0.693837	26.0618	25.4883	25.6411	25.6962	26.0363	25.8699
	0.166672	0.0531012	P50570	P50570	Dynamin-2	DNM2			27	27	10	35.9	35.9	14	98.063	0	301.24	3936100000	380	0.166672	0.767181	0.0531012	0.442076	26.335	26.3549	26.2114	26.2764	26.4241	26.0415
	1.05177	-1.21045	P26358;K7EJL0;K7ENW7;K7EMU8;K7EIZ6;K7ERQ1;K7ELB1;K7ENQ6	P26358	DNA (cytosine-5)-methyltransferase 1	DNMT1			30	30	30	24.1	24.1	24.1	183.16	0	212.87	1714300000	255	1.05177	0.267344	-1.21045	-2.23857	25.0732	23.4944	23.5272	25.3677	24.9528	25.4056
	0.915384	-2.00836	Q9Y6K1;F8WE91	Q9Y6K1;F8WE91	DNA (cytosine-5)-methyltransferase 3A	DNMT3A			43	38	4	56.7	54.4	6.7	101.86	0	279.86	3062100000	440	0.915384	0.2977	-2.00836	-1.96031	22.8583	19.9725	20.725	23.8892	22.1074	23.5843
	0.612357	-2.56566	Q9UBC3	Q9UBC3	DNA (cytosine-5)-methyltransferase 3B	DNMT3B			59	59	54	73.3	73.3	71	95.75	0	323.31	31862000000	1301	0.612357	0.409479	-2.56566	-1.36447	21.235	14.8978	18.6254	20.3935	20.4588	21.6028
	1.27208	0.690311	Q9ULA0;E5RIA4;E7ETB3;C9JBE1;E5RJ35;E7EPX3;B9ZVU2;F8WAN0;E7EMB6	Q9ULA0;E5RIA4;E7ETB3;C9JBE1;E5RJ35;E7EPX3;B9ZVU2;F8WAN0;E7EMB6	Aspartyl aminopeptidase	DNPEP			4	4	4	13.1	13.1	13.1	52.428	0	10.076	178740000	25	1.27208	0.228236	0.690311	2.71164	23.1511	23.9755	23.5879	22.7191	23.0301	22.8944
	0.0437578	0.0390975	Q9H147;H7C1M5;F2Z2A4;H0Y501;H7C1J2	Q9H147;H7C1M5;F2Z2A4;H0Y501;H7C1J2	Deoxynucleotidyltransferase terminal-interacting protein 1	DNTTIP1			4	4	4	16.7	16.7	16.7	37.013	0.00018954	8.1514	39912000	20	0.0437578	0.935737	0.0390975	0.128233	21.1866	21.0079	21.7408	21.0837	21.0415	21.6928
	1.16657	-0.623726	Q5QJE6;J3KP30;E9PRB3	Q5QJE6;J3KP30	Deoxynucleotidyltransferase terminal-interacting protein 2	DNTTIP2			21	21	21	40.9	40.9	40.9	84.468	0	76.681	920720000	135	1.16657	0.244403	-0.623726	-2.48091	23.9449	23.1227	23.3886	24.1541	24.1966	23.9767
	1.3741	-1.04509	Q14185;A0A096LNH6	Q14185;A0A096LNH6	Dedicator of cytokinesis protein 1	DOCK1			15	15	15	10.3	10.3	10.3	215.34	0	49.192	288720000	79	1.3741	0.217195	-1.04509	-2.94313	23.3844	22.4902	22.4902	24.0644	23.4501	23.9855
	0.573493	-1.08713	Q5JSL3;A6NIW2;A0A0J9YW64	Q5JSL3;A6NIW2;A0A0J9YW64	Dedicator of cytokinesis protein 11	DOCK11			12	11	11	8.2	7.7	7.7	237.67	0	18.216	63744000	15	0.573493	0.430079	-1.08713	-1.28866	21.055	20.3476	21.2239	20.985	23.5478	21.355
	0.642413	-0.149759	Q96N67;A0A1B0GUE9;A0A1B0GVW2;A0A1B0GWE0;A0A0C4DGY6;A0A0U1RQJ5;A2A369;A0A0U1RQT6;A0A0U1RRC1	Q96N67;A0A1B0GUE9	Dedicator of cytokinesis protein 7	DOCK7			20	20	17	14.2	14.2	12.6	242.56	0	144.6	1367300000	120	0.642413	0.394637	-0.149759	-1.42301	25.8589	25.9432	25.622	25.9095	25.9208	26.0431
	1.22221	1.72597	Q9BZ29;A0A088AWN3;A0A0A0MSY4;A0A0A0MT38;Q6ZSL5;A0A0D9SFH5;H0Y3S1;H7BZ79;Q5JUD3;Q5JUD8;Q96BY6;A0A2R8YD85	Q9BZ29;A0A088AWN3;A0A0A0MSY4;A0A0A0MT38;Q6ZSL5;A0A0D9SFH5	Dedicator of cytokinesis protein 9	DOCK9			13	13	12	8.5	8.5	8	236.44	0	24.698	63392000	25	1.22221	0.235634	1.72597	2.60154	23.3877	21.5581	22.4365	20.1621	21.5082	20.5341
	0.595967	-0.487738	Q9BVM2;Q5JQQ4;Q5JQQ2	Q9BVM2;Q5JQQ4	Protein DPCD	DPCD			3	3	3	14.8	14.8	14.8	23.239	0	11.844	174510000	26	0.595967	0.418466	-0.487738	-1.33252	24.0516	23.9096	24.1608	23.8119	24.8555	24.9179
	0.631229	-0.50905	Q92785;J3KMZ8;E9PN04;Q92782;C8C3P2	Q92785;J3KMZ8	Zinc finger protein ubi-d4	DPF2			12	12	11	43.5	43.5	40.9	44.155	0	57.684	1348500000	171	0.631229	0.400248	-0.50905	-1.40123	25.7514	24.5492	24.9893	25.5256	25.7912	25.5002
	0.0931441	-0.120106	Q96FX2	Q96FX2	DPH3 homolog	DPH3			2	2	2	43.9	43.9	43.9	9.2401	0	9.3534	21994000	20	0.0931441	0.865817	-0.120106	-0.261017	22.1669	22.1045	21.6417	22.8196	21.3334	22.1205
	1.29044	-0.753697	Q9H2P9	Q9H2P9	Diphthine synthase	DPH5			7	7	7	37.9	37.9	37.9	31.651	0	49.219	282360000	44	1.29044	0.225283	-0.753697	-2.75266	24.0121	23.1384	23.3994	24.134	24.2395	24.4375
	0.04915	-0.0817509	Q7L8W6;H0YNH5;H0YND7	Q7L8W6;H0YNH5	Diphthine--ammonia ligase	DPH6			6	6	6	41.6	41.6	41.6	30.306	0	22.779	205890000	29	0.04915	0.927991	-0.0817509	-0.14328	22.8571	22.9932	22.4286	22.4652	23.9147	22.1442
	0.0951502	-0.0807133	O60762;Q5QPK2;H0Y368;Q5QPJ9	O60762;Q5QPK2;H0Y368	Dolichol-phosphate mannosyltransferase subunit 1	DPM1			10	10	10	33.8	33.8	33.8	29.634	0	108.65	596180000	94	0.0951502	0.86312	-0.0807133	-0.266194	23.9324	24.7839	23.8531	24.199	24.3818	24.2307
	0.0757375	-0.0704428	Q9NY33;G3V1D3;G3V180;E9PQ14;E9PNX5;E9PPK9;E9PKK8	Q9NY33;G3V1D3;G3V180	Dipeptidyl peptidase 3	DPP3			19	19	19	41	41	41	82.588	0	293.04	1861300000	280	0.0757375	0.890303	-0.0704428	-0.215435	24.7871	24.4969	24.5273	24.3173	25.2996	24.4057
	0.992795	0.422279	Q86TI2;M0R2A8;M0R2G6;M0QXG6;M0R0I1;M0R3C4;A0A2R8YF65;M0QXI5	Q86TI2;M0R2A8	Dipeptidyl peptidase 9	DPP9			6	6	6	8.6	8.6	8.6	98.262	0	27.177	116860000	35	0.992795	0.27874	0.422279	2.11711	22.996	22.5157	22.916	22.2345	22.2743	22.6521
	0.42693	-0.862494	Q2PZI1;A0A1B0GW05;H7C3M5	Q2PZI1;A0A1B0GW05	Probable C-mannosyltransferase DPY19L1	DPY19L1			6	6	6	10.1	10.1	10.1	77.318	0	11.502	162120000	18	0.42693	0.526726	-0.862494	-0.999372	21.4783	24.2014	23.8819	23.8978	24.0882	24.1632
	0.3802	-0.661689	Q9C005	Q9C005	Protein dpy-30 homolog	DPY30			3	3	3	44.4	44.4	44.4	11.25	0	94.154	299610000	47	0.3802	0.566112	-0.661689	-0.904933	21.32	23.0831	23.6437	22.9314	23.4736	23.627
	0.912027	-2.18427	Q16555	Q16555	Dihydropyrimidinase-related protein 2	DPYSL2			40	1	0	77.8	1.6	0	62.293	0.0024189	2.4381	333980000	34	0.912027	0.299069	-2.18427	-1.95357	20.9614	23.7931	23.5074	23.7047	25.9779	25.1321
	0.0400392	0.0839081	Q14195;H0YBT4;D6RF19;Q14117;H0YB87	Q14195	Dihydropyrimidinase-related protein 3	DPYSL3			38	34	31	80.4	78.8	73.5	61.963	0	323.31	22724000000	1077	0.0400392	0.940227	0.0839081	0.117768	26.3451	28.0187	28.0144	26.7852	28.2454	27.0959
	1.47119	-3.59625	O14531;Q5T0Q6	O14531;Q5T0Q6	Dihydropyrimidinase-related protein 4	DPYSL4			20	20	20	50.2	50.2	50.2	61.877	0	94.589	1436600000	145	1.47119	0.211302	-3.59625	-3.17204	24.4378	21.2824	21.3829	25.6073	26.8799	25.4047
	1.1377	-3.82493	Q9BPU6;E7EWB4;E9PHT0;E7ESV0	Q9BPU6	Dihydropyrimidinase-related protein 5	DPYSL5			35	35	35	70.6	70.6	70.6	61.421	0	323.31	3180200000	212	1.1377	0.2494	-3.82493	-2.41918	24.2424	21.9368	20.2387	24.5849	28.0802	25.2275
	1.14068	0.496942	Q01658	Q01658	Protein Dr1	DR1			7	7	7	46	46	46	19.443	0	43.487	242100000	49	1.14068	0.248333	0.496942	2.42551	24.6721	24.3056	24.2433	23.7612	24.2204	23.7486
	0.0953941	-0.0761274	Q14919;E9PQX9;C9JCC6;E9PMW2;E9PNC7	Q14919;E9PQX9;C9JCC6;E9PMW2	Dr1-associated corepressor	DRAP1			3	3	3	22.4	22.4	22.4	22.35	0	14.179	431880000	39	0.0953941	0.862851	-0.0761274	-0.266822	25.5389	24.7547	25.4794	25.3266	25.5688	25.106
	1.54399	-0.513444	Q9Y295;H0YI06;F8WEE0	Q9Y295	Developmentally-regulated GTP-binding protein 1	DRG1			19	19	19	51.2	51.2	51.2	40.542	0	148.66	2569500000	282	1.54399	0.202316	-0.513444	-3.34971	25.8024	25.373	25.4285	26.1278	25.9025	26.114
	2.08894	-0.70846	P55039;A8MZF9	P55039;A8MZF9	Developmentally-regulated GTP-binding protein 2	DRG2			8	8	3	24.2	24.2	9.1	40.746	0	12.503	316770000	44	2.08894	0.150968	-0.70846	-4.88213	24.1538	23.7647	24.0287	24.8545	24.6691	24.5489
	1.77146	1.96476	Q14574;J3QRL9	Q14574	Desmocollin-3	DSC3			5	5	5	7.4	7.4	7.4	99.968	0.00064226	4.2464	38967000	11	1.77146	0.179618	1.96476	3.94242	23.7073	22.799	23.764	21.645	20.7129	22.018
	0.00941292	-0.0219803	Q9BVC3	Q9BVC3	Sister chromatid cohesion protein DCC1	DSCC1			7	7	7	26.7	26.7	26.7	44.825	0	41.195	149490000	39	0.00941292	0.983826	-0.0219803	-0.0285927	23.4669	21.2533	21.307	21.6219	22.0061	22.4652
	0.499537	0.519767	O14972;A8MTY9;A8MY26	O14972;A8MTY9;A8MY26	Down syndrome critical region protein 3	DSCR3			4	4	4	15.2	15.2	15.2	33.01	0.00019249	8.5845	82126000	30	0.499537	0.473855	0.519767	1.14364	23.6432	22.218	22.6822	22.0374	22.6406	22.306
	0.891395	2.43214	Q14126;J3KSI6	Q14126	Desmoglein-2	DSG2			31	31	31	43.6	43.6	43.6	122.29	0	292.23	3930100000	320	0.891395	0.305334	2.43214	1.91225	25.8469	26.3973	26.4342	25.1509	21.2814	24.9496
	1.96378	-0.644033	Q9H410;Q5JW54;Q5JW53;Q5JW57	Q9H410;Q5JW54;Q5JW53	Kinetochore-associated protein DSN1 homolog	DSN1			6	6	6	25.8	25.8	25.8	40.067	0	23.315	67929000	24	1.96378	0.160969	-0.644033	-4.49431	21.8044	21.6376	21.369	22.1163	22.2936	22.3333
	0.760976	1.07628	P15924	P15924	Desmoplakin	DSP			82	82	82	36.8	36.8	36.8	331.77	0	323.31	2771900000	585	0.760976	0.345634	1.07628	1.65439	25.5572	24.6336	24.8366	24.3616	22.7718	24.6652
	0.52738	-0.946754	Q03001;F8W9J4	Q03001;F8W9J4	Dystonin	DST			98	92	25	17.7	16.8	5.4	860.65	0	222.88	1113600000	296	0.52738	0.456967	-0.946754	-1.19841	22.5135	22.5003	22.7154	22.3447	25.0158	23.209
	1.21991	1.07636	P60981;F6RFD5	P60981;F6RFD5	Destrin	DSTN			12	11	11	70.3	66.1	66.1	18.506	0	246.4	4825100000	307	1.21991	0.236127	1.07636	2.59653	27.2971	27.8928	28.0565	26.8758	26.0009	27.1406
	0.473748	-0.227743	Q8TEA8;A0A2R8Y6X2;A0A2R8YCT7;A0A087WZV9	Q8TEA8;A0A2R8Y6X2;A0A2R8YCT7;A0A087WZV9	D-tyrosyl-tRNA(Tyr) deacylase 1;D-tyrosyl-tRNA(Tyr) deacylase	DTD1			8	8	8	62.2	62.2	62.2	23.423	0	105.22	289270000	54	0.473748	0.492044	-0.227743	-1.09267	23.9641	24.2014	23.7966	23.8778	24.3235	24.444
	0.502423	0.275534	Q9NZJ0;F5GZ90	Q9NZJ0;F5GZ90	Denticleless protein homolog	DTL			2	2	2	3.7	3.7	3.7	79.467	0.00062765	3.8556	21768000	7	0.502423	0.472469	0.275534	1.14933	21.3077	21.1311	21.0261	20.5496	20.7786	21.31
	0.157495	-0.232219	Q96EV8;D6RCT8;A6NFV8;D6RAX1;D6RJC6;D6RID1;A0A087WYP9	Q96EV8;D6RCT8;A6NFV8	Dysbindin	DTNBP1			3	3	3	8.8	8.8	8.8	39.493	0.0001794	6.7289	44125000	14	0.157495	0.780088	-0.232219	-0.420344	22.8545	22.8042	21.2083	22.624	22.2936	22.6461
	1.11088	-0.802034	P23919;H7C312;H7BZ20;G5E9E9;H7C3A4	P23919;H7C312;H7BZ20	Thymidylate kinase	DTYMK			10	10	10	44.3	44.3	44.3	23.819	0	23.04	1020800000	91	1.11088	0.25337	-0.802034	-2.36231	25.2085	24.9464	24.8809	25.1651	26.1386	26.1382
	2.09865	-0.840579	Q96G46;K7EJX8	Q96G46;K7EJX8	tRNA-dihydrouridine(47) synthase [NAD(P)(+)]-like	DUS3L			6	6	6	13.8	13.8	13.8	72.593	0	21.901	38988000	18	2.09865	0.150968	-0.840579	-4.91323	21.5377	21.5875	21.4304	22.6866	22.2259	22.1648
	0.996065	-1.71197	O75319;H7C0E6	O75319;H7C0E6	RNA/RNP complex-1-interacting phosphatase	DUSP11			5	5	5	22	22	22	43.71	0	9.6367	137880000	22	0.996065	0.278306	-1.71197	-2.12379	24.3791	21.9516	22.0746	24.2104	24.563	24.7677
	0.497943	-0.174266	Q9UNI6;V9GY92	Q9UNI6	Dual specificity protein phosphatase 12	DUSP12			8	8	8	26.5	26.5	26.5	37.687	0	10.365	272070000	34	0.497943	0.474936	-0.174266	-1.1405	24.3658	23.9391	23.9131	24.2186	24.3307	24.1916
	0.19942	0.256844	P51452;K7ES89;K7ELG5	P51452;K7ES89	Dual specificity protein phosphatase 3	DUSP3			7	7	7	54.1	54.1	54.1	20.478	0	38.922	473570000	61	0.19942	0.729824	0.256844	0.517984	25.6926	24.5082	24.4181	24.7829	24.9919	24.0736
	1.33215	-0.763837	P33316;H0YNW5;A0A0C4DGL3;H0YKC5;H0YKI0;H0YMP1	P33316;H0YNW5;A0A0C4DGL3;H0YKC5;H0YKI0;H0YMP1	Deoxyuridine 5-triphosphate nucleotidohydrolase, mitochondrial	DUT			12	12	6	53.6	53.6	23	26.563	0	215.14	1987500000	180	1.33215	0.220089	-0.763837	-2.84688	25.8486	25.0443	25.2614	26.1182	25.9586	26.3691
	1.77558	-0.974142	O14641;I3L2N2;I3L0Z8;I3L2W9;O14640;P54792;I3L0M7;A0A087WWA7	O14641;I3L2N2;I3L0Z8;I3L2W9	Segment polarity protein dishevelled homolog DVL-2	DVL2			8	8	8	11.1	11.1	11.1	78.947	0	56.815	275910000	47	1.77558	0.179618	-0.974142	-3.95371	24.3189	23.8275	24.5105	24.9173	25.362	25.3002
	0.185291	0.0802447	Q14204;A0A2R8Y706;A0A2R8YFZ7;A0A2R8Y5T0;A0A2R8Y6H2;A0A2R8Y542;A0A2R8Y6I5;H0YJ21;A0A2R8YGC7	Q14204	Cytoplasmic dynein 1 heavy chain 1	DYNC1H1			158	158	158	40.5	40.5	40.5	532.4	0	323.31	23051000000	2307	0.185291	0.744352	0.0802447	0.485533	27.3769	27.4424	27.5348	27.2586	27.6846	27.1702
	0.0582763	-0.0346578	Q13409;E7EMU4;E7ERR6;E7ERH4;E7EU01	Q13409	Cytoplasmic dynein 1 intermediate chain 2	DYNC1I2			14	14	4	39	39	15.4	71.456	0	133.97	2129800000	199	0.0582763	0.915782	-0.0346578	-0.168418	26.0603	26.2472	25.7877	26.374	25.8611	25.964
	0.12033	-0.0312023	Q9Y6G9;E9PHI6;C9JGM7;C9JLW1	Q9Y6G9;E9PHI6	Cytoplasmic dynein 1 light intermediate chain 1	DYNC1LI1			24	24	22	52	52	46.7	56.578	0	152.52	3095200000	333	0.12033	0.832407	-0.0312023	-0.32994	26.2913	26.0782	26.0859	26.0938	26.3066	26.1486
	0.537033	0.451462	O43237;B4E2E0;J3KRI4;H3BUM4;J3KSD2	O43237;B4E2E0	Cytoplasmic dynein 1 light intermediate chain 2	DYNC1LI2			10	8	8	25.8	20.1	20.1	54.099	0	45.206	662900000	115	0.537033	0.450515	0.451462	1.21734	24.0102	24.4394	24.8083	23.9941	24.4572	23.4521
	1.49082	-1.60494	Q8NCM8;A0A3B3ISP9;A0A3B3IT36	Q8NCM8	Cytoplasmic dynein 2 heavy chain 1	DYNC2H1			16	16	16	4.3	4.3	4.3	492.62	0	19.5	99559000	29	1.49082	0.210288	-1.60494	-3.21943	21.0546	21.4665	20.2725	21.8519	23.0414	22.7151
	0.521461	0.247054	P63167;F8VXI7;F8VXL2;F8VRV5	P63167	Dynein light chain 1, cytoplasmic	DYNLL1			4	1	1	50.6	24.7	24.7	10.366	0	323.31	2367400000	235	0.521461	0.460475	0.247054	1.18678	27.4709	27.2275	27.3774	27.383	26.7316	27.22
	0.372133	-0.25876	Q96FJ2	Q96FJ2	Dynein light chain 2, cytoplasmic	DYNLL2			6	6	3	59.6	59.6	33.7	10.35	0	215.22	2211800000	253	0.372133	0.571688	-0.25876	-0.888468	25.893	25.1984	24.9389	25.7005	25.6153	25.4908
	0.86677	0.329124	Q9NP97;B1AKR6;Q8TF09;H3BQI1;H3BNG9;H3BPA0;Q7Z4M1	Q9NP97;B1AKR6	Dynein light chain roadblock-type 1	DYNLRB1			8	8	8	88.5	88.5	88.5	10.921	0	77.387	2418300000	189	0.86677	0.313898	0.329124	1.86315	26.9552	26.6075	26.8434	26.3545	26.7593	26.3049
	0.500113	-0.236636	P63172	P63172	Dynein light chain Tctex-type 1	DYNLT1			3	3	3	38.9	38.9	38.9	12.452	0	101	919180000	99	0.500113	0.473392	-0.236636	-1.14478	25.4011	25.4012	25.5851	25.8961	25.897	25.3043
	0.53551	-1.10757	Q13627;A0A2R8Y443;A0A2R8YDF3;A0A2R8Y6L5;A0A2R8Y6I6;E7EMI5;Q9Y463;A0A2R8YEY4;M0R2X3;M0R131	Q13627;A0A2R8Y443;A0A2R8YDF3;A0A2R8Y6L5;A0A2R8Y6I6;E7EMI5	Dual specificity tyrosine-phosphorylation-regulated kinase 1A	DYRK1A			4	4	4	7.1	7.1	7.1	85.583	0.00019376	8.7995	185680000	40	0.53551	0.451552	-1.10757	-1.21435	23.9397	23.1279	20.9141	23.6237	24.0065	23.6742
+	2.13568	-1.75386	Q16254;I3L1B6	Q16254	Transcription factor E2F4	E2F4			3	3	2	8	8	5.8	43.96	0.00018132	7.0148	54925000	12	2.13568	0.1462	-1.75386	-5.03324	20.7524	21.76	21.3374	22.6742	23.1211	23.316
+	2.11396	-1.83736	Q5JPH6;H3BTB7	Q5JPH6;H3BTB7	Probable glutamate--tRNA ligase, mitochondrial	EARS2			4	4	4	12.4	12.4	12.4	58.688	0	63.366	253590000	28	2.11396	0.150892	-1.83736	-4.96256	22.1088	22.0407	21.3999	23.1022	24.0202	23.939
	1.5156	0.305828	Q99848;H7C2Q8	Q99848;H7C2Q8	Probable rRNA-processing protein EBP2	EBNA1BP2			15	15	15	39.2	39.2	39.2	34.852	0	73.461	966160000	141	1.5156	0.207045	0.305828	3.27977	24.527	24.2916	24.5046	24.0611	24.101	24.2436
	0.475477	-0.514565	O95905;C9J316;C9JGV1;F2Z2R1	O95905	Protein SGT1	ECD			6	6	6	14.9	14.9	14.9	72.757	0	15.582	100570000	32	0.475477	0.490996	-0.514565	-1.0961	22.1377	21.6663	22.0077	22.8682	21.5567	22.9305
	1.57667	2.33336	P42892;A0A3B3ISF9;B4DKB2;E9PJG1	P42892;A0A3B3ISF9;B4DKB2	Endothelin-converting enzyme 1	ECE1			13	13	13	23.2	23.2	23.2	87.163	0	221.94	257760000	53	1.57667	0.199343	2.33336	3.43126	23.1494	23.8423	24.4142	20.8508	20.9409	22.6141
	0.056358	-0.0368334	Q13011;M0R248	Q13011;M0R248	Delta(3,5)-Delta(2,4)-dienoyl-CoA isomerase, mitochondrial	ECH1			17	10	10	75.3	44.5	44.5	35.816	0	159.56	2097400000	200	0.056358	0.919164	-0.0368334	-0.163168	25.9698	25.6574	25.967	26.2156	25.9605	25.5285
	1.96094	-0.659551	Q9NTX5;H0Y5L2;J3KP84;E9PPG7;E9PRU6;F2Z2D6;E9PJS8;E9PLY6;E9PIU8;H0Y525;H0YCS9	Q9NTX5;H0Y5L2	Ethylmalonyl-CoA decarboxylase	ECHDC1			11	11	11	50.2	50.2	50.2	33.698	0	57.302	757820000	106	1.96094	0.160969	-0.659551	-4.48579	23.9377	23.699	23.7378	24.3043	24.3447	24.7041
	0.0666123	-0.0452703	P30084	P30084	Enoyl-CoA hydratase, mitochondrial	ECHS1			17	17	17	63.4	63.4	63.4	31.387	0	323.31	5614400000	427	0.0666123	0.903443	-0.0452703	-0.191034	27.7904	27.184	27.4119	27.3207	27.8209	27.3805
+	4.78275	0.901614	P42126;Q96DC0;H3BS70	P42126;Q96DC0;H3BS70	Enoyl-CoA delta isomerase 1, mitochondrial	ECI1;DCI	+	NPC_HD_NPC_Ctrl	9	9	9	25.2	25.2	25.2	32.816	0	59.024	1412900000	155	4.78275	0.0161132	0.901614	24.4919	25.873	25.7983	25.7509	24.8962	24.9249	24.8962
	0.265502	0.134539	O75521;A0A0C4DGA2;F1LLU7;F8WAW4;C9JB63;F8W6J1	O75521;A0A0C4DGA2;F1LLU7;F8WAW4;C9JB63	Enoyl-CoA delta isomerase 2, mitochondrial	ECI2			15	15	15	47.7	47.7	47.7	43.585	0	132.99	2012000000	282	0.265502	0.664322	0.134539	0.664668	25.1129	24.6641	24.9984	24.9388	24.4883	24.9446
	0.10098	0.028312	Q5VYK3;J3KN16;R4GMY1;F6XAQ5;R4GMY3	Q5VYK3;J3KN16	Proteasome-associated protein ECM29 homolog	ECM29;KIAA0368			35	35	35	26.4	26.4	26.4	204.29	0	323.31	3368100000	469	0.10098	0.855678	0.028312	0.281152	25.3514	25.0328	25.1215	25.0853	25.1342	25.2012
+	5.01563	1.42982	Q9BQ95;J3KTF5;K7EPL5;K7EN32	Q9BQ95	Evolutionarily conserved signaling intermediate in Toll pathway, mitochondrial	ECSIT	+	NPC_HD_NPC_Ctrl	5	5	5	22.7	22.7	22.7	49.148	0.00018939	8.1407	79108000	24	5.01563	0.0161132	1.42982	28.0238	22.8169	22.8235	22.7333	21.3135	21.445	21.3257
	0.832312	-0.611397	Q96F86;H3BPN4;H3BQP5;H3BU87;H3BSQ0;H3BQ37;H3BPW9;H3BNJ7;H3BMB8;H3BTH0	Q96F86	Enhancer of mRNA-decapping protein 3	EDC3			8	8	8	28.5	28.5	28.5	56.077	0	27.387	586500000	66	0.832312	0.322311	-0.611397	-1.7948	24.7902	23.9263	25.0115	25.0444	25.3221	25.1957
	2.13708	-0.499118	Q6P2E9;I3L2F4;I3L0V0;I3L3M2	Q6P2E9	Enhancer of mRNA-decapping protein 4	EDC4			21	21	21	22	22	22	151.66	0	99.259	1056800000	177	2.13708	0.1462	-0.499118	-5.03781	24.5121	24.3573	24.1806	24.8179	24.8301	24.8994
	0.881489	-0.368313	O60869	O60869	Endothelial differentiation-related factor 1	EDF1			9	9	9	39.2	39.2	39.2	16.368	0	157.73	1761900000	163	0.881489	0.308407	-0.368313	-1.89248	26.2618	26.5277	26.3387	27.0878	26.4923	26.6531
	0.712784	0.334984	Q15075	Q15075	Early endosome antigen 1	EEA1			38	38	38	33.8	33.8	33.8	162.46	0	299.68	1653800000	330	0.712784	0.364228	0.334984	1.56016	24.1444	24.6567	24.5109	23.8432	24.367	24.0968
	1.64391	-1.97833	O75530;A0A5F9ZI63;E9PJK2;E9PMU3;H0YEL4	O75530;A0A5F9ZI63;E9PJK2;E9PMU3;H0YEL4	Polycomb protein EED	EED			4	4	4	9.8	9.8	9.8	50.197	0.00019201	8.5245	152140000	34	1.64391	0.195851	-1.97833	-3.6027	20.4916	20.6562	22.0479	22.8354	23.5232	22.772
	1.39826	0.442912	P68104;Q5VTE0;A0A087WVQ9;A0A087WV01;Q5JR01;A6PW80	P68104;Q5VTE0;A0A087WVQ9;A0A087WV01	Elongation factor 1-alpha 1;Putative elongation factor 1-alpha-like 3;Elongation factor 1-alpha	EEF1A1;EEF1A1P5			34	34	19	75.8	75.8	46.8	50.14	0	323.31	138500000000	3407	1.39826	0.215445	0.442912	2.99928	32.0838	31.8637	31.6828	31.4333	31.2757	31.5925
	0.20737	0.0895462	P24534;C9JZW3;F2Z2G2;F8WF65	P24534	Elongation factor 1-beta	EEF1B2			13	10	10	57.3	52.4	52.4	24.763	0	323.31	17579000000	489	0.20737	0.72085	0.0895462	0.536057	29.2645	29.089	29.2081	29.1705	28.7935	29.329
	0.116407	-0.0363566	P29692;E9PRY8;E9PQZ1;E9PK01;A0A087X1X7;H0YE72;E9PI39;E9PQ49;E9PPR1;E9PL12;H0YE58;E9PMW7;E9PIZ1;H0YCK7;E9PQC9	P29692;E9PRY8;E9PQZ1;E9PK01;A0A087X1X7;H0YE72;E9PI39	Elongation factor 1-delta	EEF1D			22	22	10	75.8	75.8	35.2	31.121	0	323.31	19056000000	644	0.116407	0.836965	-0.0363566	-0.32015	28.961	28.6862	28.7271	28.8664	28.6836	28.9332
	0.433891	0.162923	O43324;D6RBD7;C9J1V9;H0YAL7;D6RCQ0;H0YAH9	O43324;D6RBD7;C9J1V9;H0YAL7	Eukaryotic translation elongation factor 1 epsilon-1	EEF1E1;EEF1E1-BLOC1S5			9	9	9	58	58	58	19.81	0	76.49	1366500000	225	0.433891	0.52168	0.162923	1.01332	26.5059	25.9959	26.0931	26.0973	26.041	25.9679
	0.309321	0.186876	P26641	P26641	Elongation factor 1-gamma	EEF1G			20	20	20	42.6	42.6	42.6	50.118	0	323.31	18157000000	922	0.309321	0.62404	0.186876	0.758206	29.1844	28.7334	28.9981	29.0843	28.383	28.888
	0.429571	0.102947	P13639;M0R0I6	P13639	Elongation factor 2	EEF2			68	68	67	70.9	70.9	69.7	95.337	0	323.31	118080000000	2643	0.429571	0.525039	0.102947	1.00467	30.9521	31.036	31.0135	30.9708	30.701	31.021
	0.0222379	-0.0225201	P57772;C9J8T0	P57772;C9J8T0	Selenocysteine-specific elongation factor	EEFSEC			6	6	6	13.6	13.6	13.6	65.304	0	14.121	150020000	42	0.0222379	0.963997	-0.0225201	-0.0666159	23.5703	22.8729	22.6341	23.3487	22.7019	23.0943
	0.680874	-0.537113	Q96C19;H0Y4Y4	Q96C19;H0Y4Y4	EF-hand domain-containing protein D2	EFHD2			9	9	7	45	45	40.4	26.697	0	34.134	1064800000	140	0.680874	0.378435	-0.537113	-1.49793	24.3716	24.55	24.5886	24.5322	25.7172	24.8722
	0.410839	-0.792868	P98172	P98172	Ephrin-B1	EFNB1			10	10	8	39.3	39.3	31.5	38.006	0	50.109	419730000	47	0.410839	0.540278	-0.792868	-0.967021	24.8845	23.9198	23.5465	23.7687	26.231	24.7297
+	2.22761	2.38851	P52799	P52799	Ephrin-B2	EFNB2			7	5	5	31.5	23.4	23.4	36.923	0	37.638	144450000	15	2.22761	0.140445	2.38851	5.34108	24.7384	23.8831	24.7501	22.2807	22.5275	21.3979
	1.2177	-0.673925	Q7Z2Z2;A0A3B3ITU1;H0YK75	Q7Z2Z2	Elongation factor Tu GTP-binding domain-containing protein 1	EFTUD1			17	17	17	21	21	21	125.43	0	95.131	553630000	136	1.2177	0.23637	-0.673925	-2.59169	23.4321	22.7264	22.998	23.4939	24.0311	23.6533
	0.786122	-0.392221	Q15029;K7EP67;K7EJ74;K7EIV5;K7EIT3	Q15029	116 kDa U5 small nuclear ribonucleoprotein component	EFTUD2			53	52	52	64	64	64	109.43	0	323.31	9319000000	1069	0.786122	0.337592	-0.392221	-1.70374	27.2797	26.5028	26.7479	27.2677	27.1972	27.2422
	0.895772	-0.747812	Q9GZT9;A0A590UJ78;A0A590UJZ0;Q9H6Z9;G3V3M1;A0A590UJD6;A0A590UJT7	Q9GZT9;A0A590UJ78	Egl nine homolog 1	EGLN1			6	6	6	21.6	21.6	21.6	46.02	0	22.592	80027000	15	0.895772	0.30391	-0.747812	-1.92101	21.2161	22.1309	22.2637	22.5653	23.0011	22.2878
	0.113069	-0.109489	Q8NDI1;H7BZ98;B5MC86;C9IYU2;H7C1E6	Q8NDI1	EH domain-binding protein 1	EHBP1			12	12	11	13.6	13.6	12.8	140.02	0	23.658	62769000	46	0.113069	0.84128	-0.109489	-0.311782	20.759	21.3117	21.5006	21.4044	21.7095	20.7859
+	3.77375	0.751872	Q9H4M9;A0A024R571;C9JC03;C9J2Z4;C9JDQ8;C9JIJ3;C9IZH1	Q9H4M9;A0A024R571;C9JC03;C9J2Z4	EH domain-containing protein 1	EHD1	+	NPC_HD_NPC_Ctrl	19	17	14	51.3	47.6	42.3	60.626	0	161.23	1224200000	189	3.77375	0.0352411	0.751872	13.618	25.2842	25.38	25.3999	24.5816	24.5429	24.684
	0.817022	0.791382	Q9H223	Q9H223	EH domain-containing protein 4	EHD4			21	21	15	45.3	45.3	34.8	61.174	0	107.61	882840000	172	0.817022	0.327122	0.791382	1.76459	23.5457	24.403	24.2242	23.7945	22.5667	23.4375
	1.61982	-1.46786	Q9H9B1;A0A1B0GV09;A0A1B0GU48;A0A0C4DGF8;A0A1B0GWF6;A0A1B0GUD1;A0A1B0GVZ8;A0A1W2PPZ7;A0A0D9SEQ1;A0A1B0GW79;A0A0D9SER9;A0A0D9SF38;A0A0D9SFX4;A0A0D9SEY2;A0A1B0GTP4;A0A1B0GW12;A0A0D9SFM6;A0A1B0GV89;A0A0D9SFD7	Q9H9B1;A0A1B0GV09;A0A1B0GU48;A0A0C4DGF8	Histone-lysine N-methyltransferase EHMT1	EHMT1			21	21	20	28.8	28.8	28	141.46	0	155.88	853070000	177	1.61982	0.195999	-1.46786	-3.5407	24.3308	23.0947	23.0864	24.9939	24.911	25.0106
	0.431469	-0.889673	Q96KQ7;A0A0G2JIS2;A2ABF8;A0A0G2JIR1;A2ABF9;A0A0G2JK64;A0A0G2JRR0;A0A0G2JRN8;H0Y4K5	Q96KQ7;A0A0G2JIS2;A2ABF8;A0A0G2JIR1;A2ABF9;A0A0G2JK64;A0A0G2JRR0;A0A0G2JRN8	Histone-lysine N-methyltransferase EHMT2	EHMT2			19	18	18	26.9	26.1	26.1	132.37	0	107.4	327070000	107	0.431469	0.52361	-0.889673	-1.00847	23.4806	20.5932	22.4204	22.55	23.4103	23.2029
	0.337714	-1.17374	O14681;E9PL33;E9PM05;E9PS58;E9PK61;E9PQN7;A0A087WV44;E9PLB8;B7ZB74	O14681;E9PL33;E9PM05;E9PS58;E9PK61	Etoposide-induced protein 2.4 homolog	EI24			3	3	3	10.3	10.3	10.3	38.964	0	9.9203	952200000	44	0.337714	0.599276	-1.17374	-0.817575	25.9561	21.6328	24.7738	25.8064	26.036	24.0415
	0.754791	-0.479759	Q8N9N8;E9PLI6;E9PS76;E9PNH5;E9PS30;E9PQD0	Q8N9N8;E9PLI6;E9PS76;E9PNH5	Probable RNA-binding protein EIF1AD	EIF1AD			5	5	5	38.2	38.2	38.2	19.053	0	25.734	221240000	39	0.754791	0.348348	-0.479759	-1.64228	24.0691	23.3802	23.3584	24.3701	23.7636	24.1131
	1.27031	0.726895	P47813;X6RAC9	P47813;X6RAC9	Eukaryotic translation initiation factor 1A, X-chromosomal	EIF1AX			7	7	2	47.9	47.9	11.1	16.46	0	77.597	675910000	100	1.27031	0.228486	0.726895	2.70771	25.5835	25.2901	25.2389	24.7278	25.022	24.1821
	0.689204	0.157801	O60739	O60739	Eukaryotic translation initiation factor 1b	EIF1B			9	9	3	85	85	31	12.823	0	160.1	2721500000	199	0.689204	0.374569	0.157801	1.51416	27.1026	27.0406	26.8813	26.9838	26.8624	26.7049
	0.185932	0.0931206	Q9BY44;F8WAE5;C9IZE1;H7C5R5;H7C5Q3;F8WF18;F8WAT3	Q9BY44;F8WAE5	Eukaryotic translation initiation factor 2A;Eukaryotic translation initiation factor 2A, N-terminally processed	EIF2A			26	26	26	59.3	59.3	59.3	64.989	0	218.16	2341400000	303	0.185932	0.743591	0.0931206	0.487016	25.4801	25.5519	25.6383	25.6059	25.0955	25.6896
	0.194941	0.124044	P19525;C9JZT2;F8WBH4	P19525	Interferon-induced, double-stranded RNA-activated protein kinase	EIF2AK2			16	16	16	33.6	33.6	33.6	62.094	0	127.89	1945400000	202	0.194941	0.735215	0.124044	0.507744	26.1623	26.1852	26.1622	26.4171	25.5854	26.135
	0.330316	-0.923752	Q9P2K8;H0YME5;H0YND8;H0YNY9	Q9P2K8;H0YME5	Eukaryotic translation initiation factor 2-alpha kinase 4	EIF2AK4			13	13	13	10.1	10.1	10.1	186.91	0	32.231	220680000	38	0.330316	0.606625	-0.923752	-0.80219	23.3693	22.9806	19.7839	22.6597	23.3117	22.9337
	0.588183	-0.56649	Q14232;H0YGG4;F5H0D0	Q14232;H0YGG4;F5H0D0	Translation initiation factor eIF-2B subunit alpha	EIF2B1			10	10	10	33.8	33.8	33.8	33.712	0	18.869	427870000	88	0.588183	0.422285	-0.56649	-1.31734	24.5234	23.6778	24.6113	25.4581	24.534	24.5199
	1.87567	-0.576616	P49770;G3V5E5;H0YJJ8;H0YK01	P49770;G3V5E5	Translation initiation factor eIF-2B subunit beta	EIF2B2			6	6	6	22.5	22.5	22.5	38.989	0	16.745	436410000	80	1.87567	0.170746	-0.576616	-4.23519	24.3323	24.0389	24.1403	24.6383	24.9581	24.645
	0.849478	-0.341089	Q9NR50;H0Y580;A0A0D9SEN0	Q9NR50	Translation initiation factor eIF-2B subunit gamma	EIF2B3			13	13	13	39.2	39.2	39.2	50.24	0	61.14	1182700000	124	0.849478	0.317593	-0.341089	-1.8288	25.2628	24.9867	24.7439	25.1397	25.5232	25.3539
	0.724268	-0.625245	Q9UI10;E7ERK9;A0A087WW69	Q9UI10;E7ERK9;A0A087WW69	Translation initiation factor eIF-2B subunit delta	EIF2B4			11	11	0	30	30	0	57.557	0	60.506	351150000	79	0.724268	0.360115	-0.625245	-1.58258	24.2577	23.4264	22.93	24.0742	24.3185	24.097
	0.538675	-0.610266	Q13144;A0A3B3IUB1;A0A3B3ITG6;A0A3B3ISX3;A0A3B3IS56;A0A3B3IRP4;A0A3B3IUF2;A0A3B3ISM8;C9JRD9;A0A3B3IT53;A0A3B3ITK8;A0A3B3IST9;A0A3B3ISI2;A0A3B3ISS1;A0A3B3ISV1;A0A3B3ITQ2	Q13144;A0A3B3IUB1;A0A3B3ITG6;A0A3B3ISX3	Translation initiation factor eIF-2B subunit epsilon	EIF2B5			9	9	9	17.5	17.5	17.5	80.379	0	18.234	263260000	38	0.538675	0.449951	-0.610266	-1.22056	24.6582	23.4987	23.0411	24.1314	24.5958	24.3017
	0.106888	-0.104644	P41214;Q5SY38;A0A087X1L6	P41214	Eukaryotic translation initiation factor 2D	EIF2D			12	12	12	27.2	27.2	27.2	64.706	0	68.317	183050000	46	0.106888	0.847664	-0.104644	-0.296187	22.3764	23.3496	23.3996	22.9914	23.0703	23.378
	1.17233	0.355888	P05198;G3V4T5;H0YJS4	P05198;G3V4T5;H0YJS4	Eukaryotic translation initiation factor 2 subunit 1	EIF2S1			22	22	22	72.1	72.1	72.1	36.112	0	190.16	3402100000	397	1.17233	0.243006	0.355888	2.49329	26.053	26.4029	26.5277	25.9715	25.9963	25.948
	0.237459	0.2459	P20042	P20042	Eukaryotic translation initiation factor 2 subunit 2	EIF2S2			20	20	20	48.9	48.9	48.9	38.388	0	323.31	4414400000	402	0.237459	0.691055	0.2459	0.603352	26.7358	27.8364	27.4837	27.395	26.6154	27.3078
	1.10544	0.450054	P41091;Q2VIR3;H7BZU1	P41091;Q2VIR3	Eukaryotic translation initiation factor 2 subunit 3;Putative eukaryotic translation initiation factor 2 subunit 3-like protein	EIF2S3;EIF2S3L			23	23	23	55.7	55.7	55.7	51.109	0	310.48	9381600000	528	1.10544	0.254241	0.450054	2.35084	27.7935	27.9735	28.1179	27.693	27.1783	27.6635
	0.605822	-0.226144	Q14152	Q14152	Eukaryotic translation initiation factor 3 subunit A	EIF3A			46	46	46	34.5	34.5	34.5	166.57	0	243.14	6264200000	595	0.605822	0.413525	-0.226144	-1.35173	26.6603	26.2869	26.1841	26.7384	26.4492	26.6221
	1.86166	-0.187091	P55884;C9JZG1;C9JQN7	P55884	Eukaryotic translation initiation factor 3 subunit B	EIF3B			27	27	27	37.3	37.3	37.3	92.48	0	296.28	5684700000	516	1.86166	0.172539	-0.187091	-4.19498	26.693	26.6047	26.7575	26.8784	26.8616	26.8764
	0.127859	-0.0531909	Q99613;B5ME19;H3BPE3;H3BPE4;H3BTY8	Q99613;B5ME19	Eukaryotic translation initiation factor 3 subunit C;Eukaryotic translation initiation factor 3 subunit C-like protein	EIF3C;EIF3CL			27	27	27	36.9	36.9	36.9	105.34	0	302.82	3196200000	372	0.127859	0.821881	-0.0531909	-0.348587	26.1843	26.5689	26.6051	26.4604	26.4108	26.6466
	0.375553	-0.078167	O15371;B0QYA5;B0QYA6;B0QYA4;B0QYA8;A0A0D9SGB5	O15371	Eukaryotic translation initiation factor 3 subunit D	EIF3D			25	25	25	67.2	67.2	67.2	63.972	0	273.17	4520400000	509	0.375553	0.56928	-0.078167	-0.895456	26.0115	25.7299	25.9631	25.9905	25.9642	25.9843
	0.711498	-0.20532	P60228;E5RGA2;H0YAW4;H0YBR5;E5RIT4;E5RHS5;E5RII3;E5RIP5;E5RJ25;H0YBP5	P60228;E5RGA2	Eukaryotic translation initiation factor 3 subunit E	EIF3E			16	16	16	42	42	42	52.22	0	75.291	1528500000	232	0.711498	0.364528	-0.20532	-1.55765	25.2079	25.3262	25.4462	25.5879	25.3155	25.6928
	0.402034	-0.420359	O00303;H0YDT6;E9PQV8;A0A1W2PP79	O00303	Eukaryotic translation initiation factor 3 subunit F	EIF3F			11	11	11	41.2	41.2	41.2	37.563	0	91.426	1931100000	143	0.402034	0.548591	-0.420359	-0.949246	26.9258	25.5797	25.8307	26.7878	26.2404	26.569
	0.924886	-0.19367	O75821;K7EL20;K7ENA8;K7ER90;K7EP16;K7EL60;K7ENH0	O75821;K7EL20;K7ENA8;K7ER90	Eukaryotic translation initiation factor 3 subunit G	EIF3G			14	14	14	56.2	56.2	56.2	35.611	0	323.31	2961000000	345	0.924886	0.295382	-0.19367	-1.97941	26.017	25.8242	25.8285	25.986	26.2296	26.035
	0.58179	-0.202606	O15372;B3KS98;A0A087WZK9;E5RJT0;E5RGU4;E5RFW7;E5RFH0	O15372;B3KS98;A0A087WZK9;E5RJT0	Eukaryotic translation initiation factor 3 subunit H	EIF3H			16	16	16	43.5	43.5	43.5	39.93	0	226.29	1591500000	217	0.58179	0.425002	-0.202606	-1.30486	25.7592	25.3058	25.4216	25.5585	25.7208	25.8151
	1.41633	0.152386	Q13347;Q5TFK1	Q13347	Eukaryotic translation initiation factor 3 subunit I	EIF3I			20	20	20	89.2	89.2	89.2	36.501	0	205.37	3494200000	398	1.41633	0.214343	0.152386	3.04162	26.5399	26.5117	26.6239	26.4109	26.3397	26.4677
	0.225077	0.264955	O75822;H0YGJ7;H0YLP3	O75822;H0YGJ7	Eukaryotic translation initiation factor 3 subunit J	EIF3J			10	10	10	43.4	43.4	43.4	29.062	0	170.13	1702300000	203	0.225077	0.703855	0.264955	0.575861	25.4795	26.8291	26.7854	26.3019	25.8709	26.1263
	0.485492	-0.340911	Q9UBQ5;K7ERF1;K7ES31;A0A087WVB9;K7EQM4;K7EK53;B4DQ48	Q9UBQ5;K7ERF1;K7ES31;A0A087WVB9	Eukaryotic translation initiation factor 3 subunit K	EIF3K			7	7	7	43.1	43.1	43.1	25.059	0	63.292	1851700000	135	0.485492	0.483533	-0.340911	-1.11592	26.0258	26.7821	25.7993	26.4605	26.4847	26.6849
	0.617063	-0.117721	Q9Y262;B0QY89;B0QY90;C9JHP4;C9K0Q7;H7C3A0;H0Y7E6	Q9Y262;B0QY89;B0QY90	Eukaryotic translation initiation factor 3 subunit L	EIF3L			24	24	24	45.7	45.7	45.7	66.726	0	323.31	4676000000	469	0.617063	0.406875	-0.117721	-1.37364	26.3285	26.2917	26.0782	26.2817	26.3702	26.3997
	0.314039	-0.244546	Q7L2H7;J3KNJ2;H0YCQ8;E9PRY0;E9PN86;E9PRI2;E7ESM3	Q7L2H7;J3KNJ2;H0YCQ8	Eukaryotic translation initiation factor 3 subunit M	EIF3M			18	18	18	54.3	54.3	54.3	42.502	0	323.31	4820300000	393	0.314039	0.620052	-0.244546	-0.768132	27.3724	26.4167	26.6959	27.3333	26.8344	27.0509
	0.144816	-0.0613219	P60842;J3KT12;J3QS69;J3KTB5;J3QL43;J3QR64;J3KSZ0;J3QLN6;J3QKZ9;J3KS25;J3KTN0;J3QL52;J3KS93;J3KT04;J3QQP0;E7EMV8	P60842;J3KT12;J3QS69;J3KTB5;J3QL43;J3QR64;J3KSZ0	Eukaryotic initiation factor 4A-I	EIF4A1			31	31	19	72.9	72.9	47.3	46.153	0	323.31	34536000000	1497	0.144816	0.797784	-0.0613219	-0.389952	28.7986	28.4393	28.5745	28.7949	28.4314	28.7702
	0.809776	-0.648537	Q14240;E7EQG2;J3KSN7	Q14240;E7EQG2	Eukaryotic initiation factor 4A-II;Eukaryotic initiation factor 4A-II, N-terminally processed	EIF4A2			20	8	8	46.9	21.4	21.4	46.402	0	36.475	900600000	98	0.809776	0.328586	-0.648537	-1.7503	25.1611	24.3979	24.6159	25.958	25.1155	25.0471
	1.08858	-0.568212	P38919;I3L3H2;E9PBH4;F8WE11;C9JUF0	P38919;I3L3H2	Eukaryotic initiation factor 4A-III;Eukaryotic initiation factor 4A-III, N-terminally processed	EIF4A3			25	21	21	72.5	66.7	66.7	46.871	0	206.07	7199700000	492	1.08858	0.258789	-0.568212	-2.31537	26.8027	26.0305	26.1703	26.7998	26.8954	27.0129
	0.133701	-0.0985978	P23588;E7EX17;F8VX11;F8VYE9;F8VSC7;F8VP89;F8W0K0;F8VRU1	P23588;E7EX17;F8VX11	Eukaryotic translation initiation factor 4B	EIF4B			9	9	9	23.7	23.7	23.7	69.15	0	323.31	1250300000	238	0.133701	0.813196	-0.0985978	-0.362935	25.6218	25.0859	24.8708	24.9821	25.4399	25.4524
	1.53108	-0.260949	P06730;D6RBW1;H0Y8J7;D6RFJ3	P06730;D6RBW1;H0Y8J7	Eukaryotic translation initiation factor 4E	EIF4E			8	8	7	44.2	44.2	41	25.097	0	116.48	3423800000	247	1.53108	0.204804	-0.260949	-3.31781	26.3999	26.1481	26.2901	26.5067	26.5151	26.5992
	0.776159	0.466698	O60573;B9A044;B8ZZ50;B8ZZL3;C9JEL3;B4E1E4;B9A023	O60573;B9A044;B8ZZ50;B8ZZL3;C9JEL3	Eukaryotic translation initiation factor 4E type 2	EIF4E2			5	5	5	26.1	26.1	26.1	28.362	0	14.14	275760000	46	0.776159	0.340897	0.466698	1.68417	24.2968	23.7468	23.9609	23.9843	23.2657	23.3545
	1.30898	0.422274	Q13541	Q13541	Eukaryotic translation initiation factor 4E-binding protein 1	EIF4EBP1			3	3	3	51.7	51.7	51.7	12.58	0	14.174	664440000	72	1.30898	0.222278	0.422274	2.79436	25.4588	25.6894	25.5255	24.9264	25.0934	25.3872
	1.30645	-1.79588	Q13542	Q13542	Eukaryotic translation initiation factor 4E-binding protein 2	EIF4EBP2			2	2	2	35	35	35	12.939	0	42.929	149430000	25	1.30645	0.222278	-1.79588	-2.78866	23.2041	21.4596	21.1764	23.8926	23.5212	23.8139
	0.862315	-1.05105	Q9NRA8;B1AKL4;B1AKL5;B0QYZ7;B1AKL6	Q9NRA8;B1AKL4	Eukaryotic translation initiation factor 4E transporter	EIF4ENIF1			10	10	10	15.6	15.6	15.6	108.2	0	51.401	90964000	36	0.862315	0.315424	-1.05105	-1.8543	22.2693	21.9014	20.5291	23.022	22.417	22.4138
	0.0326373	0.0157324	E9PGM1;Q04637;E7EX73;E7EUU4;C9JF13;C9J6B6;C9K073;C9J2Z7;H7C0V6;H7C044;F8WCF2;C9J987;C9JHW9	E9PGM1;Q04637;E7EX73;E7EUU4	Eukaryotic translation initiation factor 4 gamma 1	EIF4G1			45	45	40	36.1	36.1	32.8	166.75	0	323.31	14149000000	1170	0.0326373	0.949937	0.0157324	0.0967158	26.9096	26.9144	26.9179	27.0483	26.5733	27.0732
	1.0759	0.186795	P78344;D3DQV9;H0Y3P2;H0YCH5;H0YD77;H0YEC5;H0YE22;H0YE44;H0YCF8;H0YEN8;H0YDC0	P78344;D3DQV9;H0Y3P2	Eukaryotic translation initiation factor 4 gamma 2	EIF4G2			37	37	28	46.3	46.3	35.1	102.36	0	170.69	3996800000	554	1.0759	0.262145	0.186795	2.28884	25.7693	25.6918	25.8671	25.7169	25.5182	25.5328
	0.440572	-0.344165	A0A0U1RQK7;O43432;A0A0A0MSA7	A0A0U1RQK7;O43432;A0A0A0MSA7	Eukaryotic translation initiation factor 4 gamma 3	EIF4G3			26	21	21	17.4	14.6	14.6	195.27	0	111.4	723650000	157	0.440572	0.517346	-0.344165	-1.02668	24.2679	23.5507	23.3088	23.9234	24.3934	23.8431
	0.355929	0.321386	Q15056	Q15056	Eukaryotic translation initiation factor 4H	EIF4H			7	7	7	34.3	34.3	34.3	27.385	0	79.678	2620700000	156	0.355929	0.58285	0.321386	0.855227	27.3608	27.1506	27.6202	26.5668	27.7351	26.8657
	2.0129	-0.468756	P55010;H0YLZ1;H0YN40;H0YMJ8;H0YM54;H0YK29;H0YK11	P55010;H0YLZ1;H0YN40	Eukaryotic translation initiation factor 5	EIF5			19	19	19	38.1	38.1	38.1	49.222	0	160.73	6187800000	453	2.0129	0.160077	-0.468756	-4.64366	26.5843	26.3716	26.2931	26.831	26.9874	26.8369
	0.21149	0.175717	P63241;I3L397;I3L504;Q6IS14	P63241;I3L397;I3L504;Q6IS14	Eukaryotic translation initiation factor 5A-1;Eukaryotic translation initiation factor 5A;Eukaryotic translation initiation factor 5A-1-like	EIF5A;EIF5AL1			9	9	4	85.1	85.1	55.8	16.832	0	300.4	26177000000	683	0.21149	0.716368	0.175717	0.545373	29.3328	29.1991	29.4104	29.4176	28.5073	29.4903
	0.263437	0.113304	O60841;A0A087WUT6	O60841;A0A087WUT6	Eukaryotic translation initiation factor 5B	EIF5B			32	32	32	34.8	34.8	34.8	138.83	0	279.09	2921300000	371	0.263437	0.66618	0.113304	0.660195	25.5546	25.137	25.3183	25.137	25.0692	25.4638
+	3.99934	0.841218	P56537;B7ZBH1;F8WD20;A0A0B4J1Y7;A0A0U1RQV5;F8WDS6	P56537	Eukaryotic translation initiation factor 6	EIF6	+	NPC_HD_NPC_Ctrl	6	6	6	31	31	31	26.599	0	187.98	2280400000	187	3.99934	0.0339856	0.841218	15.5381	27.2509	27.138	27.1572	26.3216	26.2807	26.4202
	1.47315	-0.838827	Q9BQ52;G5E9D5;E7ES68;V9GYS7;J3QRS2;V9GYU5;J3QL08;J3QLK4;H7C2I4;V9GZ72	Q9BQ52;G5E9D5;E7ES68	Zinc phosphodiesterase ELAC protein 2	ELAC2			22	22	22	35.5	35.5	35.5	92.218	0	73.291	1374000000	211	1.47315	0.210972	-0.838827	-3.17675	24.5934	23.919	24.1843	24.8729	24.9166	25.4237
	2.03667	-0.829837	Q15717;M0QZR9;M0R055	Q15717;M0QZR9	ELAV-like protein 1	ELAVL1			23	23	22	69.6	69.6	69.6	36.091	0	262.78	9803800000	451	2.03667	0.157925	-0.829837	-4.71726	27.2966	26.996	26.8533	28.0683	27.9044	27.6627
	1.16327	-2.61572	A0A0A0MRX1;Q12926;B1AM48;C9JB16;A0A494C0Q5;A0A494C0M6;A0A494C011;A0A494BZW4	A0A0A0MRX1;Q12926;B1AM48	ELAV-like protein;ELAV-like protein 2	ELAVL2			10	9	5	32.6	30.3	18	42.632	0	108.34	657390000	75	1.16327	0.244883	-2.61572	-2.47382	21.2088	22.4987	20.7174	23.1937	25.9191	23.1592
+	3.02244	0.892508	P32519;A0A0U1RRL5	P32519;A0A0U1RRL5	ETS-related transcription factor Elf-1	ELF1			4	4	4	9.5	9.5	9.5	67.497	0.00019268	8.6228	28843000	11	3.02244	0.0742907	0.892508	8.72722	21.7654	21.8836	21.9078	20.8598	21.1442	20.8752
	1.81253	-1.49762	Q15723	Q15723	ETS-related transcription factor Elf-2	ELF2			4	4	4	11.1	11.1	11.1	63.966	0	20.742	62789000	31	1.81253	0.176219	-1.49762	-4.05609	21.5655	21.0677	21.7797	23.297	22.3632	23.2456
	0.0170762	0.0139592	Q96JJ3;Q5JVZ5;Q5JW01;H0YCM7;Q5JVZ4;Q5JVZ8	Q96JJ3;Q5JVZ5;Q5JW01;H0YCM7	Engulfment and cell motility protein 2	ELMO2			10	10	9	23.3	23.3	21.9	82.614	0	9.4234	210830000	54	0.0170762	0.972078	0.0139592	0.051437	24.1894	23.619	23.9246	24.2293	23.4929	23.9689
	0.654109	-2.3412	P60002;K7EN05;K7EPC8;A0A024R7E8;K7EQ44;K7EMV4	P60002;K7EN05;K7EPC8;A0A024R7E8;K7EQ44;K7EMV4	Transcription elongation factor 1 homolog	ELOF1			1	1	1	21.7	21.7	21.7	9.4618	0	15.542	258250000	29	0.654109	0.38957	-2.3412	-1.44579	24.9875	19.8405	20.9003	24.8509	23.4927	24.4085
	1.51589	-1.24842	Q6IA86;K7ER35;F5GYE9	Q6IA86	Elongator complex protein 2	ELP2			6	6	6	9.4	9.4	9.4	92.499	0	15.688	96088000	30	1.51589	0.207045	-1.24842	-3.2805	21.4439	22.2846	21.3088	23.3152	22.5282	22.9392
	0.43033	-0.412474	Q9H9T3;B4DKA4;E5RHY2;E5RIC0;E5RIZ7;E5RHR2	Q9H9T3;B4DKA4	Elongator complex protein 3	ELP3			7	7	7	13.7	13.7	13.7	62.258	0	13.237	248380000	71	0.43033	0.524467	-0.412474	-1.00619	23.7881	22.5281	22.6748	23.3842	23.5922	23.252
	0.355337	-1.14033	Q8TE02;I3L2T0;I3L3N8;I3L437;I3L1Q3;I3L1A8;I3L200;I3L2A9	Q8TE02;I3L2T0;I3L3N8;I3L437;I3L1Q3	Elongator complex protein 5	ELP5			3	3	3	14.2	14.2	14.2	34.841	0.0005042	5.1208	158590000	22	0.355337	0.582876	-1.14033	-0.854009	24.6292	23.9693	20.3791	23.7562	24.4255	24.2168
	2.17838	0.648237	Q8N766;Q5TG59;A0A286YEW0;H7C4E3	Q8N766	ER membrane protein complex subunit 1	EMC1			18	18	18	23.5	23.5	23.5	111.76	0	124.68	1259200000	188	2.17838	0.146101	0.648237	5.17444	24.6258	24.8297	24.8815	24.0309	24.3268	24.0346
	0.27739	0.59873	Q15006;E5RGJ2;H0YAS9	Q15006	ER membrane protein complex subunit 2	EMC2			9	9	9	45.8	45.8	45.8	34.833	0	75.153	496170000	71	0.27739	0.652709	0.59873	0.690298	22.0498	24.2693	24.6092	23.6894	22.6098	22.8328
	0.813876	1.1066	Q9P0I2;S4R3U9;C9JLM9	Q9P0I2	ER membrane protein complex subunit 3	EMC3			7	7	7	30.7	30.7	30.7	29.952	0	15.698	267100000	55	0.813876	0.327926	1.1066	1.75839	21.8423	23.6944	23.4192	21.4573	21.8523	22.3265
	0.800139	1.76756	Q9NPA0;H0YDT8;H0YDX2	Q9NPA0;H0YDT8;H0YDX2	ER membrane protein complex subunit 7	EMC7			5	5	5	36.8	36.8	36.8	26.47	0	42.643	455750000	47	0.800139	0.333	1.76756	1.73132	24.7767	24.5108	24.7552	23.7051	20.8942	24.1406
	1.0805	2.15748	O43402;M0R1B0	O43402;M0R1B0	ER membrane protein complex subunit 8	EMC8			5	5	5	39.5	39.5	39.5	23.773	0	17.755	175050000	20	1.0805	0.261138	2.15748	2.29846	22.7849	24.1747	23.6955	20.3896	20.7184	23.0747
	0.45334	0.460494	P50402;Q5HY57;F8WEQ1	P50402;Q5HY57	Emerin	EMD			17	17	17	67.7	67.7	67.7	28.994	0	164.62	973270000	195	0.45334	0.507244	0.460494	1.05214	22.9152	24.1081	24.3026	23.4041	23.2034	23.3369
	0.246033	-0.138354	Q92979;V9GYP5;A0A087WWQ2;A0A087WVM7	Q92979;V9GYP5;A0A087WWQ2	Ribosomal RNA small subunit methyltransferase NEP1	EMG1			12	12	12	57.4	57.4	57.4	26.72	0	130.27	992830000	149	0.246033	0.681955	-0.138354	-0.622233	24.0294	23.4843	23.9694	24.1113	23.6857	24.1012
	0.854992	4.28562	Q9Y6C2;A0A0A0MT20	Q9Y6C2	EMILIN-1	EMILIN1			9	9	9	16.2	16.2	16.2	106.69	0	116.02	3929900000	88	0.854992	0.316065	4.28562	1.83975	28.4369	29.5373	29.6368	27.2362	20.3231	27.1949
	0.33699	0.700539	Q9BXX0	Q9BXX0	EMILIN-2	EMILIN2			6	6	6	8.3	8.3	8.3	115.69	0	16.739	37799000	11	0.33699	0.600094	0.700539	0.816072	20.5636	23.0198	22.9003	20.9867	21.3452	22.0501
	2.35457	-0.714266	A0A3B3IU69;O00423;F8W717;G3V3N9;G3V4H6;G3V500;G3V4U5;G3V3J1;G3V5C8;G3V497;H0YJK4;G3V538;H0YJY3	A0A3B3IU69;O00423;F8W717	Echinoderm microtubule-associated protein-like 1	EML1			9	9	9	12.4	12.4	12.4	92.86	0	15.652	139580000	30	2.35457	0.124266	-0.714266	-5.79082	23.0769	22.7757	22.9487	23.5498	23.8219	23.5724
	0.0369076	-0.0632254	Q9HC35;B5MBZ0	Q9HC35;B5MBZ0	Echinoderm microtubule-associated protein-like 4	EML4			18	18	18	26.1	26.1	26.1	108.91	0	55.053	1600900000	227	0.0369076	0.945149	-0.0632254	-0.108898	26.7813	25.5487	25.6931	26.5666	25.2124	26.4338
	0.752186	-0.843796	Q7Z589;E9PMC9;H0YDI4;E9PPE6;H0YET8	Q7Z589;E9PMC9	Protein EMSY	EMSY;C11orf30			6	6	6	6.6	6.6	6.6	141.47	0	20.524	140330000	30	0.752186	0.349799	-0.843796	-1.63718	22.4805	21.9307	20.7763	22.6834	22.6944	22.341
	0.267914	0.136633	A0A0U1RRM6;Q8N8S7;A0A075B6E5;A0A0U1RQP7	A0A0U1RRM6;Q8N8S7	Protein enabled homolog	ENAH			17	17	16	27.1	27.1	25.9	87.399	0	100.67	2163200000	236	0.267914	0.661397	0.136633	0.669885	26.7969	26.2858	26.3231	26.5532	26.1381	26.3047
+	3.08014	-3.72097	Q14249	Q14249	Endonuclease G, mitochondrial	ENDOG			9	9	9	42.1	42.1	42.1	32.62	0	47.636	292750000	40	3.08014	0.0673976	-3.72097	-9.03458	20.7737	21.0807	20.5274	24.3909	25.2253	23.9284
	2.04805	0.418371	P06733;A0A2R8Y6G6;K7EM90;A0A2R8YEM5;A0A2R8Y879;K7ERS8;A0A2R8Y798;A0A2R8YEG5;A0A2R8Y6I8	P06733;A0A2R8Y6G6	Alpha-enolase	ENO1			39	39	37	83.4	83.4	80	47.168	0	323.31	181060000000	4105	2.04805	0.156441	0.418371	4.75277	30.9731	31.1189	31.0769	30.5973	30.5303	30.7862
	0.0339143	-0.0927601	P09104;F5H0C8;F5H1C3;E5RI09;E5RG95;K7EPM1;K7EKN2;E5RGZ4;U3KQP4;U3KQQ1	P09104;F5H0C8	Gamma-enolase;Enolase	ENO2			18	16	14	59.4	56	49.1	47.268	0	323.31	1804800000	166	0.0339143	0.94893	-0.0927601	-0.100369	24.685	24.7037	24.8376	23.5763	26.6335	24.2947
	0.415639	-0.252874	Q9UHY7;A0A0C4DGY8;D6RA00	Q9UHY7;A0A0C4DGY8;D6RA00	Enolase-phosphatase E1	ENOPH1			7	7	7	38.7	38.7	38.7	28.932	0	65.421	1259500000	178	0.415639	0.536688	-0.252874	-0.976688	25.1495	25.1672	24.7132	24.8465	25.5415	25.4005
	2.09744	-0.79323	O43768;A6NMQ3;Q5T5H1;A0A1W2PRU0;H3BTD3	O43768;A6NMQ3;Q5T5H1;A0A1W2PRU0	Alpha-endosulfine	ENSA			6	6	5	62.8	62.8	53.7	13.389	0	16.519	745390000	93	2.09744	0.150968	-0.79323	-4.90935	24.705	24.6582	24.5226	25.3375	25.717	25.211
	1.78111	-1.05723	Q9NPA8;E5RHX8;J3KNT2;E5RI00;E5RHT9;E5RJ84	Q9NPA8;E5RHX8	Transcription and mRNA export factor ENY2	ENY2			6	6	6	46.5	46.5	46.5	11.528	0	18.372	1000100000	112	1.78111	0.179618	-1.05723	-3.96894	24.84	24.0192	24.3741	25.7043	25.3098	25.3909
	1.08142	-0.514014	Q09472;A0A669KB12;A0A0U1RR87	Q09472;A0A669KB12	Histone acetyltransferase p300	EP300			13	13	8	7.5	7.5	4.8	264.16	0	26.884	517830000	101	1.08142	0.261114	-0.514014	-2.30037	23.9207	23.3852	23.2601	24.2056	23.8799	24.0226
	0.835437	-1.18343	Q96L91;A0A0A0MR70;A0A0A0MR80;A0A0A0MR72	Q96L91	E1A-binding protein p400	EP400			24	24	24	12.1	12.1	12.1	343.48	0	107.31	337620000	136	0.835437	0.320982	-1.18343	-1.80099	22.9054	20.8914	21.0009	22.6524	22.8469	22.8487
	0.876223	-0.926334	P11171;A0A2U3TZH6;A0A2R8Y5Z6;A0A2R8Y5G2;A0A2R8YD30;Q4VB86;A0A3B3IU06;A0A2R8Y570;A0A2R8YCW8;A0A2R8Y6G5;A0A2R8YFR9;A0A2R8Y7Y3;A0A3B3IUD6;A0A3B3ITP0;A0A2R8Y420;A0A2R8Y7N0;A0A2R8Y6D0;A0A3B3ITC5;A0A2R8Y4N6;A0A1B0GWG0;A0A2R8Y6T6;A0A2R8Y5C8;A0A2R8YFU8	P11171;A0A2U3TZH6;A0A2R8Y5Z6;A0A2R8Y5G2;A0A2R8YD30;Q4VB86;A0A3B3IU06;A0A2R8Y570;A0A2R8YCW8;A0A2R8Y6G5;A0A2R8YFR9;A0A2R8Y7Y3;A0A3B3IUD6;A0A3B3ITP0;A0A2R8Y420;A0A2R8Y7N0	Protein 4.1	EPB41			25	25	21	40.9	40.9	35.3	97.016	0	117.68	1314100000	268	0.876223	0.310304	-0.926334	-1.88198	25.0241	23.6023	23.5927	25.006	25.2161	24.776
	0.355338	-0.249516	O43491;E9PMV8;Q6ZSX4	O43491	Band 4.1-like protein 2	EPB41L2			40	40	0	51.7	51.7	0	112.59	0	313.87	4323500000	533	0.355338	0.582876	-0.249516	-0.854011	25.7744	25.0034	25.2175	25.916	25.2971	25.5306
	0.654586	-1.79364	A8K968;A0A0A0MRA8;Q9Y2J2;A0A1B0GTF8;A0A0J9YY18;A0A0J9YW31;A0A0J9YWN0;A0A0J9YWE1;A0A0J9YWS4	A8K968;A0A0A0MRA8;Q9Y2J2	Band 4.1-like protein 3;Band 4.1-like protein 3, N-terminally processed	EPB41L3			19	15	2	36	31.7	5.4	84.711	0	64.873	382210000	95	0.654586	0.389542	-1.79364	-1.44672	24.7919	21.6705	21.2225	24.9914	23.3112	24.7632
	0.293889	-0.392635	Q9HCM4	Q9HCM4	Band 4.1-like protein 5	EPB41L5			15	15	14	31.9	31.9	30.8	81.855	0	98.74	676470000	143	0.293889	0.63702	-0.392635	-0.725549	24.822	23.2953	23.3542	24.0589	24.6296	23.9609
	0.00171444	-0.00279808	Q52LR7;E7ETK1;C9J1X4	Q52LR7;E7ETK1;C9J1X4	Enhancer of polycomb homolog 2;Enhancer of polycomb homolog	EPC2			2	2	2	3.8	3.8	3.8	91.094	0.00018577	7.6036	22402000	19	0.00171444	0.997062	-0.00279808	-0.00525318	20.559	21.8756	21.7336	21.8622	20.7532	21.5612
	0.676818	-0.728814	P29317;P54764;Q9UF33;J3KR66;E9PG71;A0A0B4J1T8	P29317	Ephrin type-A receptor 2	EPHA2			13	13	12	16.1	16.1	15	108.27	0	72.927	674520000	102	0.676818	0.38006	-0.728814	-1.49003	23.3649	23.7272	23.4169	23.6932	25.1807	23.8216
	0.5495	-1.07975	P29323;B1AKC9;Q6NVW1	P29323;B1AKC9	Ephrin type-B receptor 2;Receptor protein-tyrosine kinase	EPHB2			10	9	7	11.3	10.2	8.3	117.49	0	35.13	89964000	17	0.5495	0.445309	-1.07975	-1.24176	22.2374	23.0808	20.3268	22.9051	23.5139	22.4652
	1.25124	0.585393	P07099;B1AQP9;B1AQP8	P07099	Epoxide hydrolase 1	EPHX1			11	11	11	37.8	37.8	37.8	52.948	0	177.12	3755500000	193	1.25124	0.233425	0.585393	2.6654	26.245	26.0612	26.4772	25.7172	25.3388	25.9712
	1.28321	-2.49504	P34913;E5RFU2;E5RFH6;H0YAW7;E5RI53	P34913;E5RFU2;E5RFH6	Bifunctional epoxide hydrolase 2;Cytosolic epoxide hydrolase 2;Lipid-phosphate phosphatase	EPHX2			13	13	13	27.9	27.9	27.9	62.615	0	78.397	393290000	54	1.28321	0.225584	-2.49504	-2.73648	23.9325	22.8993	21.2827	24.741	26.1725	24.6861
	1.21081	-0.33571	Q9Y6I3	Q9Y6I3	Epsin-1	EPN1			8	8	7	24	24	21.9	60.293	0	56.403	607780000	116	1.21081	0.236681	-0.33571	-2.57666	24.0273	23.7523	23.9846	24.0987	24.4373	24.2353
	2.15794	0.586733	P07814;V9GYZ6;V9GZ76	P07814;V9GYZ6	Bifunctional glutamate/proline--tRNA ligase;Glutamate--tRNA ligase;Proline--tRNA ligase	EPRS			81	81	81	57.8	57.8	57.8	170.59	0	323.31	18207000000	1631	2.15794	0.1462	0.586733	5.10648	26.9085	27.1648	27.1201	26.3237	26.4993	26.6102
	0.255593	0.248458	P42566;B1AUU8;S4R3U1	P42566;B1AUU8	Epidermal growth factor receptor substrate 15	EPS15			24	24	24	37.8	37.8	37.8	98.655	0	95.057	631540000	120	0.255593	0.673455	0.248458	0.643143	23.6248	24.6778	24.6985	23.7853	24.2919	24.1786
	0.493052	-0.152905	Q9UBC2;M0R165;M0R2S2;M0R3I1;M0R1V5;K7EJR2;M0R330;M0QX30	Q9UBC2;M0R165;M0R2S2	Epidermal growth factor receptor substrate 15-like 1	EPS15L1			28	28	28	46.9	46.9	46.9	94.254	0	145.01	1174200000	250	0.493052	0.478151	-0.152905	-1.13085	25.208	24.7437	24.9275	25.1141	25.1244	25.0994
	0.0612886	-0.0564327	O75616;J3QRV9;J3QSB2;J3QT61;K7EQJ8	O75616;J3QRV9;J3QSB2	GTPase Era, mitochondrial	ERAL1			9	9	9	31.1	31.1	31.1	48.349	0	113.67	509180000	75	0.0612886	0.911007	-0.0564327	-0.176628	25.1691	24.1948	24.3066	24.4815	24.5846	24.7736
	1.09538	0.7745	Q9NZ08;H0Y9X5	Q9NZ08	Endoplasmic reticulum aminopeptidase 1	ERAP1			19	19	19	24.1	24.1	24.1	107.23	0	79.244	380820000	78	1.09538	0.257383	0.7745	2.32965	23.4733	24.2853	24.388	23.5615	22.9943	23.2674
	0.861912	-0.799843	P04626;J3QLU9;B4DTR1;F5H1T4;J3KTI5;J3QRX1;J3QRJ7;Q15303;H3BLT0;A0A0A0MSE1	P04626;J3QLU9;B4DTR1;F5H1T4	Receptor tyrosine-protein kinase erbB-2;Receptor protein-tyrosine kinase	ERBB2			20	20	19	21.5	21.5	20.6	137.91	0	95.786	798840000	99	0.861912	0.315424	-0.799843	-1.85349	20.4636	21.8961	21.2525	22.1895	21.7768	22.0455
	1.8571	-1.24195	Q96RT1;B4DIP2	Q96RT1;B4DIP2	Protein LAP2	ERBB2IP			12	12	12	11.8	11.8	11.8	158.3	0	30.014	306890000	47	1.8571	0.172539	-1.24195	-4.18196	24.9197	24.3625	24.1369	25.9749	25.358	25.812
	1.07316	0.710686	Q8IUD2;X6RM00;G8JLD3;X6RLX0;K7EPP6;K7EPD6	Q8IUD2;X6RM00;G8JLD3;X6RLX0	ELKS/Rab6-interacting/CAST family member 1	ERC1			19	19	13	19.1	19.1	13.2	128.08	0	70.717	425820000	108	1.07316	0.262851	0.710686	2.28311	23.7935	23.7065	24.0301	23.6628	22.6398	23.0955
	0.192386	-0.105924	P19447;A0A2R8Y6W8;A0A2R8YES7;A0A2R8Y5L2;A0A2R8Y5H0;A0A2R8YFS3;A0A2R8Y681;A0A2R8Y762;A0A2R8Y4R8;H7C309	P19447;A0A2R8Y6W8	TFIIH basal transcription factor complex helicase XPB subunit	ERCC3			11	11	11	19.7	19.7	19.7	89.277	0	18.712	205870000	37	0.192386	0.737182	-0.105924	-0.501883	23.7089	23.0446	23.1844	23.5248	23.4154	23.3155
	1.62572	-0.797611	Q2NKX8;B5MDQ0	Q2NKX8;B5MDQ0	DNA excision repair protein ERCC-6-like	ERCC6L			14	14	14	14.2	14.2	14.2	141.1	0	45.714	202800000	60	1.62572	0.195999	-0.797611	-3.55583	21.9337	21.837	21.4476	22.44	22.3069	22.8643
	0.211749	-0.13531	Q969X5;F2Z3Q5;F2Z2U2	Q969X5	Endoplasmic reticulum-Golgi intermediate compartment protein 1	ERGIC1			6	6	6	32.8	32.8	32.8	32.592	0	25.996	216820000	42	0.211749	0.716331	-0.13531	-0.545956	23.3515	23.7338	23.0207	23.7123	23.2436	23.556
	2.22356	-0.583027	P84090;G3V279	P84090;G3V279	Enhancer of rudimentary homolog	ERH			5	5	5	49	49	49	12.259	0	323.31	12184000000	304	2.22356	0.140445	-0.583027	-5.32724	28.2567	28.5308	28.5226	29.0447	28.9016	29.1129
+	3.00517	-3.27292	Q8IV48;E5RIV7	Q8IV48	3-5 exoribonuclease 1	ERI1			6	6	6	18.6	18.6	18.6	40.063	0	35.908	135250000	26	3.00517	0.0742907	-3.27292	-8.6371	21.4127	20.3265	20.4598	24.1661	23.6796	24.172
	0.59661	-0.592152	O43414;H0Y4B0;A0A3B3ISV9;F6QUN3;F6UGJ8	O43414;H0Y4B0;A0A3B3ISV9;F6QUN3	ERI1 exoribonuclease 3	ERI3			5	5	5	17.5	17.5	17.5	37.238	0	44.93	487790000	65	0.59661	0.418293	-0.592152	-1.33377	23.8851	23.879	24.0003	23.7764	25.3053	24.4593
	0.177512	0.136753	O75477;B0QZ43	O75477;B0QZ43	Erlin-1	ERLIN1			12	8	8	30.2	24.7	24.7	39.171	0	45.951	832330000	110	0.177512	0.754797	0.136753	0.467479	24.5534	24.8754	25.2522	24.4442	25.1603	24.6662
	0.430567	0.240603	O94905;E5RHW4;E5RJ09	O94905;E5RHW4	Erlin-2	ERLIN2			15	15	11	34.5	34.5	28.9	37.839	0	75.607	3232600000	330	0.430567	0.524353	0.240603	1.00666	25.507	26.0852	26.1748	25.5823	25.912	25.5509
	1.6663	0.864673	Q96HE7;G3V3E6;G3V5B3;G3V2H0;G3V503	Q96HE7;G3V3E6	ERO1-like protein alpha	ERO1L			20	20	19	56.6	56.6	54.3	54.392	0	219.03	1457800000	212	1.6663	0.192185	0.864673	3.66093	24.7371	25.2526	25.5199	24.2095	24.3992	24.3069
	0.875838	0.535208	P30040;F8VY02;F8W1G0	P30040;F8VY02	Endoplasmic reticulum resident protein 29	ERP29			15	15	15	59	59	59	28.993	0	323.31	18540000000	584	0.875838	0.310326	0.535208	1.88121	28.0004	28.4284	28.5379	27.3441	28.131	27.8859
	1.92412	1.26369	Q9BS26	Q9BS26	Endoplasmic reticulum resident protein 44	ERP44			19	19	19	42.4	42.4	42.4	46.971	0	103.4	2319300000	285	1.92412	0.165762	1.26369	4.37631	25.3726	25.9358	26.0566	24.7642	24.1331	24.6766
	1.36636	-0.770274	P10768;U3KQT1;X6RA14;H7BZT7	P10768;U3KQT1;X6RA14;H7BZT7	S-formylglutathione hydrolase	ESD			12	12	12	64.2	64.2	64.2	31.462	0	323.31	2823800000	234	1.36636	0.217195	-0.770274	-2.92525	26.2984	26.941	26.6375	27.0683	27.7152	27.4044
	1.33563	-0.675416	Q9H501;A0A087WX71	Q9H501;A0A087WX71	ESF1 homolog	ESF1			23	23	23	26.3	26.3	26.3	98.795	0	81.295	971960000	239	1.33563	0.219658	-0.675416	-2.8548	23.4826	23.0126	22.8116	23.561	23.7671	24.005
	1.95296	0.65707	Q9BSJ8;F8VZB1	Q9BSJ8	Extended synaptotagmin-1	ESYT1			28	28	28	33.4	33.4	33.4	122.85	0	255.35	3242600000	318	1.95296	0.16284	0.65707	4.46189	25.9111	26.0845	26.3809	25.4317	25.3995	25.574
	0.801864	1.165	H7BXI1;A0FGR8;A0A499FIX8;A0A087WXU3	H7BXI1;A0FGR8;A0A499FIX8;A0A087WXU3	Extended synaptotagmin-2	ESYT2			19	19	19	34.3	34.3	34.3	96.328	0	60.697	275500000	78	0.801864	0.332649	1.165	1.73471	21.639	23.1976	23.589	21.1253	22.1984	21.6069
	0.317685	0.13271	P62495;B7Z7P8;I3L492;D6RJE8;D6RCB3	P62495;B7Z7P8	Eukaryotic peptide chain release factor subunit 1	ETF1			23	23	23	57.2	57.2	57.2	49.03	0	323.31	4546400000	472	0.317685	0.617097	0.13271	0.775786	26.5648	26.2792	26.2083	26.4696	26.0235	26.1611
	0.885209	-0.267164	P13804;H0YL12;H0YLU7;H0YKF0;H0YK49;H0YNX6;J3KN60;H0YL83	P13804;H0YL12;H0YLU7;H0YKF0;H0YK49;H0YNX6	Electron transfer flavoprotein subunit alpha, mitochondrial	ETFA			12	12	12	49.5	49.5	49.5	35.079	0	198.75	7435600000	444	0.885209	0.306518	-0.267164	-1.8999	26.981	27.1361	27.3236	27.2285	27.5705	27.4432
	0.341501	0.175141	P38117;M0QY67	P38117;M0QY67	Electron transfer flavoprotein subunit beta	ETFB			18	18	18	60.4	60.4	60.4	27.843	0	81.06	2804400000	296	0.341501	0.5957	0.175141	0.825431	24.9941	25.3858	25.3381	24.7627	25.3606	25.0693
	0.581509	-0.912726	Q16134;D6RAD5	Q16134	Electron transfer flavoprotein-ubiquinone oxidoreductase, mitochondrial	ETFDH			9	9	9	19.1	19.1	19.1	68.495	0	19.73	148600000	40	0.581509	0.425082	-0.912726	-1.30431	20.4241	22.5733	22.3828	22.9717	22.5426	22.6041
	0.100729	0.0653489	O95571;M0QXB5;M0QY80	O95571;M0QXB5	Persulfide dioxygenase ETHE1, mitochondrial	ETHE1			3	3	3	13	13	13	27.873	0.00019194	8.5026	113650000	18	0.100729	0.855764	0.0653489	0.280511	22.9693	22.5922	23.0503	22.8379	23.1087	22.4692
+	3.55408	-2.61266	H0YH69;A0A5K1VW28;Q9HBU6;Q86U68;H0YFP7;A0A5F9ZI33	H0YH69;A0A5K1VW28;Q9HBU6;Q86U68	Ethanolamine kinase 1	ETNK1	+	NPC_HD_NPC_Ctrl	4	4	4	18.3	18.3	18.3	39.663	0	14.271	65046000	19	3.55408	0.0415023	-2.61266	-11.9694	20.3992	19.7943	20.4707	22.7568	22.8531	22.8924
	0.892171	-0.534665	Q01844;A0A0D9SFL3;B0QYK0;C9JGE3;H7BY36	Q01844;A0A0D9SFL3;B0QYK0;C9JGE3;H7BY36	RNA-binding protein EWS	EWSR1			4	4	4	9.5	9.5	9.5	68.477	0	40.609	1712300000	154	0.892171	0.305082	-0.534665	-1.91381	26.4342	26.276	26.0358	27.0666	27.0073	26.276
	0.467254	-0.260515	Q9NV70	Q9NV70	Exocyst complex component 1	EXOC1			17	17	17	22	22	22	101.98	0	34.542	291840000	68	0.467254	0.497253	-0.260515	-1.0798	22.9814	23.1343	22.7417	22.9658	23.636	23.0372
	0.57513	-0.198589	Q96KP1	Q96KP1	Exocyst complex component 2	EXOC2			11	11	11	16	16	16	104.07	0	47.033	412870000	75	0.57513	0.429195	-0.198589	-1.29186	23.6794	23.733	23.721	23.6073	24.0223	24.0996
	0.378243	0.16183	O60645;D6RB59;D6RBR9;H0Y995	O60645;D6RB59	Exocyst complex component 3	EXOC3			7	7	7	13.3	13.3	13.3	85.566	0	40.447	162980000	50	0.378243	0.567234	0.16183	0.900944	24.1249	23.6675	23.5512	23.5602	23.6959	23.602
	0.731128	-0.378421	Q96A65	Q96A65	Exocyst complex component 4	EXOC4			19	19	19	25.3	25.3	25.3	110.5	0	87.077	890120000	150	0.731128	0.356513	-0.378421	-1.59599	25.0996	24.5739	24.4027	25.1343	25.2222	24.8551
	0.0171026	0.0390244	O00471;A0A0A0MSI8;F8W9B8	O00471;A0A0A0MSI8;F8W9B8	Exocyst complex component 5	EXOC5			8	8	8	14.3	14.3	14.3	81.852	0	15.513	125380000	32	0.0171026	0.972078	0.0390244	0.051515	22.3392	22.0528	22.4325	20.7418	23.0734	22.8924
	0.723915	-1.23818	Q9Y2D4;A0A0U1RRB6;J3QT38	Q9Y2D4;A0A0U1RRB6;J3QT38	Exocyst complex component 6B	EXOC6B			8	8	8	12.6	12.6	12.6	94.2	0	12.239	171960000	36	0.723915	0.360231	-1.23818	-1.58189	21.0668	23.6926	22.7502	23.4397	23.9055	23.879
	1.62932	-0.484617	Q9UPT5;A0A0A0MRE1;B4DJ07;A0A0A0MSB8;C9JME6;B5MCY9;K7ERQ5;C9JKC2	Q9UPT5;A0A0A0MRE1;B4DJ07;A0A0A0MSB8	Exocyst complex component 7	EXOC7			15	15	15	28.2	28.2	28.2	83.381	0	85.43	573880000	102	1.62932	0.195999	-0.484617	-3.56508	23.8008	23.8121	23.6337	24.4599	24.204	24.0366
	1.1977	1.73109	Q9Y2C4;F8WE28;F8WE38;H7C0W6	Q9Y2C4;F8WE28;F8WE38;H7C0W6	Nuclease EXOG, mitochondrial	EXOG			3	3	3	12	12	12	41.084	0	13.126	134810000	22	1.1977	0.238584	1.73109	2.54814	23.6131	22.7835	23.3852	21.0204	20.7809	22.7873
	1.00667	-0.634287	Q9Y3B2;B1AMU4;R4GNH9;R4GMQ7;B1AMU7;B1AMU3	Q9Y3B2;B1AMU4;R4GNH9;R4GMQ7;B1AMU7;B1AMU3	Exosome complex component CSL4	EXOSC1			6	6	6	39.5	39.5	39.5	21.452	0	17.765	488550000	71	1.00667	0.27723	-0.634287	-2.14551	23.7894	23.2242	22.8574	24.1492	23.7498	23.8749
	0.662031	-0.593747	Q01780;K7EJ37	Q01780	Exosome component 10	EXOSC10			22	22	22	37.2	37.2	37.2	100.83	0	158.28	2088100000	298	0.662031	0.387361	-0.593747	-1.46122	25.4038	24.3115	24.263	25.4071	24.9285	25.424
	1.05097	-0.887486	Q13868;A3KFL2;A3KFL5;A3KFL1	Q13868;A3KFL2;A3KFL5;A3KFL1	Exosome complex component RRP4	EXOSC2			9	9	9	49.5	49.5	49.5	32.789	0	41.699	817040000	58	1.05097	0.267526	-0.887486	-2.23691	25.5416	24.745	24.3711	25.9935	25.3831	25.9436
	0.464402	-0.467571	Q9NQT5	Q9NQT5	Exosome complex component RRP40	EXOSC3			10	10	10	62.2	62.2	62.2	29.572	0	141.71	1210300000	167	0.464402	0.49926	-0.467571	-1.07413	25.4851	24.0552	24.5117	25.1618	25.3333	24.9594
	0.834659	-0.704171	Q9NPD3;E9PPI9;E9PI41	Q9NPD3;E9PPI9	Exosome complex component RRP41	EXOSC4			6	6	6	30.2	30.2	30.2	26.383	0	15.35	205330000	29	0.834659	0.321229	-0.704171	-1.79945	23.9984	22.8779	23.095	24.308	24.1057	23.6701
	1.31203	-0.578799	Q9NQT4;M0R050;M0R102	Q9NQT4;M0R050	Exosome complex component RRP46	EXOSC5			6	6	6	39.6	39.6	39.6	25.249	0	38.125	561550000	61	1.31203	0.222278	-0.578799	-2.80125	24.228	24.1591	24.0074	25.1024	24.5091	24.5193
	0.647408	-0.611525	Q15024	Q15024	Exosome complex component RRP42	EXOSC7			9	9	9	49.5	49.5	49.5	31.821	0	131.53	728490000	117	0.647408	0.3925	-0.611525	-1.43274	25.2041	23.8114	24.1225	25.107	24.8876	24.9779
	1.14093	-1.04394	Q96B26	Q96B26	Exosome complex component RRP43	EXOSC8			8	8	8	37	37	37	30.039	0	35.383	422430000	69	1.14093	0.248333	-1.04394	-2.42606	23.9366	22.7708	22.7248	24.134	23.9292	24.5009
	1.71008	-2.26097	Q06265;D6RIY6;D6R905;D6RA17;D6RAP4;H0Y9L5	Q06265;D6RIY6	Exosome complex component RRP45	EXOSC9			8	8	8	23.5	23.5	23.5	48.948	0	28.464	723470000	82	1.71008	0.183889	-2.26097	-3.77648	24.2845	23.2545	22.3006	25.3485	25.8881	25.3859
	0.984177	-2.13481	Q9UBQ6;C9IYF5;F5GZK1;C9JEG3	Q9UBQ6;C9IYF5;F5GZK1;C9JEG3	Exostosin-like 2;Processed exostosin-like 2	EXTL2			3	3	3	12.4	12.4	12.4	37.465	0	20.658	264700000	30	0.984177	0.279686	-2.13481	-2.09951	21.4403	20.7126	23.9983	23.7889	24.4593	24.3076
	0.716414	-1.49897	Q15910;G3XAL2;E9PDH6	Q15910	Histone-lysine N-methyltransferase EZH2	EZH2			9	9	9	22.1	22.1	22.1	85.362	0	27.734	262440000	64	0.716414	0.36312	-1.49897	-1.56724	23.4996	20.4676	21.0008	23.4677	23.2239	22.7733
	1.05515	1.31324	P15311;E7EQR4	P15311;E7EQR4	Ezrin	EZR			40	30	28	63	52.2	46.6	69.412	0	323.31	12192000000	715	1.05515	0.266281	1.31324	2.2456	26.7056	28.4124	28.2696	26.1032	26.8184	26.5264
	1.45506	-0.424648	Q01469;I6L8B7;A8MUU1	Q01469;I6L8B7	Fatty acid-binding protein, epidermal	FABP5			14	14	14	80.7	80.7	80.7	15.164	0	288.89	12416000000	600	1.45506	0.211603	-0.424648	-3.1334	27.6067	27.3421	27.2553	27.6568	27.9222	27.899
+	1.90756	-4.56595	O15540	O15540	Fatty acid-binding protein, brain	FABP7			12	12	12	86.4	86.4	86.4	14.889	0	241.16	2779100000	183	1.90756	0.165762	-4.56595	-4.32771	22.1588	21.1267	22.0099	24.6199	28.0988	26.2746
	0.148305	-0.0903454	O60427	O60427	Fatty acid desaturase 1	FADS1			13	12	2	33.3	31.8	4.1	51.964	0	136.06	1594000000	130	0.148305	0.792841	-0.0903454	-0.398358	25.5651	25.2608	25.6744	25.5018	25.3147	25.9549
	0.125196	0.278648	O95864;E5RGD8;E5RGZ5	O95864	Fatty acid desaturase 2	FADS2			14	14	13	30.2	30.2	28.6	52.259	0	78.131	3937900000	228	0.125196	0.825877	0.278648	0.342011	26.1567	25.8629	26.2693	26.8872	24.2391	26.3267
	0.692567	-0.749544	Q9UNN5;B1ANM7;B3KT28	Q9UNN5;B1ANM7	FAS-associated factor 1	FAF1			6	6	6	8.6	8.6	8.6	73.953	0	100.66	345870000	61	0.692567	0.373933	-0.749544	-1.52072	24.0432	22.9141	23.0416	23.7222	24.7617	23.7635
	1.1169	0.44407	Q96CS3	Q96CS3	FAS-associated factor 2	FAF2			6	6	6	17.8	17.8	17.8	52.623	0	69.061	600660000	61	1.1169	0.25337	0.44407	2.37502	24.7168	25.3409	25.1439	24.5649	24.6754	24.629
+	2.29528	2.04473	P16930;H0YLC7	P16930;H0YLC7	Fumarylacetoacetase	FAH			8	8	8	28.6	28.6	28.6	46.374	0	112.28	628990000	47	2.29528	0.130336	2.04473	5.57714	24.7915	25.578	25.8725	23.0271	23.4848	23.5959
	1.31076	0.501186	Q6P587	Q6P587	Acylpyruvase FAHD1, mitochondrial	FAHD1			10	10	10	52.7	52.7	52.7	24.843	0	101.06	1666300000	171	1.31076	0.222278	0.501186	2.79838	26.7909	26.2176	26.347	25.8629	25.988	26.001
	0.689356	0.227282	Q96GK7;C9JGM0	Q96GK7;C9JGM0	Fumarylacetoacetate hydrolase domain-containing protein 2A	FAHD2A			10	10	3	51.3	51.3	14.6	34.596	0	266.55	1516700000	211	0.689356	0.374569	0.227282	1.51446	25.5012	25.7006	25.8557	25.2765	25.6551	25.4441
	0.426895	-0.423509	Q9H098;C9J6N5;C9JQ40;C9JW51;A0A1C7CYX8;C9J3Q3;X6RET8;C9JP05;F8WCJ2;C9JYP1;C9J6Y8	Q9H098;C9J6N5;C9JQ40;C9JW51;A0A1C7CYX8;C9J3Q3;X6RET8;C9JP05	Protein FAM107B	FAM107B			5	5	5	37.4	37.4	37.4	15.558	0	32.504	156650000	54	0.426895	0.526726	-0.423509	-0.999302	23.1292	24.29	24.3196	24.6223	24.0646	24.3223
	1.35526	3.08817	Q8IWE2	Q8IWE2	Protein NOXP20	FAM114A1			18	18	18	45.1	45.1	45.1	60.741	0	287.77	1145200000	119	1.35526	0.217275	3.08817	2.89972	23.7738	26.5322	26.4238	22.8061	21.3881	23.2711
	0.27365	-0.123849	Q9NRY5;E7ESJ7;E5RGF9;E5RFK2;E5RHP2;E5RHI8;E5RK42;E5RH43	Q9NRY5;E7ESJ7;E5RGF9	Protein FAM114A2	FAM114A2			12	12	12	32.3	32.3	32.3	55.468	0	75.295	523350000	110	0.27365	0.656089	-0.123849	-0.682256	23.9939	23.7628	24.1431	24.3766	23.9748	23.92
	1.29085	-0.918814	Q6P1L5	Q6P1L5	Protein FAM117B	FAM117B			4	4	4	8.3	8.3	8.3	61.967	0.00018836	7.9361	65131000	16	1.29085	0.225283	-0.918814	-2.75359	20.6601	21.6699	21.3489	21.9131	22.0954	22.4269
	0.52682	-0.925226	Q9BPY3;E9PMJ2;J3KP39;G3V179;E9PMW3;E9PIM5	Q9BPY3;E9PMJ2;J3KP39;G3V179	Protein FAM118B	FAM118B			6	6	6	19.9	19.9	19.9	39.499	0	13.208	251160000	65	0.52682	0.45709	-0.925226	-1.19731	23.8731	21.7507	21.4075	23.3664	23.1909	23.2496
	0.704948	0.667512	Q9NZB2;A0A0C4DG79;A0A0C4DH52;A0A494C0Y9;Q5T035	Q9NZB2	Constitutive coactivator of PPAR-gamma-like protein 1	FAM120A			17	17	17	23.3	23.3	23.3	121.89	0	58.642	493700000	118	0.704948	0.367978	0.667512	1.54487	22.9851	24.1933	24.3475	23.1121	23.2296	23.1816
	0.243281	0.549669	Q96EK7;F5GY05;A0A0D9SEJ5	Q96EK7;F5GY05;A0A0D9SEJ5	Constitutive coactivator of peroxisome proliferator-activated receptor gamma	FAM120B			3	3	3	3.7	3.7	3.7	103.78	0.00017409	6.0021	34301000	13	0.243281	0.684567	0.549669	0.616185	22.7338	21.5288	22.0414	20.0145	21.8208	22.8197
	1.15504	-0.756788	A6ZKI3;Q17RB0;Q9BWD3	A6ZKI3;Q17RB0;Q9BWD3	Protein FAM127A;Protein FAM127C;Protein FAM127B	FAM127A;FAM127C;FAM127B			5	5	5	50.4	50.4	50.4	13.171	0	45.467	128920000	13	1.15504	0.24546	-0.756788	-2.4562	23.3717	23.7847	24.0118	24.7097	23.9906	24.7383
	0.953317	3.09386	Q9BZQ8;H0Y7M9	Q9BZQ8	Protein Niban	FAM129A			15	15	15	22.1	22.1	22.1	103.13	0	86.126	421430000	40	0.953317	0.286096	3.09386	2.0368	21.5887	26.1858	25.7825	20.8509	21.2718	22.1527
	0.765636	1.26789	Q96TA1	Q96TA1	Niban-like protein 1	FAM129B			15	15	15	30.7	30.7	30.7	84.137	0	99.746	659670000	99	0.765636	0.34443	1.26789	1.66353	23.5091	25.343	25.0273	23.7623	22.3448	23.9685
	0.112265	0.0406233	Q96C01;E7EQY1;C9J2Y4;C9JF51	Q96C01;E7EQY1	Protein FAM136A	FAM136A			7	7	7	46.4	46.4	46.4	15.641	0	41.333	899970000	130	0.112265	0.841555	0.0406233	0.309762	23.8361	24.0427	23.7978	23.7157	24.0623	23.7768
	0.288485	0.680925	Q5W0V3;Q5W0V4	Q5W0V3	Protein FAM160B1	FAM160B1			6	6	5	9.4	9.4	8.2	86.557	0.0001737	5.9412	102280000	16	0.288485	0.642158	0.680925	0.714044	24.2215	23.789	24.5082	24.6836	21.6584	24.1338
	1.36778	0.747544	Q96A26;F8W7Q4;E9PH05	Q96A26;F8W7Q4;E9PH05	Protein FAM162A	FAM162A			6	6	6	27.3	27.3	27.3	17.342	0	35.466	808600000	107	1.36778	0.217195	0.747544	2.92853	22.8727	23.2733	22.7195	22.1625	21.8952	22.5651
	0.362808	-0.936726	Q92567	Q92567	Protein FAM168A	FAM168A			1	1	1	7.4	7.4	7.4	26.184	0	9.233	45673000	14	0.362808	0.578018	-0.936726	-0.869366	20.4101	23.6039	23.5268	23.8123	23.015	23.5237
	0.164713	-0.21743	Q9Y6X4;D6RB01	Q9Y6X4;D6RB01	Soluble lamin-associated protein of 75 kDa	FAM169A			8	8	8	22.4	22.4	22.4	74.954	0	29.414	167370000	57	0.164713	0.770246	-0.21743	-0.437455	22.464	21.0065	21.1052	21.4929	22.0434	21.6917
	0.0178482	0.0151145	Q15018	Q15018	BRISC complex subunit Abro1	FAM175B			5	5	5	18.3	18.3	18.3	46.9	0	20.911	165380000	29	0.0178482	0.971266	0.0151145	0.0537177	23.1737	23.58	23.4448	23.6092	22.876	23.668
	1.05498	0.994324	Q8N128;G3V583	Q8N128;G3V583	Protein FAM177A1	FAM177A1			6	6	6	30.5	30.5	30.5	23.757	0	13.228	566420000	34	1.05498	0.266281	0.994324	2.24523	25.5689	26.4168	26.3896	25.113	24.5431	25.7362
	0.733751	-0.533999	C9JLW8;I3L2L5;I3L317;I3L4Q0;I3L3A7	C9JLW8;I3L2L5;I3L317;I3L4Q0	Protein FAM195B	FAM195B			5	5	5	63.9	63.9	63.9	10.92	0	30.918	533370000	47	0.733751	0.355101	-0.533999	-1.60111	25.3553	24.4149	24.4752	25.1682	25.1232	25.5559
	0.282281	-0.336473	Q9NSI2;C9JJU7	Q9NSI2;C9JJU7	Protein FAM207A	FAM207A			3	3	3	19.6	19.6	19.6	25.456	0	22.642	172060000	44	0.282281	0.648243	-0.336473	-0.700787	21.0981	22.3728	21.8903	21.731	21.9175	22.7221
	1.24431	-0.944832	Q9UK61;A0A087X0F1	Q9UK61;A0A087X0F1	Protein FAM208A	FAM208A			12	12	12	9.3	9.3	9.3	189.03	0	14.198	105750000	27	1.24431	0.233716	-0.944832	-2.6501	21.4531	20.3765	21.0287	22.0311	22.1026	21.559
	0.222275	-0.431586	Q5VWN6;A0A2R8YH03;J3KPH3	Q5VWN6;A0A2R8YH03	Protein FAM208B	FAM208B			17	17	17	10	10	10	268.84	0	27.658	176270000	67	0.222275	0.706733	-0.431586	-0.569603	20.6871	22.8942	22.7832	22.094	22.6482	22.917
	0.88908	-0.923949	Q9BRX8	Q9BRX8	Redox-regulatory protein FAM213A	FAM213A			7	7	7	28.4	28.4	28.4	25.764	0	60.101	2757800000	192	0.88908	0.305905	-0.923949	-1.90763	26.7681	25.5104	26.0611	26.7058	27.676	26.7296
	0.543133	0.487246	Q9Y4E1;A0A0A0MR88;A0A096LPC5;J3KP36;B1AP61;Q5SRD0;A0A0A0MT65;Q5T1D7	Q9Y4E1;A0A0A0MR88;A0A096LPC5;J3KP36	WASH complex subunit FAM21C	FAM21C			27	27	4	32.8	32.8	7.2	144.91	0	116.03	419380000	134	0.543133	0.447463	0.487246	1.22929	23.6038	24.3346	24.2858	22.9524	23.9476	23.8625
	1.64462	0.976421	Q92520;C9JP35;C9JMN4	Q92520	Protein FAM3C	FAM3C			11	11	11	46.7	46.7	46.7	24.68	0	45.368	640070000	103	1.64462	0.195851	0.976421	3.60454	24.4699	25.1371	25.2248	24.1375	23.7151	24.0499
	0.388697	-0.155353	Q8TCE6;A0A3B3IRE4;Q6NSW5	Q8TCE6;A0A3B3IRE4;Q6NSW5	Protein FAM45A;Protein FAM45B	FAM45A;FAM45B			4	4	4	17.1	17.1	17.1	40.513	0	13.911	97441000	26	0.388697	0.558336	-0.155353	-0.92222	22.5483	22.6907	22.4943	22.561	23.0486	22.5897
	1.53923	-0.708608	Q9NUQ9;A0A1W2PRQ0;A0A087X178;E5RJE1;E5RIR8;E5RJL8;E5RI16;E5RK81;E5RH75;E5RK61;E5RFS4;E5RHU5;E5RGI7	Q9NUQ9;A0A1W2PRQ0	Protein FAM49B	FAM49B			9	9	8	27.8	27.8	23.8	36.748	0	26.833	546060000	85	1.53923	0.20252	-0.708608	-3.33792	23.7604	24.1501	24.0627	24.3637	24.7745	24.9609
	0.335128	0.177116	Q14320;B0S8I6;Q9Y247	Q14320;B0S8I6	Protein FAM50A	FAM50A			8	8	8	23.9	23.9	23.9	40.241	0	34.171	762110000	113	0.335128	0.601759	0.177116	0.812203	25.003	24.3251	24.5809	24.3069	24.6251	24.4457
	0.474867	-0.922556	Q9NP50;F5H6U2;F5GZ82;H0YGG0	Q9NP50;F5H6U2;F5GZ82	Protein FAM60A	FAM60A			5	5	5	28.5	28.5	28.5	24.852	0	13.998	206520000	49	0.474867	0.490996	-0.922556	-1.09489	23.3484	20.493	22.3764	22.9721	22.8586	23.1547
+	3.19485	-1.63521	Q9BSJ6;I3L419;I3L156;I3L2R2;I3L427	Q9BSJ6;I3L419;I3L156	Protein FAM64A	FAM64A			6	6	6	38.7	38.7	38.7	27.48	0	13.774	104100000	19	3.19485	0.0609536	-1.63521	-9.67549	21.6316	21.8509	21.5781	23.029	23.4492	23.488
	0.655925	0.321617	Q6ZS17;A0A0A0MTL6;H3BSV5;H3BMG9;H3BP86;H3BQI5;H3BU12;H3BS40;H3BUP6	Q6ZS17;A0A0A0MTL6;H3BSV5;H3BMG9	Protein FAM65A	FAM65A			6	6	6	8.3	8.3	8.3	132.31	0.00065125	4.5048	83689000	11	0.655925	0.389293	0.321617	1.44933	22.7916	23.1586	23.0815	22.955	22.3168	22.7951
	1.24215	-1.84885	A1XBS5;E5RHK0;A0A0B4J212;F8W7P5;E5RGD0;H0YC32;A0A087WTS3	A1XBS5;E5RHK0;A0A0B4J212;F8W7P5;E5RGD0;H0YC32;A0A087WTS3	Protein FAM92A1	FAM92A1			2	2	2	11.1	11.1	11.1	33.43	0.00018342	7.2743	83421000	9	1.24215	0.233716	-1.84885	-2.64535	20.609	22.7174	21.6449	23.7314	22.8312	23.9553
	1.34736	0.813704	Q8NCA5;E9PH82;C9J3G8	Q8NCA5;E9PH82	Protein FAM98A	FAM98A			8	7	7	19.5	16.4	16.4	55.272	0	122.5	979760000	135	1.34736	0.218645	0.813704	2.88161	24.005	24.8392	24.7113	23.5822	23.6046	23.9277
	1.01756	-0.996611	Q52LJ0;H0YNA1	Q52LJ0	Protein FAM98B	FAM98B			11	11	10	37.9	37.9	34.2	45.547	0	207.45	1912800000	203	1.01756	0.274716	-0.996611	-2.16788	26.6642	25.4356	25.6338	26.5973	27.4189	26.7073
	0.453806	-0.79661	Q9BXW9;H7BZJ7	Q9BXW9	Fanconi anemia group D2 protein	FANCD2			10	10	10	8.1	8.1	8.1	164.13	0	21.232	238490000	60	0.453806	0.50704	-0.79661	-1.05307	23.3318	20.7484	22.2825	22.9773	22.7266	23.0487
	1.11835	-5.11375	Q9NVI1;H3BP78;F8W7R3;H3BT54;H3BMG4;H3BS60;H3BQE2;H3BN35	Q9NVI1;H3BP78;F8W7R3	Fanconi anemia group I protein	FANCI			23	23	23	22.4	22.4	22.4	149.32	0	125.62	2456300000	124	1.11835	0.253195	-5.11375	-2.37809	27.3739	21.2027	20.6901	28.323	27.9859	28.299
	0.483136	-0.634553	Q8WVX9;E9PNW8;E9PPB8	Q8WVX9;E9PNW8	Fatty acyl-CoA reductase 1	FAR1			12	12	12	26	26	26	59.356	0	58.261	976380000	78	0.483136	0.485328	-0.634553	-1.11126	24.4041	22.7647	23.0696	24.416	23.5224	24.2037
	0.0821274	-0.208074	Q9Y4F1;C9JME2;A0A1B0GV68;M0QYB0;H0Y783;M0QXT1;M0R262	Q9Y4F1;C9JME2	FERM, RhoGEF and pleckstrin domain-containing protein 1	FARP1			18	18	18	22.7	22.7	22.7	118.63	0	60.238	546150000	110	0.0821274	0.882113	-0.208074	-0.23231	25.1009	23.8364	23.9362	25.6145	22.9518	24.9313
	1.84248	0.291351	Q9Y285;K7ER00;K7ER16;K7EK06	Q9Y285;K7ER00;K7ER16	Phenylalanine--tRNA ligase alpha subunit	FARSA			16	16	10	39.2	39.2	23.8	57.563	0	248.12	2239200000	313	1.84248	0.172729	0.291351	4.14038	26.1197	25.9512	26.1169	25.8311	25.6878	25.7948
	0.478728	-0.0796096	Q9NSD9	Q9NSD9	Phenylalanine--tRNA ligase beta subunit	FARSB			22	22	22	41.9	41.9	41.9	66.115	0	146.15	4615800000	445	0.478728	0.488432	-0.0796096	-1.10254	25.8638	25.9901	26.1001	26.0486	26.1106	26.0337
	0.790347	-0.356895	P49327;A0A0U1RQF0;A0A0U1RRG3;A0A1B0GTR5;J3KTF0	P49327;A0A0U1RQF0	Fatty acid synthase;[Acyl-carrier-protein] S-acetyltransferase;[Acyl-carrier-protein] S-malonyltransferase;3-oxoacyl-[acyl-carrier-protein] synthase;3-oxoacyl-[acyl-carrier-protein] reductase;3-hydroxyacyl-[acyl-carrier-protein] dehydratase;Enoyl-[acyl-carrier-protein] reductase;Oleoyl-[acyl-carrier-protein] hydrolase	FASN			105	105	105	46.5	46.5	46.5	273.42	0	323.31	52866000000	2317	0.790347	0.336033	-0.356895	-1.71205	29.1144	28.5438	28.5097	29.1009	28.9479	29.1897
	0.932641	-1.01148	Q9NYY8	Q9NYY8	FAST kinase domain-containing protein 2	FASTKD2			10	10	10	17.2	17.2	17.2	81.462	0	117.61	292680000	73	0.932641	0.292523	-1.01148	-1.99503	22.5913	21.6324	22.2816	23.5161	22.3433	23.6804
	0.725685	0.808273	Q14517;A0A087WVP1;D6RCE4;H0Y9C8;H0Y9H4	Q14517;A0A087WVP1	Protocadherin Fat 1;Protocadherin Fat 1, nuclear form	FAT1			21	21	21	6	6	6	506.27	0	53.574	189130000	58	0.725685	0.359884	0.808273	1.58535	22.1076	23.3259	23.7801	22.0917	22.4481	22.249
	0.371188	-0.431538	P62861;E9PR30	P62861;E9PR30	40S ribosomal protein S30	FAU			3	3	3	20.3	20.3	20.3	6.6478	0	15.896	6482200000	123	0.371188	0.571863	-0.431538	-0.886535	27.6975	29.0477	28.9268	29.1071	28.5526	29.3069
	0.123215	-0.0847816	P22087;M0QXL5;M0R2Q4;M0R0P1;M0R299;M0R2U2;M0R1H0	P22087;M0QXL5;M0R2Q4;M0R0P1;M0R299;M0R2U2;M0R1H0	rRNA 2-O-methyltransferase fibrillarin	FBL			16	16	7	48.3	48.3	22.7	33.784	0	227.37	5572100000	308	0.123215	0.828378	-0.0847816	-0.337105	26.773	26.895	26.8102	27.2221	26.4188	27.0916
	0.554406	0.933977	Q8WUP2;E7EWE8	Q8WUP2	Filamin-binding LIM protein 1	FBLIM1			8	8	8	26.5	26.5	26.5	40.669	0	77.698	431970000	75	0.554406	0.442272	0.933977	1.25136	23.8335	24.1041	23.9513	24.0105	21.5737	23.5028
	0.796458	1.78199	B1AHL2;H7C1M6;B1AHM7;CON__ENSEMBL:ENSBTAP00000016046;B1AHM6;B1AHN3;B1AHM8	B1AHL2	Fibulin-1	FBLN1			15	15	3	31.5	31.5	4.9	78.329	0	322.83	684990000	118	0.796458	0.334525	1.78199	1.72407	23.4887	25.8436	25.9871	23.4658	22.1484	24.3593
	1.27107	3.08993	P98095;H7C1A3;H7BXL0	P98095	Fibulin-2	FBLN2			10	10	10	12.9	12.9	12.9	126.57	0	51.794	230820000	55	1.27107	0.228313	3.08993	2.7094	23.0813	25.3471	25.2173	20.535	20.6386	23.2023
	0.381701	1.599	P35555;F6U495;A0A6I8PL22;H0YND0	P35555	Fibrillin-1	FBN1			28	27	27	15.4	14.9	14.9	312.3	0	135.72	315360000	75	0.381701	0.564516	1.599	0.907991	19.985	25.1363	25.2906	21.5775	21.6712	22.366
	0.640985	1.74003	P35556;D6RJI3;E9PHW4;D6REJ2	P35556;D6RJI3	Fibrillin-2	FBN2			38	38	36	21.5	21.5	21	314.77	0	209.93	1370800000	196	0.640985	0.394824	1.74003	1.42023	24.1737	26.5632	26.4505	24.0812	22.3062	25.5798
	0.360442	-0.388268	Q96ME1;H0Y6I6	Q96ME1;H0Y6I6	F-box/LRR-repeat protein 18	FBXL18			6	6	6	8.8	8.8	8.8	88.34	0	13.646	128260000	28	0.360442	0.580168	-0.388268	-0.864509	22.0487	23.3844	23.3204	23.133	23.27	23.5154
+	1.73218	3.41845	Q9UK22;A0A286YF37;R4GNH2	Q9UK22;A0A286YF37	F-box only protein 2	FBXO2			6	6	6	28	28	28	33.327	0	30.945	571610000	86	1.73218	0.183889	3.41845	3.83569	23.0027	25.1219	25.4104	20.3045	21.0542	21.9209
	1.04954	-1.68502	Q8NEZ5;H3BRE0;H3BTH6;H3BVA4;H3BUC1	Q8NEZ5;H3BRE0;H3BTH6	F-box only protein 22	FBXO22			3	3	3	7.4	7.4	7.4	44.508	0.00017268	5.7785	93106000	19	1.04954	0.267661	-1.68502	-2.23393	22.8364	20.5675	20.814	22.6799	23.4709	23.1222
	0.985826	-1.20356	P37268;E9PNM1;A0A1W2PQ47;E9PS69;E9PJG4;E9PQ90;E9PNJ2;E9PSH1	P37268;E9PNM1;A0A1W2PQ47	Squalene synthase	FDFT1			22	22	22	61.9	61.9	61.9	48.115	0	323.31	10418000000	583	0.985826	0.278977	-1.20356	-2.10287	26.3223	24.681	24.8474	26.1508	26.9412	26.3694
	1.00006	-0.664274	P14324;A0A087WVN4;A0A087X1D8;A0A087WTP2;A0A087X090	P14324;A0A087WVN4;A0A087X1D8	Farnesyl pyrophosphate synthase	FDPS			9	9	9	23.4	23.4	23.4	48.275	0	72.512	1694900000	115	1.00006	0.277787	-0.664274	-2.13197	26.3329	25.4164	25.4389	26.5369	26.2712	26.3729
	0.29182	0.666	P22570;A0A0C4DFN8;A0A0A0MSZ4;A0A0A0MT64;A0A0A0MTN9;J3QQX3;A0A0A0MTR6;A0A0C4DGN7;J3QKZ8;J3QQW7;J3KS64	P22570;A0A0C4DFN8;A0A0A0MSZ4;A0A0A0MT64;A0A0A0MTN9;J3QQX3;A0A0A0MTR6;A0A0C4DGN7	NADPH:adrenodoxin oxidoreductase, mitochondrial	FDXR			26	26	26	61.1	61.1	61.1	53.836	0	163.63	2038800000	280	0.29182	0.639102	0.666	0.721149	25.1736	24.6772	24.9073	23.0385	26.0398	23.6817
	0.660608	0.903334	P22830;A0A499FJN5;K7ELX4;K7EJM8;K7EJX5	P22830;A0A499FJN5;K7ELX4	Ferrochelatase, mitochondrial	FECH			10	10	10	31	31	31	47.862	0	33.791	447200000	84	0.660608	0.387806	0.903334	1.45845	23.4411	24.1413	24.3607	23.5204	21.977	23.7357
	0.767449	-0.513657	P39748;I3L3E9;F5H1Y3	P39748	Flap endonuclease 1	FEN1			14	14	14	51.6	51.6	51.6	42.592	0	249.48	7405200000	364	0.767449	0.344149	-0.513657	-1.66708	28.5117	27.5427	27.7031	28.3902	28.5712	28.3371
	0.890239	1.56958	Q96AC1;H0YJ34;A0A0U1RRM8;G3V281;G3V5R2;G3V3J0;H0YJB6;G3V379	Q96AC1;H0YJ34;A0A0U1RRM8	Fermitin family homolog 2	FERMT2			28	28	27	44.6	44.6	43.1	77.86	0	248.32	2949400000	357	0.890239	0.305905	1.56958	1.90995	26.0623	26.921	26.9072	25.8766	23.5192	25.7861
	0.480134	0.88424	Q9UHY8;F8WB37;H7C0W1;H7C0L4;Q7Z674;H7C434;F8W6C0;G3V0F5	Q9UHY8;F8WB37;H7C0W1;H7C0L4;Q7Z674;H7C434;F8W6C0;G3V0F5	Fasciculation and elongation protein zeta-2	FEZ2;DKFZp779C2259			2	2	2	6.5	6.5	6.5	39.666	0	15.319	127930000	20	0.480134	0.487856	0.88424	1.10532	23.1052	23.6081	23.512	20.9981	22.9679	23.6065
	0.271295	-0.354382	P02675;D6REL8	P02675;D6REL8	Fibrinogen beta chain;Fibrinopeptide B;Fibrinogen beta chain	FGB			7	7	5	14.9	14.9	10.8	55.928	0	49.238	399490000	52	0.271295	0.658523	-0.354382	-0.677182	22.5485	22.1442	22.1724	23.6099	21.8962	22.4222
	1.58886	-1.65269	E7EU09;A0A3B3ISD1;P11362;B5A958;A0A6I8PRY1;C1KBH7;H0YE20;E9PN14;E9PNM3;E9PQ40;E9PKF2	E7EU09;A0A3B3ISD1;P11362;B5A958;A0A6I8PRY1;C1KBH7	Fibroblast growth factor receptor;Fibroblast growth factor receptor 1	FGFR1			7	7	5	12.1	12.1	9.1	82.042	0	13.878	135910000	32	1.58886	0.198323	-1.65269	-3.46196	20.7051	20.8536	22.1452	23.1331	22.6593	22.8696
	1.20183	-0.808545	O95684;A0A087WV25	O95684;A0A087WV25	FGFR1 oncogene partner	FGFR1OP			9	9	9	34.8	34.8	34.8	43.064	0	22.656	149960000	37	1.20183	0.237718	-0.808545	-2.55711	23.4225	22.6649	22.7312	23.3795	23.784	24.0807
	2.36122	-0.803473	P07954	P07954	Fumarate hydratase, mitochondrial	FH			18	18	18	57.5	57.5	57.5	54.636	0	323.31	7626100000	552	2.36122	0.124266	-0.803473	-5.8152	26.1489	25.874	25.8424	26.5744	26.9091	26.7923
	0.0584789	-0.12815	Q5JXI8;Q13642;A0A494C0D6;A0A0D9SFZ9;Q5JXI2;A0A0D9SFI6;A0A0D9SFB0;Q5JXH9;A0A0D9SGB2;Q5JXI0;A0A0D9SEY7;A0A494C0J3;A0A0D9SGD1	Q5JXI8;Q13642;A0A494C0D6;A0A0D9SFZ9;Q5JXI2;A0A0D9SFI6;A0A0D9SFB0;Q5JXH9	Four and a half LIM domains protein 1	FHL1			12	12	4	59.9	59.9	18.7	29.16	0	178.8	1806900000	173	0.0584789	0.915578	-0.12815	-0.168972	24.4839	26.1781	26.114	24.7556	26.5277	25.8772
	0.0550061	0.113401	Q14192;F8WDA8;U3KQT4	Q14192	Four and a half LIM domains protein 2	FHL2			6	6	6	37.6	37.6	37.6	32.193	0	29.195	127950000	38	0.0550061	0.921134	0.113401	0.159457	23.9432	23.4007	22.709	23.8012	22.009	23.9025
	1.48215	1.72441	Q13643	Q13643	Four and a half LIM domains protein 3	FHL3			2	2	2	13.2	13.2	13.2	31.192	0	10.808	43395000	15	1.48215	0.210288	1.72441	3.19845	22.2444	23.3811	23.0507	21.9623	20.5327	21.008
	1.61697	-0.707369	Q6PIW4;C9JP37;C9JTG6;C9JSC4;C9JTB2;C9JHJ4;C9JKI6	Q6PIW4	Fidgetin-like protein 1	FIGNL1			5	4	4	10.1	8.3	8.3	74.076	0.00018929	8.1161	23075000	11	1.61697	0.195999	-0.707369	-3.5334	21.1281	20.7989	20.7237	21.8745	21.3323	21.5661
	1.08998	-2.25909	A6NMB9	A6NMB9	Putative fidgetin-like protein 2	FIGNL2			6	6	6	14.2	14.2	14.2	66.603	0	26.266	78630000	12	1.08998	0.258789	-2.25909	-2.31831	23.393	20.5553	20.4511	23.7232	23.4769	23.9766
	0.959583	1.45261	Q4L180;C9JYJ6;H7C4M0	Q4L180;C9JYJ6	Filamin A-interacting protein 1-like	FILIP1L			9	9	9	10.1	10.1	10.1	130.38	0	17.987	70568000	22	0.959583	0.285654	1.45261	2.04949	22.3953	23.5493	23.8186	21.5921	20.9567	22.8566
	0.23729	-0.186207	Q6UN15;A0A0B4J203;H0Y8P7	Q6UN15;A0A0B4J203	Pre-mRNA 3-end-processing factor FIP1	FIP1L1			7	7	7	25.4	25.4	25.4	66.526	0	125.79	1440000000	137	0.23729	0.691055	-0.186207	-0.602979	26.1379	25.3726	25.1267	25.7815	25.7852	25.629
	1.42813	1.74818	Q96AY3;K7ESG6;K7ELI6;C9JPC3;K7EM43	Q96AY3	Peptidyl-prolyl cis-trans isomerase FKBP10	FKBP10			25	25	13	55.2	55.2	29.6	64.244	0	323.31	13706000000	770	1.42813	0.213194	1.74818	3.06942	28.9119	30.2376	30.4096	28.3876	27.4721	28.4549
	1.21891	3.43537	Q9NWM8;H7C1Z9;F8WBZ0	Q9NWM8;H7C1Z9	Peptidyl-prolyl cis-trans isomerase FKBP14;Peptidyl-prolyl cis-trans isomerase	FKBP14			3	3	3	19.4	19.4	19.4	24.171	0	88.272	275170000	23	1.21891	0.236135	3.43537	2.59433	23.9432	25.8722	25.1967	20.0422	20.7335	23.9302
	1.43032	1.13309	Q5T1M5	Q5T1M5	FK506-binding protein 15	FKBP15			13	13	13	17.4	17.4	17.4	133.63	0	66.94	302520000	66	1.43032	0.213194	1.13309	3.07461	24.0985	24.8863	25.2706	23.6689	23.8139	23.3733
	0.00886948	0.00733757	P62942;Q5W0X3;Q1JUQ5;A0A087WZM5;Q5VVH2;Q1JUQ3;A0A087WTS4;A0A087WV48	P62942;Q5W0X3;Q1JUQ5	Peptidyl-prolyl cis-trans isomerase FKBP1A;Peptidyl-prolyl cis-trans isomerase	FKBP1A;FKBP12-Exip2			8	8	8	82.4	82.4	82.4	11.951	0	141.84	3107500000	181	0.00886948	0.984472	0.00733757	0.0269582	27.0953	27.908	27.2588	27.2053	27.5881	27.4467
	0.960149	0.692298	P26885;A0A494C1N0	P26885;A0A494C1N0	Peptidyl-prolyl cis-trans isomerase FKBP2	FKBP2			6	6	6	59.9	59.9	59.9	15.649	0	82.744	1627300000	158	0.960149	0.285654	0.692298	2.05064	24.5946	25.3602	25.4463	24.0415	24.5949	24.6878
	0.14982	0.102102	Q00688;G3V5F2	Q00688	Peptidyl-prolyl cis-trans isomerase FKBP3	FKBP3			9	9	9	51.8	51.8	51.8	25.177	0	161.76	4234400000	222	0.14982	0.790696	0.102102	0.401997	27.3562	27.4006	27.2994	27.7506	27.0539	26.9453
	0.207522	-0.106251	Q02790;F5H1U3;H0YFG2;F5H120	Q02790	Peptidyl-prolyl cis-trans isomerase FKBP4;Peptidyl-prolyl cis-trans isomerase FKBP4, N-terminally processed	FKBP4			28	28	28	64.1	64.1	64.1	51.804	0	323.31	9244800000	777	0.207522	0.720793	-0.106251	-0.5364	27.6709	27.1488	27.0993	27.4586	27.2637	27.5154
	0.112284	-0.123846	Q13451	Q13451	Peptidyl-prolyl cis-trans isomerase FKBP5;Peptidyl-prolyl cis-trans isomerase FKBP5, N-terminally processed	FKBP5			16	16	16	46.6	46.6	46.6	51.212	0	63.41	738220000	127	0.112284	0.841555	-0.123846	-0.309809	23.8091	24.5732	24.4428	23.9093	25.0078	24.2795
	1.24206	1.88228	Q9Y680;H7BZJ4;F8WCU2;F8WBF2	Q9Y680	Peptidyl-prolyl cis-trans isomerase FKBP7	FKBP7			8	8	8	39.2	39.2	39.2	25.794	0	47.872	812120000	114	1.24206	0.233716	1.88228	2.64513	25.0795	26.206	26.1042	24.9757	22.8488	23.9183
	0.234679	-0.115777	Q14318;U3KQ64;A0A0A0MTJ1;M0R2K9;U3KQI1;M0R2Q6;M0R1Q0;M0R1S6	Q14318;U3KQ64	Peptidyl-prolyl cis-trans isomerase FKBP8	FKBP8			13	13	13	35.9	35.9	35.9	44.561	0	323.31	3454300000	268	0.234679	0.693423	-0.115777	-0.597203	25.8744	26.0933	26.2398	25.9054	26.1821	26.4673
	1.21105	1.82558	O95302;C9J4P8;Q75LS8	O95302	Peptidyl-prolyl cis-trans isomerase FKBP9	FKBP9			14	14	14	36.1	36.1	36.1	63.083	0	75.256	1098100000	82	1.21105	0.236681	1.82558	2.57718	24.9845	27.3095	26.8059	24.4517	24.6424	24.529
	0.742531	0.216483	Q13045;K7EQZ7;K7EP37;K7EP27;J3QQQ2;J3QLR6;J3KS39	Q13045	Protein flightless-1 homolog	FLII			32	32	19	30.5	30.5	18.8	144.75	0	205.52	1299600000	262	0.742531	0.351507	0.216483	1.61828	25.3295	25.6361	25.5307	25.1288	25.2506	25.4674
	1.47668	1.35461	P21333;Q60FE5;A0A087WWY3;F8WE98;H0Y5F3;A0A669KBC6;H7C2E7	P21333;Q60FE5;A0A087WWY3	Filamin-A	FLNA			164	164	137	71.2	71.2	59.9	280.74	0	323.31	126340000000	5225	1.47668	0.210288	1.35461	3.18526	29.1522	30.1287	30.1647	28.6611	27.9332	28.7874
	1.24505	1.07676	O75369;E7EN95;A0A0A0MT44;H7C5L4;A0A0C4DGA1	O75369;E7EN95	Filamin-B	FLNB			138	131	128	73.3	70.8	69.1	278.16	0	323.31	33078000000	2891	1.24505	0.233716	1.07676	2.65174	26.8925	27.1679	27.0499	26.3194	25.1649	26.3956
	0.713463	3.51679	Q14315	Q14315	Filamin-C	FLNC			134	124	124	60.8	57.5	57.5	291.02	0	323.31	11754000000	1086	0.713463	0.364155	3.51679	1.56148	27.3876	28.4079	28.1007	26.6931	19.985	26.6678
	0.717535	0.170005	O75955;A0A140T9R1;A2AB10;A2AB09;A0A140T9X0;A0A140T9W4;A2AB12;A0A140T959;A0A0G2JJQ6;A2AB13;A0A140T9C3;A0A140T974;A0A140T910;A0A140T9B1;A0A140T907;A0A140T905;A2ABJ5	O75955;A0A140T9R1;A2AB10;A2AB09;A0A140T9X0	Flotillin-1	FLOT1			23	23	16	66.7	66.7	46.1	47.355	0	323.31	2194900000	333	0.717535	0.362806	0.170005	1.56943	23.8558	24.154	24.0181	23.7614	23.9697	23.7868
	0.0094937	-0.00451406	J3QLD9;E7EMK3;Q14254;K7EKW9;J3QKZ4	J3QLD9;E7EMK3;Q14254	Flotillin-2	FLOT2			19	19	19	55.6	55.6	55.6	47.142	0	264.07	3649100000	391	0.0094937	0.983826	-0.00451406	-0.0288355	25.5823	25.3014	25.4471	25.3313	25.7152	25.2979
	1.21263	-0.548819	Q96CP2;I3L1Y9;I3L4I0;Q4VC44;I3L0R3;I3L231	Q96CP2;I3L1Y9;I3L4I0	FLYWCH family member 2	FLYWCH2			8	8	8	58.6	58.6	58.6	14.563	0	13.225	133940000	25	1.21263	0.236681	-0.548819	-2.58061	22.7617	23.3572	22.956	23.52	23.8039	23.3974
	0.300223	-0.158471	Q96PY5;C9IZY8	Q96PY5;C9IZY8	Formin-like protein 2	FMNL2			9	9	6	9.7	9.7	6.2	123.32	0	19.914	137970000	49	0.300223	0.631826	-0.158471	-0.738988	21.8102	21.8113	22.1139	21.7102	22.1498	22.3508
	0.318364	0.166136	Q06787	Q06787	Fragile X mental retardation protein 1	FMR1			15	14	2	29.6	28.3	5.1	71.174	0	114.36	680650000	107	0.318364	0.616903	0.166136	0.777211	24.3337	24.8422	24.6326	24.4081	24.7177	24.1842
	1.19549	6.22868	P02751;H0Y7Z1;H0Y4K8	P02751	Fibronectin;Anastellin;Ugl-Y1;Ugl-Y2;Ugl-Y3	FN1			89	89	89	47.8	47.8	47.8	272.32	0	323.31	14209000000	740	1.19549	0.238584	6.22868	2.54334	26.2237	29.4629	29.579	23.139	18.0196	25.4209
	0.394316	-1.00961	Q9H479	Q9H479	Fructosamine-3-kinase	FN3K			4	4	4	18.4	18.4	18.4	35.171	0	11.93	111070000	16	0.394316	0.554495	-1.00961	-0.933624	23.814	22.8827	20.5131	23.1694	24.2879	22.7814
	1.01751	-0.36242	Q9HA64;I3L2G3;I3L139;I3L3W5	Q9HA64;I3L2G3;I3L139;I3L3W5	Ketosamine-3-kinase	FN3KRP			2	2	2	10.4	10.4	10.4	34.412	0	43.731	181980000	22	1.01751	0.274716	-0.36242	-2.16778	23.9674	23.8224	23.539	24.3267	24.1439	23.9454
	0.631605	-0.315781	Q96RU3;B7ZL14;H0Y7W6	Q96RU3;B7ZL14;H0Y7W6	Formin-binding protein 1	FNBP1			7	7	7	15.2	15.2	15.2	71.306	0	47.889	81386000	25	0.631605	0.400226	-0.315781	-1.40196	22.2667	22.7547	22.9057	22.861	23.19	22.8234
+	2.89948	-1.10379	Q5T0N5;S4R347;A0A075B6Q2	Q5T0N5;S4R347;A0A075B6Q2	Formin-binding protein 1-like	FNBP1L			16	16	16	33.1	33.1	33.1	70.065	0	63.127	934760000	146	2.89948	0.081736	-1.10379	-8.10392	23.2149	23.048	23.0571	24.458	24.0571	24.1162
	1.74155	-2.31147	Q8N3X1	Q8N3X1	Formin-binding protein 4	FNBP4			5	5	5	7.4	7.4	7.4	110.26	0	31.579	185940000	31	1.74155	0.183832	-2.31147	-3.86097	23.3416	21.6438	21.4937	24.4226	24.3537	24.6373
	2.1514	0.647115	Q9Y2H6;G5E9X3;A0A087X1M6;H7C507	Q9Y2H6;G5E9X3	Fibronectin type-III domain-containing protein 3A	FNDC3A			22	22	22	28.7	28.7	28.7	131.85	0	159.15	694980000	135	2.1514	0.1462	0.647115	5.08489	24.8723	25.1714	24.9485	24.3133	24.5218	24.2159
+	1.87219	3.21309	Q53EP0	Q53EP0	Fibronectin type III domain-containing protein 3B	FNDC3B			17	17	17	21.4	21.4	21.4	132.89	0	262.55	383360000	54	1.87219	0.171608	3.21309	4.22517	23.472	25.3955	25.5244	21.6738	20.9011	22.1776
	0.856871	-0.393682	P49354;B3KVN2;E9PQP6;E9PN85;H0YCW1;E9PK84	P49354;B3KVN2;E9PQP6	Protein farnesyltransferase/geranylgeranyltransferase type-1 subunit alpha	FNTA			6	6	6	25.6	25.6	25.6	44.408	0	16.941	416220000	45	0.856871	0.316065	-0.393682	-1.84348	25.2188	24.5892	24.8354	25.0554	25.3771	25.3919
	1.01286	-0.505049	P49356	P49356	Protein farnesyltransferase subunit beta	FNTB			4	4	2	10.8	10.8	4.1	48.773	0	25.662	198600000	29	1.01286	0.275686	-0.505049	-2.15823	24.4124	23.7345	24.3124	24.8534	24.5185	24.6025
	0.957225	-0.324757	P85037;U3KQ26	P85037;U3KQ26	Forkhead box protein K1	FOXK1			7	7	7	12.1	12.1	12.1	75.456	0	15.758	78659000	28	0.957225	0.285755	-0.324757	-2.04471	22.3579	22.282	22.6996	22.6761	22.6795	22.9582
	0.844094	-1.83351	Q8IVH2;B7ZBM3	Q8IVH2;B7ZBM3	Forkhead box protein P4	FOXP4			4	4	4	9.3	9.3	9.3	73.488	0	37.147	80649000	15	0.844094	0.318888	-1.83351	-1.81813	23.5892	21.3595	20.2784	23.4854	24.0623	23.18
	0.0193309	0.0273291	Q14331;E9PRR7;E9PLY7	Q14331;E9PRR7	Protein FRG1	FRG1			6	6	6	31.4	31.4	31.4	29.172	0	27.58	312300000	47	0.0193309	0.968412	0.0273291	0.0580875	23.313	23.7381	24.0498	22.8682	24.2792	23.8715
	0.388548	0.267596	Q16658;C9JFC0;A0A0A0MSB2;C9JPH9	Q16658	Fascin	FSCN1			38	38	38	69.6	69.6	69.6	54.529	0	323.31	14307000000	850	0.388548	0.558336	0.267596	0.921919	29.8164	29.3694	29.3732	29.5604	28.7582	29.4377
	0.525403	0.854472	Q12841;C9J5G4;H7C4W4	Q12841;C9J5G4	Follistatin-related protein 1	FSTL1			14	14	14	57.5	57.5	57.5	34.985	0	90.872	2158100000	198	0.525403	0.457945	0.854472	1.19452	25.2837	26.4617	26.1363	25.9278	23.8837	25.5067
	1.10893	0.373811	P02794;G3V192;G3V1D1;E9PPQ4;E9PRK8;E9PKY7;E9PQR3;E9PKM5;E9PK45	P02794;G3V192;G3V1D1	Ferritin heavy chain;Ferritin heavy chain, N-terminally processed;Ferritin	FTH1			9	9	9	69.4	69.4	69.4	21.225	0	64.787	4131200000	214	1.10893	0.25337	0.373811	2.35819	26.5116	26.4493	26.177	26.0641	25.7733	26.179
	1.35504	1.93187	P02792	P02792	Ferritin light chain	FTL			5	5	5	30.9	30.9	30.9	20.019	0	95.433	749900000	68	1.35504	0.217275	1.93187	2.89921	25.2275	24.8702	25.0916	23.9474	21.8288	23.6176
	0.154551	-0.0657552	Q9C0B1;A0A1B0GUC3;A0A1B0GV98;A0A1B0GTC5;A0A1B0GU26;A0A1B0GTC3;A0A1B0GVH5;A0A1B0GTY1;A0A1B0GTI3;A0A1B0GTZ8;A0A1B0GUY7	Q9C0B1;A0A1B0GUC3;A0A1B0GV98;A0A1B0GTC5;A0A1B0GU26;A0A1B0GTC3;A0A1B0GVH5;A0A1B0GTY1	Alpha-ketoglutarate-dependent dioxygenase FTO	FTO			15	15	15	35.4	35.4	35.4	58.281	0	105.86	913900000	126	0.154551	0.784575	-0.0657552	-0.413326	25.3988	25.1232	25.2158	25.0816	25.5553	25.2982
	0.468354	0.243976	Q8IY81;J3KS36;J3QSE2	Q8IY81	pre-rRNA processing protein FTSJ3	FTSJ3			25	25	25	42.6	42.6	42.6	96.557	0	254.54	2702700000	362	0.468354	0.496244	0.243976	1.08198	25.038	24.8087	24.8493	24.9802	24.2509	24.733
	1.00958	-0.597751	Q96AE4;E9PEB5	Q96AE4;E9PEB5	Far upstream element-binding protein 1	FUBP1			35	35	18	53.6	53.6	26.9	67.56	0	323.31	9144500000	796	1.00958	0.276465	-0.597751	-2.15149	28.005	27.2499	27.1865	28.0916	28.2267	27.9163
	0.00423235	-0.00141525	Q96I24;A0A494C1K6	Q96I24	Far upstream element-binding protein 3	FUBP3			29	25	25	60.8	56.6	56.6	61.64	0	188.8	4408300000	409	0.00423235	0.992758	-0.00141525	-0.0129311	27.0067	26.6911	26.6851	26.8471	26.7811	26.759
	0.828958	-0.610615	P35637;H3BPE7	P35637;H3BPE7	RNA-binding protein FUS	FUS			9	9	7	13.5	13.5	11.8	53.425	0	188.71	16701000000	597	0.828958	0.323311	-0.610615	-1.78817	28.6469	27.7183	27.7953	28.9569	28.3765	28.6589
	0.266689	0.230862	Q495W5	Q495W5	Alpha-(1,3)-fucosyltransferase 11	FUT11			6	6	6	17.3	17.3	17.3	55.815	0	16.916	132180000	36	0.266689	0.663076	0.230862	0.667236	23.2775	22.485	23.2033	23.2078	22.4075	22.658
+	3.77732	-3.94416	Q16595;C9JAX1;A0A2R8Y5A1;A0A2R8Y4G3;A0A2R8Y577	Q16595;C9JAX1	Frataxin, mitochondrial;Frataxin intermediate form;Frataxin(56-210);Frataxin(78-210);Frataxin mature form	FXN	+	NPC_HD_NPC_Ctrl	5	5	5	35.7	35.7	35.7	23.135	0	42.806	445640000	38	3.77732	0.0352411	-3.94416	-13.6465	21.2052	20.6336	20.9918	24.4629	25.2786	24.9216
	0.697439	-0.187894	P51114;B4DXZ6;E9PFF5;E7EU85;C9JAJ4;C9JY20;C9JZE0;H7C4S4;C9IZ22;C9J5B4;C9JYQ6	P51114;B4DXZ6;E9PFF5;E7EU85	Fragile X mental retardation syndrome-related protein 1	FXR1			28	28	26	58.9	58.9	56.4	69.72	0	266.43	2683500000	313	0.697439	0.372294	-0.187894	-1.53022	25.949	25.9769	25.8511	25.92	26.3233	26.0974
	0.651676	0.261051	P51116;I3L1Z2	P51116	Fragile X mental retardation syndrome-related protein 2	FXR2			11	9	9	23.6	21.2	21.2	74.222	0	53.889	332250000	76	0.651676	0.390086	0.261051	1.44105	24.117	23.6343	23.6887	23.6796	23.6167	23.3605
	0.21696	-0.171566	Q96QD9;H9KVC6;H9KVC1;H9KVD1;H9KVD5	Q96QD9;H9KVC6	UAP56-interacting factor	FYTTD1			8	8	8	28.3	28.3	28.3	35.818	0	21.109	267100000	65	0.21696	0.710835	-0.171566	-0.55769	24.3447	23.6114	23.5221	24.1887	23.6723	24.1319
	0.323511	-0.235753	Q13283;E5RH42;E5RIZ6;E5RJU8;E5RI46;E5RIF8;E5RH00	Q13283	Ras GTPase-activating protein-binding protein 1	G3BP1			23	23	19	53.9	53.9	50.9	52.164	0	323.31	6689800000	533	0.323511	0.612137	-0.235753	-0.787986	27.1923	26.3151	26.3428	26.8496	26.7131	26.9949
	0.710201	-0.403716	Q9UN86;D6RGJ4;D6RAC7;D6RB17;D6RBM9;D6REX8;D6RBR0;D6RE13;D6RBW8;D6R9X5;D6R9A4	Q9UN86	Ras GTPase-activating protein-binding protein 2	G3BP2			19	15	15	42.1	40.9	40.9	54.12	0	160.88	3082200000	272	0.710201	0.365459	-0.403716	-1.55512	26.2283	25.5108	25.64	25.9304	26.3822	26.2777
	1.44556	1.16959	P11413;E7EUI8;E9PD92;E7EM57	P11413;E7EUI8	Glucose-6-phosphate 1-dehydrogenase	G6PD			24	24	24	56.1	56.1	56.1	59.256	0	237.42	2808500000	255	1.44556	0.211655	1.16959	3.11075	26.3229	27.3975	27.3586	25.9264	25.6006	26.0432
	1.22849	0.503574	P10253;I3L0S5;I3L3L3	P10253	Lysosomal alpha-glucosidase;76 kDa lysosomal alpha-glucosidase;70 kDa lysosomal alpha-glucosidase	GAA			7	7	7	10.1	10.1	10.1	105.32	0	17.569	187520000	46	1.22849	0.234723	0.503574	2.61532	23.6889	23.5854	23.9616	23.2366	23.5153	22.9733
+	2.1052	-1.33502	P60520;H3BSM5;H3BQ50	P60520;H3BSM5;H3BQ50	Gamma-aminobutyric acid receptor-associated protein-like 2	GABARAPL2			4	4	3	38.5	38.5	29.1	13.667	0	23.343	745290000	85	2.1052	0.150968	-1.33502	-4.93429	24.843	24.1109	24.1252	25.5162	25.641	25.927
	1.20833	-0.485967	Q06546	Q06546	GA-binding protein alpha chain	GABPA			11	11	11	31.3	31.3	31.3	51.295	0	33.755	201390000	49	1.20833	0.236976	-0.485967	-2.57125	23.0333	22.5443	22.6825	23.3019	23.4098	23.0064
	0.665303	-1.33234	Q8TAE8	Q8TAE8	Growth arrest and DNA damage-inducible proteins-interacting protein 1	GADD45GIP1			7	7	7	36	36	36	25.384	0	22.757	386690000	55	0.665303	0.385411	-1.33234	-1.46759	21.1822	23.9972	23.6914	24.3051	24.5758	23.9869
	1.70776	-0.520048	O14976;A0A087X1U9;H0Y8H5;D6RAW3;D6RC24	O14976	Cyclin-G-associated kinase	GAK			14	14	14	12.4	12.4	12.4	143.19	0	30.177	371140000	86	1.70776	0.183889	-0.520048	-3.77031	23.5791	23.7876	23.8961	24.1811	24.4778	24.164
	1.19157	1.25482	Q14376;Q5QPP3;Q5QPP4;Q5QPP1;Q5QPP9	Q14376;Q5QPP3;Q5QPP4;Q5QPP1	UDP-glucose 4-epimerase	GALE			7	7	7	44.8	44.8	44.8	38.281	0	76.743	95605000	14	1.19157	0.238664	1.25482	2.53484	23.4648	23.775	23.4509	21.3417	22.8088	22.7756
	0.439087	1.09332	Q96C23;B8ZZ75;H7C1B5;H7C320	Q96C23;B8ZZ75;H7C1B5	Aldose 1-epimerase	GALM			6	6	6	26	26	26	37.765	0	10.981	106450000	21	0.439087	0.517955	1.09332	1.02371	23.8818	24.2278	24.3076	24.2772	20.9356	23.9243
	1.05722	-0.693287	Q10472;K7EJV8;H7C2I5	Q10472	Polypeptide N-acetylgalactosaminyltransferase 1;Polypeptide N-acetylgalactosaminyltransferase 1 soluble form	GALNT1			10	10	8	24.5	24.5	19.7	64.218	0	63.461	253470000	54	1.05722	0.266123	-0.693287	-2.2499	21.7403	21.5325	22.401	22.2917	22.609	22.8529
	0.0974779	0.396685	Q10471;Q8N4A0;F8VUJ3	Q10471	Polypeptide N-acetylgalactosaminyltransferase 2;Polypeptide N-acetylgalactosaminyltransferase 2 soluble form	GALNT2			17	17	17	36.3	36.3	36.3	64.732	0	122.07	482530000	106	0.0974779	0.860659	0.396685	0.272181	20.1586	24.5572	24.4476	22.9467	22.6437	22.3829
	0.257981	-0.342435	Q14353;A0A1W2PR36;K7EM34	Q14353;A0A1W2PR36	Guanidinoacetate N-methyltransferase	GAMT			5	5	5	37.3	37.3	37.3	26.318	0	41.807	137580000	29	0.257981	0.671906	-0.342435	-0.648345	23.6238	22.3277	22.4896	22.6278	23.7792	23.0614
	1.60757	1.25419	Q14697;F5H6X6	Q14697;F5H6X6	Neutral alpha-glucosidase AB	GANAB			42	42	6	47.4	47.4	9.5	106.87	0	323.31	13402000000	737	1.60757	0.196184	1.25419	3.50943	28.0006	28.5081	28.7403	27.7198	26.8007	26.9659
	1.37954	-2.60177	P17677	P17677	Neuromodulin	GAP43			9	9	9	55	55	55	24.802	0	61.061	335090000	74	1.37954	0.217195	-2.60177	-2.95572	23.1601	22.5772	20.3462	24.4354	25.0271	24.4262
	0.270978	0.0331478	P04406;E7EUT5	P04406;E7EUT5	Glyceraldehyde-3-phosphate dehydrogenase	GAPDH			26	26	26	82.1	82.1	82.1	36.053	0	323.31	189940000000	2541	0.270978	0.658815	0.0331478	0.6765	31.8189	31.7638	31.8198	31.7857	31.6817	31.8357
	0.350761	0.210779	Q14C86;F8W9S7;B0QZ65;B4DGD8;C9IZ08;C9IZX9;A0A0A0MQV8;H0Y4E7;H0Y7I9	Q14C86;F8W9S7;B0QZ65;B4DGD8;C9IZ08	GTPase-activating protein and VPS9 domain-containing protein 1	GAPVD1			8	8	8	7.4	7.4	7.4	164.98	0	37.604	174700000	40	0.350761	0.587245	0.210779	0.844576	23.9138	23.1151	23.4788	23.2156	23.4803	23.1795
	0.0802213	-0.0292759	Q9NY12	Q9NY12	H/ACA ribonucleoprotein complex subunit 1	GAR1			11	11	11	38.7	38.7	38.7	22.348	0	200.22	3797900000	193	0.0802213	0.884487	-0.0292759	-0.227294	26.6317	26.2298	26.4661	26.5119	26.5399	26.3637
+	2.67198	1.27656	P41250;H7C443;F8WCK4	P41250	Glycine--tRNA ligase	GARS			28	28	28	52.5	52.5	52.5	83.165	0	323.31	7640600000	468	2.67198	0.0972657	1.27656	7.05543	27.4043	27.8387	27.8795	26.2577	26.4379	26.5972
	0.825841	-0.639568	P22102;F8WD69;C9JBJ1;C9JTV6;C9JZG2;C9JKQ7;A0A140TA71;H7C366	P22102	Trifunctional purine biosynthetic protein adenosine-3;Phosphoribosylamine--glycine ligase;Phosphoribosylformylglycinamidine cyclo-ligase;Phosphoribosylglycinamide formyltransferase	GART			42	42	42	61.4	61.4	61.4	107.77	0	323.31	12710000000	798	0.825841	0.324468	-0.639568	-1.78201	28.2673	27.1754	27.216	28.1781	28.255	28.1443
	0.542934	-1.27734	P54826	P54826	Growth arrest-specific protein 1	GAS1			2	2	2	9.3	9.3	9.3	35.693	0.00017376	5.949	49807000	13	0.542934	0.447505	-1.27734	-1.2289	23.6343	23.3232	20.5099	24.3669	23.374	23.5586
	1.19076	-1.16377	Q86YP4;C9JHD7;C9JJK9;C9JVY3;V9GY85;H7C3H1;C9JMI3;C9JGN4;V9GYX5	Q86YP4	Transcriptional repressor p66-alpha	GATAD2A			19	19	18	43.4	43.4	43.4	68.062	0	323.31	1364600000	252	1.19076	0.238901	-1.16377	-2.53309	24.6638	23.5518	23.277	24.6886	25.3018	24.9934
	1.27242	-0.530762	Q8WXI9;A0A0U1RRM1;A0A0U1RR34;A0A0U1RR30;A0A0U1RRK3;A0A1B0GVS4	Q8WXI9;A0A0U1RRM1	Transcriptional repressor p66-beta	GATAD2B			12	11	11	27.5	27.5	27.5	65.26	0	137.63	708050000	116	1.27242	0.228236	-0.530762	-2.71239	24.5539	24.0943	23.9268	24.7641	24.7919	24.6114
	1.72742	3.06214	P04062;A0A0G2JNZ5;A0A0G2JLB3;A0A0G2JNZ0	P04062;A0A0G2JNZ5;A0A0G2JLB3;A0A0G2JNZ0	Glucosylceramidase	GBA			12	12	12	32.1	32.1	32.1	59.716	0	29.522	103410000	43	1.72742	0.183889	3.06214	3.82288	22.4074	23.723	25.1466	20.6811	20.9236	20.4858
	0.826251	-0.544463	O75323;H7C333;F8WBI5	O75323	Protein NipSnap homolog 2	GBAS			3	3	3	13.3	13.3	13.3	33.742	0.00019346	8.7551	167870000	35	0.826251	0.324407	-0.544463	-1.78282	22.7862	23.2184	23.0459	23.8201	23.8588	23.005
	1.06687	0.660583	Q04446;E9PGM4	Q04446;E9PGM4	1,4-alpha-glucan-branching enzyme	GBE1			6	6	6	10.3	10.3	10.3	80.473	0	10.22	246190000	45	1.06687	0.263911	0.660583	2.26998	23.7124	24.1596	24.2276	23.1031	23.8556	23.1592
	2.59307	0.573488	Q92538;A0A669KBG8;A0A669KB10	Q92538;A0A669KBG8;A0A669KB10	Golgi-specific brefeldin A-resistance guanine nucleotide exchange factor 1	GBF1			20	20	20	14.6	14.6	14.6	206.44	0	155.93	645760000	144	2.59307	0.105065	0.573488	6.72085	24.1696	24.1627	24.3866	23.7509	23.6083	23.6392
	0.307139	0.285979	O75600;H7BZ75;C9IZC9	O75600	2-amino-3-ketobutyrate coenzyme A ligase, mitochondrial	GCAT			6	6	6	23.4	23.4	23.4	45.285	0	73.462	463670000	61	0.307139	0.626339	0.285979	0.753606	24.9961	24.6643	24.2638	23.8072	24.8981	24.361
	0.13923	-0.194948	Q96CN9	Q96CN9	GRIP and coiled-coil domain-containing protein 1	GCC1			6	6	6	9.7	9.7	9.7	87.81	0	16.779	55210000	27	0.13923	0.805815	-0.194948	-0.376419	20.7483	22.0972	22.3676	22.1427	21.9656	21.6894
	0.463657	0.368998	Q8IWJ2;B8ZZW2;H7BYJ9;B8ZZA5;H7C010;U3KQE0;U3KPU4	Q8IWJ2;B8ZZW2	GRIP and coiled-coil domain-containing protein 2	GCC2			30	30	29	23.7	23.7	23.2	195.91	0	93.546	352200000	121	0.463657	0.499692	0.368998	1.07266	22.7018	23.6884	23.6658	23.105	22.7586	23.0854
	0.668803	-0.298538	Q92947;K7EKT3;K7EQ99;K7ESA6;K7ES74	Q92947;K7EKT3	Glutaryl-CoA dehydrogenase, mitochondrial	GCDH			12	12	12	33.8	33.8	33.8	48.127	0	92.017	925990000	120	0.668803	0.38382	-0.298538	-1.47441	24.19	23.6089	23.8957	23.97	24.3088	24.3113
	0.410595	0.356892	P16383;H7C335	P16383	GC-rich sequence DNA-binding factor 2	GCFC2			7	7	7	11	11	11	89.384	0	36.737	388870000	22	0.410595	0.54032	0.356892	0.96653	25.8762	24.9533	25.9506	24.9115	25.5445	25.2533
	1.55067	-1.09699	P48506;B4E2I4;A0A0C4DGB2;E1CEI4;D6RGF8	P48506;B4E2I4;A0A0C4DGB2;E1CEI4	Glutamate--cysteine ligase catalytic subunit	GCLC			8	8	2	18.2	18.2	5.5	72.765	0	25.663	561690000	75	1.55067	0.202316	-1.09699	-3.36629	23.6358	23.2148	23.3429	24.0448	25.0664	24.3733
	1.26629	1.16786	P48507	P48507	Glutamate--cysteine ligase regulatory subunit	GCLM			6	6	6	21.2	21.2	21.2	30.727	0	25.476	136870000	31	1.26629	0.229249	1.16786	2.69876	23.7055	23.3292	23.1267	21.4285	22.6959	22.5334
	1.45838	-0.485339	Q92616	Q92616	Translational activator GCN1	GCN1L1			62	62	62	29.4	29.4	29.4	292.75	0	310.23	3615000000	545	1.45838	0.21132	-0.485339	-3.14133	24.6293	24.9622	24.8878	25.205	25.1847	25.5455
	0.849107	-0.772949	P23434;A0A1W2PQV2;H3BUH9	P23434;A0A1W2PQV2;H3BUH9	Glycine cleavage system H protein, mitochondrial	GCSH			2	2	2	17.3	17.3	17.3	18.884	0	323.31	3099900000	178	0.849107	0.317682	-0.772949	-1.82807	25.8695	25.2746	25.2201	25.5155	26.7455	26.4221
+	2.46215	-2.72652	Q8TB36	Q8TB36	Ganglioside-induced differentiation-associated protein 1	GDAP1			8	8	8	19.3	19.3	19.3	41.345	0	81.371	275480000	34	2.46215	0.120969	-2.72652	-6.19586	21.6468	20.4406	20.8695	23.4916	24.2355	23.4094
	0.36408	-0.234035	Q9NXN4	Q9NXN4	Ganglioside-induced differentiation-associated protein 2	GDAP2			5	5	5	11.5	11.5	11.5	56.224	0	18.446	87051000	29	0.36408	0.577117	-0.234035	-0.871976	21.8413	21.7858	22.3506	22.2845	22.5392	21.8561
	0.305528	-0.299026	P31150;G5E9U5	P31150	Rab GDP dissociation inhibitor alpha	GDI1			27	17	17	78.1	59.7	59.7	50.582	0	323.31	3343800000	284	0.305528	0.627323	-0.299026	-0.750207	26.2992	26.4774	26.3053	26.5279	27.3988	26.0522
	1.35647	-0.386569	P50395;Q5SX87;Q5SX86;Q5SX91;V9GYF8;Q5SX90;V9GYJ7	P50395;Q5SX87	Rab GDP dissociation inhibitor beta	GDI2			36	36	26	76	76	60	50.663	0	323.31	37866000000	1388	1.35647	0.217275	-0.386569	-2.90249	29.4955	29.3202	29.2332	29.8267	29.8618	29.52
	1.47879	-1.39992	A0A3B3IU42;O14893;H0YEL0;G5EA29;H0YDP6	A0A3B3IU42;O14893;H0YEL0;G5EA29	Gem-associated protein 2	GEMIN2			6	6	6	30.9	30.9	30.9	30.761	0	19.788	155020000	53	1.47879	0.210288	-1.39992	-3.19033	20.916	22.0801	22.045	23.3608	23.2232	22.657
	0.452783	-0.928832	P57678;I3L2C7;I3L399;I3L4A4;I3L4M4	P57678;I3L2C7	Gem-associated protein 4	GEMIN4			8	8	8	9.4	9.4	9.4	120.04	0	14.045	201490000	42	0.452783	0.507554	-0.928832	-1.05103	23.5886	20.8109	22.4605	23.8455	22.5945	23.2065
	1.20374	-0.431575	Q8TEQ6	Q8TEQ6	Gem-associated protein 5	GEMIN5			27	27	27	23.7	23.7	23.7	168.59	0	190.4	1109800000	237	1.20374	0.237398	-0.431575	-2.56126	23.5477	23.4077	23.6048	23.6384	24.0719	24.1446
	0.343681	-0.676944	Q8WXD5;B9A037;B8ZZ85	Q8WXD5	Gem-associated protein 6	GEMIN6			5	5	5	28.1	28.1	28.1	18.824	0	19.304	136700000	24	0.343681	0.594165	-0.676944	-0.829945	20.5444	23.0153	22.9475	22.7302	22.8328	22.975
	0.204504	-0.305799	Q7L5D6;C9JPA8;C9JHN8;C9JY46	Q7L5D6	Golgi to ER traffic protein 4 homolog	GET4			5	5	5	21.4	21.4	21.4	36.504	0	14.935	99994000	46	0.204504	0.723275	-0.305799	-0.529556	23.6784	21.9706	22.4405	22.4805	23.397	23.1294
	0.738456	0.162238	Q96RP9;C9IZ01;F8WAU4;C9JA25	Q96RP9;C9IZ01	Elongation factor G, mitochondrial	GFM1			27	27	27	41.9	41.9	41.9	83.471	0	92.754	1936100000	237	0.738456	0.353232	0.162238	1.61031	24.8174	24.9765	25.0628	24.6915	24.7516	24.9269
	1.49794	1.26983	Q06210	Q06210	Glutamine--fructose-6-phosphate aminotransferase [isomerizing] 1	GFPT1			35	35	0	54.9	54.9	0	78.806	0	323.31	3555700000	421	1.49794	0.209672	1.26983	3.2367	26.3676	27.1385	27.1663	25.9799	25.042	25.8411
	0.878466	1.92768	O94808;E5RJP4	O94808	Glutamine--fructose-6-phosphate aminotransferase [isomerizing] 2	GFPT2			19	14	14	33.9	24.2	24.2	76.93	0	36.901	515220000	75	0.878466	0.309448	1.92768	1.88645	23.1065	25.0703	24.7611	22.6499	20.8507	23.6543
	0.703312	-0.297783	Q9UJY5;B0QYR6;B0QYS5;B0QYS3;B0QYR5;B0QYR9;B0QYS0;B0QYS1;A0A087WYN2;B0QYS2;J3QRP3	Q9UJY5;B0QYR6;B0QYS5	ADP-ribosylation factor-binding protein GGA1	GGA1			7	7	6	14.4	14.4	13	70.383	0	31.262	141190000	38	0.703312	0.368567	-0.297783	-1.54168	23.2119	22.722	22.6611	23.0723	23.329	23.0871
	0.389399	-0.727783	Q9UJY4;H3BMM6;H3BPI3	Q9UJY4;H3BMM6	ADP-ribosylation factor-binding protein GGA2	GGA2			6	5	5	11.4	10	10	67.15	0	11.551	102250000	22	0.389399	0.558283	-0.727783	-0.923648	23.1677	23.6491	21.136	23.3526	23.104	23.6795
	1.7216	-1.62888	Q9NZ52;J3QRS8;B7Z1E9;J3KSS7;J3KTR5;J3QS87	Q9NZ52;J3QRS8;B7Z1E9;J3KSS7	ADP-ribosylation factor-binding protein GGA3	GGA3			3	2	2	4.6	3.3	3.3	78.314	0.00017253	5.7663	48496000	20	1.7216	0.183889	-1.62888	-3.80728	21.2729	20.2359	21.4494	22.5382	22.9923	22.3144
	0.161439	-0.162608	O75223;M0QZK8;H7BZK5;B8ZZK2	O75223;M0QZK8;H7BZK5;B8ZZK2	Gamma-glutamylcyclotransferase	GGCT			9	9	9	52.1	52.1	52.1	21.007	0	60.185	767540000	129	0.161439	0.774248	-0.162608	-0.429711	24.8288	24.8609	24.9806	24.474	25.7568	24.9273
	0.896571	0.530612	Q92820	Q92820	Gamma-glutamyl hydrolase	GGH			11	11	11	36.2	36.2	36.2	35.964	0	110.49	1147600000	158	0.896571	0.303891	0.530612	1.9226	24.8466	24.5007	24.6766	24.1404	24.5914	23.7002
	0.735241	-0.35031	O95749;C9J6G3;C9J7M1;A0A2R8YE82;A0A2R8Y7P7;A0A2R8Y4N4	O95749;C9J6G3;C9J7M1;A0A2R8YE82	Geranylgeranyl pyrophosphate synthase	GGPS1			5	5	5	15.7	15.7	15.7	34.87	0.00019029	8.2354	150720000	27	0.735241	0.354756	-0.35031	-1.60402	22.9443	23.1353	23.3566	23.2042	23.8333	23.4497
	0.667545	-1.41264	Q9NWU2	Q9NWU2	Glucose-induced degradation protein 8 homolog	GID8			5	5	5	28.9	28.9	28.9	26.748	0	27.212	165250000	23	0.667545	0.384384	-1.41264	-1.47196	23.3688	23.5068	20.6758	24.2187	23.3944	24.1762
	0.0819832	0.0454318	Q6Y7W6;I1E4Y6;E7ESB6;C9JHW1;C9JH18;F8WCD5;C9JPV7;C9JXQ0;C9J0V6;C9JHT0;C9JRZ2;C9JW88	Q6Y7W6;I1E4Y6;E7ESB6;C9JHW1	PERQ amino acid-rich with GYF domain-containing protein 2	GIGYF2			17	17	17	18.7	18.7	18.7	150.07	0	117.79	903700000	190	0.0819832	0.882187	0.0454318	0.231931	24.6556	24.1899	23.999	24.2504	24.1988	24.259
+	2.0948	-1.58363	Q14691	Q14691	DNA replication complex GINS protein PSF1	GINS1			5	5	5	32.1	32.1	32.1	22.988	0	10.713	71573000	27	2.0948	0.150968	-1.58363	-4.90088	21.0855	21.8527	21.2754	22.5367	23.1876	23.2403
	0.842967	-1.00609	Q9Y248;M0QXS3;M0R043	Q9Y248	DNA replication complex GINS protein PSF2	GINS2			6	6	6	51.4	51.4	51.4	21.427	0	33.974	575560000	133	0.842967	0.31922	-1.00609	-1.8159	24.7008	22.9296	23.3711	24.3657	24.8283	24.8257
	0.654276	-1.75008	Q9BRX5	Q9BRX5	DNA replication complex GINS protein PSF3	GINS3			9	9	9	45.4	45.4	45.4	24.534	0	64.378	343730000	46	0.654276	0.38957	-1.75008	-1.44612	24.8054	23.3675	20.6788	24.631	24.7853	24.6856
	1.072	-0.933146	Q9BRT9;E5RFF9	Q9BRT9;E5RFF9	DNA replication complex GINS protein SLD5;DNA replication complex GINS protein SLD5, N-terminally processed;DNA replication complex GINS protein SLD5	GINS4			5	5	5	29.6	29.6	29.6	26.047	0	16.608	277670000	49	1.072	0.26313	-0.933146	-2.28068	23.8192	22.9887	22.6259	24.0986	23.71	24.4246
	0.327371	-0.587112	Q14161;R4GNG3;F8WAK2;F8VXI9;F8W822	Q14161;R4GNG3;F8WAK2;F8VXI9;F8W822	ARF GTPase-activating protein GIT2	GIT2			7	7	5	16.2	16.2	13	84.542	0	18.008	185340000	26	0.327371	0.609051	-0.587112	-0.79605	21.7305	23.9319	23.6865	24.1389	23.6709	23.3005
	0.659187	1.84751	P17302	P17302	Gap junction alpha-1 protein	GJA1			8	8	8	35.1	35.1	35.1	43.008	0	88.373	2032800000	157	0.659187	0.387979	1.84751	1.45568	24.3623	25.0245	24.871	24.0088	20.4043	24.3023
	0.746246	0.197273	P06280;A0A3B3IUC4;V9GYN5;A0A669KAY7;A0A669KB83;A0A3B3IRU3	P06280;A0A3B3IUC4	Alpha-galactosidase A	GLA			7	7	7	20.5	20.5	20.5	48.766	0	26.242	275870000	47	0.746246	0.351062	0.197273	1.62555	23.8147	23.6438	23.7486	23.6252	23.3187	23.6714
	1.76423	1.45481	P16278;E7EQ29;C9J539;C9J4G9;C9JWX1	P16278;E7EQ29	Beta-galactosidase	GLB1			13	13	11	24.7	24.7	22.7	76.074	0	118.16	2070600000	164	1.76423	0.180321	1.45481	3.92264	25.7981	26.5655	27.031	24.9855	25.1793	24.8654
	1.71172	-1.52543	Q86VQ1;H7C2L5;H7C0B2	Q86VQ1;H7C2L5;H7C0B2	Glucocorticoid-induced transcript 1 protein	GLCCI1			4	4	4	11	11	11	58.023	0	11.808	99953000	13	1.71172	0.183889	-1.52543	-3.78087	22.2699	22.2175	21.5765	23.1099	24.2081	23.3222
	0.502466	0.308904	Q92896;H3BM42;H3BQU9;H3BQT1;H3BRD8	Q92896;H3BM42	Golgi apparatus protein 1	GLG1			39	39	39	42	42	42	134.55	0	323.31	3863900000	482	0.502466	0.472469	0.308904	1.14941	24.6591	25.1144	25.5602	24.8272	24.9049	24.6749
	0.762867	1.38003	Q9H4G4;Q5VZR0;A0A087WUM5	Q9H4G4;Q5VZR0	Golgi-associated plant pathogenesis-related protein 1	GLIPR2			7	7	7	70.8	70.8	70.8	17.218	0	45.926	224020000	39	0.762867	0.344952	1.38003	1.6581	22.8392	24.571	24.97	23.6064	21.8263	22.8075
	0.507503	-1.22145	Q92990;M0QXG8	Q92990	Glomulin	GLMN			7	7	7	10.6	10.6	10.6	68.207	0	24.012	315520000	62	0.507503	0.46975	-1.22145	-1.15933	24.8152	23.4614	21.2057	24.4658	24.3397	24.3412
	1.57513	-0.534539	Q04760	Q04760	Lactoylglutathione lyase	GLO1			13	13	13	75	75	75	20.777	0	123.71	7968900000	426	1.57513	0.199343	-0.534539	-3.42738	26.8964	26.7816	26.807	27.1231	27.6446	27.3209
	0.788121	-0.827107	F6TLX2;I3L1I0	F6TLX2		GLOD4			18	18	0	43.6	43.6	0	54.719	0	197.54	4657500000	339	0.788121	0.337229	-0.827107	-1.70767	27.6454	26.7148	26.5086	27.2157	28.3758	27.7586
+	1.94336	3.77172	P35754	P35754	Glutaredoxin-1	GLRX			6	6	6	52.8	52.8	52.8	11.776	0	24.381	172240000	33	1.94336	0.164266	3.77172	4.43329	23.1046	25.6073	25.1354	20.1643	20.9461	21.4217
	1.77628	-0.372558	O76003	O76003	Glutaredoxin-3	GLRX3			19	19	19	62.1	62.1	62.1	37.432	0	323.31	8157800000	404	1.77628	0.179618	-0.372558	-3.95565	27.7608	27.5787	27.6976	27.9783	27.9698	28.2067
	0.417521	-0.39941	Q86SX6	Q86SX6	Glutaredoxin-related protein 5, mitochondrial	GLRX5			6	6	6	43.9	43.9	43.9	16.628	0	57.303	651160000	83	0.417521	0.535238	-0.39941	-0.980474	24.1963	23.441	22.9267	23.9152	24.2235	23.6234
	1.12967	2.00592	B8ZZC5;B8ZZA8	B8ZZC5;B8ZZA8		GLS			6	5	5	61.2	40.8	40.8	11.873	0	125.18	339050000	47	1.12967	0.251413	2.00592	2.40211	23.5169	25.7104	25.6907	23.3248	22.1502	23.4251
	1.48965	2.51565	O94925;H7BZD1;B7Z509;C9JIJ6;H7C201	O94925	Glutaminase kidney isoform, mitochondrial	GLS			24	24	23	43.6	43.6	40.5	73.46	0	217.75	2638600000	189	1.48965	0.210288	2.51565	3.21659	25.5273	27.58	27.6798	24.5148	23.7701	24.9553
	1.06585	1.24571	Q68CQ7;C9J880	Q68CQ7	Glycosyltransferase 8 domain-containing protein 1	GLT8D1			5	5	5	11.1	11.1	11.1	41.935	0.00018632	7.6722	125190000	26	1.06585	0.263911	1.24571	2.26785	23.2651	23.6957	23.5845	21.2273	22.9923	22.5886
	0.522697	-0.779604	Q9NZD2;F5H0U5;F5GZ49;H0YFS9	Q9NZD2;F5H0U5;F5GZ49	Glycolipid transfer protein	GLTP			3	3	3	12.9	12.9	12.9	23.85	0	10.153	195030000	29	0.522697	0.459785	-0.779604	-1.18921	23.4157	22.9082	21.6719	23.1105	24.2453	22.9789
	0.216743	0.251452	Q9NZM4;A0A087WWH3	Q9NZM4;A0A087WWH3	Glioma tumor suppressor candidate region gene 1 protein	GLTSCR1			5	5	5	4.6	4.6	4.6	158.49	0.0001935	8.7559	39976000	17	0.216743	0.710835	0.251452	0.557202	21.6759	22.3405	21.7273	22.4583	21.2605	21.2706
	1.8151	-0.587383	Q9NZM5;M0QZ34;M0QX73	Q9NZM5	Glioma tumor suppressor candidate region gene 2 protein	GLTSCR2			5	5	5	13	13	13	54.389	0	16.391	262910000	47	1.8151	0.176219	-0.587383	-4.06329	23.9247	23.8135	23.6821	24.5452	24.4942	24.143
	0.1742	-0.0501334	P00367;P49448	P00367;P49448	Glutamate dehydrogenase 1, mitochondrial;Glutamate dehydrogenase 2, mitochondrial	GLUD1;GLUD2			23	23	23	49.1	49.1	49.1	61.397	0	236.39	8160700000	612	0.1742	0.759371	-0.0501334	-0.459748	26.2322	26.5234	26.4413	26.35	26.4227	26.5746
+	1.77759	-3.31172	P15104;A0A2R8YDT1	P15104;A0A2R8YDT1	Glutamine synthetase	GLUL			7	7	7	21.2	21.2	21.2	42.064	0	249.14	452760000	40	1.77759	0.179618	-3.31172	-3.95924	23.7625	21.8074	21.167	25.0321	26.0727	25.5673
	1.27647	-0.952887	Q49A26;K7EMM8;K7EQB2;K7EPU6;K7ELL0;K7EK70	Q49A26;K7EMM8	Putative oxidoreductase GLYR1	GLYR1			18	18	18	44.5	44.5	44.5	60.547	0	105.27	1590800000	218	1.27647	0.227298	-0.952887	-2.72142	24.7489	23.9818	24.177	24.9143	25.7747	25.0773
	0.565726	0.836634	O60547	O60547	GDP-mannose 4,6 dehydratase	GMDS			7	7	7	25.5	25.5	25.5	41.949	0	36.306	252190000	64	0.565726	0.434096	0.836634	1.27349	21.5898	23.3185	22.846	21.9263	20.9715	22.3466
	1.88453	-1.38537	Q9Y692	Q9Y692	Glucocorticoid modulatory element-binding protein 1	GMEB1			5	5	4	10.8	10.8	9.2	62.59	0.00018979	8.1661	69697000	15	1.88453	0.169834	-1.38537	-4.26074	21.5863	21.1202	20.5692	22.7366	22.4342	22.261
	1.45054	-0.402954	P60983;G3V4P8;O60234;M0QYG8;M0R1D2;M0R0C1;M0QYJ8;G3V3X4	P60983;G3V4P8	Glia maturation factor beta	GMFB			8	8	8	71.8	71.8	71.8	16.713	0	37.388	657360000	95	1.45054	0.211655	-0.402954	-3.1226	24.993	25.0018	24.7274	25.3597	25.44	25.1314
+	2.27655	-1.43961	O75496;E2QRF9;H7C608;C9K0U5	O75496;E2QRF9;H7C608	Geminin	GMNN			3	3	3	18.7	18.7	18.7	23.565	0.00063221	3.9563	60934000	15	2.27655	0.131363	-1.43961	-5.51096	21.7129	21.5625	21.1462	22.7031	22.7265	23.3108
	0.98969	0.595582	Q96IJ6;A0A087WUI8;A0A0U1RRC2;C9J255;F8WD54	Q96IJ6	Mannose-1-phosphate guanyltransferase alpha	GMPPA			5	5	5	14.8	14.8	14.8	46.291	0	13.573	341680000	41	0.98969	0.278946	0.595582	2.11076	24.044	24.9262	24.7741	23.8657	23.9711	24.1208
	0.0265985	-0.0581277	Q9Y5P6	Q9Y5P6	Mannose-1-phosphate guanyltransferase beta	GMPPB			5	5	5	16.7	16.7	16.7	39.834	0	13.07	142950000	32	0.0265985	0.957759	-0.0581277	-0.0793138	21.8175	24.0195	23.972	23.2442	23.5242	23.2151
	0.0460034	-0.0434742	Q9P2T1;H0YNJ6;A0A087WWM4;F8WAN9;H0YLV5;H0YMB3;H0YLB8;H0YK13;H0YNS9;H0YNH0;H0YK71;H0YMV5;H0YN22;H0YKE1;H0YMR9;H0YMW6;H0YL68	Q9P2T1;H0YNJ6;A0A087WWM4;F8WAN9;H0YLV5;H0YMB3;H0YLB8	GMP reductase 2;GMP reductase	GMPR2			9	9	9	34.5	34.5	34.5	37.874	0	26.83	391720000	88	0.0460034	0.934287	-0.0434742	-0.134517	24.0794	23.7613	23.5658	23.2795	24.2046	24.0529
	1.03896	-0.68141	P49915	P49915	GMP synthase [glutamine-hydrolyzing]	GMPS			39	39	39	76	76	76	76.715	0	323.31	6969800000	564	1.03896	0.271616	-0.68141	-2.21202	26.9467	26.0975	25.9672	27.0451	26.9702	27.0404
	0.0776298	-0.0775458	Q14344	Q14344	Guanine nucleotide-binding protein subunit alpha-13	GNA13			11	11	11	33.4	33.4	33.4	44.049	0	30.085	440130000	86	0.0776298	0.887991	-0.0775458	-0.22045	23.146	23.4658	23.2782	23.1667	24.0375	22.9184
	1.15621	-0.327726	P04899	P04899	Guanine nucleotide-binding protein G(i) subunit alpha-2	GNAI2			16	16	11	54.4	54.4	37.7	40.45	0	308.24	7621800000	396	1.15621	0.24546	-0.327726	-2.45869	27.3585	27.3503	27.543	27.6873	27.9711	27.5766
	0.291215	-0.234512	P50148;B1AM21;K7EL62	P50148	Guanine nucleotide-binding protein G(q) subunit alpha	GNAQ			9	9	5	35.7	35.7	22.8	42.142	0	26.802	787270000	60	0.291215	0.639434	-0.234512	-0.719862	24.2415	24.6417	24.8458	24.4212	25.3374	24.674
	1.91217	-0.845537	P63092;Q5JWF2;A0A590UJ58;B0AZR9;A0A590UJF0;A0A590UJB0;A0A590UJY2;A0A590UKB4;A0A590UJ22;S4R3E3;A0A590UJR6;A0A590UJQ9;A0A590UJI6;A0A590UJQ2;A0A0A0MR13;A0A590UJS2;A0A590UJJ0;A0A590UJG5;H0Y7F4;Q5JWE9;A0A590UJB7;A0A590UKA4;A0A590UJY8;A0A590UK28;S4R3V9;A0A590UJC9;P38405;Q5JWD1;H0Y7E8;A0A590UKA9;A0A590UJX3;A0A1W2PRE1;A0A1W2PQK2;A0A3B3IUA8;A0A087WZE5;A0A087WTB6;P11488;A8MTJ3;P19087;A2A2R6	P63092;Q5JWF2;A0A590UJ58;B0AZR9;A0A590UJF0;A0A590UJB0;A0A590UJY2	Guanine nucleotide-binding protein G(s) subunit alpha isoforms short;Guanine nucleotide-binding protein G(s) subunit alpha isoforms XLas	GNAS			13	12	12	35	32.2	32.2	45.664	0	37.591	341050000	99	1.91217	0.165762	-0.845537	-4.34119	23.0218	22.8297	22.5011	23.4302	23.8503	23.6086
	0.172677	0.13264	P62873;F6UT28;B3KVK2;F6X3N5;B1AKQ8;P16520;F5H8J8;F5H100;F5H0S8;E9PCP0	P62873;F6UT28;B3KVK2	Guanine nucleotide-binding protein G(I)/G(S)/G(T) subunit beta-1	GNB1			20	20	14	77.4	77.4	67.9	37.377	0	323.31	9146700000	428	0.172677	0.760704	0.13264	0.456182	27.9267	27.2882	27.245	27.5348	27.5523	26.9748
	0.0669684	-0.0647011	P62879;E7EP32;C9JXA5;C9JIS1;C9JZN1;C9JD14	P62879;E7EP32;C9JXA5;C9JIS1;C9JZN1	Guanine nucleotide-binding protein G(I)/G(S)/G(T) subunit beta-2	GNB2			19	14	12	77.1	67.6	62.9	37.331	0	225.68	761070000	118	0.0669684	0.903152	-0.0647011	-0.191993	24.8691	24.1298	24.1942	24.4156	24.8998	24.0719
	0.20614	0.116851	P63244;J3KPE3;D6RAC2;H0YAF8;D6REE5;H0Y8W2;D6RHH4;H0YAM7;D6R9L0;D6R9Z1;D6RFX4;D6RBD0;D6RFZ9;E9PD14;D6RAU2;H0Y8R5;D6RF23;D6R909;D6RGK8;D6RHJ5;H0Y9P0;D6RDI0	P63244;J3KPE3;D6RAC2;H0YAF8;D6REE5;H0Y8W2;D6RHH4;H0YAM7;D6R9L0;D6R9Z1;D6RFX4	Guanine nucleotide-binding protein subunit beta-2-like 1;Guanine nucleotide-binding protein subunit beta-2-like 1, N-terminally processed	GNB2L1			24	24	24	84.2	84.2	84.2	35.076	0	323.31	28675000000	952	0.20614	0.721723	0.116851	0.533269	29.7353	29.3697	29.3159	29.4793	29.0115	29.5797
	0.428351	0.393408	Q9Y223	Q9Y223	Bifunctional UDP-N-acetylglucosamine 2-epimerase/N-acetylmannosamine kinase;UDP-N-acetylglucosamine 2-epimerase (hydrolyzing);N-acetylmannosamine kinase	GNE			7	7	7	11.6	11.6	11.6	79.274	0	27.567	148730000	39	0.428351	0.525569	0.393408	1.00222	22.5039	23.2998	23.3167	22.8015	22.0913	23.0475
	1.14612	-1.53648	P50151;A0A024R161	P50151;A0A024R161	Guanine nucleotide-binding protein G(I)/G(S)/G(O) subunit gamma-10;Guanine nucleotide-binding protein subunit gamma	GNG10;hCG_1994888			4	4	4	82.4	82.4	82.4	7.2053	0	157.64	268940000	59	1.14612	0.247472	-1.53648	-2.43711	23.3083	21.1629	22.102	23.8677	23.8027	23.5122
+	1.90708	2.90121	Q9UBI6	Q9UBI6	Guanine nucleotide-binding protein G(I)/G(S)/G(O) subunit gamma-12	GNG12			4	4	4	54.2	54.2	54.2	8.0061	0	62.711	612030000	54	1.90708	0.165762	2.90121	4.32629	25.9354	26.1301	26.4815	23.4419	22.0813	24.3202
	0.469295	-1.553	P59768;G3V3J9;G3V2N0;G3V2C9;G3V415	P59768;G3V3J9;G3V2N0;G3V2C9	Guanine nucleotide-binding protein G(I)/G(S)/G(O) subunit gamma-2;Guanine nucleotide-binding protein subunit gamma	GNG2			6	6	6	76.1	76.1	76.1	7.8501	0	32.083	1021900000	98	0.469295	0.495427	-1.553	-1.08385	21.3393	24.438	24.6883	23.8098	26.8989	24.4159
	0.228738	-0.517921	P63218	P63218	Guanine nucleotide-binding protein G(I)/G(S)/G(O) subunit gamma-5	GNG5			2	2	2	61.8	61.8	61.8	7.3184	0	98.712	861720000	38	0.228738	0.699871	-0.517921	-0.584019	24.4195	26.3203	26.151	27.3289	26.0129	25.1027
	0.210255	0.199321	P36915;A0A140T8Y2;A2AB27	P36915;A0A140T8Y2	Guanine nucleotide-binding protein-like 1	GNL1			8	8	8	16.6	16.6	16.6	68.66	0	34.195	538020000	76	0.210255	0.717631	0.199321	0.542583	24.7776	24.0398	24.1466	23.8382	24.6946	23.8333
	1.35674	-0.51568	Q13823;H0YG10	Q13823	Nucleolar GTP-binding protein 2	GNL2			23	23	23	44.2	44.2	44.2	83.654	0	155.39	1126700000	207	1.35674	0.217275	-0.51568	-2.90311	23.6861	23.2401	23.1633	23.8935	23.7499	23.9933
	0.709425	-0.238784	Q9BVP2;C9JZT7;B4DMU5;C9JYH9	Q9BVP2	Guanine nucleotide-binding protein-like 3	GNL3			24	24	24	47	47	47	61.992	0	165.67	4099100000	372	0.709425	0.365474	-0.238784	-1.5536	25.779	25.523	25.5218	25.6938	25.746	26.1003
	0.901496	-1.47995	Q9NVN8;A0A6I8PL80;A0A6I8PS19;A0A6I8PL53;A0A6I8PL58	Q9NVN8;A0A6I8PL80;A0A6I8PS19	Guanine nucleotide-binding protein-like 3-like protein	GNL3L			16	16	16	35.9	35.9	35.9	65.572	0	27.925	438480000	89	0.901496	0.302772	-1.47995	-1.93246	22.6984	20.1635	21.5083	22.49	23.1971	23.123
	0.743326	0.273942	O15228;Q5TBH8;A0A2R8YH69	O15228;Q5TBH8	Dihydroxyacetone phosphate acyltransferase	GNPAT			8	8	8	17.9	17.9	17.9	77.187	0	23.677	164650000	44	0.743326	0.351373	0.273942	1.61984	22.9248	22.5005	22.4968	22.4598	22.1832	22.4572
	0.39731	-0.439234	P46926;D6R9P4;D6RAY7;D6RFF8;D6RB13;D6R917;V9GYK3;D6RFK5;V9GYW0	P46926;D6R9P4;D6RAY7;D6RFF8;D6RB13	Glucosamine-6-phosphate isomerase 1;Glucosamine-6-phosphate isomerase	GNPDA1			15	15	9	73.4	73.4	46.7	32.668	0	177.45	2184600000	199	0.39731	0.551922	-0.439234	-0.93969	26.7506	25.341	25.5097	26.2564	26.5785	26.0842
	1.22848	1.7673	Q8TDQ7	Q8TDQ7	Glucosamine-6-phosphate isomerase 2	GNPDA2			10	4	4	49.6	21.4	21.4	31.084	0	41.677	110800000	15	1.22848	0.234723	1.7673	2.6153	23.1397	23.9188	23.9115	21.8503	22.9898	20.828
	1.19373	-0.39107	Q96EK6;G3V5E4;G3V4W4	Q96EK6;G3V5E4;G3V4W4	Glucosamine 6-phosphate N-acetyltransferase	GNPNAT1			7	7	7	58.7	58.7	58.7	20.749	0	195.47	1151400000	154	1.19373	0.238603	-0.39107	-2.53953	25.5548	25.2505	25.3625	25.8877	25.9236	25.5296
	0.925891	0.609223	P15586;H7C3P4;F6S8M0;F5H4C6;H0YFA9	P15586;H7C3P4;F6S8M0;F5H4C6	N-acetylglucosamine-6-sulfatase	GNS			12	12	12	36.1	36.1	36.1	62.081	0	173.76	2429600000	188	0.925891	0.29504	0.609223	1.98144	26.1195	26.7169	26.8713	25.973	26.3082	25.5988
	1.58748	0.941912	Q08379;A0A1W2PQY5;A0A087WYC0	Q08379	Golgin subfamily A member 2	GOLGA2			16	16	11	25.2	25.2	18.2	113.08	0	207.29	1277100000	142	1.58748	0.198333	0.941912	3.45849	24.9511	25.4496	25.5721	24.709	24.0339	24.4042
	1.30443	1.53448	Q08378;A0A087WV43;A0A494C129	Q08378	Golgin subfamily A member 3	GOLGA3			37	37	37	39.5	39.5	39.5	167.35	0	178.17	970760000	167	1.30443	0.222278	1.53448	2.78409	24.8524	26.5206	26.3132	24.6791	24.1079	24.2957
	0.6593	1.1248	Q13439;H0Y6I0;C9JHJ5;A0A087WTW2;E7EVX2	Q13439;H0Y6I0	Golgin subfamily A member 4	GOLGA4			38	38	38	21.7	21.7	21.7	261.14	0	86.123	346660000	116	0.6593	0.387979	1.1248	1.4559	22.3035	24.2421	23.6561	21.2657	22.9729	22.5888
	1.60095	1.84441	Q8TBA6;H0YK03	Q8TBA6	Golgin subfamily A member 5	GOLGA5			13	13	13	32.7	32.7	32.7	83.023	0	127.22	218370000	65	1.60095	0.197931	1.84441	3.49259	21.8638	23.4017	23.3262	21.3072	20.724	21.0273
	0.979194	0.687688	Q14789;E7EU81;H0Y867;H7C5I7;REV__Q8N884	Q14789;E7EU81	Golgin subfamily B member 1	GOLGB1			91	91	90	39.3	39.3	39.1	376.01	0	323.31	1914800000	460	0.979194	0.281515	0.687688	2.08935	23.3119	24.3167	24.0336	23.1718	23.4502	22.977
	0.790293	0.584336	O00461;F8W785	O00461;F8W785	Golgi integral membrane protein 4	GOLIM4			7	7	7	12.2	12.2	12.2	81.879	0	47.871	118220000	28	0.790293	0.336033	0.584336	1.71194	23.4913	23.37	23.8712	23.6008	22.7542	22.6245
	0.132572	0.305091	Q9H4A6;D6REM1	Q9H4A6	Golgi phosphoprotein 3	GOLPH3			5	5	4	23.2	23.2	18.8	33.81	0	82.869	609870000	55	0.132572	0.814684	0.305091	0.36017	23.651	26.1878	26.0934	25.0897	24.6827	25.2446
	0.320946	-0.34463	Q3T8J9;A0A087WUE6;Q9H869;B0QZ55;A4PB68;A3KFK1	Q3T8J9;A0A087WUE6;Q9H869	GON-4-like protein;YY1-associated protein 1	GON4L;YY1AP1			8	8	8	5.9	5.9	5.9	248.62	0	32.82	67234000	35	0.320946	0.61484	-0.34463	-0.782621	21.2112	21.6292	20.2371	21.1994	21.6786	21.2335
	1.06072	1.00961	Q9HD26;F5H1Y4	Q9HD26;F5H1Y4	Golgi-associated PDZ and coiled-coil motif-containing protein	GOPC			7	7	5	24.5	24.5	17.3	50.519	0	33.085	112440000	21	1.06072	0.265555	1.00961	2.25717	22.4351	23.8152	23.2781	22.5587	21.9398	22.0011
	2.06342	0.729726	Q9H8Y8	Q9H8Y8	Golgi reassembly-stacking protein 2	GORASP2			10	10	10	24.6	24.6	24.6	47.145	0	189.04	2218700000	199	2.06342	0.156273	0.729726	4.80107	26.2499	26.3351	26.4672	25.3475	25.7232	25.7924
	1.99293	0.40671	O95249;E9PCW1;K7EJC8;B4DQA8;G5E9T8;F6RU00	O95249;E9PCW1;K7EJC8;B4DQA8;G5E9T8;F6RU00	Golgi SNAP receptor complex member 1	GOSR1			5	5	5	26	26	26	28.612	0	28.365	359820000	51	1.99293	0.160077	0.40671	4.58252	24.3188	24.5348	24.5656	24.1285	24.0868	23.9838
	0.419056	0.56765	O14653;I3NI02;E7EQ34;A0A1W2PS81;A0A1W2PQM3;A0A1W2PRC2;I3L4Z6;A0A1W2PPG1;A0A1W2PR23;A0A1W2PPP5;A0A1W2PPW8;A0A1W2PQ77;A0A1W2PR02;A0A1W2PPG5;A0A1W2PRP7;A0A1W2PRV0;A0A1X7SBU8;I3L1K7;A0A1W2PQ06;A0A1W2PRL0;I3L0K1;A0A1W2PS12;A0A1W2PPJ0;A0A1W2PNV3;A0A1W2PQE0;A0A1W2PQP2;A0A1W2PQ38;A0A1W2PQS3;A0A1W2PRE6;A0A1W2PRD0;A0A1W2PQ12	O14653;I3NI02;E7EQ34;A0A1W2PS81;A0A1W2PQM3;A0A1W2PRC2;I3L4Z6;A0A1W2PPG1;A0A1W2PR23;A0A1W2PPP5;A0A1W2PPW8;A0A1W2PQ77;A0A1W2PR02;A0A1W2PPG5;A0A1W2PRP7;A0A1W2PRV0;A0A1X7SBU8;I3L1K7;A0A1W2PQ06;A0A1W2PRL0;I3L0K1;A0A1W2PS12;A0A1W2PPJ0;A0A1W2PNV3;A0A1W2PQE0;A0A1W2PQP2;A0A1W2PQ38	Golgi SNAP receptor complex member 2	GOSR2			4	4	4	25.5	25.5	25.5	24.775	0	14.019	329540000	52	0.419056	0.533696	0.56765	0.983562	23.563	25.004	25.1195	23.6452	23.7747	24.5637
	0.51843	0.265406	P17174	P17174	Aspartate aminotransferase, cytoplasmic	GOT1			19	19	19	62	62	62	46.247	0	323.31	3392800000	290	0.51843	0.462202	0.265406	1.18083	26.3949	26.3465	26.2293	25.7539	26.4839	25.9366
	1.36502	-0.394673	P00505	P00505	Aspartate aminotransferase, mitochondrial	GOT2			35	35	35	75.6	75.6	75.6	47.517	0	323.31	12499000000	738	1.36502	0.217195	-0.394673	-2.92216	27.4085	27.4846	27.2436	27.8102	27.9516	27.559
	0.492492	-0.225555	Q8IXQ4;A0A0A0MRI1;A0A087WW86	Q8IXQ4;A0A0A0MRI1	GPALPP motifs-containing protein 1	GPALPP1			4	4	4	15.9	15.9	15.9	38.141	0	13.661	202660000	37	0.492492	0.478437	-0.225555	-1.12974	24.5311	23.9823	24.1815	24.2225	24.5412	24.6079
	0.102893	-0.222833	Q5T3I0;A0A0A0MRK1;E9PAV9;F8W895;E9PPY4;F2Z3C6	Q5T3I0;A0A0A0MRK1;E9PAV9;F8W895	G patch domain-containing protein 4	GPATCH4			9	9	9	28.9	28.9	28.9	50.381	0	50.339	407520000	88	0.102893	0.853204	-0.222833	-0.286033	22.3826	20.9953	21.0073	22.365	20.4292	22.2595
	0.310545	-0.443727	Q9UKJ3;K7EKU0;Q7Z570	Q9UKJ3	G patch domain-containing protein 8	GPATCH8			9	9	8	9.1	9.1	8.4	164.2	0	16.726	93688000	32	0.310545	0.622963	-0.443727	-0.760783	20.5419	22.1984	21.968	21.4833	22.2082	22.3479
	1.61193	-1.71053	Q86WP2;D4PHA4	Q86WP2;D4PHA4	Vasculin	GPBP1			2	2	2	8.2	8.2	8.2	53.339	0	10.704	43930000	10	1.61193	0.195999	-1.71053	-3.52055	21.5391	20.7566	21.7004	23.7487	22.4077	22.9712
+	2.0808	2.21393	P35052;H7C410;H7C024;H7BZL4;H7BZE9;C9J4Y6	P35052;H7C410;H7C024	Glypican-1;Secreted glypican-1	GPC1			12	12	12	32.4	32.4	32.4	61.68	0	38.37	278650000	54	2.0808	0.152126	2.21393	4.85615	25.2229	24.7211	25.3708	23.359	22.0711	23.243
	0.988968	1.60775	O75487	O75487	Glypican-4;Secreted glypican-4	GPC4			23	23	22	47.7	47.7	44.6	62.411	0	200.68	2634600000	328	0.988968	0.278946	1.60775	2.10929	24.3915	26.174	26.0964	24.8274	23.1241	23.8871
	0.264795	0.784042	Q9Y625;A0A087WT82	Q9Y625	Glypican-6;Secreted glypican-6	GPC6			10	9	9	23.6	20.5	20.5	62.735	0	21.6	146950000	48	0.264795	0.664837	0.784042	0.663136	24.6192	22.6242	23.8491	23.6394	20.8813	24.2197
	0.620289	0.379882	Q9NPB8;H0Y565	Q9NPB8	Glycerophosphocholine phosphodiesterase GPCPD1	GPCPD1			4	4	4	8.5	8.5	8.5	76.034	0.00019372	8.793	64669000	25	0.620289	0.405691	0.379882	1.37992	22.877	22.7915	22.6571	21.991	22.9015	22.2934
	0.281929	0.931795	P43304;F5GYK7;E7EM56	P43304	Glycerol-3-phosphate dehydrogenase, mitochondrial	GPD2			29	29	29	48	48	48	80.852	0	228.51	2806600000	349	0.281929	0.648536	0.931795	0.700033	24.7126	24.1185	24.3821	24.5681	20.8448	25.0049
	0.893065	-1.89128	Q9NQX3;F5H039;G3V582;H0YJ30;G3V4R0;G3V355;H0YJR5;G3V4D2	Q9NQX3;F5H039	Gephyrin;Molybdopterin adenylyltransferase;Molybdopterin molybdenumtransferase	GPHN			21	21	21	37	37	37	79.748	0	146.12	604200000	107	0.893065	0.304623	-1.89128	-1.91559	24.4914	22.2867	21.7552	23.8428	25.6526	24.7118
	1.39789	-0.417483	P06744;A0A2U3TZU2;K7EQ48;A0A2R8Y6C7;A0A0J9YXP8;A0A0J9YYH3;A0A0J9YX90;K7EPY4;K7ERC6;K7EP41;K7ENA0;A0A0J9YXM3;K7ELR7;A0A2R8YF08;K7EIL4;K7ERK8;A0A0J9YXH9;A0A0J9YYI8	P06744;A0A2U3TZU2;K7EQ48;A0A2R8Y6C7;A0A0J9YXP8;A0A0J9YYH3;A0A0J9YX90	Glucose-6-phosphate isomerase	GPI			22	22	14	53.2	53.2	31.4	63.146	0	323.31	16432000000	751	1.39789	0.215445	-0.417483	-2.99841	27.5376	27.4826	27.633	27.9691	27.7394	28.1971
	0.262171	0.0727202	Q92917	Q92917	G patch domain and KOW motifs-containing protein	GPKOW			8	8	8	25.8	25.8	25.8	52.228	0	40.104	301390000	63	0.262171	0.667527	0.0727202	0.657448	23.7037	23.7391	23.695	23.4303	23.8014	23.6878
	0.723092	-0.511183	Q9HCN4	Q9HCN4	GPN-loop GTPase 1	GPN1			3	3	3	12	12	12	41.74	0	9.6079	82198000	40	0.723092	0.360416	-0.511183	-1.58028	21.2177	21.9803	22.2122	22.1678	22.2236	22.5524
	0.0341521	0.0385551	C9JFE4;Q13098	C9JFE4;Q13098	COP9 signalosome complex subunit 1	GPS1			14	14	1	43.1	43.1	5.1	53.371	0	59.826	715480000	120	0.0341521	0.94893	0.0385551	0.101049	25.2797	24.4829	24.3649	24.9949	24.1764	24.8405
	0.255253	0.251991	A0A0A0MSK4;Q86YR5;A0A0A0MRC4;A0A087WVF5	A0A0A0MSK4;Q86YR5;A0A0A0MRC4;A0A087WVF5	G-protein-signaling modulator 1	GPSM1			5	5	5	16.1	16.1	16.1	74.481	0	78.948	65148000	19	0.255253	0.673455	0.251991	0.642402	23.312	22.8279	22.2532	22.0594	22.8465	22.7312
	1.10015	-1.65779	P81274;Q5T1N9;A0A2R8YCX1	P81274;Q5T1N9;A0A2R8YCX1	G-protein-signaling modulator 2	GPSM2			2	2	2	3.8	3.8	3.8	76.661	0.00017854	6.5785	43016000	9	1.10015	0.256038	-1.65779	-2.33969	21.7889	20.0535	22.4123	22.9498	23.1276	23.1507
	2.91662	0.422174	Q8TD30;H3BU54;P24298	Q8TD30	Alanine aminotransferase 2	GPT2			23	23	23	58.5	58.5	58.5	57.903	0	323.31	2578500000	321	2.91662	0.0800822	0.422174	8.18829	24.3979	24.3291	24.2548	23.9621	23.8562	23.897
	0.295311	0.203187	P07203;A0A087WUQ6;A0A2R8Y6B6	P07203;A0A087WUQ6;A0A2R8Y6B6	Glutathione peroxidase 1;Glutathione peroxidase	GPX1			10	10	10	70	70	70	22.088	0	78.932	1321300000	134	0.295311	0.636024	0.203187	0.72857	24.9174	25.5701	25.3746	25.0298	25.4562	24.7665
	1.41214	-1.73979	P36969;K7ERP4;A0A087X2I2;A0A087WT12;K7EJ20;K7EKX7;K7ENB4;A0A0A0MTT1;R4GNE4;A0A087X247	P36969;K7ERP4;A0A087X2I2;A0A087WT12;K7EJ20;K7EKX7;K7ENB4;A0A0A0MTT1;R4GNE4	Phospholipid hydroperoxide glutathione peroxidase, mitochondrial;Glutathione peroxidase	GPX4			7	7	7	40.1	40.1	40.1	22.174	0	45.75	1132100000	71	1.41214	0.214343	-1.73979	-3.03177	25.9002	23.9485	25.2045	26.7193	26.685	26.8682
	1.14333	1.79306	Q8TED1;E7ETY7;J3KNB5	Q8TED1;E7ETY7	Probable glutathione peroxidase 8;Glutathione peroxidase	GPX8			10	10	10	61.7	61.7	61.7	23.881	0	85.805	2527900000	125	1.14333	0.248162	1.79306	2.43117	26.1154	27.3711	27.4481	25.9875	24.0164	25.5515
	1.93552	-0.549718	P62993;J3KT38;J3QRL5	P62993;J3KT38	Growth factor receptor-bound protein 2	GRB2			9	9	9	40.6	40.6	40.6	25.206	0	68.886	1209300000	153	1.93552	0.165567	-0.549718	-4.41002	25.0631	24.809	24.8406	25.2937	25.6245	25.4436
	3.78596	-0.447125	Q9UBQ7;U3KQ56	Q9UBQ7;U3KQ56	Glyoxylate reductase/hydroxypyruvate reductase	GRHPR	+	NPC_HD_NPC_Ctrl	13	13	13	52.1	52.1	52.1	35.668	0	315.46	2541100000	151	3.78596	0.0352411	-0.447125	-13.7157	27.1407	27.1273	27.0655	27.5438	27.6032	27.5278
	0.548811	-0.522047	Q4V328;A0A087WT45;A0A087WXA6;A0A087WW92	Q4V328;A0A087WT45	GRIP1-associated protein 1	GRIPAP1			10	10	10	20.6	20.6	20.6	96.004	0	92.625	148560000	56	0.548811	0.445309	-0.522047	-1.24041	21.347	22.0363	22.1952	22.3601	22.9648	21.8198
	1.11447	2.12659	P28799;K7EKL3;K7EQ05;K7EMR1;K7EQI0	P28799;K7EKL3;K7EQ05	Granulins;Acrogranin;Paragranulin;Granulin-1;Granulin-2;Granulin-3;Granulin-4;Granulin-5;Granulin-6;Granulin-7	GRN			8	8	8	29.5	29.5	29.5	63.544	0	172.78	338310000	49	1.11447	0.25337	2.12659	2.36989	24.3851	25.2103	25.4721	23.5837	21.2333	23.8707
	0.0821978	0.0609201	Q9HAV7	Q9HAV7	GrpE protein homolog 1, mitochondrial	GRPEL1			11	11	11	52.5	52.5	52.5	24.279	0	111.44	2054600000	209	0.0821978	0.882113	0.0609201	0.232495	24.8332	25.5556	25.4185	24.9372	25.2826	25.4047
	0.152577	-0.132765	Q8TAA5;D6RGI6	Q8TAA5	GrpE protein homolog 2, mitochondrial	GRPEL2			8	8	8	43.1	43.1	43.1	25.431	0	20.221	353020000	67	0.152577	0.787125	-0.132765	-0.408605	22.2826	21.7272	22.3071	22.0821	22.7534	21.8796
	0.167455	-0.0903861	Q12849;H0Y8R1;F5H5I6;H0YAK1;H0YAM1	Q12849;H0Y8R1;F5H5I6;H0YAK1	G-rich sequence factor 1	GRSF1			14	14	14	42.5	42.5	42.5	53.126	0	247.76	958430000	175	0.167455	0.766711	-0.0903861	-0.443921	24.4118	24.0285	24.5685	24.365	24.2469	24.6681
	0.693574	-0.776353	Q9BQ67;M0QX71	Q9BQ67;M0QX71	Glutamate-rich WD repeat-containing protein 1	GRWD1			4	4	4	12.6	12.6	12.6	49.419	0	82.897	175480000	36	0.693574	0.37379	-0.776353	-1.52268	23.5469	23.4778	22.1082	23.6867	23.5589	24.2163
+	2.14266	-1.15418	Q8TF76	Q8TF76	Serine/threonine-protein kinase haspin	GSG2			4	4	4	7.8	7.8	7.8	88.494	0.00017316	5.8611	39602000	15	2.14266	0.1462	-1.15418	-5.05613	21.4292	20.8538	20.817	22.2764	21.9626	22.3234
	0.107527	-0.0981833	P49840;A8MT37;M0QYV0	P49840;A8MT37;M0QYV0	Glycogen synthase kinase-3 alpha	GSK3A			7	5	5	20.9	14.7	14.7	50.98	0	22.544	135330000	31	0.107527	0.847348	-0.0981833	-0.297804	23.3889	23.2713	23.3738	24.0813	23.2512	22.9961
	0.255461	-0.274588	P49841;A0A3B3ITW1	P49841;A0A3B3ITW1	Glycogen synthase kinase-3 beta	GSK3B			11	11	9	35.7	35.7	28.6	46.744	0	45.68	475080000	88	0.255461	0.673455	-0.274588	-0.642857	24.8281	23.8927	23.5826	24.7308	24.0184	24.378
	1.06997	1.70631	P06396;A0A0A0MS51;A0A0A0MT01;CON__Q3SX14	P06396;A0A0A0MS51;A0A0A0MT01	Gelsolin	GSN			24	24	14	33	33	22.9	85.696	0	323.31	1893500000	278	1.06997	0.26383	1.70631	2.27645	25.3482	27.1415	27.4533	25.625	24.3894	24.8097
	0.960745	-0.226467	P15170;H3BR35;H3BSV8;H3BMT9	P15170;H3BR35	Eukaryotic peptide chain release factor GTP-binding subunit ERF3A	GSPT1			24	24	12	60.7	60.7	36.9	55.755	0	158.37	3420800000	386	0.960745	0.285654	-0.226467	-2.05185	25.6944	25.7614	25.9969	25.9836	25.9817	26.1668
	0.912187	-1.39624	Q8IYD1	Q8IYD1	Eukaryotic peptide chain release factor GTP-binding subunit ERF3B	GSPT2			19	7	7	36.5	17.5	17.5	68.882	0	20.085	415680000	40	0.912187	0.299069	-1.39624	-1.95389	22.1039	24.0885	24.2613	24.56	25.1739	24.9084
	0.31325	-0.114301	P00390;A0A2R8YF59;H0YC68	P00390	Glutathione reductase, mitochondrial	GSR			16	16	16	45.2	45.2	45.2	56.256	0	227.12	3871200000	278	0.31325	0.620809	-0.114301	-0.766475	26.6267	26.3242	26.4864	26.4401	26.8318	26.5083
	0.858131	0.633781	P48637;A0A2R8Y430;A0A2R8Y5T7;A0A2R8Y7I7;A0A2R8Y6Q7;A0A2R8YF34;A0A2R8Y2X9;A0A2R8Y6Y6;A0A2R8Y4V9;A0A2R8Y790;A0A2R8Y446;A0A0S2Z4J7;A0A2R8Y2F2	P48637;A0A2R8Y430;A0A2R8Y5T7	Glutathione synthetase	GSS			14	14	14	37.3	37.3	37.3	52.384	0	51.293	388250000	93	0.858131	0.315882	0.633781	1.84598	24.2619	24.3787	24.9104	23.585	24.4415	23.6232
	0.947213	-1.12473	O15217;Q5JW88	O15217	Glutathione S-transferase A4	GSTA4			6	6	6	25.7	25.7	25.7	25.704	0	15.696	275570000	30	0.947213	0.287736	-1.12473	-2.02445	23.0759	22.2368	23.3856	23.3905	24.8621	23.82
	0.567261	0.540536	Q9Y2Q3;E9PFN5;C9JNT3	Q9Y2Q3;E9PFN5;C9JNT3	Glutathione S-transferase kappa 1	GSTK1			6	6	6	35.4	35.4	35.4	25.497	0	131.19	661990000	97	0.567261	0.433532	0.540536	1.27649	24.2738	25.2133	25.549	24.3758	24.2125	24.8261
	1.46678	-0.453644	P28161;E9PHN7;E9PHN6;F6XZQ7;E9PLF1;E9PGV1;H3BQT3	P28161;E9PHN7;E9PHN6;F6XZQ7;E9PLF1	Glutathione S-transferase Mu 2	GSTM2			13	13	7	72.5	72.5	40.8	25.744	0	58.332	2083200000	158	1.46678	0.211302	-0.453644	-3.16146	26.7054	26.4098	26.6406	27.1621	27.1394	26.8153
	0.977278	-0.433982	P21266;A0A0A0MTN3	P21266;A0A0A0MTN3	Glutathione S-transferase Mu 3	GSTM3			10	9	9	50.2	46.2	46.2	26.559	0	65.629	889150000	68	0.977278	0.28204	-0.433982	-2.08545	25.1117	25.7116	25.1539	25.8154	25.8564	25.6074
	0.256251	0.681724	P78417;Q5TA02;Q5TA01	P78417;Q5TA02;Q5TA01	Glutathione S-transferase omega-1	GSTO1			12	12	12	35.3	35.3	35.3	27.566	0	54.023	1587400000	199	0.256251	0.673444	0.681724	0.644577	26.2899	26.7121	26.7016	26.9357	23.7893	26.9335
	0.314512	-0.114251	P09211;A8MX94;A0A087X2E9;A0A2R8Y5E5;A0A087X243	P09211;A8MX94	Glutathione S-transferase P	GSTP1			20	20	20	69	69	69	23.356	0	323.31	28064000000	1227	0.314512	0.620052	-0.114251	-0.769126	29.6584	29.2355	29.2321	29.5784	29.4315	29.4588
	0.231239	-0.207312	G3V5T0;A0A0C4DFM0;G3V4T6;A0A0A0MR33;G3V267;H0YJN8;G3V3B9	G3V5T0;A0A0C4DFM0;G3V4T6;A0A0A0MR33;G3V267		GSTZ1			4	4	1	27.7	27.7	6.4	22.61	0	111.5	762840000	55	0.231239	0.697199	-0.207312	-0.589577	24.8893	24.977	24.3786	24.643	25.5514	24.6723
	1.45995	-1.43558	Q00403;B1APE2;B1APE1	Q00403;B1APE2;B1APE1	Transcription initiation factor IIB	GTF2B			7	7	7	30.1	30.1	30.1	34.833	0	42.205	180150000	39	1.45995	0.21132	-1.43558	-3.14509	22.3684	21.9276	20.8698	23.0361	23.0737	23.3627
	0.15118	-0.109451	P29083;E9PER7;C9J329;C9IYL4	P29083;E9PER7	General transcription factor IIE subunit 1	GTF2E1			8	8	8	29.2	29.2	29.2	49.452	0	13.204	228710000	58	0.15118	0.788838	-0.109451	-0.405261	24.5243	24.3984	24.1074	24.2874	24.9261	24.1449
	1.40785	-0.382774	P29084;E5RH41;E5RIW4	P29084;E5RH41	Transcription initiation factor IIE subunit beta	GTF2E2			6	6	6	24.7	24.7	24.7	33.043	0	31.904	310960000	59	1.40785	0.214563	-0.382774	-3.02171	23.253	23.015	23.227	23.3541	23.5901	23.699
	0.520245	-0.318309	P35269;M0QXD6;M0R0R9;M0R0Z3	P35269;M0QXD6;M0R0R9	General transcription factor IIF subunit 1	GTF2F1			12	12	12	26.5	26.5	26.5	58.24	0	297.92	1987700000	140	0.520245	0.461438	-0.318309	-1.18439	28.099	27.6811	27.6492	27.6939	28.4561	28.2343
	1.7741	-0.573669	P13984	P13984	General transcription factor IIF subunit 2	GTF2F2			7	7	7	27.7	27.7	27.7	28.38	0	19.353	766650000	81	1.7741	0.179618	-0.573669	-3.94965	24.6641	24.8467	24.9218	25.2425	25.6304	25.2807
	0.735799	0.158545	P32780;E9PM51;F5H0Y9;E9PI26	P32780;E9PM51	General transcription factor IIH subunit 1	GTF2H1			6	6	6	15	15	15	62.031	0	28.17	131560000	52	0.735799	0.354601	0.158545	1.60512	22.9462	22.7001	22.7752	22.7666	22.5356	22.6435
	1.69636	-1.09723	P78347;A0A494C1K3;A0A494C0Q7;C9J6M0;Q6EKJ0;Q86UP8;A0A087WW90;A0A0D9SF80;A0A494C0I1;A0A494C1N8	P78347;A0A494C1K3	General transcription factor II-I	GTF2I			53	53	53	61.6	61.6	61.6	112.42	0	323.31	15272000000	1247	1.69636	0.185888	-1.09723	-3.74003	27.1463	26.2708	26.2854	27.6464	27.7556	27.5922
	0.718636	-1.02978	Q12789;H3BRD0;H3BU37;H3BU55	Q12789	General transcription factor 3C polypeptide 1	GTF3C1			27	27	27	15.9	15.9	15.9	238.87	0	75.17	533170000	122	0.718636	0.362064	-1.02978	-1.57158	23.9781	22.9298	21.717	23.992	23.904	23.8183
	0.697071	-0.660297	Q8WUA4;A0A087WZD8;H0Y4Q6;H7C318;H7C3X9	Q8WUA4;A0A087WZD8	General transcription factor 3C polypeptide 2	GTF3C2			11	11	11	18.6	18.6	18.6	100.68	0	57.737	756760000	96	0.697071	0.372421	-0.660297	-1.5295	24.6827	23.3291	23.4618	24.4464	24.4681	24.5399
	1.32534	-2.31159	Q9Y5Q9;A0A494C1S7;H7C0C0;F8WC64;H0YFI7	Q9Y5Q9;A0A494C1S7	General transcription factor 3C polypeptide 3	GTF3C3			9	9	9	11.6	11.6	11.6	101.27	0	291.69	348050000	57	1.32534	0.220767	-2.31159	-2.8314	20.4839	20.6304	22.9256	23.5006	24.0623	23.4118
	0.579296	-0.50364	Q9UKN8;F2Z356	Q9UKN8	General transcription factor 3C polypeptide 4	GTF3C4			23	23	23	38.8	38.8	38.8	91.981	0	78.698	697190000	166	0.579296	0.426289	-0.50364	-1.29999	24.0595	22.9685	22.8905	23.9482	23.8339	23.6472
	0.696148	-0.608835	Q9Y5Q8;Q5T7U1;H7BY84;Q5T7U0;Q5T7U4;H0Y5D2	Q9Y5Q8;Q5T7U1;H7BY84	General transcription factor 3C polypeptide 5	GTF3C5			14	14	14	32.8	32.8	32.8	59.57	0	34.327	360340000	66	0.696148	0.372421	-0.608835	-1.5277	23.4639	22.1224	22.8672	23.2704	23.5851	23.4244
	1.28253	-0.769616	O00178;B0QY59;F5H716;F5H257;F8WAZ4	O00178	GTP-binding protein 1	GTPBP1			15	15	15	36	36	36	72.453	0	66.566	598790000	140	1.28253	0.225584	-0.769616	-2.73496	23.9123	22.9906	23.2393	24.1204	24.0679	24.2628
	0.817296	-2.01493	A4D1E9;C9J8R7;C9JNI1;C9JEQ8;F8WBY0;F8WCN4;F8WBB5	A4D1E9;C9J8R7;C9JNI1	GTP-binding protein 10	GTPBP10			13	13	13	41.3	41.3	41.3	42.932	0	42.478	444990000	64	0.817296	0.327122	-2.01493	-1.76514	23.8393	20.2615	20.8325	23.1515	24.0584	23.7682
	0.255436	-0.112244	Q9BZE4;Q5T3R7	Q9BZE4	Nucleolar GTP-binding protein 1	GTPBP4			21	21	21	37.9	37.9	37.9	73.964	0	189.93	3983300000	321	0.255436	0.673455	-0.112244	-0.642802	26.0015	25.5377	25.8624	25.9908	25.6998	26.0477
	0.0218471	-0.039952	Q16774;B1ANH5;B1ANH6;B1ANH0;B1ANG9;B1ANH2;B1ANH3	Q16774;B1ANH5;B1ANH6;B1ANH0;B1ANG9;B1ANH2;B1ANH3	Guanylate kinase	GUK1			3	3	3	19.8	19.8	19.8	21.725	0	9.7316	50030000	13	0.0218471	0.964467	-0.039952	-0.0654725	21.2745	21.7232	21.7588	21.0208	22.8053	21.0503
	0.366052	0.580252	Q9UBP9;H0Y6R1;B8ZZL1	Q9UBP9	PTB domain-containing engulfment adapter protein 1	GULP1			13	13	11	42.8	42.8	31.2	34.49	0	48.08	407030000	85	0.366052	0.575932	0.580252	0.876021	21.3891	22.0304	20.7987	20.7982	19.872	21.8072
	1.25362	-0.475559	P46976;G5E9W8;C9JQ42;C9J8R8;C9J7C7	P46976;G5E9W8;C9JQ42	Glycogenin-1	GYG1			6	6	6	23.4	23.4	23.4	39.383	0	68.304	370890000	64	1.25362	0.232776	-0.475559	-2.67066	23.6066	23.9246	23.646	24.121	24.4869	23.996
	0.124765	0.166786	P13807;M0QYU1	P13807	Glycogen [starch] synthase, muscle	GYS1			6	6	6	11.9	11.9	11.9	83.785	0	28.171	144150000	44	0.124765	0.826484	0.166786	0.340946	24.3322	23.1365	23.1478	23.7889	22.8238	23.5035
	0.170185	0.152921	P07305	P07305	Histone H1.0;Histone H1.0, N-terminally processed	H1F0			2	2	2	12.9	12.9	12.9	20.863	0	24.549	1263100000	94	0.170185	0.763802	0.152921	0.450341	26.2558	27.1571	26.7988	26.8417	26.1551	26.7562
	0.832892	-1.3961	Q92522	Q92522	Histone H1x	H1FX			6	6	6	29.6	29.6	29.6	22.487	0	107.02	3904000000	197	0.832892	0.322045	-1.3961	-1.79595	27.5752	25.8139	25.5745	27.7693	28.4769	26.9058
	0.949499	0.402426	Q71UI9;P0C0S5;C9J0D1;A0A494C189;C9J386	Q71UI9;P0C0S5;C9J0D1;A0A494C189	Histone H2A.V;Histone H2A.Z;Histone H2A	H2AFV;H2AFZ			8	6	5	58.6	58.6	56.2	13.509	0	94.531	12799000000	286	0.949499	0.287349	0.402426	2.02907	28.7986	28.7913	29.0957	28.815	28.2318	28.4315
	1.5828	-0.707904	O75367;B4DJC3;D6RCF2	O75367;B4DJC3	Core histone macro-H2A.1;Histone H2A	H2AFY			23	23	21	62.6	62.6	58.1	39.617	0	323.31	16445000000	701	1.5828	0.199343	-0.707904	-3.44669	29.0249	28.7179	28.4776	29.6618	29.4717	29.2106
	0.907774	-1.6684	Q9P0M6;Q5SQT3	Q9P0M6;Q5SQT3	Core histone macro-H2A.2;Histone H2A	H2AFY2			18	16	16	53	48.4	48.4	40.058	0	323.31	3427900000	304	0.907774	0.300742	-1.6684	-1.94504	27.7744	25.0829	25.401	27.9887	27.6935	27.5814
	0.0209592	-0.0193481	Q9P035;H3BS72;H3BPZ1;H3BMZ1;H3BRL8	Q9P035;H3BS72;H3BPZ1	Very-long-chain (3R)-3-hydroxyacyl-CoA dehydratase 3	HACD3			7	7	7	29	29	29	43.159	0	75.115	1146200000	126	0.0209592	0.965699	-0.0193481	-0.0628709	25.2831	24.8577	24.8953	25.5835	24.7645	24.7462
	0.25514	0.265387	Q9UJ83;C9J306;B3KPX4;C9JJM7;Q7Z773;F8WCH9	Q9UJ83;C9J306	2-hydroxyacyl-CoA lyase 1	HACL1			15	15	15	38.1	38.1	38.1	63.728	0	118.65	1232800000	136	0.25514	0.673455	0.265387	0.642156	22.6581	22.604	22.3768	21.6077	23.0051	22.2299
[truncated: 2,748 more rows]
