# Supplementary material for: Mutant huntingtin impairs neurodevelopment in human brain organoids through CHCHD2-mediated neurometabolic failure
Source: Nat Commun. 2024 Aug 22;15:7027. doi: 10.1038/s41467-024-51216-w (PMC11341898; doi:10.1038/s41467-024-51216-w)
Supplement: Supplementary file 10 — Supplementary Data 7 [file 41467_2024_51216_MOESM10_ESM.xlsx]

## Sheet: samples
sample	cell_line
control	BIH5
control	BIH5
control	XM001
control	XM001
control	Con2
control	Con2
patient	CH1
patient	CH1
patient	CH3
patient	CH3
patient	CH4
patient	CH4

## Sheet: DEG NGN2 Ctrl vs NGN2 HD
id	C1	C2	C3	HD1	HD2	HD3	baseMean	log2FoldChange	lfcSE	stat	pvalue	padj	symbol	description
ENSG00000078269.14	513.31	451.89	679.95	82.55	92.56	91.55	318.64	-2.63	0.28	-9.52	1.7257e-21	2.60805e-17	SYNJ2	synaptojanin 2
ENSG00000141526.16	413.57	223.33	247.89	25.33	29.35	31.36	161.81	-3.36	0.38	-8.76	1.89753e-18	1.43387e-14	SLC16A3	solute carrier family 16 member 3
ENSG00000171291.8	100.96	373.52	240.89	10.32	7.9	5.93	123.25	-4.89	0.6	-8.17	2.98287e-16	1.50267e-12	ZNF439	zinc finger protein 439
ENSG00000123130.16	149.62	148.89	129.55	22.51	15.8	14.41	80.13	-3.02	0.38	-7.94	1.98397e-15	7.49594e-12	ACOT9	acyl-CoA thioesterase 9
ENSG00000112852.6	1069.2	1219.83	550.4	21.58	11.29	75.45	491.29	-4.7	0.63	-7.52	5.66492e-14	1.71228e-10	PCDHB2	protocadherin beta 2
ENSG00000131398.13	37.71	36.57	45.52	211.07	221.25	169.54	120.27	2.32	0.32	7.34	2.1839e-13	5.50089e-10	KCNC3	potassium voltage-gated channel subfamily C member 3
ENSG00000273703.1	97.31	74.44	195.37	2.81	2.26	0	62.03	-6.24	0.86	-7.23	4.78696e-13	1.03351e-09	HIST1H2BM	histone cluster 1 H2B family member m
ENSG00000004399.12	617.92	467.56	580.52	106	116.27	50.86	323.19	-2.61	0.37	-7.11	1.18692e-12	1.7938e-09	PLXND1	plexin D1
ENSG00000118785.13	128.94	168.48	616.93	13.13	12.42	12.72	158.77	-4.58	0.64	-7.11	1.18076e-12	1.7938e-09	SPP1	secreted phosphoprotein 1
ENSG00000142173.14	124.07	201.13	179.97	30.02	27.09	24.58	97.81	-2.63	0.37	-7.11	1.15694e-12	1.7938e-09	COL6A2	collagen type VI alpha 2 chain
ENSG00000119866.20	54.74	127.99	79.83	644.46	565.53	423.85	316.07	2.64	0.38	7	2.55354e-12	3.50833e-09	BCL11A	B-cell CLL/lymphoma 11A
ENSG00000140015.19	1.22	6.53	22.41	222.32	261.88	239.9	125.71	4.5	0.67	6.7	2.13653e-11	2.69079e-08	KCNH5	potassium voltage-gated channel subfamily H member 5
ENSG00000081320.10	901.34	740.52	799.7	241.09	330.74	242.44	542.64	-1.59	0.24	-6.53	6.45164e-11	7.50028e-08	STK17B	serine/threonine kinase 17b
ENSG00000105939.12	546.16	782.31	964.96	214.82	125.3	128.85	460.4	-2.29	0.35	-6.51	7.32715e-11	7.90966e-08	ZC3HAV1	zinc finger CCCH-type containing, antiviral 1
ENSG00000125462.16	8.51	2.61	2.8	311.44	49.67	130.55	84.26	5.18	0.81	6.39	1.71211e-10	1.72501e-07	C1orf61	chromosome 1 open reading frame 61
ENSG00000124942.13	1404.92	1363.49	726.17	255.16	319.45	216.16	714.23	-2.14	0.34	-6.29	3.22082e-10	3.01474e-07	AHNAK	AHNAK nucleoprotein
ENSG00000148834.12	259.09	99.26	301.81	27.2	11.29	22.89	120.26	-3.42	0.55	-6.27	3.59064e-10	3.01474e-07	GSTO1	glutathione S-transferase omega 1
ENSG00000275126.1	54.74	475.39	76.33	0.94	1.13	0	101.42	-8.28	1.32	-6.28	3.40526e-10	3.01474e-07	HIST1H4L	histone cluster 1 H4 family member l
ENSG00000130518.16	54.74	105.79	91.03	453.09	401.85	279.74	231.04	2.17	0.36	6.01	1.82762e-09	1.45373e-06	KIAA1683	KIAA1683
ENSG00000120093.11	908.64	959.93	1468.44	2969.02	3927.11	4406.35	2439.92	1.76	0.29	6	2.01467e-09	1.52239e-06	HOXB3	homeobox B3
ENSG00000104899.7	15.81	24.81	22.41	310.5	203.19	87.31	110.67	3.25	0.54	5.99	2.14942e-09	1.54686e-06	AMH	anti-Mullerian hormone
ENSG00000243244.5	1861.07	1592.05	1654.71	827.39	795.81	695.96	1237.83	-1.14	0.19	-5.95	2.63194e-09	1.80802e-06	STON1	stonin 1
ENSG00000197928.10	1277.2	1159.75	950.25	389.3	487.64	456.06	786.7	-1.34	0.23	-5.88	4.1372e-09	2.7185e-06	ZNF677	zinc finger protein 677
ENSG00000185070.10	24.33	37.87	42.72	144.46	229.15	153.43	105.33	2.31	0.39	5.87	4.33325e-09	2.72868e-06	FLRT2	fibronectin leucine rich transmembrane protein 2
ENSG00000140600.16	7.3	11.75	10.5	53.47	102.72	128.85	52.43	3.27	0.56	5.86	4.53926e-09	2.74408e-06	SH3GL3	SH3 domain containing GRB2 like 3, endophilin A3
ENSG00000152256.13	2764.84	2221.55	2069.97	899.62	1068.98	995.2	1670.03	-1.25	0.21	-5.83	5.50972e-09	3.20263e-06	PDK1	pyruvate dehydrogenase kinase 1
ENSG00000006016.10	42.57	57.47	52.52	0.94	1.13	0.85	25.91	-5.73	0.98	-5.82	5.78307e-09	3.23702e-06	CRLF1	cytokine receptor like factor 1
ENSG00000100095.18	83.93	71.83	130.25	353.66	576.82	1341.91	426.4	2.99	0.52	5.79	7.22383e-09	3.89906e-06	SEZ6L	seizure related 6 homolog like
ENSG00000028116.16	296.8	58.77	98.04	12.2	4.52	2.54	78.81	-4.56	0.79	-5.77	7.9293e-09	3.99452e-06	VRK2	vaccinia related kinase 2
ENSG00000147202.17	364.92	502.82	380.24	137.9	150.13	100.03	272.67	-1.69	0.29	-5.77	7.80018e-09	3.99452e-06	DIAPH2	diaphanous related formin 2
ENSG00000164796.17	74.2	146.28	144.25	503.75	607.3	400.96	312.79	2.05	0.36	5.76	8.41176e-09	4.10087e-06	CSMD3	CUB and Sushi multiple domains 3
ENSG00000134574.11	111.91	47.02	132.35	4.69	2.26	11.02	51.54	-3.99	0.7	-5.72	1.0508e-08	4.96271e-06	DDB2	damage specific DNA binding protein 2
ENSG00000053438.8	4539.55	249.45	77.73	3.75	3.39	0.85	812.45	-9.26	1.63	-5.7	1.2149e-08	5.56389e-06	NNAT	neuronatin
ENSG00000153113.23	1702.94	1539.81	1496.45	607.87	623.1	802.77	1128.82	-1.22	0.21	-5.68	1.35097e-08	6.00504e-06	CAST	calpastatin
ENSG00000179299.16	68.12	64	89.63	13.13	5.64	10.17	41.78	-2.93	0.52	-5.67	1.42286e-08	6.14392e-06	NSUN7	NOP2/Sun RNA methyltransferase family member 7
ENSG00000138119.16	200.7	41.79	172.96	7.5	5.64	14.41	73.84	-3.9	0.7	-5.61	2.01924e-08	8.4769e-06	MYOF	myoferlin
ENSG00000131378.13	476.82	297.77	276.6	112.57	86.92	87.31	223	-1.87	0.33	-5.6	2.18851e-08	8.93917e-06	RFTN1	raftlin, lipid raft linker 1
ENSG00000080224.17	13.38	1.31	9.1	75.98	89.18	211.93	66.81	3.97	0.71	5.58	2.44618e-08	9.7287e-06	EPHA6	EPH receptor A6
ENSG00000231925.11	749.29	280.8	408.25	106.94	45.15	77.14	277.93	-2.65	0.48	-5.57	2.60403e-08	1.0091e-05	TAPBP	TAP binding protein
ENSG00000189056.13	126.5	527.64	639.34	3231.68	2971.02	3041.55	1756.29	2.84	0.51	5.55	2.93346e-08	1.10834e-05	RELN	reelin
ENSG00000169083.16	145.97	197.21	224.78	48.78	30.48	55.95	117.19	-2.07	0.38	-5.49	3.95431e-08	1.4576e-05	AR	androgen receptor
ENSG00000128335.13	226.25	208.96	257	85.37	89.18	86.47	158.87	-1.41	0.26	-5.48	4.18075e-08	1.50437e-05	APOL2	apolipoprotein L2
ENSG00000258815.1	12.16	316.06	109.94	0	0	1.7	73.31	-7.89	1.44	-5.47	4.53214e-08	1.59289e-05	AC131532.1
ENSG00000118515.11	97.31	165.87	159.66	458.72	504.58	383.16	294.88	1.67	0.31	5.44	5.29478e-08	1.81864e-05	SGK1	serum/glucocorticoid regulated kinase 1
ENSG00000114978.17	3885.13	3830.58	4023.69	2214.8	2270.03	2221.83	3074.34	-0.81	0.15	-5.36	8.47999e-08	2.84796e-05	MOB1A	MOB kinase activator 1A
ENSG00000253846.2	552.24	1081.39	454.47	198.87	128.68	115.29	421.82	-2.24	0.42	-5.34	9.23633e-08	3.03453e-05	PCDHGA10	protocadherin gamma subfamily A, 10
ENSG00000117151.12	606.98	141.05	226.18	44.09	23.7	45.78	181.3	-3.1	0.58	-5.32	1.05056e-07	3.3781e-05	CTBS	chitobiase
ENSG00000213088.9	14.6	18.28	9.8	80.67	65.47	124.61	52.24	2.7	0.51	5.31	1.12205e-07	3.53283e-05	ACKR1	atypical chemokine receptor 1 (Duffy blood group)
ENSG00000182674.5	54.74	82.28	165.96	396.81	603.91	562.87	311.1	2.36	0.44	5.3	1.16177e-07	3.58324e-05	KCNB2	potassium voltage-gated channel subfamily B member 2
ENSG00000155657.26	74.2	172.4	57.42	762.66	369.12	665.45	350.21	2.57	0.49	5.29	1.22839e-07	3.71292e-05	TTN	titin
ENSG00000105825.11	178.81	14.37	472.68	10.32	3.39	5.93	114.25	-5.08	0.97	-5.24	1.58168e-07	4.68704e-05	TFPI2	tissue factor pathway inhibitor 2
ENSG00000110092.3	7247.22	2194.13	7143.35	822.69	1208.95	1196.11	3302.07	-2.36	0.45	-5.2	1.95488e-07	5.68157e-05	CCND1	cyclin D1
ENSG00000122592.7	10.95	31.34	413.15	0	1.13	0.85	76.24	-7.88	1.52	-5.2	2.02761e-07	5.78175e-05	HOXA7	homeobox A7
ENSG00000162976.12	147.18	160.64	128.15	50.66	45.15	49.17	96.82	-1.58	0.31	-5.19	2.14906e-07	6.01457e-05	PQLC3	PQ loop repeat containing 3
ENSG00000046604.12	720.1	202.43	1650.51	103.19	85.79	89.86	475.31	-3.21	0.62	-5.16	2.42902e-07	6.6745e-05	DSG2	desmoglein 2
ENSG00000137766.16	1.22	0	0	17.82	62.08	97.49	29.77	7.31	1.42	5.16	2.52885e-07	6.82472e-05	UNC13C	unc-13 homolog C
ENSG00000170542.5	220.17	245.53	169.46	81.61	66.6	66.97	141.72	-1.56	0.3	-5.12	3.05658e-07	8.10423e-05	SERPINB9	serpin family B member 9
ENSG00000102230.13	263.96	246.84	238.09	511.25	478.61	530.66	378.24	1.02	0.2	5.11	3.17283e-07	8.12729e-05	PCYT1B	phosphate cytidylyltransferase 1, choline, beta
ENSG00000144290.16	15.81	23.51	21.71	129.45	218.99	67.82	79.55	2.76	0.54	5.11	3.14178e-07	8.12729e-05	SLC4A10	solute carrier family 4 member 10
ENSG00000162981.13	121.64	92.73	150.56	279.55	596.01	586.61	304.51	2	0.39	5.11	3.23629e-07	8.15169e-05	FAM84A	family with sequence similarity 84 member A
ENSG00000122359.17	425.73	254.68	350.83	120.07	121.91	123.76	232.83	-1.5	0.29	-5.11	3.29105e-07	8.15372e-05	ANXA11	annexin A11
ENSG00000165566.12	481.69	506.74	393.55	997.18	1091.56	1605.55	846.04	1.42	0.28	5.09	3.51017e-07	8.34551e-05	AMER2	APC membrane recruitment protein 2
ENSG00000250742.2	24.33	22.2	185.57	0.94	0	0	38.84	-7.81	1.53	-5.1	3.43623e-07	8.34551e-05	LINC02381	long intergenic non-protein coding RNA 2381
ENSG00000283078.1	41.36	58.77	60.22	177.3	153.52	158.52	108.28	1.6	0.31	5.09	3.53413e-07	8.34551e-05	AL137077.2
ENSG00000101438.3	60.82	64	51.82	151.97	156.9	176.32	110.3	1.47	0.29	5.01	5.31893e-07	0.000121795	SLC32A1	solute carrier family 32 member 1
ENSG00000136732.14	1216.38	878.96	873.22	383.67	450.39	294.15	682.8	-1.4	0.28	-5.02	5.27296e-07	0.000121795	GYPC	glycophorin C (Gerbich blood group)
ENSG00000138650.8	188.54	134.52	186.97	525.32	360.09	561.18	326.1	1.5	0.3	5.01	5.43437e-07	0.000122581	PCDH10	protocadherin 10
ENSG00000163932.13	253.01	306.92	214.28	72.23	92.56	41.54	163.42	-1.91	0.38	-5	5.76151e-07	0.00012805	PRKCD	protein kinase C delta
ENSG00000071967.11	278.55	107.09	320.02	53.47	45.15	32.21	139.42	-2.44	0.49	-4.99	5.95541e-07	0.000130441	CYBRD1	cytochrome b reductase 1
ENSG00000106624.10	250.58	369.61	439.76	105.06	135.46	85.62	231.01	-1.71	0.34	-4.99	6.09667e-07	0.000130764	AEBP1	AE binding protein 1
ENSG00000275379.1	46.22	592.94	301.11	21.58	12.42	0.85	162.52	-4.76	0.95	-4.99	6.1432e-07	0.000130764	HIST1H3I	histone cluster 1 H3 family member i
ENSG00000246705.4	124.07	9.14	60.92	0	0	0.85	32.5	-7.55	1.52	-4.97	6.8687e-07	0.000144176	H2AFJ	H2A histone family member J
ENSG00000133789.14	1771.06	861.98	940.45	361.16	353.32	401.81	781.63	-1.68	0.34	-4.93	8.0335e-07	0.000166315	SWAP70	SWAP switching B-cell complex subunit 70
ENSG00000112414.14	52.3	53.55	47.62	5.63	1.13	8.48	28.12	-3.29	0.67	-4.9	9.74881e-07	0.00019838	ADGRG6	adhesion G protein-coupled receptor G6
ENSG00000139874.5	0	0	0	19.7	19.19	41.54	13.4	7.14	1.46	4.89	9.84485e-07	0.00019838	SSTR1	somatostatin receptor 1
ENSG00000018408.14	1189.62	775.78	1015.38	468.1	321.71	373.84	690.74	-1.36	0.28	-4.89	1.02407e-06	0.000203642	WWTR1	WW domain containing transcription regulator 1
ENSG00000177425.10	2350.05	1866.31	2246.43	1059.09	1187.5	1113.88	1637.21	-0.94	0.19	-4.86	1.18356e-06	0.000232301	PAWR	pro-apoptotic WT1 regulator
ENSG00000169071.14	165.43	31.34	120.44	8.44	5.64	14.41	57.62	-3.46	0.71	-4.85	1.23229e-06	0.000238764	ROR2	receptor tyrosine kinase like orphan receptor 2
ENSG00000163618.17	648.33	939.03	565.11	1653.83	1730.46	1814.93	1225.28	1.27	0.26	4.84	1.30345e-06	0.000249355	CADPS	calcium dependent secretion activator
ENSG00000183662.10	2.43	3.92	2.1	28.14	47.41	33.91	19.65	3.74	0.78	4.82	1.4159e-06	0.000267482	FAM19A1	family with sequence similarity 19 member A1, C-C motif chemokine like
ENSG00000100427.15	4.87	23.51	15.41	228.89	47.41	196.67	86.12	3.44	0.72	4.8	1.62104e-06	0.000302454	MLC1	megalencephalic leukoencephalopathy with subcortical cysts 1
ENSG00000185869.14	122.85	223.33	204.48	19.7	14.67	0	97.51	-4.01	0.84	-4.79	1.67143e-06	0.000308052	ZNF829	zinc finger protein 829
ENSG00000011638.10	1238.28	250.76	464.97	65.67	107.24	122.92	374.97	-2.72	0.57	-4.78	1.78427e-06	0.000323222	TMEM159	transmembrane protein 159
ENSG00000156675.15	824.71	551.14	475.48	241.09	224.63	238.2	425.88	-1.39	0.29	-4.78	1.79651e-06	0.000323222	RAB11FIP1	RAB11 family interacting protein 1
ENSG00000114450.9	2388.98	1935.53	3577.63	861.16	921.11	1138.46	1803.81	-1.44	0.3	-4.76	1.96435e-06	0.000349261	GNB4	G protein subunit beta 4
ENSG00000070729.13	42.57	40.49	53.92	122.89	139.97	135.63	89.25	1.53	0.32	4.75	1.9974e-06	0.000351009	CNGB1	cyclic nucleotide gated channel beta 1
ENSG00000276368.1	10.95	74.44	171.56	3.75	0	0	43.45	-6.08	1.28	-4.74	2.09401e-06	0.000363756	HIST1H2AJ	histone cluster 1 H2A family member j
ENSG00000115461.4	166.64	536.78	1421.53	31.89	104.98	76.29	389.69	-3.32	0.7	-4.72	2.3042e-06	0.000395719	IGFBP5	insulin like growth factor binding protein 5
ENSG00000276903.1	4.87	141.05	50.42	0	1.13	0	32.91	-7.56	1.61	-4.71	2.45679e-06	0.000417185	HIST1H2AL	histone cluster 1 H2A family member l
ENSG00000167601.11	695.77	390.5	817.2	133.21	186.25	235.66	409.77	-1.78	0.38	-4.71	2.50125e-06	0.000420015	AXL	AXL receptor tyrosine kinase
ENSG00000119698.11	293.15	223.33	301.81	83.49	127.56	82.23	185.26	-1.49	0.32	-4.69	2.76286e-06	0.000450849	PPP4R4	protein phosphatase 4 regulatory subunit 4
ENSG00000133636.10	8.51	120.15	91.03	3.75	3.39	1.7	38.09	-4.65	0.99	-4.69	2.77436e-06	0.000450849	NTS	neurotensin
ENSG00000166415.14	197.05	37.87	563.01	30.02	9.03	13.56	141.76	-3.92	0.84	-4.69	2.74103e-06	0.000450849	WDR72	WD repeat domain 72
ENSG00000100097.11	119.21	53.55	72.13	11.26	12.42	19.5	48.01	-2.49	0.53	-4.68	2.89072e-06	0.000455078	LGALS1	galectin 1
ENSG00000139679.15	43.79	13.06	186.97	2.81	2.26	4.24	42.19	-4.7	1.01	-4.68	2.88899e-06	0.000455078	LPAR6	lysophosphatidic acid receptor 6
ENSG00000177169.9	329.64	487.15	329.12	984.98	803.71	874.83	634.91	1.22	0.26	4.68	2.86182e-06	0.000455078	ULK1	unc-51 like autophagy activating kinase 1
ENSG00000133818.13	836.87	984.74	891.43	467.16	498.93	511.16	698.38	-0.88	0.19	-4.65	3.39224e-06	0.000528525	RRAS2	related RAS viral (r-ras) oncogene homolog 2
ENSG00000185201.16	160.56	139.74	202.37	45.03	45.15	14.41	101.21	-2.28	0.49	-4.64	3.44198e-06	0.000530803	IFITM2	interferon induced transmembrane protein 2
ENSG00000084754.10	4188.01	3797.93	4034.19	2162.27	2344.53	2485.46	3168.73	-0.78	0.17	-4.64	3.48149e-06	0.000531472	HADHA	hydroxyacyl-CoA dehydrogenase/3-ketoacyl-CoA thiolase/enoyl-CoA hydratase (trifunctional protein), alpha subunit
ENSG00000164251.4	711.58	206.35	1073.5	108.82	81.27	144.96	387.75	-2.57	0.56	-4.63	3.62981e-06	0.000548573	F2RL1	F2R like trypsin receptor 1
ENSG00000183117.18	19.46	58.77	23.81	171.67	132.07	177.17	97.16	2.25	0.49	4.63	3.72976e-06	0.000552626	CSMD1	CUB and Sushi multiple domains 1
ENSG00000258405.9	70.55	91.42	7.7	1.88	1.13	0	28.78	-5.85	1.26	-4.63	3.7071e-06	0.000552626	ZNF578	zinc finger protein 578
ENSG00000152558.14	10177.5	5888.88	5389.9	2528.12	2831.04	2771.98	4931.24	-1.4	0.3	-4.62	3.92597e-06	0.000576051	TMEM123	transmembrane protein 123
ENSG00000163430.11	4951.9	4002.97	5129.4	2639.75	2563.52	2405.78	3615.55	-0.89	0.19	-4.6	4.32117e-06	0.000627941	FSTL1	follistatin like 1
ENSG00000170412.16	796.73	73.14	153.36	17.82	16.93	43.23	183.54	-3.71	0.81	-4.59	4.45404e-06	0.000641084	GPRC5C	G protein-coupled receptor class C group 5 member C
ENSG00000128791.11	1937.7	1426.18	1971.93	854.59	907.56	896.02	1332.33	-1.01	0.22	-4.59	4.49927e-06	0.000641485	TWSG1	twisted gastrulation BMP signaling modulator 1
ENSG00000198626.15	3.65	23.51	7.7	78.8	69.99	194.12	62.96	3.33	0.73	4.58	4.60089e-06	0.000649843	RYR2	ryanodine receptor 2
ENSG00000089169.14	1.22	7.84	4.2	29.08	75.63	46.62	27.43	3.53	0.77	4.57	4.76916e-06	0.000667374	RPH3A	rabphilin 3A
ENSG00000109107.13	718.88	259.9	701.66	166.98	145.62	108.51	350.26	-2	0.44	-4.57	4.88924e-06	0.0006779	ALDOC	aldolase, fructose-bisphosphate C
ENSG00000079459.12	12752.6	7708.17	12931.7	4115.35	4169.81	5321.87	7833.24	-1.3	0.28	-4.57	4.99254e-06	0.000685929	FDFT1	farnesyl-diphosphate farnesyltransferase 1
ENSG00000104936.17	283.42	361.77	264.7	758.91	608.43	607.8	480.84	1.12	0.25	4.55	5.42033e-06	0.000737995	DMPK	DM1 protein kinase
ENSG00000169169.14	205.57	449.27	348.03	916.5	936.91	932.47	631.46	1.47	0.33	4.53	5.88136e-06	0.000793616	CPT1C	carnitine palmitoyltransferase 1C
ENSG00000124145.6	439.11	35.26	291.31	16.89	3.39	28.82	135.8	-3.95	0.87	-4.52	6.09016e-06	0.00079885	SDC4	syndecan 4
ENSG00000131981.15	110.69	13.06	40.62	2.81	0	2.54	28.29	-4.89	1.08	-4.52	6.13158e-06	0.00079885	LGALS3	galectin 3
ENSG00000164197.11	64.47	60.08	44.82	178.23	149	386.55	147.19	2.08	0.46	4.52	6.04265e-06	0.00079885	RNF180	ring finger protein 180
ENSG00000196839.12	158.13	99.26	124.65	44.09	40.64	26.28	82.17	-1.79	0.4	-4.52	6.04714e-06	0.00079885	ADA	adenosine deaminase
ENSG00000187068.2	104.61	152.81	280.1	594.74	651.32	589.15	395.46	1.76	0.39	4.52	6.21231e-06	0.00080245	C3orf70	chromosome 3 open reading frame 70
ENSG00000184144.11	5167.2	4695.17	6943.77	12538.4	11704.6	20959.4	10334.8	1.43	0.32	4.51	6.43442e-06	0.000824096	CNTN2	contactin 2
ENSG00000154229.11	934.18	865.9	1077	538.46	412.01	487.43	719.16	-1	0.22	-4.5	6.70746e-06	0.000851848	PRKCA	protein kinase C alpha
ENSG00000115415.18	2521.56	1866.31	2187.61	1018.75	1092.68	1241.03	1654.66	-0.97	0.22	-4.48	7.5107e-06	0.00094591	STAT1	signal transducer and activator of transcription 1
ENSG00000106341.10	529.13	151.5	491.58	53.47	90.3	96.64	235.44	-2.29	0.51	-4.48	7.62722e-06	0.000952647	PPP1R17	protein phosphatase 1 regulatory subunit 17
ENSG00000100504.16	526.69	662.16	390.04	202.62	234.79	151.74	361.34	-1.42	0.32	-4.47	7.73978e-06	0.000955068	PYGL	glycogen phosphorylase L
ENSG00000140538.16	59.6	103.18	448.87	1479.35	1118.65	2069.24	879.81	2.93	0.65	4.47	7.773e-06	0.000955068	NTRK3	neurotrophic receptor tyrosine kinase 3
ENSG00000196104.10	63.25	112.32	160.36	341.46	702.12	346.71	287.7	2.04	0.46	4.46	8.37451e-06	0.00102068	SPOCK3	SPARC/osteonectin, cwcv and kazal like domains proteoglycan 3
ENSG00000059804.15	5555.23	1047.43	4322	750.46	819.51	512.01	2167.77	-2.39	0.54	-4.45	8.61831e-06	0.00103983	SLC2A3	solute carrier family 2 member 3
ENSG00000134602.15	2144.49	1146.69	1639.31	583.48	765.33	523.03	1133.72	-1.4	0.31	-4.45	8.70206e-06	0.00103983	STK26	serine/threonine kinase 26
ENSG00000178105.9	894.04	922.06	953.05	538.46	551.99	545.92	734.25	-0.76	0.17	-4.45	8.73805e-06	0.00103983	DDX10	DEAD-box helicase 10
ENSG00000178202.12	295.58	338.26	638.64	151.03	127.56	85.62	272.78	-1.81	0.41	-4.43	9.51475e-06	0.00112341	KDELC2	KDEL motif containing 2
ENSG00000214960.9	83.93	71.83	72.83	154.78	199.8	194.97	129.69	1.27	0.29	4.42	9.9985e-06	0.00117137	ISPD	isoprenoid synthase domain containing
ENSG00000138185.19	8.51	7.84	3.5	51.59	44.02	35.6	25.18	2.78	0.63	4.4	1.06117e-05	0.00123365	ENTPD1	ectonucleoside triphosphate diphosphohydrolase 1
ENSG00000097096.8	625.22	488.45	584.72	256.1	282.2	311.95	424.77	-1	0.23	-4.4	1.08804e-05	0.00124299	SYDE2	synapse defective Rho GTPase homolog 2
ENSG00000100625.8	468.31	271.65	333.32	145.4	144.49	141.57	250.79	-1.31	0.3	-4.4	1.09387e-05	0.00124299	SIX4	SIX homeobox 4
ENSG00000153214.9	609.41	602.08	536.4	286.11	344.29	284.83	443.85	-0.93	0.21	-4.4	1.09155e-05	0.00124299	TMEM87B	transmembrane protein 87B
ENSG00000215244.2	99.74	60.08	35.01	8.44	12.42	3.39	36.51	-3.02	0.69	-4.39	1.12223e-05	0.00126569	AL137145.2
ENSG00000160789.19	424.52	438.83	348.73	968.1	693.09	853.64	621.15	1.06	0.24	4.37	1.23261e-05	0.00137988	LMNA	lamin A/C
ENSG00000102034.16	508.45	62.69	75.63	30.02	10.16	8.48	115.9	-3.73	0.86	-4.36	1.29167e-05	0.00143537	ELF4	E74 like ETS transcription factor 4
ENSG00000269190.5	97.31	118.85	95.24	34.71	18.06	9.32	62.25	-2.33	0.53	-4.36	1.30386e-05	0.00143834	FBXO17	F-box protein 17
ENSG00000204969.6	26.76	305.61	4.9	3.75	1.13	0	57.03	-6.11	1.4	-4.35	1.34425e-05	0.00147215	PCDHA2	protocadherin alpha 2
ENSG00000137558.7	36.49	6.53	20.31	75.98	256.24	139.02	89.1	2.89	0.67	4.34	1.42992e-05	0.0015436	PI15	peptidase inhibitor 15
ENSG00000198208.11	302.88	404.87	281.5	651.03	699.86	670.53	501.78	1.03	0.24	4.34	1.4279e-05	0.0015436	RPS6KL1	ribosomal protein S6 kinase like 1
ENSG00000165379.13	46.22	36.57	93.13	159.47	265.27	289.91	148.43	2.01	0.46	4.34	1.44503e-05	0.00154885	LRFN5	leucine rich repeat and fibronectin type III domain containing 5
ENSG00000101746.15	51.09	26.12	68.63	138.84	187.38	234.81	117.81	1.93	0.45	4.33	1.49948e-05	0.00159589	NOL4	nucleolar protein 4
ENSG00000165323.15	15109.9	13261.4	13582.9	9078.72	7805.69	7687.8	11087.8	-0.77	0.18	-4.31	1.60032e-05	0.0016913	FAT3	FAT atypical cadherin 3
ENSG00000186409.14	121.64	116.24	161.76	303	268.66	336.54	217.97	1.18	0.27	4.31	1.64356e-05	0.00172279	CCDC30	coiled-coil domain containing 30
ENSG00000260838.3	7.3	41.79	67.93	191.37	295.75	317.04	153.53	2.77	0.64	4.31	1.65291e-05	0.00172279	AC022893.2
ENSG00000212743.2	51.09	48.32	16.11	3.75	3.39	3.39	21.01	-3.44	0.8	-4.29	1.77704e-05	0.00183948	AL137145.1
ENSG00000134531.9	154.48	22.2	331.92	8.44	18.06	17.8	92.15	-3.53	0.82	-4.29	1.82717e-05	0.0018785	EMP1	epithelial membrane protein 1
ENSG00000164949.7	779.7	60.08	149.16	35.65	19.19	36.45	180.04	-3.43	0.8	-4.28	1.88522e-05	0.00192509	GEM	GTP binding protein overexpressed in skeletal muscle
ENSG00000244165.1	41.36	44.4	37.11	103.19	103.85	114.44	74.06	1.4	0.33	4.27	1.91624e-05	0.00194363	P2RY11	purinergic receptor P2Y11
ENSG00000164326.4	18.25	28.73	37.11	96.62	92.56	310.26	97.26	2.56	0.6	4.27	1.96864e-05	0.00198347	CARTPT	CART prepropeptide
ENSG00000101638.13	2.43	2.61	7	27.2	33.86	71.21	24.05	3.37	0.79	4.25	2.09664e-05	0.00209845	ST8SIA5	ST8 alpha-N-acetyl-neuraminide alpha-2,8-sialyltransferase 5
ENSG00000170340.10	385.59	182.84	245.79	77.86	79.02	108.51	179.94	-1.61	0.38	-4.23	2.28903e-05	0.00227593	B3GNT2	UDP-GlcNAc:betaGal beta-1,3-N-acetylglucosaminyltransferase 2
ENSG00000134508.12	66.9	126.68	101.54	322.7	356.7	205.14	196.61	1.58	0.37	4.23	2.32097e-05	0.00229261	CABLES1	Cdk5 and Abl enzyme substrate 1
ENSG00000137492.7	2884.05	3275.52	2748.52	1679.16	1687.56	1876.81	2358.6	-0.76	0.18	-4.22	2.47896e-05	0.00243276	THAP12	THAP domain containing 12
ENSG00000138675.16	9.73	11.75	4.9	40.34	41.77	76.29	30.8	2.64	0.63	4.21	2.55863e-05	0.00249475	FGF5	fibroblast growth factor 5
ENSG00000182050.13	59.6	373.52	250.69	1034.7	1435.84	1014.7	694.84	2.35	0.56	4.21	2.59392e-05	0.00251295	MGAT4C	MGAT4 family member C
ENSG00000115935.17	639.82	820.19	862.02	337.71	440.23	299.24	566.53	-1.11	0.26	-4.2	2.64551e-05	0.0025466	WIPF1	WAS/WASL interacting protein family member 1
ENSG00000136367.13	135.02	450.58	373.24	1083.48	996.74	1342.76	730.3	1.84	0.44	4.2	2.68115e-05	0.00256457	ZFHX2	zinc finger homeobox 2
ENSG00000076554.15	945.13	761.41	739.47	373.36	440.23	458.61	619.7	-0.94	0.22	-4.2	2.71387e-05	0.00257954	TPD52	tumor protein D52
ENSG00000005020.12	119.21	122.77	499.29	31.89	38.38	53.41	144.16	-2.59	0.62	-4.18	2.96879e-05	0.00280421	SKAP2	src kinase associated phosphoprotein 2
ENSG00000113319.12	10.95	27.43	28.01	60.98	112.88	195.82	72.68	2.47	0.59	4.17	3.01024e-05	0.00282569	RASGRF2	Ras protein specific guanine nucleotide releasing factor 2
ENSG00000107960.10	626.44	215.49	371.14	124.76	124.17	111.05	262.18	-1.75	0.42	-4.17	3.04848e-05	0.00282648	STN1	STN1, CST complex subunit
ENSG00000128849.10	214.08	111.01	174.36	54.41	60.96	58.49	112.22	-1.52	0.37	-4.17	3.04502e-05	0.00282648	CGNL1	cingulin like 1
ENSG00000134755.14	121.64	48.32	731.77	30.96	20.32	30.52	163.92	-3.46	0.83	-4.17	3.09543e-05	0.00285251	DSC2	desmocollin 2
ENSG00000130958.11	969.46	381.36	636.54	232.64	176.09	241.59	439.61	-1.61	0.39	-4.16	3.12795e-05	0.00286149	SLC35D2	solute carrier family 35 member D2
ENSG00000166228.8	542.51	255.98	418.05	148.22	121.91	166.15	275.47	-1.48	0.36	-4.16	3.16197e-05	0.00286149	PCBD1	pterin-4 alpha-carbinolamine dehydratase 1
ENSG00000166780.10	541.29	686.97	736.67	1203.55	1173.96	1252.9	932.56	0.88	0.21	4.16	3.16112e-05	0.00286149	C16orf45	chromosome 16 open reading frame 45
ENSG00000106524.8	1162.86	1055.27	1277.97	649.15	693.09	699.35	922.95	-0.78	0.19	-4.14	3.4609e-05	0.00310333	ANKMY2	ankyrin repeat and MYND domain containing 2
ENSG00000135046.13	20.68	23.51	106.44	2.81	3.39	5.09	26.99	-3.74	0.9	-4.14	3.47028e-05	0.00310333	ANXA1	annexin A1
ENSG00000151067.21	70.55	271.65	98.04	486.86	693.09	682.4	383.76	2.09	0.5	4.14	3.54159e-05	0.00314848	CACNA1C	calcium voltage-gated channel subunit alpha1 C
ENSG00000075891.21	150.83	297.77	223.38	821.76	528.28	511.16	422.2	1.47	0.36	4.13	3.62916e-05	0.00320745	PAX2	paired box 2
ENSG00000007376.7	31.63	45.71	37.81	123.83	84.66	133.94	76.26	1.58	0.38	4.13	3.68144e-05	0.00323086	RPUSD1	RNA pseudouridylate synthase domain containing 1
ENSG00000095587.8	14.6	6.53	22.41	79.74	119.65	50.86	48.96	2.48	0.6	4.13	3.6984e-05	0.00323086	TLL2	tolloid like 2
ENSG00000079215.13	555.89	1195.02	1432.73	3930.55	2402.1	3487.44	2167.29	1.62	0.39	4.12	3.7259e-05	0.00323618	SLC1A3	solute carrier family 1 member 3
ENSG00000107719.8	178.81	165.87	200.27	88.18	85.79	66.12	130.84	-1.19	0.29	-4.12	3.84548e-05	0.00330651	PALD1	phosphatase domain containing, paladin 1
ENSG00000122642.10	3072.59	1611.64	2165.9	926.82	884.98	1101.16	1627.18	-1.23	0.3	-4.12	3.85063e-05	0.00330651	FKBP9	FK506 binding protein 9
ENSG00000071655.17	116.77	314.75	212.18	735.45	531.67	705.29	436.02	1.62	0.39	4.11	3.87627e-05	0.0033072	MBD3	methyl-CpG binding domain protein 3
ENSG00000138376.10	1513.18	1666.49	1541.27	883.67	993.35	738.35	1222.72	-0.85	0.21	-4.11	3.89748e-05	0.0033072	BARD1	BRCA1 associated RING domain 1
ENSG00000138434.16	3924.06	2591.16	2204.42	1202.62	1276.68	1410.58	2101.58	-1.16	0.28	-4.11	3.91708e-05	0.0033072	SSFA2	sperm specific antigen 2
ENSG00000162670.10	6.08	14.37	29.41	86.3	89.18	92.4	52.96	2.38	0.58	4.11	3.95658e-05	0.00332199	BRINP3	BMP/retinoic acid inducible neural specific 3
ENSG00000251615.3	52.3	61.38	77.03	162.29	137.71	216.16	117.81	1.43	0.35	4.11	4.00232e-05	0.00334183	AC104825.2
ENSG00000130382.8	776.05	1036.99	1026.58	1906.18	1574.68	2206.57	1421.17	1	0.24	4.1	4.11927e-05	0.00342057	MLLT1	MLLT1, super elongation complex subunit
ENSG00000188596.10	71.77	91.42	119.04	284.24	278.81	187.34	172.1	1.4	0.34	4.1	4.19829e-05	0.00346714	CFAP54	cilia and flagella associated protein 54
ENSG00000246379.6	10.95	13.06	7	45.03	49.67	44.08	28.3	2.2	0.54	4.09	4.24378e-05	0.00348567	AC007495.1
ENSG00000137962.12	127.72	11.75	107.14	4.69	6.77	10.17	44.71	-3.51	0.86	-4.08	4.4646e-05	0.00364066	ARHGAP29	Rho GTPase activating protein 29
ENSG00000169621.9	434.25	267.74	306.01	150.09	155.78	133.09	241.16	-1.2	0.29	-4.08	4.48066e-05	0.00364066	APLF	aprataxin and PNKP like factor
ENSG00000082512.14	307.75	579.88	244.39	126.64	135.46	111.9	251	-1.6	0.39	-4.07	4.61653e-05	0.00371115	TRAF5	TNF receptor associated factor 5
ENSG00000165475.13	251.79	108.4	135.15	57.22	46.28	37.3	106.02	-1.81	0.45	-4.08	4.59529e-05	0.00371115	CRYL1	crystallin lambda 1
ENSG00000162924.13	577.78	515.88	461.47	253.28	301.39	278.05	397.98	-0.9	0.22	-4.07	4.65853e-05	0.0037251	REL	REL proto-oncogene, NF-kB subunit
ENSG00000084234.16	8039.08	7406.48	6821.23	4691.33	4634.88	4685.25	6046.37	-0.67	0.16	-4.05	5.07421e-05	0.004015	APLP2	amyloid beta precursor like protein 2
ENSG00000196581.10	137.45	259.9	152.66	334.89	680.67	738.35	383.99	1.68	0.41	4.05	5.05431e-05	0.004015	AJAP1	adherens junctions associated protein 1
ENSG00000091656.15	5710.92	7420.85	8213.34	13004.6	12354.8	14460.1	10194.1	0.9	0.22	4.05	5.10166e-05	0.00401569	ZFHX4	zinc finger homeobox 4
ENSG00000261622.1	53.52	60.08	36.41	117.26	130.94	177.17	95.9	1.52	0.38	4.05	5.15107e-05	0.00403358	AC021439.1
ENSG00000133710.15	75.42	1.31	72.83	0.94	1.13	0	25.27	-6.24	1.55	-4.04	5.31084e-05	0.00413725	SPINK5	serine peptidase inhibitor, Kazal type 5
ENSG00000151348.13	1447.5	1342.6	1211.45	777.67	726.95	841.77	1057.99	-0.77	0.19	-4.04	5.36741e-05	0.00415988	EXT2	exostosin glycosyltransferase 2
ENSG00000047634.14	2207.74	848.92	786.39	367.73	428.95	342.47	830.37	-1.75	0.43	-4.03	5.50244e-05	0.00419879	SCML1	sex comb on midleg like 1 (Drosophila)
ENSG00000119787.13	1979.06	1657.35	1436.23	854.59	931.26	981.64	1306.69	-0.87	0.22	-4.03	5.46609e-05	0.00419879	ATL2	atlastin GTPase 2
ENSG00000121871.3	105.83	35.26	102.24	437.14	171.58	498.45	225.08	2.18	0.54	4.03	5.48093e-05	0.00419879	SLITRK3	SLIT and NTRK like family member 3
ENSG00000196092.12	72.98	7.84	286.41	3.75	2.26	11.87	64.18	-4.35	1.08	-4.03	5.52874e-05	0.00419879	PAX5	paired box 5
ENSG00000113209.8	96.09	894.63	541.3	91.93	89.18	33.06	291.03	-2.84	0.7	-4.03	5.58975e-05	0.00422389	PCDHB5	protocadherin beta 5
ENSG00000183196.8	41.36	95.34	98.04	18.76	19.19	7.63	46.72	-2.38	0.59	-4.02	5.75397e-05	0.00432635	CHST6	carbohydrate sulfotransferase 6
ENSG00000204103.3	51.09	146.28	83.33	288.93	258.5	377.23	200.89	1.72	0.43	4.02	5.83159e-05	0.00436301	MAFB	MAF bZIP transcription factor B
ENSG00000070540.12	491.42	374.83	401.25	155.72	207.7	229.73	310.11	-1.09	0.27	-4.02	5.90929e-05	0.00437024	WIPI1	WD repeat domain, phosphoinositide interacting 1
ENSG00000148175.12	636.17	107.09	105.74	18.76	53.05	35.6	159.4	-2.98	0.74	-4.02	5.928e-05	0.00437024	STOM	stomatin
ENSG00000166831.8	334.51	427.07	446.77	201.69	205.44	136.48	291.99	-1.16	0.29	-4.02	5.89933e-05	0.00437024	RBPMS2	RNA binding protein with multiple splicing 2
ENSG00000002587.9	12.16	10.45	10.5	40.34	41.77	61.03	29.38	2.12	0.53	4.01	6.04262e-05	0.00443311	HS3ST1	heparan sulfate-glucosamine 3-sulfotransferase 1
ENSG00000187957.7	367.35	995.19	682.05	2038.44	2088.29	1694.56	1310.98	1.51	0.38	4.01	6.16564e-05	0.00447552	DNER	delta/notch like EGF repeat containing
ENSG00000188931.3	6.08	6.53	4.2	39.4	18.06	101.72	29.33	3.27	0.82	4.01	6.18918e-05	0.00447552	CFAP126	cilia and flagella associated protein 126
ENSG00000257743.8	0	1.31	0	11.26	20.32	36.45	11.56	5.93	1.48	4.01	6.18927e-05	0.00447552	MGAM2	maltase-glucoamylase 2 (putative)
ENSG00000159128.14	636.17	511.96	600.82	328.33	343.16	296.7	452.86	-0.85	0.21	-4	6.41653e-05	0.00460105	IFNGR2	interferon gamma receptor 2
ENSG00000165879.8	31.63	57.47	53.92	116.32	141.1	138.18	89.77	1.46	0.37	4	6.42375e-05	0.00460105	FRAT1	FRAT1, WNT signaling pathway regulator
ENSG00000105204.13	201.92	321.28	228.98	541.27	485.39	551.01	388.31	1.07	0.27	3.99	6.5059e-05	0.00461613	DYRK1B	dual specificity tyrosine phosphorylation regulated kinase 1B
ENSG00000159409.14	1139.75	1584.21	884.43	2726.99	2266.64	3510.33	2018.73	1.24	0.31	3.99	6.49189e-05	0.00461613	CELF3	CUGBP Elav-like family member 3
ENSG00000143870.12	8348.04	5204.52	5938.2	3232.62	3203.55	3389.96	4886.15	-0.99	0.25	-3.99	6.59461e-05	0.00465721	PDIA6	protein disulfide isomerase family A member 6
ENSG00000257335.8	13.38	35.26	15.41	67.54	92.56	100.88	54.17	2.05	0.51	3.98	6.82178e-05	0.00479524	MGAM	maltase-glucoamylase
ENSG00000105443.14	997.43	1511.07	969.86	3362.07	2847.98	1977.69	1944.35	1.24	0.31	3.98	6.98807e-05	0.00488939	CYTH2	cytohesin 2
ENSG00000164211.12	5224.37	2844.53	3299.62	1030.01	1050.92	1972.6	2570.34	-1.49	0.37	-3.97	7.06198e-05	0.00491833	STARD4	StAR related lipid transfer domain containing 4
ENSG00000099783.11	2547.11	3347.35	2567.85	4905.21	5073.98	4787.82	3871.55	0.8	0.2	3.97	7.20407e-05	0.00497147	HNRNPM	heterogeneous nuclear ribonucleoprotein M
ENSG00000150961.14	771.19	255.98	468.47	158.54	142.23	167.84	327.38	-1.67	0.42	-3.97	7.19127e-05	0.00497147	SEC24D	SEC24 homolog D, COPII coat complex component
ENSG00000184349.12	1235.85	535.47	1553.18	391.18	356.7	360.27	738.77	-1.59	0.4	-3.97	7.26006e-05	0.00498733	EFNA5	ephrin A5
ENSG00000147394.18	980.41	504.13	542	105.06	133.2	305.17	428.33	-1.9	0.48	-3.96	7.43604e-05	0.00508511	ZNF185	zinc finger protein 185 with LIM domain
ENSG00000091490.10	105.83	57.47	77.73	25.33	19.19	26.28	51.97	-1.76	0.45	-3.96	7.56747e-05	0.00515167	SEL1L3	SEL1L family member 3
ENSG00000116678.19	864.85	365.69	415.95	170.73	197.54	198.36	368.85	-1.54	0.39	-3.95	7.79132e-05	0.00528028	LEPR	leptin receptor
ENSG00000128683.13	619.14	208.96	295.51	111.63	79.02	23.74	223	-2.39	0.61	-3.95	7.9112e-05	0.00533759	GAD1	glutamate decarboxylase 1
ENSG00000122574.10	431.82	308.22	292.01	160.41	171.58	116.14	246.7	-1.2	0.31	-3.94	8.26604e-05	0.00555221	WIPF3	WAS/WASL interacting protein family member 3
ENSG00000143382.14	1178.68	167.17	259.8	91.93	85.79	89.86	312.2	-2.58	0.66	-3.93	8.34195e-05	0.0055784	ADAMTSL4	ADAMTS like 4
ENSG00000213719.8	2594.55	1341.29	2643.48	409	322.84	1020.63	1388.63	-1.91	0.49	-3.93	8.39814e-05	0.00559124	CLIC1	chloride intracellular channel 1
ENSG00000076356.6	4428.85	5625.06	4400.43	9728.81	8230.12	16019	8072.05	1.23	0.31	3.93	8.51064e-05	0.00564128	PLXNA2	plexin A2
ENSG00000124140.13	124.07	330.42	102.24	571.29	614.07	823.12	427.54	1.86	0.47	3.92	8.67475e-05	0.00572496	SLC12A5	solute carrier family 12 member 5
ENSG00000156795.6	546.16	420.54	474.78	245.78	269.78	271.26	371.38	-0.87	0.22	-3.92	8.93737e-05	0.00587263	WDYHV1	WDYHV motif containing 1
ENSG00000144381.16	15993	12907.5	12108.9	7770.1	8451.37	7697.13	10821.3	-0.78	0.2	-3.91	9.06085e-05	0.00592799	HSPD1	heat shock protein family D (Hsp60) member 1
ENSG00000184156.16	141.1	40.49	72.13	222.32	283.33	839.22	266.43	2.41	0.62	3.91	9.10342e-05	0.00593017	KCNQ3	potassium voltage-gated channel subfamily Q member 3
ENSG00000105325.13	350.32	492.37	395.65	860.22	682.93	852.79	605.71	0.95	0.24	3.91	9.36509e-05	0.00607444	FZR1	fizzy and cell division cycle 20 related 1
ENSG00000131069.19	469.52	453.19	497.88	293.62	273.17	249.22	372.77	-0.8	0.21	-3.9	9.55683e-05	0.00617233	ACSS2	acyl-CoA synthetase short chain family member 2
ENSG00000137509.10	3107.86	1812.77	2331.86	1099.43	1306.03	1069.8	1787.96	-1.06	0.27	-3.9	9.76645e-05	0.00620871	PRCP	prolylcarboxypeptidase
ENSG00000160325.14	165.43	293.86	208.68	539.4	439.11	507.77	359.04	1.16	0.3	3.9	9.74195e-05	0.00620871	CACFD1	calcium channel flower domain containing 1
ENSG00000161513.11	367.35	441.44	364.13	705.43	641.16	681.55	533.51	0.79	0.2	3.9	9.73606e-05	0.00620871	FDXR	ferredoxin reductase
ENSG00000171587.14	76.63	56.16	41.32	123.83	176.09	179.71	108.96	1.47	0.38	3.9	9.7775e-05	0.00620871	DSCAM	DS cell adhesion molecule
ENSG00000146094.13	2.43	20.9	14.01	66.6	79.02	68.66	41.94	2.52	0.65	3.89	0.000100187	0.00623784	DOK3	docking protein 3
ENSG00000151229.12	525.48	488.45	422.26	231.71	267.53	280.59	369.34	-0.88	0.23	-3.89	0.000100003	0.00623784	SLC2A13	solute carrier family 2 member 13
ENSG00000166922.8	76.63	27.43	11.9	0.94	2.26	4.24	20.57	-3.94	1.01	-3.89	0.000100153	0.00623784	SCG5	secretogranin V
ENSG00000244128.5	2.43	2.61	4.9	30.02	25.96	25.43	15.23	2.96	0.76	3.89	9.90317e-05	0.00623784	LINC01322	long intergenic non-protein coding RNA 1322
ENSG00000270127.2	2.43	7.84	2.1	27.2	29.35	39.84	18.13	3.04	0.78	3.89	0.000100297	0.00623784	AC027020.2
ENSG00000146648.17	620.36	626.89	492.28	142.59	277.69	280.59	406.73	-1.31	0.34	-3.88	0.00010242	0.00631784	EGFR	epidermal growth factor receptor
ENSG00000169504.14	8161.94	5772.64	8337.29	3588.15	3779.24	4402.96	5673.7	-0.92	0.24	-3.89	0.000102071	0.00631784	CLIC4	chloride intracellular channel 4
ENSG00000254402.6	7.3	13.06	11.2	45.97	33.86	80.53	31.99	2.35	0.6	3.88	0.000103048	0.00633074	LRRC24	leucine rich repeat containing 24
ENSG00000011405.13	3493.46	3707.81	3070.64	2200.73	2134.57	2063.31	2778.42	-0.68	0.18	-3.88	0.000105094	0.00641466	PIK3C2A	phosphatidylinositol-4-phosphate 3-kinase catalytic subunit type 2 alpha
ENSG00000108312.14	1363.57	2258.12	1553.18	3408.98	3264.51	3849.41	2616.29	1.02	0.26	3.88	0.000105687	0.00641466	UBTF	upstream binding transcription factor, RNA polymerase I
ENSG00000148180.19	1672.53	680.44	1163.13	404.31	410.89	507.77	806.51	-1.41	0.36	-3.88	0.00010533	0.00641466	GSN	gelsolin
ENSG00000180817.11	2280.72	2140.58	2350.77	1278.6	1457.29	1489.41	1832.9	-0.68	0.18	-3.87	0.000106941	0.0064648	PPA1	pyrophosphatase (inorganic) 1
ENSG00000033122.18	81.5	186.76	86.13	427.76	278.81	358.58	236.59	1.59	0.41	3.87	0.000107399	0.00646663	LRRC7	leucine rich repeat containing 7
ENSG00000138193.15	201.92	323.89	317.92	968.1	529.41	627.3	494.76	1.33	0.34	3.87	0.000108175	0.00646766	PLCE1	phospholipase C epsilon 1
ENSG00000152661.7	624.01	116.24	2034.95	118.2	39.51	151.74	514.11	-3.16	0.82	-3.87	0.000108272	0.00646766	GJA1	gap junction protein alpha 1
ENSG00000203485.12	182.46	171.09	125.35	68.48	73.37	48.32	111.51	-1.33	0.34	-3.87	0.000109794	0.00653275	INF2	inverted formin, FH2 and WH2 domain containing
ENSG00000130158.13	3199.09	1038.29	1774.46	709.19	685.19	615.43	1336.94	-1.58	0.41	-3.86	0.00011152	0.00660944	DOCK6	dedicator of cytokinesis 6
ENSG00000161681.15	209.22	370.91	276.6	624.76	572.3	1091.84	524.27	1.42	0.37	3.86	0.000113176	0.00668136	SHANK1	SH3 and multiple ankyrin repeat domains 1
ENSG00000137727.12	1.22	1.31	0	9.38	18.06	66.12	16.01	5.42	1.41	3.86	0.000113895	0.00669766	ARHGAP20	Rho GTPase activating protein 20
ENSG00000197147.13	1876.88	1279.91	1426.43	628.51	678.41	913.82	1133.99	-1.04	0.27	-3.85	0.000116861	0.00684541	LRRC8B	leucine rich repeat containing 8 family member B
ENSG00000092051.16	233.55	225.94	150.56	365.85	485.39	728.18	364.91	1.38	0.36	3.85	0.000118756	0.00687646	JPH4	junctophilin 4
ENSG00000138029.13	2316	1458.83	1662.42	913.69	959.48	918.91	1371.55	-0.96	0.25	-3.85	0.000118554	0.00687646	HADHB	hydroxyacyl-CoA dehydrogenase/3-ketoacyl-CoA thiolase/enoyl-CoA hydratase (trifunctional protein), beta subunit
ENSG00000183421.11	435.47	101.87	42.02	15.95	11.29	36.45	107.17	-3.18	0.83	-3.85	0.000118013	0.00687646	RIPK4	receptor interacting serine/threonine kinase 4
ENSG00000067182.7	355.18	35.26	426.46	12.2	29.35	52.56	151.83	-3.12	0.81	-3.84	0.000122714	0.00705161	TNFRSF1A	TNF receptor superfamily member 1A
ENSG00000147889.17	15.81	41.79	53.22	0.94	5.64	0	19.57	-4.16	1.08	-3.84	0.000122706	0.00705161	CDKN2A	cyclin dependent kinase inhibitor 2A
ENSG00000221866.9	152.05	1060.49	333.32	2708.23	2855.88	2035.33	1524.22	2.3	0.6	3.84	0.000124255	0.00711313	PLXNA4	plexin A4
ENSG00000125740.13	40.14	35.26	55.32	125.7	123.04	98.33	79.63	1.39	0.36	3.84	0.000125303	0.00714607	FOSB	FosB proto-oncogene, AP-1 transcription factor subunit
ENSG00000103260.8	115.56	319.98	180.67	844.27	515.86	546.77	420.52	1.63	0.43	3.83	0.000126628	0.00716752	METRN	meteorin, glial cell differentiation regulator
ENSG00000138430.15	5356.96	5000.78	4282.79	2351.76	3195.65	2623.64	3801.93	-0.84	0.22	-3.83	0.000126239	0.00716752	OLA1	Obg like ATPase 1
ENSG00000116044.15	2554.41	1181.95	1504.86	650.09	782.26	719.7	1232.21	-1.28	0.34	-3.83	0.000127981	0.0072171	NFE2L2	nuclear factor, erythroid 2 like 2
ENSG00000134780.9	94.88	161.95	105.04	256.1	259.63	367.05	207.44	1.29	0.34	3.83	0.000129849	0.00726819	DAGLA	diacylglycerol lipase alpha
ENSG00000166002.6	64.47	80.97	87.53	27.2	31.61	20.34	52.02	-1.57	0.41	-3.83	0.000129629	0.00726819	SMCO4	single-pass membrane protein with coiled-coil domains 4
ENSG00000059378.12	42.57	24.81	43.42	6.57	9.03	3.39	21.63	-2.58	0.67	-3.82	0.000131628	0.00729904	PARP12	poly(ADP-ribose) polymerase family member 12
ENSG00000107566.13	1072.85	756.19	974.76	528.14	527.15	467.93	721.17	-0.88	0.23	-3.82	0.000131849	0.00729904	ERLIN1	ER lipid raft associated 1
ENSG00000120693.13	609.41	83.59	364.13	49.72	80.15	71.21	209.7	-2.4	0.63	-3.82	0.00013179	0.00729904	SMAD9	SMAD family member 9
ENSG00000028277.21	658.06	1676.94	1107.81	2560.02	3339.01	3160.23	2083.68	1.4	0.37	3.82	0.000133382	0.00735693	POU2F2	POU class 2 homeobox 2
ENSG00000077463.14	68.12	80.97	76.33	200.75	136.59	170.39	122.19	1.17	0.31	3.82	0.000134681	0.00740157	SIRT6	sirtuin 6
ENSG00000112218.8	594.81	415.32	671.55	260.79	302.52	220.4	410.9	-1.1	0.29	-3.82	0.000136047	0.00744959	GPR63	G protein-coupled receptor 63
ENSG00000087842.10	76.63	146.28	129.55	33.77	39.51	46.62	78.73	-1.56	0.41	-3.81	0.000137012	0.00747533	PIR	pirin
ENSG00000165970.11	431.82	357.85	500.69	1517.81	2104.09	596.78	918.17	1.71	0.45	3.81	0.000137915	0.00749754	SLC6A5	solute carrier family 6 member 5
ENSG00000106484.14	30936.3	9586.24	12315.5	5541.23	5791.9	5290.5	11576.9	-1.67	0.44	-3.81	0.000139164	0.0075383	MEST	mesoderm specific transcript
ENSG00000104888.9	217.73	50.94	38.51	15.95	13.55	15.26	58.66	-2.77	0.73	-3.81	0.000141525	0.00763879	SLC17A7	solute carrier family 17 member 7
ENSG00000142235.8	132.59	258.59	117.64	442.77	377.02	682.4	335.17	1.57	0.41	3.8	0.000142096	0.00764233	LMTK3	lemur tyrosine kinase 3
ENSG00000110900.14	506.02	1196.32	1203.75	2702.6	2214.72	2747.4	1761.8	1.4	0.37	3.8	0.000142996	0.00764265	TSPAN11	tetraspanin 11
ENSG00000143889.15	2791.6	2211.1	2310.86	1421.19	1562.27	1358.87	1942.65	-0.75	0.2	-3.8	0.000143113	0.00764265	HNRNPLL	heterogeneous nuclear ribonucleoprotein L like
ENSG00000026508.17	21.89	40.49	57.42	4.69	7.9	7.63	23.34	-2.58	0.68	-3.8	0.000145666	0.00775159	CD44	CD44 molecule (Indian blood group)
ENSG00000105143.12	177.59	197.21	53.92	41.28	31.61	22.89	87.42	-2.16	0.57	-3.8	0.000146678	0.00777803	SLC1A6	solute carrier family 1 member 6
ENSG00000115290.9	729.83	167.17	224.78	88.18	89.18	83.07	230.37	-2.11	0.56	-3.79	0.000148898	0.00786818	GRB14	growth factor receptor bound protein 14
ENSG00000055211.12	1089.88	662.16	1008.37	435.27	476.36	455.22	687.87	-1.01	0.27	-3.79	0.000149732	0.00788465	GINM1	glycoprotein integral membrane 1
ENSG00000160972.9	60.82	92.73	66.52	252.34	145.62	173.78	131.97	1.38	0.37	3.79	0.00015264	0.0080099	PPP1R16A	protein phosphatase 1 regulatory subunit 16A
ENSG00000111834.12	15.81	64	49.72	166.04	132.07	205.99	105.6	1.96	0.52	3.78	0.000154334	0.00807076	RSPH4A	radial spoke head 4 homolog A
ENSG00000182168.14	72.98	91.42	67.22	246.71	244.95	129.7	142.17	1.43	0.38	3.78	0.00015699	0.00818137	UNC5C	unc-5 netrin receptor C
ENSG00000105419.17	762.67	909	876.02	1460.59	1272.16	1526.71	1134.53	0.74	0.2	3.78	0.000159666	0.00826938	MEIS3	Meis homeobox 3
ENSG00000118508.4	49.87	13.06	102.24	7.5	5.64	5.93	30.71	-3.12	0.83	-3.78	0.000159774	0.00826938	RAB32	RAB32, member RAS oncogene family
ENSG00000118322.12	0	0	2.8	30.02	15.8	28.82	12.91	4.42	1.17	3.77	0.000163477	0.00842103	ATP10B	ATPase phospholipid transporting 10B (putative)
ENSG00000151500.14	977.97	980.83	962.16	642.58	634.39	602.72	800.11	-0.64	0.17	-3.77	0.000163818	0.00842103	THYN1	thymocyte nuclear protein 1
ENSG00000156869.12	220.17	152.81	206.58	80.67	88.05	98.33	141.1	-1.12	0.3	-3.77	0.000165283	0.00843892	FRRS1	ferric chelate reductase 1
ENSG00000189067.12	1919.45	1138.86	2881.57	609.75	805.97	255.16	1268.46	-1.83	0.49	-3.77	0.000165055	0.00843892	LITAF	lipopolysaccharide induced TNF factor
ENSG00000007174.17	2.43	18.28	4.9	52.53	53.05	58.49	31.62	2.72	0.72	3.76	0.000169084	0.00852033	DNAH9	dynein axonemal heavy chain 9
ENSG00000114757.18	6.08	6.53	19.61	32.83	50.8	211.93	54.63	3.16	0.84	3.76	0.000168843	0.00852033	PEX5L	peroxisomal biogenesis factor 5 like
ENSG00000128059.8	4240.31	1202.85	1933.42	782.36	805.97	716.31	1613.54	-1.68	0.45	-3.76	0.00017026	0.00852033	PPAT	phosphoribosyl pyrophosphate amidotransferase
ENSG00000164465.18	473.17	459.72	611.33	260.79	304.78	265.33	395.85	-0.9	0.24	-3.76	0.00016907	0.00852033	DCBLD1	discoidin, CUB and LCCL domain containing 1
ENSG00000172340.14	1272.34	636.04	1124.62	435.27	458.3	447.59	729.02	-1.18	0.31	-3.76	0.000170154	0.00852033	SUCLG2	succinate-CoA ligase GDP-forming beta subunit
ENSG00000235072.2	0	14.37	7	55.35	58.7	59.34	32.46	3.03	0.81	3.76	0.000170232	0.00852033	AC012074.1
ENSG00000124243.17	1325.86	719.62	834.71	395.87	496.67	383.16	692.65	-1.18	0.31	-3.76	0.000171062	0.0085322	BCAS4	breast carcinoma amplified sequence 4
ENSG00000154654.14	165.43	366.99	209.38	662.28	884.98	497.6	464.44	1.46	0.39	3.75	0.000174067	0.00859698	NCAM2	neural cell adhesion molecule 2
ENSG00000172348.14	62.04	28.73	147.75	274.86	391.7	341.62	207.78	2.07	0.55	3.75	0.000173467	0.00859698	RCAN2	regulator of calcineurin 2
ENSG00000275993.2	349.1	54.85	59.52	22.51	24.83	19.5	88.39	-2.79	0.74	-3.75	0.000174033	0.00859698	CU639417.2
ENSG00000115109.13	3701.46	4300.75	4316.4	2497.16	2781.38	2359.15	3326.05	-0.69	0.18	-3.75	0.000176344	0.00868105	EPB41L5	erythrocyte membrane protein band 4.1 like 5
ENSG00000162636.15	2088.53	1033.07	1440.43	620.07	713.41	702.74	1099.71	-1.16	0.31	-3.75	0.000177986	0.00873347	FAM102B	family with sequence similarity 102 member B
ENSG00000155330.9	1282.07	892.02	1002.07	529.08	594.88	607.8	817.99	-0.87	0.23	-3.74	0.000181078	0.00882787	C16orf87	chromosome 16 open reading frame 87
ENSG00000215397.3	642.25	978.21	539.2	1437.14	1427.94	2105.69	1188.41	1.2	0.32	3.74	0.000180997	0.00882787	SCRT2	scratch family transcriptional repressor 2
ENSG00000113205.5	141.1	310.83	511.19	1474.66	1192.02	725.63	725.91	1.81	0.48	3.74	0.000183446	0.00891455	PCDHB3	protocadherin beta 3
ENSG00000079819.18	2075.15	1855.87	2353.57	1258.9	1188.63	834.14	1594.38	-0.94	0.25	-3.74	0.000186185	0.00895992	EPB41L2	erythrocyte membrane protein band 4.1 like 2
ENSG00000141519.14	136.24	270.35	180.67	637.89	566.66	348.41	356.7	1.4	0.38	3.74	0.000186947	0.00895992	CCDC40	coiled-coil domain containing 40
ENSG00000142089.15	338.15	356.55	947.45	77.86	88.05	221.25	338.22	-2.08	0.56	-3.74	0.00018699	0.00895992	IFITM3	interferon induced transmembrane protein 3
ENSG00000144619.14	29.19	9.14	58.12	142.59	312.68	105.96	109.61	2.52	0.67	3.74	0.000186659	0.00895992	CNTN4	contactin 4
ENSG00000154975.13	0	0	0	1.88	12.42	54.25	11.42	6.91	1.85	3.74	0.000187344	0.00895992	CA10	carbonic anhydrase 10
ENSG00000124160.11	175.16	643.87	418.05	1274.85	1335.38	1252.9	850.04	1.64	0.44	3.73	0.00019146	0.00909916	NCOA5	nuclear receptor coactivator 5
ENSG00000226180.3	9.73	35.26	17.51	78.8	97.08	72.9	51.88	2.01	0.54	3.73	0.000190985	0.00909916	AC010536.1
ENSG00000095752.6	18.25	10.45	67.22	2.81	2.26	1.7	17.11	-3.85	1.03	-3.72	0.000197984	0.00926358	IL11	interleukin 11
ENSG00000115866.10	3997.04	2226.78	3092.35	1383.67	1666.12	1490.26	2309.37	-1.04	0.28	-3.72	0.000196382	0.00926358	DARS	aspartyl-tRNA synthetase
ENSG00000129566.12	516.96	506.74	494.38	324.58	307.04	296.7	407.73	-0.71	0.19	-3.72	0.000197019	0.00926358	TEP1	telomerase associated protein 1
ENSG00000134762.16	94.88	23.51	149.86	15.95	16.93	11.87	52.16	-2.59	0.7	-3.72	0.000197242	0.00926358	DSC3	desmocollin 3
ENSG00000174804.3	215.3	310.83	238.79	118.2	136.59	119.53	189.87	-1.03	0.28	-3.72	0.000197938	0.00926358	FZD4	frizzled class receptor 4
ENSG00000225663.7	301.66	326.51	317.22	638.83	466.2	617.13	444.59	0.87	0.23	3.72	0.000199436	0.00930271	MCRIP1	MAPK regulated corepressor interacting protein 1
ENSG00000003137.8	109.47	199.82	677.85	1623.81	668.25	4480.95	1293.36	2.78	0.75	3.71	0.000203264	0.00942011	CYP26B1	cytochrome P450 family 26 subfamily B member 1
ENSG00000067955.13	2184.63	1085.31	1857.09	772.98	795.81	758.69	1242.42	-1.14	0.31	-3.71	0.00020612	0.00942011	CBFB	core-binding factor beta subunit
ENSG00000103042.8	374.65	436.21	405.45	685.74	673.9	631.54	534.58	0.71	0.19	3.71	0.000206316	0.00942011	SLC38A7	solute carrier family 38 member 7
ENSG00000152952.11	801.6	206.35	739.47	174.48	145.62	174.63	373.69	-1.82	0.49	-3.71	0.000204887	0.00942011	PLOD2	procollagen-lysine,2-oxoglutarate 5-dioxygenase 2
ENSG00000197837.3	72.98	13.06	20.31	3.75	3.39	0.85	19.06	-3.75	1.01	-3.71	0.000206252	0.00942011	HIST4H4	histone cluster 4 H4
ENSG00000211448.11	2.43	1.31	2.8	70.36	27.09	7.63	18.6	3.97	1.07	3.71	0.000204727	0.00942011	DIO2	iodothyronine deiodinase 2
ENSG00000273230.1	34.06	50.94	34.31	107.88	83.53	143.26	75.66	1.5	0.4	3.71	0.000204205	0.00942011	AC102953.2
ENSG00000182601.6	4.87	2.61	7.7	20.64	27.09	97.49	26.73	3.22	0.87	3.71	0.000207952	0.00946619	HS3ST4	heparan sulfate-glucosamine 3-sulfotransferase 4
ENSG00000147065.16	7716.74	3788.79	7067.72	2562.83	2955.21	2779.61	4478.48	-1.16	0.31	-3.7	0.00021154	0.00960062	MSN	moesin
ENSG00000135624.15	4839.99	5126.16	4744.26	3270.14	3418.02	3080.55	4079.85	-0.59	0.16	-3.7	0.000215818	0.00976543	CCT7	chaperonin containing TCP1 subunit 7
ENSG00000143858.11	357.62	701.34	560.91	1432.45	916.59	1876.81	974.28	1.38	0.37	3.7	0.000216913	0.00978567	SYT2	synaptotagmin 2
ENSG00000137693.13	7061.11	4653.38	4637.82	2887.41	2757.67	3000.02	4166.23	-0.92	0.25	-3.7	0.000217793	0.00979617	YAP1	Yes associated protein 1
ENSG00000214756.7	90.01	141.05	149.16	321.76	239.31	289.91	205.2	1.16	0.31	3.7	0.000218888	0.0098162	METTL12	methyltransferase like 12
ENSG00000139890.9	81.5	116.24	113.44	219.51	241.56	192.43	160.78	1.07	0.29	3.69	0.000224709	0.0100178	REM2	RRAD and GEM like GTPase 2
ENSG00000261292.2	0	2.61	0.7	9.38	22.58	42.39	12.94	4.58	1.24	3.69	0.000224378	0.0100178	AC110491.1
ENSG00000136750.11	18.25	41.79	93.13	346.15	447.01	97.49	173.97	2.53	0.69	3.69	0.000225414	0.0100196	GAD2	glutamate decarboxylase 2
ENSG00000125675.17	31.63	2.61	11.9	94.75	188.51	57.64	64.51	2.89	0.78	3.69	0.000226883	0.0100554	GRIA3	glutamate ionotropic receptor AMPA type subunit 3
ENSG00000099194.5	26814	21818.5	30973.2	9612.49	9424.4	16794.7	19239.5	-1.15	0.31	-3.69	0.000228452	0.0100953	SCD	stearoyl-CoA desaturase
ENSG00000092010.14	752.94	487.15	712.16	325.51	339.77	346.71	494.04	-0.95	0.26	-3.68	0.000230085	0.0101378	PSME1	proteasome activator subunit 1
ENSG00000263753.6	622.79	616.45	645.64	928.7	979.8	1051.15	807.42	0.65	0.18	3.68	0.000232303	0.0102058	LINC00667	long intergenic non-protein coding RNA 667
ENSG00000140983.13	383.16	433.6	343.83	811.44	619.71	662.05	542.3	0.85	0.23	3.68	0.000233503	0.0102288	RHOT2	ras homolog family member T2
ENSG00000183762.12	1887.83	841.08	1051.09	568.48	523.77	367.9	873.36	-1.37	0.37	-3.68	0.000234657	0.0102496	KREMEN1	kringle containing transmembrane protein 1
ENSG00000014123.9	1808.76	1306.03	1978.93	829.26	909.82	991.81	1304.1	-0.9	0.24	-3.68	0.000236068	0.0102633	UFL1	UFM1 specific ligase 1
ENSG00000165704.14	705.5	434.91	460.07	206.38	270.91	267.87	390.94	-1.1	0.3	-3.68	0.000236551	0.0102633	HPRT1	hypoxanthine phosphoribosyltransferase 1
ENSG00000177469.12	170.29	10.45	50.42	1.88	0	9.32	40.39	-4.33	1.18	-3.68	0.000237194	0.0102633	CAVIN1	caveolae associated protein 1
ENSG00000215784.5	49.87	83.59	79.13	28.14	19.19	17.8	46.29	-1.71	0.46	-3.68	0.000237687	0.0102633	FAM72D	family with sequence similarity 72 member D
ENSG00000049323.15	1898.78	4210.63	2356.37	1144.46	980.93	1341.06	1988.71	-1.29	0.35	-3.67	0.000242455	0.0104069	LTBP1	latent transforming growth factor beta binding protein 1
ENSG00000175985.9	62.04	33.96	30.81	12.2	5.64	5.09	24.95	-2.46	0.67	-3.67	0.000243077	0.0104069	PLEKHD1	pleckstrin homology and coiled-coil domain containing D1
ENSG00000187860.10	13.38	30.04	23.11	80.67	67.73	65.27	46.7	1.68	0.46	3.67	0.000242348	0.0104069	CCDC157	coiled-coil domain containing 157
ENSG00000100814.17	3545.76	1298.19	2364.08	859.28	1038.5	850.24	1659.34	-1.39	0.38	-3.66	0.000249484	0.0104445	CCNB1IP1	cyclin B1 interacting protein 1
ENSG00000147853.16	3033.66	1876.76	1938.32	1111.62	1214.59	1157.11	1722.01	-0.98	0.27	-3.66	0.000249132	0.0104445	AK3	adenylate kinase 3
ENSG00000153551.13	1189.62	313.45	434.86	228.89	158.03	117.83	407.11	-1.94	0.53	-3.66	0.000247416	0.0104445	CMTM7	CKLF like MARVEL transmembrane domain containing 7
ENSG00000181690.7	2010.68	1106.21	1534.97	737.33	815	721.39	1154.26	-1.03	0.28	-3.67	0.000247079	0.0104445	PLAG1	PLAG1 zinc finger
ENSG00000198189.10	551.02	304.3	343.13	139.77	191.9	182.26	285.4	-1.22	0.33	-3.66	0.000248863	0.0104445	HSD17B11	hydroxysteroid 17-beta dehydrogenase 11
ENSG00000198399.14	790.65	1006.95	620.43	405.25	400.73	438.26	610.38	-0.96	0.26	-3.66	0.000249472	0.0104445	ITSN2	intersectin 2
ENSG00000204899.5	950	637.34	713.56	344.27	389.44	450.13	580.79	-0.96	0.26	-3.66	0.000248918	0.0104445	MZT1	mitotic spindle organizing protein 1
ENSG00000268043.7	402.62	368.3	436.96	733.58	642.29	644.25	538	0.74	0.2	3.66	0.000249333	0.0104445	NBPF12	NBPF member 12
ENSG00000140682.18	59.6	49.63	57.42	19.7	19.19	11.02	36.09	-1.75	0.48	-3.66	0.000251136	0.0104584	TGFB1I1	transforming growth factor beta 1 induced transcript 1
ENSG00000272899.3	18.25	44.4	18.91	71.29	98.21	127.16	63.04	1.88	0.51	3.66	0.0002512	0.0104584	AC025594.2
ENSG00000132932.16	107.04	446.66	282.2	701.68	1017.05	1206.28	626.82	1.81	0.49	3.66	0.000253353	0.0104616	ATP8A2	ATPase phospholipid transporting 8A2
ENSG00000134245.17	45.01	41.79	31.51	97.56	111.75	85.62	68.87	1.33	0.36	3.66	0.000252755	0.0104616	WNT2B	Wnt family member 2B
ENSG00000198353.7	1.22	16.98	78.43	0	0	0.85	16.25	-6.55	1.79	-3.66	0.000253098	0.0104616	HOXC4	homeobox C4
ENSG00000116977.18	115.56	31.34	56.72	16.89	13.55	6.78	40.14	-2.46	0.67	-3.66	0.000256887	0.0105733	LGALS8	galectin 8
ENSG00000163659.12	1550.89	474.09	656.14	267.35	218.99	338.23	584.28	-1.7	0.47	-3.65	0.000257458	0.0105733	TIPARP	TCDD inducible poly(ADP-ribose) polymerase
ENSG00000013583.8	254.22	271.65	327.02	161.35	152.39	121.22	214.64	-0.98	0.27	-3.65	0.000259128	0.0106105	HEBP1	heme binding protein 1
ENSG00000138085.16	2077.58	1018.7	1311.59	651.96	638.9	695.12	1065.64	-1.15	0.31	-3.65	0.000261174	0.0106105	ATRAID	all-trans retinoic acid induced differentiation factor
ENSG00000175497.16	114.34	116.24	124.65	204.5	270.91	217.86	174.75	0.96	0.26	3.65	0.000261066	0.0106105	DPP10	dipeptidyl peptidase like 10
ENSG00000196155.12	64.47	47.02	28.71	6.57	12.42	11.02	28.37	-2.22	0.61	-3.65	0.000260684	0.0106105	PLEKHG4	pleckstrin homology and RhoGEF domain containing G4
ENSG00000103485.17	2288.02	833.25	1234.56	509.38	524.89	590	996.68	-1.42	0.39	-3.65	0.000262625	0.0106409	QPRT	quinolinate phosphoribosyltransferase
ENSG00000164300.16	1510.75	728.76	614.83	327.39	327.35	409.44	653.09	-1.42	0.39	-3.65	0.000264397	0.0106556	SERINC5	serine incorporator 5
ENSG00000218739.9	1803.9	1848.03	1462.14	945.58	998.99	609.5	1278.02	-1	0.27	-3.65	0.000264223	0.0106556	CEBPZOS	CEBPZ opposite strand
ENSG00000169306.9	46.22	23.51	35.71	87.24	91.43	117.83	66.99	1.49	0.41	3.65	0.000265746	0.0106814	IL1RAPL1	interleukin 1 receptor accessory protein like 1
ENSG00000100583.4	21.89	53.55	78.43	207.32	161.42	159.37	113.66	1.76	0.48	3.65	0.000266705	0.010686	SAMD15	sterile alpha motif domain containing 15
ENSG00000176884.14	17.03	49.63	20.31	81.61	99.33	164.45	72.06	2.01	0.55	3.65	0.000267275	0.010686	GRIN1	glutamate ionotropic receptor NMDA type subunit 1
ENSG00000084072.16	939.05	722.23	745.08	437.14	461.68	492.51	632.95	-0.79	0.22	-3.64	0.000269062	0.0107291	PPIE	peptidylprolyl isomerase E
ENSG00000170381.12	92.45	266.43	269.6	981.23	1466.32	316.19	565.37	2.14	0.59	3.63	0.000278167	0.011063	SEMA3E	semaphorin 3E
ENSG00000111144.9	3242.88	1568.54	2149.8	1023.44	1109.62	1044.37	1689.77	-1.13	0.31	-3.63	0.000281405	0.0111624	LTA4H	leukotriene A4 hydrolase
ENSG00000272343.1	4.87	6.53	8.4	30.96	31.61	33.91	19.38	2.25	0.62	3.63	0.00028731	0.0113668	AC107952.2
ENSG00000152578.12	372.21	141.05	214.28	527.2	746.14	689.18	448.34	1.43	0.39	3.63	0.000288886	0.0113993	GRIA4	glutamate ionotropic receptor AMPA type subunit 4
ENSG00000079739.15	1130.02	596.85	856.42	415.57	437.98	327.21	627.34	-1.13	0.31	-3.62	0.000293071	0.0114778	PGM1	phosphoglucomutase 1
ENSG00000185811.17	722.53	645.18	778.69	472.79	396.21	370.45	564.31	-0.79	0.22	-3.62	0.000293153	0.0114778	IKZF1	IKAROS family zinc finger 1
ENSG00000253300.1	1.22	2.61	0	15.01	21.45	25.43	10.95	4.23	1.17	3.62	0.000292236	0.0114778	AC018541.1
ENSG00000115484.14	8599.84	5404.34	5439.62	3233.56	3341.26	3520.5	4923.19	-0.95	0.26	-3.62	0.000297109	0.0116026	CCT4	chaperonin containing TCP1 subunit 4
ENSG00000164111.14	2235.71	1367.41	1915.21	623.82	676.15	1110.49	1321.47	-1.19	0.33	-3.61	0.000303111	0.0117846	ANXA5	annexin A5
ENSG00000172830.12	0	3.92	0	28.14	23.7	20.34	12.69	4.42	1.22	3.61	0.000303329	0.0117846	SSH3	slingshot protein phosphatase 3
ENSG00000168002.11	1626.31	1584.21	1533.57	990.61	1049.79	1092.69	1312.86	-0.6	0.17	-3.61	0.000304397	0.0117958	POLR2G	RNA polymerase II subunit G
ENSG00000172965.14	119.21	16.98	108.54	7.5	11.29	16.95	46.75	-2.77	0.77	-3.61	0.000306209	0.0118356	MIR4435-2HG	MIR4435-2 host gene
ENSG00000165684.4	172.73	250.76	200.27	436.21	382.67	363.66	301.05	0.92	0.26	3.61	0.000310197	0.0119592	SNAPC4	small nuclear RNA activating complex polypeptide 4
ENSG00000143850.13	1329.51	2222.86	1099.41	3871.45	2765.57	4308.87	2599.61	1.24	0.34	3.6	0.000313502	0.0120559	PLEKHA6	pleckstrin homology domain containing A6
ENSG00000160145.15	1657.93	3454.44	2285.65	5282.32	5975.9	4955.66	3935.32	1.13	0.31	3.6	0.000319045	0.0122379	KALRN	kalirin RhoGEF kinase
ENSG00000197265.8	827.14	442.74	562.31	262.66	284.46	306.87	447.7	-1.1	0.31	-3.6	0.000321262	0.0122917	GTF2E2	general transcription factor IIE subunit 2
ENSG00000143952.19	1882.96	2536.31	2028.65	1212	1338.76	1283.42	1713.68	-0.75	0.21	-3.59	0.000324553	0.0123863	VPS54	VPS54, GARP complex subunit
ENSG00000162066.14	48.66	66.61	37.11	158.54	112.88	117.83	90.27	1.37	0.38	3.59	0.000326217	0.0124184	AMDHD2	amidohydrolase domain containing 2
ENSG00000133816.13	135.02	158.03	52.52	32.83	27.09	35.6	73.52	-1.84	0.51	-3.59	0.000333407	0.0126602	MICAL2	microtubule associated monooxygenase, calponin and LIM domain containing 2
ENSG00000188738.14	394.11	8745.16	1284.28	198.87	80.15	10.17	1785.46	-5.17	1.44	-3.59	0.00033499	0.0126885	FSIP2	fibrous sheath interacting protein 2
ENSG00000112561.17	323.56	6.53	23.11	3.75	9.03	7.63	62.27	-4.11	1.15	-3.59	0.000335972	0.0126938	TFEB	transcription factor EB
ENSG00000099904.15	143.53	197.21	156.16	376.17	268.66	343.32	247.51	1	0.28	3.58	0.000337345	0.0127112	ZDHHC8	zinc finger DHHC-type containing 8
ENSG00000163322.13	597.24	527.64	582.62	270.17	381.54	263.64	437.14	-0.9	0.25	-3.58	0.000338113	0.0127112	ABRAXAS1	abraxas 1, BRCA1 A complex subunit
ENSG00000162643.12	40.14	56.16	70.03	147.28	109.49	283.98	117.85	1.7	0.47	3.58	0.000340517	0.0127698	WDR63	WD repeat domain 63
ENSG00000221869.4	328.42	13.06	29.41	13.13	7.9	7.63	66.59	-3.69	1.03	-3.58	0.000343782	0.0128603	CEBPD	CCAAT/enhancer binding protein delta
ENSG00000253293.4	2.43	24.81	317.92	0	0	0.85	57.67	-8.38	2.34	-3.58	0.000349015	0.0130239	HOXA10	homeobox A10
ENSG00000123983.13	7919.88	7157.03	6197.3	2668.83	3228.38	4698.81	5311.71	-1.01	0.28	-3.57	0.000355554	0.0132352	ACSL3	acyl-CoA synthetase long chain family member 3
ENSG00000136279.20	887.96	1304.72	1016.08	1969.96	1860.27	1799.67	1473.11	0.81	0.23	3.57	0.000356687	0.0132447	DBNL	drebrin like
ENSG00000128610.11	2.43	0	6.3	112.57	7.9	40.69	28.32	4.11	1.15	3.57	0.000360472	0.0133198	FEZF1	FEZ family zinc finger 1
ENSG00000165757.8	711.58	492.37	1255.57	333.96	291.23	339.08	570.63	-1.35	0.38	-3.57	0.000359842	0.0133198	JCAD	junctional cadherin 5 associated
ENSG00000163064.6	83.93	0	593.12	0.94	1.13	0.85	113.33	-7.87	2.21	-3.57	0.000362714	0.01337	EN1	engrailed homeobox 1
ENSG00000157152.16	2.43	14.37	3.5	12.2	64.34	147.5	40.72	3.5	0.98	3.56	0.000364433	0.0134007	SYN2	synapsin II
ENSG00000145390.11	807.68	414.01	692.56	209.19	327.35	283.13	455.65	-1.23	0.34	-3.56	0.000368576	0.0134548	USP53	ubiquitin specific peptidase 53
ENSG00000178252.17	2691.86	3039.13	2965.6	5041.23	4400.08	4178.32	3719.37	0.65	0.18	3.56	0.000367596	0.0134548	WDR6	WD repeat domain 6
ENSG00000197150.12	100.96	216.8	138.65	392.12	367.99	316.19	255.45	1.24	0.35	3.56	0.000368395	0.0134548	ABCB8	ATP binding cassette subfamily B member 8
ENSG00000115266.11	411.14	1734.4	751.38	3061.89	2477.73	4749.67	2197.7	1.83	0.51	3.56	0.000371734	0.0135374	APC2	APC2, WNT signaling pathway regulator
ENSG00000121318.2	0	2.61	1.4	28.14	37.25	7.63	12.84	4.19	1.18	3.56	0.000374361	0.0135677	TAS2R10	taste 2 receptor member 10
ENSG00000152518.7	3300.05	1631.23	2326.96	1212.94	1169.44	995.2	1772.64	-1.1	0.31	-3.56	0.000374253	0.0135677	ZFP36L2	ZFP36 ring finger protein like 2
ENSG00000185668.7	42.57	40.49	44.82	104.13	84.66	209.38	87.67	1.64	0.46	3.55	0.000378242	0.0136755	POU3F1	POU class 3 homeobox 1
ENSG00000078114.18	1082.58	927.28	1546.87	439.02	358.96	700.2	842.49	-1.25	0.35	-3.55	0.000380444	0.0137223	NEBL	nebulette
ENSG00000197558.11	36.49	69.22	38.51	159.47	110.62	118.68	88.83	1.44	0.41	3.55	0.000384924	0.0138508	SSPO	SCO-spondin
ENSG00000240720.7	2.43	6.53	4.2	26.27	45.15	18.65	17.21	2.78	0.78	3.55	0.000387558	0.0139125	LRRD1	leucine rich repeats and death domain containing 1
ENSG00000172469.15	790.65	540.7	863.42	296.43	343.16	430.63	544.16	-1.04	0.29	-3.55	0.000390651	0.0139903	MANEA	mannosidase endo-alpha
ENSG00000107537.13	1923.1	976.91	1643.51	706.37	741.63	713.76	1117.55	-1.07	0.3	-3.54	0.000393138	0.0140461	PHYH	phytanoyl-CoA 2-hydroxylase
ENSG00000140743.7	407.49	270.35	271	130.39	138.84	177.17	232.54	-1.08	0.31	-3.54	0.000394322	0.0140552	CDR2	cerebellar degeneration related protein 2
ENSG00000232434.2	38.92	56.16	31.51	124.76	80.15	216.16	91.28	1.75	0.49	3.54	0.000397366	0.0141303	C9orf172	chromosome 9 open reading frame 172
ENSG00000205085.11	13.38	20.9	7.7	82.55	77.89	32.21	39.11	2.23	0.63	3.54	0.000399842	0.0141647	FAM71F2	family with sequence similarity 71 member F2
ENSG00000215041.9	416	464.95	355.73	844.27	673.9	670.53	570.9	0.83	0.23	3.54	0.000400207	0.0141647	NEURL4	neuralized E3 ubiquitin protein ligase 4
ENSG00000158122.11	223.81	129.3	160.36	57.22	74.5	82.23	121.24	-1.26	0.36	-3.54	0.000401622	0.0141816	AAED1	AhpC/TSA antioxidant enzyme domain containing 1
ENSG00000177301.14	74.2	84.89	84.03	157.6	174.96	667.99	207.28	2.04	0.58	3.54	0.000403091	0.0142003	KCNA2	potassium voltage-gated channel subfamily A member 2
ENSG00000198520.10	46.22	40.49	45.52	93.81	115.14	92.4	72.26	1.18	0.33	3.53	0.000408487	0.0143236	C1orf228	chromosome 1 open reading frame 228
ENSG00000254122.2	720.1	126.68	611.33	1775.78	1696.59	2022.62	1158.85	1.91	0.54	3.53	0.000408269	0.0143236	PCDHGB7	protocadherin gamma subfamily B, 7
ENSG00000116005.11	3617.53	3416.57	2624.57	1757.96	1826.41	2065.85	2551.48	-0.77	0.22	-3.53	0.000410953	0.0143767	PCYOX1	prenylcysteine oxidase 1
ENSG00000066583.11	580.22	461.03	558.81	248.59	307.04	332.3	414.66	-0.85	0.24	-3.53	0.000414236	0.0144132	ISOC1	isochorismatase domain containing 1
ENSG00000161958.10	323.56	24.81	52.52	10.32	12.42	22.89	74.42	-3.13	0.89	-3.53	0.000413071	0.0144132	FGF11	fibroblast growth factor 11
ENSG00000167553.15	1718.75	642.57	1352.2	171.67	141.1	578.98	767.54	-2.06	0.58	-3.53	0.000414857	0.0144132	TUBA1C	tubulin alpha 1c
ENSG00000061337.15	319.91	549.84	351.53	775.79	774.36	949.43	620.14	1.04	0.29	3.53	0.000417574	0.0144255	LZTS1	leucine zipper tumor suppressor 1
ENSG00000113758.13	2506.97	3150.14	2615.47	4698.83	4024.19	5428.68	3737.38	0.77	0.22	3.53	0.000416897	0.0144255	DBN1	drebrin 1
ENSG00000180855.15	498.72	377.44	374.64	248.59	223.5	215.32	323.03	-0.86	0.24	-3.53	0.000419029	0.0144255	ZNF443	zinc finger protein 443
ENSG00000242802.6	137.45	105.79	81.23	284.24	186.25	274.66	178.27	1.21	0.34	3.53	0.000418379	0.0144255	AP5Z1	adaptor related protein complex 5 zeta 1 subunit
ENSG00000164056.10	782.13	86.2	1111.31	110.69	92.56	148.35	388.54	-2.49	0.71	-3.53	0.000422767	0.0145211	SPRY1	sprouty RTK signaling antagonist 1
ENSG00000110841.13	1468.18	1137.55	1334.69	627.57	714.53	873.98	1026.08	-0.83	0.24	-3.52	0.000426948	0.0146314	PPFIBP1	PPFIA binding protein 1
ENSG00000130940.14	225.03	139.74	37.11	22.51	22.58	35.6	80.43	-2.31	0.66	-3.52	0.000428319	0.0146452	CASZ1	castor zinc finger 1
ENSG00000074201.8	3864.45	3154.06	2866.86	2058.14	2051.04	1709.81	2617.39	-0.76	0.22	-3.52	0.000433217	0.0146824	CLNS1A	chloride nucleotide-sensitive channel 1A
ENSG00000087245.12	1526.56	1051.35	1303.88	804.87	717.92	630.69	1005.88	-0.85	0.24	-3.52	0.000433293	0.0146824	MMP2	matrix metallopeptidase 2
ENSG00000143869.6	2.43	5.22	49.72	0	0	0	9.56	-6.77	1.92	-3.52	0.000432065	0.0146824	GDF7	growth differentiation factor 7
ENSG00000169933.13	1.22	0	2.8	6.57	28.22	50.01	14.8	4.25	1.21	3.52	0.000431595	0.0146824	FRMPD4	FERM and PDZ domain containing 4
ENSG00000168710.17	7984.35	3322.53	5884.28	2337.69	2715.91	2365.93	4101.78	-1.21	0.34	-3.52	0.00043598	0.0147404	AHCYL1	adenosylhomocysteinase like 1
ENSG00000171863.12	24643.9	11122.1	12821.8	6611.58	7469.31	6976.58	11607.5	-1.21	0.34	-3.52	0.00043778	0.0147682	RPS7	ribosomal protein S7
ENSG00000139767.9	1128.8	2353.46	1168.03	3063.76	4021.93	3829.07	2594.18	1.23	0.35	3.51	0.000440175	0.0148159	SRRM4	serine/arginine repetitive matrix 4
ENSG00000140945.16	19.46	58.77	49.02	183.86	79.02	246.68	106.14	2	0.57	3.51	0.000444049	0.0149132	CDH13	cadherin 13
ENSG00000083444.16	514.53	424.46	663.15	306.75	242.69	167.84	386.57	-1.16	0.33	-3.51	0.000445558	0.0149306	PLOD1	procollagen-lysine,2-oxoglutarate 5-dioxygenase 1
ENSG00000176171.11	2893.78	882.87	1362.7	588.18	626.49	584.07	1156.35	-1.51	0.43	-3.51	0.000447413	0.0149596	BNIP3	BCL2 interacting protein 3
ENSG00000166575.16	925.67	779.7	694.66	466.22	470.71	491.67	638.1	-0.75	0.21	-3.51	0.000449339	0.0149909	TMEM135	transmembrane protein 135
ENSG00000102024.17	4820.53	956.01	3256.91	596.62	573.43	1180	1897.25	-1.94	0.55	-3.51	0.000452916	0.0150438	PLS3	plastin 3
ENSG00000103326.11	113.12	177.62	130.25	346.15	237.05	308.56	218.79	1.09	0.31	3.51	0.000452779	0.0150438	CAPN15	calpain 15
ENSG00000134352.19	4981.09	2898.08	4295.39	1788.92	1979.93	2389.67	3055.51	-0.98	0.28	-3.51	0.000456465	0.0151284	IL6ST	interleukin 6 signal transducer
ENSG00000182902.13	9.73	13.06	8.4	43.15	33.86	38.99	24.53	1.92	0.55	3.5	0.000459056	0.015181	SLC25A18	solute carrier family 25 member 18
ENSG00000172461.10	765.11	1431.41	1278.67	2394.91	2319.7	2276.08	1744.31	1.01	0.29	3.5	0.000464841	0.0153387	FUT9	fucosyltransferase 9
ENSG00000109762.15	2187.06	1081.39	1109.91	660.41	667.12	595.93	1050.3	-1.19	0.34	-3.5	0.000469664	0.0154305	SNX25	sorting nexin 25
ENSG00000273038.2	13.38	22.2	9.8	53.47	47.41	55.1	33.56	1.82	0.52	3.5	0.000469084	0.0154305	AL365203.3
ENSG00000099139.13	200.7	97.95	176.47	58.16	72.24	53.41	109.82	-1.38	0.39	-3.5	0.000473432	0.0154616	PCSK5	proprotein convertase subtilisin/kexin type 5
ENSG00000111907.20	104.61	6.53	19.61	2.81	3.39	3.39	23.39	-3.77	1.08	-3.49	0.000475725	0.0154616	TPD52L1	tumor protein D52 like 1
ENSG00000140575.12	3028.8	1838.89	2796.84	1426.82	1360.21	1310.55	1960.35	-0.9	0.26	-3.5	0.000471686	0.0154616	IQGAP1	IQ motif containing GTPase activating protein 1
ENSG00000177873.12	177.59	95.34	30.81	23.45	11.29	22.04	60.09	-2.41	0.69	-3.49	0.000475465	0.0154616	ZNF619	zinc finger protein 619
ENSG00000235162.8	721.32	206.35	404.05	126.64	89.18	181.41	288.16	-1.74	0.5	-3.49	0.000474477	0.0154616	C12orf75	chromosome 12 open reading frame 75
ENSG00000130066.16	4425.21	702.64	3353.54	843.33	608.43	729.02	1777.03	-1.96	0.56	-3.49	0.000478792	0.0155279	SAT1	spermidine/spermine N1-acetyltransferase 1
ENSG00000112137.17	262.74	220.72	112.04	415.57	461.68	621.37	349.02	1.34	0.38	3.48	0.000492856	0.0157998	PHACTR1	phosphatase and actin regulator 1
ENSG00000112183.14	459.79	250.76	278	162.29	143.36	139.02	238.87	-1.15	0.33	-3.49	0.000490752	0.0157998	RBM24	RNA binding motif protein 24
ENSG00000122884.12	10425.6	893.32	2864.06	955.9	868.05	904.5	2818.58	-2.38	0.68	-3.48	0.000492868	0.0157998	P4HA1	prolyl 4-hydroxylase subunit alpha 1
ENSG00000138363.14	2179.76	2081.81	2251.33	1194.17	1417.78	1507.21	1772.01	-0.66	0.19	-3.49	0.000490646	0.0157998	ATIC	5-aminoimidazole-4-carboxamide ribonucleotide formyltransferase/IMP cyclohydrolase
ENSG00000174021.10	2000.95	1242.03	1827.68	770.16	813.87	1027.41	1280.35	-0.96	0.27	-3.48	0.000492652	0.0157998	GNG5	G protein subunit gamma 5
ENSG00000185559.13	1976.62	254.68	740.17	181.99	222.37	264.48	606.72	-2.15	0.62	-3.48	0.00049345	0.0157998	DLK1	delta like non-canonical Notch ligand 1
ENSG00000138944.7	3202.74	935.12	937.65	422.14	432.33	629.84	1093.3	-1.77	0.51	-3.48	0.000501251	0.0160157	KIAA1644	KIAA1644
ENSG00000169871.12	549.81	467.56	458.67	97.56	182.87	278.05	339.08	-1.4	0.4	-3.48	0.000505459	0.016116	TRIM56	tripartite motif containing 56
ENSG00000164236.11	2668.75	2208.49	3434.07	1517.81	1585.97	1591.14	2167.71	-0.82	0.24	-3.47	0.000514985	0.0163852	ANKRD33B	ankyrin repeat domain 33B
ENSG00000146216.11	360.05	518.49	313.02	788.92	670.51	959.6	601.77	1.02	0.3	3.46	0.000531643	0.0168797	TTBK1	tau tubulin kinase 1
ENSG00000139323.13	570.48	304.3	502.79	196.06	243.82	200.91	336.39	-1.11	0.32	-3.46	0.000539207	0.0170829	POC1B	POC1 centriolar protein B
ENSG00000234444.9	3.65	873.73	712.16	17.82	4.52	0.85	268.79	-6.1	1.76	-3.46	0.000540306	0.0170829	ZNF736	zinc finger protein 736
ENSG00000101489.19	267.6	395.73	313.02	507.5	651.32	823.12	493.05	1.02	0.3	3.46	0.000544108	0.0170959	CELF4	CUGBP Elav-like family member 4
ENSG00000151615.3	306.53	489.76	230.39	688.55	702.12	1745.42	693.79	1.61	0.47	3.46	0.00054265	0.0170959	POU4F2	POU class 4 homeobox 2
ENSG00000183454.16	2.43	7.84	7.7	28.14	18.06	105.11	28.22	3.06	0.89	3.46	0.00054317	0.0170959	GRIN2A	glutamate ionotropic receptor NMDA type subunit 2A
ENSG00000166012.16	3881.48	2537.61	1701.63	1094.74	1345.54	1162.2	1953.87	-1.17	0.34	-3.46	0.000549177	0.0172193	TAF1D	TATA-box binding protein associated factor, RNA polymerase I subunit D
ENSG00000035403.17	1583.73	1776.2	2581.86	1088.17	1092.68	1011.31	1522.32	-0.9	0.26	-3.45	0.000551249	0.0172485	VCL	vinculin
ENSG00000109929.9	3160.17	3656.88	2424.3	1381.79	1528.4	1985.32	2356.14	-0.92	0.27	-3.45	0.000558373	0.0174353	SC5D	sterol-C5-desaturase
ENSG00000119782.13	211.65	223.33	140.05	81.61	81.27	100.03	139.66	-1.12	0.33	-3.45	0.000560077	0.0174525	FKBP1B	FK506 binding protein 1B
ENSG00000049449.8	7647.41	5447.44	5672.8	2991.53	3539.93	3999.46	4883.1	-0.83	0.24	-3.45	0.000562521	0.0174925	RCN1	reticulocalbin 1
ENSG00000182256.12	43.79	94.03	69.33	132.27	185.12	242.44	127.83	1.44	0.42	3.45	0.000568773	0.0176507	GABRG3	gamma-aminobutyric acid type A receptor gamma3 subunit
ENSG00000141179.13	211.65	223.33	222.68	135.08	120.78	110.2	170.62	-0.85	0.25	-3.44	0.000575399	0.0178197	PCTP	phosphatidylcholine transfer protein
ENSG00000115758.12	106127	25579.9	37805.6	16110.6	16328.2	19637	36931.4	-1.7	0.49	-3.44	0.000578755	0.0178536	ODC1	ornithine decarboxylase 1
ENSG00000224940.8	72.98	57.47	34.31	140.71	112.88	212.77	105.19	1.52	0.44	3.44	0.000578858	0.0178536	PRRT4	proline rich transmembrane protein 4
ENSG00000174721.9	9592.4	7918.45	16144.5	4673.51	5382.15	5706.73	8236.29	-1.09	0.32	-3.44	0.00058088	0.0178795	FGFBP3	fibroblast growth factor binding protein 3
ENSG00000130222.10	29.19	35.26	43.42	88.18	75.63	229.73	83.57	1.86	0.54	3.44	0.000582178	0.017883	GADD45G	growth arrest and DNA damage inducible gamma
ENSG00000132031.12	80.28	176.31	51.82	27.2	28.22	27.13	65.16	-1.89	0.55	-3.44	0.000585944	0.0178896	MATN3	matrilin 3
ENSG00000169756.16	940.26	1273.38	1056.69	516.88	686.31	648.49	853.67	-0.82	0.24	-3.44	0.000584182	0.0178896	LIMS1	LIM zinc finger domain containing 1
ENSG00000197822.10	188.54	20.9	126.05	13.13	20.32	23.74	65.44	-2.55	0.74	-3.44	0.00058549	0.0178896	OCLN	occludin
ENSG00000181381.13	26.76	5.22	44.82	1.88	1.13	2.54	13.72	-3.78	1.1	-3.44	0.000590326	0.0179871	DDX60L	DEAD-box helicase 60 like
ENSG00000272449.1	20.68	40.49	49.02	125.7	79.02	128	73.82	1.58	0.46	3.43	0.000593405	0.0180445	AL139246.5
ENSG00000141570.10	350.32	303	272.4	553.47	536.18	477.26	415.44	0.76	0.22	3.43	0.000599271	0.0181863	CBX8	chromobox 8
ENSG00000160716.5	256.66	542	502.09	933.39	824.03	1447.03	750.86	1.3	0.38	3.43	0.000604494	0.0182872	CHRNB2	cholinergic receptor nicotinic beta 2 subunit
ENSG00000188779.10	31.63	10.45	22.41	61.91	55.31	213.62	65.89	2.36	0.69	3.43	0.000605015	0.0182872	SKOR1	SKI family transcriptional corepressor 1
ENSG00000005379.15	316.26	407.48	250.69	544.09	640.03	679.86	473.07	0.94	0.27	3.43	0.000608042	0.018342	TSPOAP1	TSPO associated protein 1
ENSG00000205339.9	12953.3	9861.81	9196.51	6110.64	6780.74	6245.02	8524.67	-0.74	0.22	-3.42	0.000628123	0.01891	IPO7	importin 7
ENSG00000167302.10	91.23	138.44	110.64	279.55	197.54	224.64	173.67	1.05	0.31	3.41	0.000640059	0.0192089	TEPSIN	TEPSIN, adaptor related protein complex 4 accessory protein
ENSG00000196132.11	642.25	1098.37	756.28	1422.13	1630	1758.13	1217.86	0.95	0.28	3.41	0.000640595	0.0192089	MYT1	myelin transcription factor 1
ENSG00000118729.11	6.08	10.45	5.6	31.89	37.25	27.13	19.73	2.15	0.63	3.41	0.000650587	0.0194699	CASQ2	calsequestrin 2
ENSG00000185823.3	0	16.98	7.7	86.3	124.17	26.28	43.57	3.27	0.96	3.41	0.000655276	0.0195399	NPAP1	nuclear pore associated protein 1
ENSG00000206579.8	988.92	1609.03	1112.01	2150.08	2192.14	3398.43	1908.43	1.06	0.31	3.41	0.000655511	0.0195399	XKR4	XK related 4
ENSG00000090674.15	27.98	62.69	47.62	131.33	108.37	116.14	82.35	1.37	0.4	3.41	0.000658391	0.0195871	MCOLN1	mucolipin 1
ENSG00000052802.12	8484.28	4252.43	6168.59	2081.6	2229.39	3745.14	4493.57	-1.23	0.36	-3.41	0.000660824	0.0196209	MSMO1	methylsterol monooxygenase 1
ENSG00000161996.18	76.63	181.54	124.65	554.4	366.86	217.86	253.66	1.57	0.46	3.4	0.000662913	0.0196443	WDR90	WD repeat domain 90
ENSG00000144229.11	2.43	2.61	4.2	17.82	14.67	47.47	14.87	3.08	0.9	3.4	0.000668756	0.01974	THSD7B	thrombospondin type 1 domain containing 7B
ENSG00000149257.13	1719.97	1201.55	1561.58	927.76	873.7	684.94	1161.58	-0.85	0.25	-3.4	0.000668498	0.01974	SERPINH1	serpin family H member 1
ENSG00000164104.11	16659.6	7973.3	10942.2	5891.13	6098.94	4564.02	8688.21	-1.1	0.32	-3.4	0.000671228	0.0197744	HMGB2	high mobility group box 2
ENSG00000162817.6	127.72	54.85	100.14	31.89	36.12	28.82	63.26	-1.55	0.46	-3.4	0.000674221	0.0198239	C1orf115	chromosome 1 open reading frame 115
ENSG00000130176.7	72.98	16.98	47.62	10.32	9.03	4.24	26.86	-2.56	0.75	-3.4	0.000677841	0.0198917	CNN1	calponin 1
ENSG00000021826.14	1346.54	71.83	696.76	145.4	118.52	30.52	401.6	-2.85	0.84	-3.4	0.000680069	0.0199184	CPS1	carbamoyl-phosphate synthase 1
ENSG00000106004.4	2.43	13.06	259.8	0	1.13	0	46.07	-8.05	2.37	-3.4	0.000683217	0.0199719	HOXA5	homeobox A5
ENSG00000166333.13	1595.9	1232.89	1194.64	824.57	825.16	628.15	1050.22	-0.82	0.24	-3.4	0.000684935	0.0199835	ILK	integrin linked kinase
ENSG00000100600.14	2949.73	842.39	1970.53	550.65	572.3	857.87	1290.58	-1.54	0.45	-3.39	0.000692271	0.0201586	LGMN	legumain
ENSG00000171130.17	420.87	528.94	493.68	900.56	702.12	829.9	646.01	0.75	0.22	3.39	0.000703251	0.0204389	ATP6V0E2	ATPase H+ transporting V0 subunit e2
ENSG00000163491.16	30.41	44.4	35.71	90.99	110.62	72.9	64.17	1.31	0.39	3.38	0.000715023	0.0207014	NEK10	NIMA related kinase 10
ENSG00000182253.14	323.56	270.35	195.37	525.32	449.26	541.68	384.26	0.95	0.28	3.38	0.000714609	0.0207014	SYNM	synemin
ENSG00000064989.12	737.13	239	1072.1	158.54	197.54	256.85	443.53	-1.74	0.52	-3.38	0.000726838	0.0207259	CALCRL	calcitonin receptor like receptor
ENSG00000068878.14	3685.64	4460.08	4354.21	2622.87	2824.27	2775.37	3453.74	-0.6	0.18	-3.38	0.000720012	0.0207259	PSME4	proteasome activator subunit 4
ENSG00000116147.16	180.02	125.38	197.47	340.52	282.2	504.38	271.66	1.16	0.34	3.38	0.000722843	0.0207259	TNR	tenascin R
ENSG00000135272.10	633.74	480.62	559.51	360.22	313.81	314.5	443.73	-0.76	0.22	-3.38	0.000725862	0.0207259	MDFIC	MyoD family inhibitor domain containing
ENSG00000138834.12	992.57	1406.59	1006.97	2265.46	1719.17	2130.27	1586.84	0.85	0.25	3.38	0.000719358	0.0207259	MAPK8IP3	mitogen-activated protein kinase 8 interacting protein 3
ENSG00000144320.13	3761.06	2746.58	2375.98	1434.32	1639.03	1792.04	2291.5	-0.87	0.26	-3.38	0.000722511	0.0207259	LNPK	lunapark, ER junction formation factor
ENSG00000205133.11	1482.77	804.51	1018.18	510.31	559.89	593.39	828.18	-0.99	0.29	-3.38	0.000724518	0.0207259	TRIQK	triple QxxK/R motif containing
ENSG00000251664.3	60.82	86.2	79.13	169.79	127.56	244.14	127.94	1.26	0.37	3.38	0.000717327	0.0207259	PCDHA12	protocadherin alpha 12
ENSG00000033011.11	171.51	155.42	162.46	289.87	258.5	278.05	219.3	0.76	0.22	3.37	0.00074038	0.0208757	ALG1	ALG1, chitobiosyldiphosphodolichol beta-mannosyltransferase
ENSG00000060138.12	1835.52	923.36	1021.68	512.19	589.24	641.71	920.62	-1.12	0.33	-3.38	0.000738013	0.0208757	YBX3	Y-box binding protein 3
ENSG00000102265.11	190.97	60.08	200.97	41.28	11.29	46.62	91.87	-2.18	0.65	-3.38	0.000735164	0.0208757	TIMP1	TIMP metallopeptidase inhibitor 1
ENSG00000164241.13	4.87	20.9	18.91	0.94	0	0	7.6	-5.43	1.61	-3.37	0.000740207	0.0208757	C5orf63	chromosome 5 open reading frame 63
ENSG00000169129.14	238.41	80.97	475.48	53.47	76.76	69.51	165.77	-2	0.59	-3.38	0.000737206	0.0208757	AFAP1L2	actin filament associated protein 1 like 2
ENSG00000178233.17	746.86	813.66	688.36	1235.45	1081.4	1169.83	955.92	0.63	0.19	3.37	0.000739623	0.0208757	TMEM151B	transmembrane protein 151B
ENSG00000154330.12	81.5	1.31	18.91	0.94	2.26	0.85	17.63	-4.68	1.39	-3.37	0.000748419	0.0209432	PGM5	phosphoglucomutase 5
ENSG00000164823.9	2218.68	740.52	1041.99	423.07	434.59	600.17	909.84	-1.46	0.43	-3.37	0.000749704	0.0209432	OSGIN2	oxidative stress induced growth inhibitor family member 2
ENSG00000166446.14	111.91	71.83	76.33	124.76	258.5	470.47	185.63	1.72	0.51	3.37	0.000746041	0.0209432	CDYL2	chromodomain Y like 2
ENSG00000167522.14	2333.02	3357.8	2949.49	4647.24	4571.66	5394.77	3875.66	0.76	0.22	3.37	0.000749627	0.0209432	ANKRD11	ankyrin repeat domain 11
ENSG00000183340.6	710.37	767.94	640.74	424.95	415.4	478.95	573.06	-0.68	0.2	-3.37	0.000744516	0.0209432	JRKL	JRK like
ENSG00000087087.19	936.62	1362.19	926.44	2229.81	2027.33	1669.12	1525.25	0.88	0.26	3.37	0.000752513	0.0209829	SRRT	serrate, RNA effector molecule
ENSG00000123384.13	5393.45	4213.24	4610.51	8263.53	6626.09	9211.97	6386.47	0.76	0.23	3.37	0.000756047	0.0210039	LRP1	LDL receptor related protein 1
ENSG00000198700.9	2312.35	4286.38	4619.61	7950.21	6553.85	9961.34	5947.29	1.12	0.33	3.37	0.000755516	0.0210039	IPO9	importin 9
ENSG00000214517.9	2738.08	2511.49	2254.14	1666.03	1666.12	1642	2079.64	-0.59	0.18	-3.36	0.000769619	0.0213418	PPME1	protein phosphatase methylesterase 1
ENSG00000137513.9	844.17	847.61	834.01	466.22	596.01	526.42	685.74	-0.67	0.2	-3.36	0.00077476	0.0214449	NARS2	asparaginyl-tRNA synthetase 2, mitochondrial (putative)
ENSG00000114473.13	165.43	279.49	266.8	451.22	423.3	617.13	367.23	1.07	0.32	3.36	0.000776929	0.0214657	IQCG	IQ motif containing G
ENSG00000175221.14	223.81	282.1	240.19	490.61	365.73	472.17	345.77	0.83	0.25	3.36	0.000780125	0.0215146	MED16	mediator complex subunit 16
ENSG00000131584.18	419.65	1127.1	436.96	2074.09	1630	1616.57	1217.39	1.42	0.42	3.36	0.000782218	0.0215331	ACAP3	ArfGAP with coiled-coil, ankyrin repeat and PH domains 3
ENSG00000146729.9	1785.65	1268.15	1553.18	871.47	927.88	972.31	1229.77	-0.73	0.22	-3.35	0.000793901	0.0218067	NIPSNAP2	nipsnap homolog 2
ENSG00000162951.10	35.28	14.37	14.01	65.67	60.96	93.25	47.25	1.81	0.54	3.35	0.000795043	0.0218067	LRRTM1	leucine rich repeat transmembrane neuronal 1
ENSG00000164418.19	83.93	300.39	201.67	649.15	847.73	377.23	410.02	1.68	0.5	3.35	0.000799507	0.0218894	GRIK2	glutamate ionotropic receptor kainate type subunit 2
ENSG00000051620.10	844.17	468.86	700.26	356.47	302.52	357.73	505	-0.99	0.29	-3.35	0.000806851	0.0220505	HEBP2	heme binding protein 2
ENSG00000164088.17	69.33	107.09	101.54	32.83	38.38	43.23	65.4	-1.28	0.38	-3.35	0.000813008	0.0221574	PPM1M	protein phosphatase, Mg2+/Mn2+ dependent 1M
ENSG00000167703.14	1460.88	1129.71	1159.63	2146.32	1835.44	2775.37	1751.23	0.85	0.25	3.35	0.000813694	0.0221574	SLC43A2	solute carrier family 43 member 2
ENSG00000151322.18	822.28	1355.66	1030.08	2187.6	1709.01	2065.85	1528.41	0.89	0.27	3.34	0.000824916	0.0224226	NPAS3	neuronal PAS domain protein 3
ENSG00000187416.11	7.3	10.45	3.5	19.7	39.51	54.25	22.45	2.47	0.74	3.34	0.000826966	0.022438	LHFPL3	LHFPL tetraspan subfamily member 3
ENSG00000018625.14	159.35	2.61	29.41	3.75	4.52	5.09	34.12	-3.84	1.15	-3.34	0.0008304	0.0224907	ATP1A2	ATPase Na+/K+ transporting subunit alpha 2
ENSG00000196950.13	3754.98	4187.12	4257.58	2314.24	2965.37	2465.96	3324.21	-0.66	0.2	-3.34	0.000833413	0.0225112	SLC39A10	solute carrier family 39 member 10
ENSG00000275367.1	60.82	113.62	95.24	276.73	243.82	149.2	156.57	1.31	0.39	3.34	0.000834135	0.0225112	AC092111.1
ENSG00000159314.11	9.73	23.51	10.5	49.72	41.77	69.51	34.12	1.91	0.57	3.34	0.00083934	0.0226113	ARHGAP27	Rho GTPase activating protein 27
ENSG00000085788.13	11724.7	3833.19	4978.84	2336.75	2533.04	2806.74	4702.22	-1.42	0.43	-3.34	0.000844857	0.0226389	DDHD2	DDHD domain containing 2
ENSG00000103528.16	57.17	177.62	83.33	273.92	294.62	317.04	200.62	1.48	0.44	3.34	0.000843428	0.0226389	SYT17	synaptotagmin 17
ENSG00000122484.8	1137.32	2136.66	1314.39	2765.45	2886.36	4370.75	2435.15	1.13	0.34	3.34	0.000842011	0.0226389	RPAP2	RNA polymerase II associated protein 2
ENSG00000230487.7	25.54	131.91	65.12	265.48	244.95	256.85	164.98	1.79	0.54	3.34	0.000848975	0.0226779	PSMG3-AS1	PSMG3 antisense RNA 1 (head to head)
ENSG00000280206.1	194.62	195.9	237.39	103.19	129.81	87.31	158.04	-0.98	0.29	-3.34	0.000849315	0.0226779	AC026401.3
ENSG00000130147.15	2064.2	2246.37	2875.27	1342.39	1406.49	1561.47	1916.03	-0.74	0.22	-3.33	0.000855008	0.0227775	SH3BP4	SH3 domain binding protein 4
ENSG00000177614.10	488.99	818.88	652.64	1204.49	1224.75	1138.46	921.37	0.86	0.26	3.33	0.000856058	0.0227775	PGBD5	piggyBac transposable element derived 5
ENSG00000177707.10	3363.3	1817.99	2809.44	1394.92	1486.64	1223.23	2015.92	-0.96	0.29	-3.33	0.000868122	0.0230579	NECTIN3	nectin cell adhesion molecule 3
ENSG00000013297.10	197.05	22.2	45.52	13.13	18.06	7.63	50.6	-2.78	0.83	-3.33	0.000876493	0.0232394	CLDN11	claudin 11
ENSG00000143320.8	6052.73	1782.73	2287.75	1057.21	1371.5	1055.39	2267.88	-1.54	0.46	-3.32	0.000886571	0.0234654	CRABP2	cellular retinoic acid binding protein 2
ENSG00000091622.15	288.28	245.53	102.24	79.74	69.99	77.99	143.96	-1.48	0.44	-3.32	0.000895462	0.0236281	PITPNM3	PITPNM family member 3
ENSG00000114942.13	6550.23	4607.67	4360.52	2702.6	3340.14	2382.89	3990.67	-0.88	0.27	-3.32	0.000895843	0.0236281	EEF1B2	eukaryotic translation elongation factor 1 beta 2
ENSG00000185046.18	149.62	286.02	98.04	513.13	486.52	400.12	322.24	1.4	0.42	3.32	0.000913174	0.0240432	ANKS1B	ankyrin repeat and sterile alpha motif domain containing 1B
ENSG00000079432.7	686.04	1013.48	693.96	1622.88	1177.34	1979.38	1195.51	1	0.3	3.31	0.000916592	0.0240912	CIC	capicua transcriptional repressor
ENSG00000145685.13	345.45	198.52	231.79	130.39	117.4	127.16	191.78	-1.05	0.32	-3.31	0.000918773	0.0241066	LHFPL2	LHFPL tetraspan subfamily member 2
ENSG00000158195.10	7941.77	1475.81	2341.67	1048.77	1111.87	1114.73	2505.77	-1.84	0.56	-3.31	0.000922246	0.024114	WASF2	WAS protein family member 2
ENSG00000198576.3	18.25	31.34	28.71	57.22	44.02	413.68	98.87	2.72	0.82	3.31	0.000921666	0.024114	ARC	activity regulated cytoskeleton associated protein
ENSG00000165186.11	3.65	2.61	6.3	20.64	12.42	83.07	21.45	3.17	0.96	3.31	0.000931717	0.02428	PTCHD1	patched domain containing 1
ENSG00000171314.8	1415.87	805.82	1166.63	558.16	618.59	621.37	864.4	-0.91	0.28	-3.31	0.000931807	0.02428	PGAM1	phosphoglycerate mutase 1
ENSG00000120992.17	2021.63	1720.04	2072.77	1043.14	1190.89	1359.71	1568.03	-0.69	0.21	-3.31	0.000940372	0.024461	LYPLA1	lysophospholipase I
ENSG00000151779.12	7024.62	4671.66	5658.1	3292.65	3710.38	3186.51	4590.65	-0.77	0.23	-3.3	0.000950135	0.0245958	NBAS	neuroblastoma amplified sequence
ENSG00000161847.13	72.98	103.18	83.33	188.55	139.97	222.1	135.02	1.09	0.33	3.31	0.000947471	0.0245958	RAVER1	ribonucleoprotein, PTB binding 1
ENSG00000188659.9	19.46	20.9	35.01	125.7	119.65	40.69	60.24	1.91	0.58	3.3	0.000950436	0.0245958	SAXO2	stabilizer of axonemal microtubules 2
ENSG00000138385.15	3791.47	3918.08	3885.74	2271.09	2789.28	2655.85	3218.58	-0.59	0.18	-3.3	0.000956587	0.0247126	SSB	Sjogren syndrome antigen B
ENSG00000099250.17	634.95	613.83	633.03	344.27	395.08	437.41	509.77	-0.68	0.21	-3.3	0.000962256	0.0247226	NRP1	neuropilin 1
ENSG00000125744.11	152.05	272.96	193.97	404.31	367.99	475.56	311.14	1.01	0.31	3.3	0.000961428	0.0247226	RTN2	reticulon 2
ENSG00000186367.6	0	2.61	3.5	17.82	22.58	20.34	11.14	3.22	0.97	3.3	0.00096011	0.0247226	KIAA1024L	KIAA1024 like
ENSG00000197930.12	1744.29	1752.69	1934.82	1035.64	1083.65	1321.57	1478.78	-0.66	0.2	-3.3	0.000963516	0.0247226	ERO1A	endoplasmic reticulum oxidoreductase 1 alpha
ENSG00000143469.18	124.07	676.52	371.14	1030.95	1047.53	2415.1	944.22	1.94	0.59	3.3	0.000966944	0.0247685	SYT14	synaptotagmin 14
ENSG00000002746.14	198.27	521.11	275.2	825.51	790.16	767.17	562.9	1.26	0.38	3.3	0.000968955	0.024778	HECW1	HECT, C2 and WW domain containing E3 ubiquitin protein ligase 1
ENSG00000198816.6	103.39	188.07	131.65	283.3	264.14	317.89	214.74	1.04	0.31	3.3	0.00097132	0.0247966	ZNF358	zinc finger protein 358
ENSG00000167986.13	10394	8894.05	9802.23	6761.67	6593.35	6691.75	8189.51	-0.54	0.16	-3.3	0.000973348	0.0248064	DDB1	damage specific DNA binding protein 1
ENSG00000282936.1	41.36	104.48	79.13	192.31	170.45	194.12	130.31	1.31	0.4	3.3	0.000976597	0.0248473	AC004706.4
ENSG00000113448.18	1103.26	1221.14	784.29	1924.94	1745.13	1757.28	1422.67	0.81	0.24	3.3	0.00097965	0.0248831	PDE4D	phosphodiesterase 4D
ENSG00000186480.12	3177.2	1192.4	1420.83	514.07	521.51	1000.29	1304.38	-1.51	0.46	-3.29	0.000986278	0.0250094	INSIG1	insulin induced gene 1
ENSG00000124767.6	3890	3116.18	4474.66	2283.28	2255.35	2458.33	3079.63	-0.71	0.22	-3.29	0.000992856	0.0251341	GLO1	glyoxalase I
ENSG00000138448.11	1143.4	1661.27	2038.46	801.12	795.81	948.58	1231.44	-0.93	0.28	-3.29	0.0010037	0.0253661	ITGAV	integrin subunit alpha V
ENSG00000130956.13	2314.78	1069.64	1279.37	571.29	637.78	842.62	1119.24	-1.18	0.36	-3.29	0.00100678	0.0254014	HABP4	hyaluronan binding protein 4
ENSG00000188211.8	828.36	941.65	588.22	469.04	426.69	328.06	597	-0.95	0.29	-3.29	0.00101329	0.0255232	NCR3LG1	natural killer cell cytotoxicity receptor 3 ligand 1
ENSG00000109586.11	1389.11	1486.26	2077.67	931.51	1035.11	794.3	1285.66	-0.84	0.26	-3.29	0.00101696	0.0255728	GALNT7	polypeptide N-acetylgalactosaminyltransferase 7
ENSG00000146592.16	1071.63	374.83	707.26	308.63	278.81	285.68	504.47	-1.3	0.4	-3.28	0.00102932	0.0258408	CREB5	cAMP responsive element binding protein 5
ENSG00000180228.12	2017.98	2085.73	1613.4	1095.68	1312.8	1118.97	1540.76	-0.7	0.21	-3.28	0.00103302	0.0258906	PRKRA	protein activator of interferon induced protein kinase EIF2AK2
ENSG00000132510.10	1335.59	1336.07	1180.64	2097.54	1774.48	2584.64	1718.16	0.75	0.23	3.28	0.00104365	0.0261136	KDM6B	lysine demethylase 6B
ENSG00000175895.3	1901.21	539.39	862.72	368.66	362.35	440.8	745.86	-1.49	0.46	-3.28	0.00104707	0.026156	PLEKHF2	pleckstrin homology and FYVE domain containing 2
ENSG00000157064.10	1940.13	2490.59	3206.49	4747.61	3948.56	6455.25	3798.11	0.99	0.3	3.27	0.00105782	0.0263455	NMNAT2	nicotinamide nucleotide adenylyltransferase 2
ENSG00000185414.19	1496.15	1358.27	1446.04	779.54	988.83	968.92	1172.96	-0.65	0.2	-3.27	0.00105814	0.0263455	MRPL30	mitochondrial ribosomal protein L30
ENSG00000146830.9	813.76	1074.86	727.57	1939.95	1500.18	1352.08	1234.73	0.87	0.27	3.27	0.00107099	0.0266214	GIGYF1	GRB10 interacting GYF protein 1
ENSG00000142733.14	462.23	121.46	154.06	75.05	71.11	72.05	159.33	-1.76	0.54	-3.27	0.00108407	0.0269023	MAP3K6	mitogen-activated protein kinase kinase kinase 6
ENSG00000072274.12	3557.92	1612.94	2108.48	1009.37	1317.32	999.44	1767.58	-1.13	0.35	-3.27	0.00109011	0.0269972	TFRC	transferrin receptor
ENSG00000115170.13	1245.58	728.76	784.29	188.55	281.07	546.77	629.17	-1.44	0.44	-3.26	0.00109682	0.0269972	ACVR1	activin A receptor type 1
ENSG00000125746.16	374.65	319.98	266.1	164.16	144.49	200.91	245.05	-0.91	0.28	-3.26	0.00109605	0.0269972	EML2	echinoderm microtubule associated protein like 2
ENSG00000183780.12	24.33	20.9	15.41	62.85	56.44	48.32	38.04	1.49	0.45	3.27	0.00109313	0.0269972	SLC35F3	solute carrier family 35 member F3
ENSG00000196576.14	1852.55	1964.27	2228.93	3447.44	2723.81	3745.14	2660.36	0.71	0.22	3.26	0.00109502	0.0269972	PLXNB2	plexin B2
ENSG00000154640.14	3265.99	692.19	1251.36	598.49	548.6	462.84	1136.58	-1.69	0.52	-3.26	0.00110401	0.02713	BTG3	BTG anti-proliferation factor 3
ENSG00000138594.13	2474.13	1657.35	2167.3	1200.74	1233.78	1312.24	1674.26	-0.75	0.23	-3.26	0.00110756	0.0271729	TMOD3	tropomodulin 3
ENSG00000155052.14	216.52	171.09	159.66	293.62	506.83	329.76	279.58	1.05	0.32	3.26	0.00111853	0.0273976	CNTNAP5	contactin associated protein like 5
ENSG00000008300.16	1099.61	2518.02	1633.01	3730.74	3431.57	4015.56	2738.08	1.09	0.33	3.26	0.00112967	0.027581	CELSR3	cadherin EGF LAG seven-pass G-type receptor 3
ENSG00000148426.12	166.64	44.4	40.62	8.44	2.26	23.74	47.68	-2.85	0.88	-3.26	0.00112963	0.027581	PROSER2	proline and serine rich 2
ENSG00000080503.22	1586.16	1599.88	1255.57	999.99	923.36	817.18	1197.03	-0.7	0.21	-3.25	0.00114597	0.0277549	SMARCA2	SWI/SNF related, matrix associated, actin dependent regulator of chromatin, subfamily a, member 2
ENSG00000125843.10	92.45	113.62	101.54	208.25	194.15	165.3	145.89	0.88	0.27	3.25	0.00114452	0.0277549	AP5S1	adaptor related protein complex 5 sigma 1 subunit
ENSG00000163873.9	1131.24	2395.25	1350.1	3083.46	3336.75	3977.41	2545.7	1.09	0.34	3.25	0.00114381	0.0277549	GRIK3	glutamate ionotropic receptor kainate type subunit 3
ENSG00000170802.15	4360.74	2476.23	2179.21	1279.54	1486.64	1582.66	2227.5	-1.05	0.32	-3.25	0.00114211	0.0277549	FOXN2	forkhead box N2
ENSG00000184672.11	37.71	77.06	23.81	118.2	128.68	178.86	94.05	1.64	0.5	3.25	0.00114513	0.0277549	RALYL	RALY RNA binding protein like
ENSG00000174469.19	1709.02	889.4	664.55	500.93	483.13	321.28	761.39	-1.32	0.41	-3.25	0.00115213	0.0278207	CNTNAP2	contactin associated protein like 2
ENSG00000196436.8	30.41	23.51	1.4	0.94	0	0	9.38	-5.73	1.76	-3.25	0.00115421	0.0278207	NPIPB15	nuclear pore complex interacting protein family member B15
ENSG00000224635.1	3.65	13.06	4.2	57.22	50.8	16.95	24.31	2.62	0.8	3.25	0.0011542	0.0278207	AL391095.1
ENSG00000041982.15	48.66	10.45	130.95	6.57	2.26	12.72	35.27	-3.13	0.96	-3.25	0.00115896	0.0278908	TNC	tenascin C
ENSG00000005108.15	1782	6556.26	4955.74	11642.5	12202.4	11868.7	8167.92	1.43	0.44	3.25	0.00116138	0.0279045	THSD7A	thrombospondin type 1 domain containing 7A
ENSG00000154478.3	0	0	4.9	19.7	25.96	30.52	13.51	3.73	1.15	3.25	0.00117077	0.0280855	GPR26	G protein-coupled receptor 26
ENSG00000074964.16	497.5	684.36	549.7	959.65	987.7	888.39	761.22	0.71	0.22	3.24	0.00117808	0.0281715	ARHGEF10L	Rho guanine nucleotide exchange factor 10 like
ENSG00000183397.5	2.43	3.92	1.4	23.45	13.55	20.34	10.85	2.97	0.91	3.24	0.00117742	0.0281715	C19orf71	chromosome 19 open reading frame 71
ENSG00000185100.10	169.08	78.36	70.03	18.76	42.89	33.06	68.7	-1.75	0.54	-3.24	0.00118965	0.0284031	ADSSL1	adenylosuccinate synthase like 1
ENSG00000168356.11	9.73	20.9	17.51	54.41	74.5	37.3	35.72	1.78	0.55	3.24	0.00120241	0.0286173	SCN11A	sodium voltage-gated channel alpha subunit 11
ENSG00000182809.10	117.99	241.62	120.44	373.36	300.26	456.91	268.43	1.24	0.38	3.24	0.00120053	0.0286173	CRIP2	cysteine rich protein 2
ENSG00000128283.6	315.04	100.56	194.67	21.58	42.89	89.86	127.43	-1.98	0.61	-3.24	0.00121296	0.0287779	CDC42EP1	CDC42 effector protein 1
ENSG00000183598.3	9.73	91.42	36.41	199.81	155.78	256.85	125	2.16	0.67	3.24	0.00121261	0.0287779	HIST2H3D	histone cluster 2 H3 family member d
ENSG00000130827.6	874.58	1341.29	761.18	2034.69	1751.91	1820.86	1430.75	0.91	0.28	3.23	0.00121657	0.0288181	PLXNA3	plexin A3
ENSG00000007384.15	542.51	211.58	291.31	166.04	134.33	99.18	240.82	-1.39	0.43	-3.23	0.00122387	0.0289219	RHBDF1	rhomboid 5 homolog 1
ENSG00000148672.8	7363.99	2732.21	5472.53	2223.25	2188.75	2389.67	3728.4	-1.19	0.37	-3.23	0.00122477	0.0289219	GLUD1	glutamate dehydrogenase 1
ENSG00000102098.17	1305.18	675.22	890.73	448.4	538.44	451.82	718.3	-1	0.31	-3.23	0.00123779	0.0290897	SCML2	sex comb on midleg like 2 (Drosophila)
ENSG00000103154.9	463.44	321.28	184.87	121.95	133.2	147.5	228.71	-1.26	0.39	-3.23	0.0012357	0.0290897	NECAB2	N-terminal EF-hand calcium binding protein 2
ENSG00000153993.13	136.24	52.24	202.37	32.83	20.32	50.01	82.34	-1.92	0.59	-3.23	0.00123958	0.0290897	SEMA3D	semaphorin 3D
ENSG00000181378.13	4.87	7.84	22.41	96.62	81.27	25.43	39.74	2.49	0.77	3.23	0.00123676	0.0290897	CFAP65	cilia and flagella associated protein 65
ENSG00000260265.1	9.73	1.31	30.11	0	0	0	6.86	-6.29	1.95	-3.23	0.00124238	0.0291103	LINC02562	long intergenic non-protein coding RNA 2562
ENSG00000153140.8	929.32	882.87	1166.63	612.57	631	618.82	806.87	-0.68	0.21	-3.23	0.00124601	0.0291113	CETN3	centrin 3
ENSG00000175216.14	10705.4	12865.7	12926.1	8317.94	8300.11	8046.38	10193.6	-0.57	0.18	-3.23	0.00124628	0.0291113	CKAP5	cytoskeleton associated protein 5
ENSG00000170835.14	13.38	27.43	14.71	72.23	55.31	45.78	38.14	1.66	0.51	3.23	0.00125493	0.0291781	CEL	carboxyl ester lipase
ENSG00000197774.12	42.57	150.19	58.12	294.56	247.21	217.86	168.42	1.61	0.5	3.23	0.00125452	0.0291781	EME2	essential meiotic structure-specific endonuclease subunit 2
ENSG00000225190.10	218.95	239	193.27	376.17	328.48	373.84	288.29	0.73	0.23	3.23	0.00125374	0.0291781	PLEKHM1	pleckstrin homology and RUN domain containing M1
ENSG00000184428.12	422.09	310.83	268.2	189.49	178.35	165.3	255.71	-0.91	0.28	-3.23	0.00125726	0.0291873	TOP1MT	topoisomerase (DNA) I, mitochondrial
ENSG00000114204.14	4.87	7.84	3.5	35.65	27.09	18.65	16.27	2.37	0.74	3.22	0.00126205	0.0292089	SERPINI2	serpin family I member 2
ENSG00000153574.8	450.06	425.76	322.82	248.59	211.09	222.1	313.4	-0.81	0.25	-3.22	0.00126107	0.0292089	RPIA	ribose 5-phosphate isomerase A
ENSG00000150907.7	1513.18	463.64	792.69	348.03	408.63	265.33	631.92	-1.44	0.45	-3.22	0.00127617	0.0294905	FOXO1	forkhead box O1
ENSG00000070413.19	897.69	1044.82	1040.59	1672.59	1373.76	1565.7	1265.86	0.63	0.2	3.22	0.00128126	0.0295178	DGCR2	DiGeorge syndrome critical region gene 2
ENSG00000096746.17	16160.9	8553.17	11203.5	5984.94	6981.66	5783.02	9111.19	-0.94	0.29	-3.22	0.00128105	0.0295178	HNRNPH3	heterogeneous nuclear ribonucleoprotein H3
ENSG00000183696.13	358.83	376.14	268.9	139.77	186.25	201.75	255.27	-0.92	0.29	-3.22	0.00128425	0.0295417	UPP1	uridine phosphorylase 1
ENSG00000250479.8	345.45	227.25	324.92	142.59	172.71	163.61	229.42	-0.91	0.28	-3.22	0.00129024	0.0296343	CHCHD10	coiled-coil-helix-coiled-coil-helix domain containing 10
ENSG00000124126.13	2221.12	1661.27	2756.22	1106.93	1364.73	1219.84	1721.68	-0.85	0.26	-3.22	0.00129716	0.0297059	PREX1	phosphatidylinositol-3,4,5-trisphosphate dependent Rac exchange factor 1
ENSG00000280650.1	6.08	7.84	0.7	51.59	46.28	14.41	21.15	3.01	0.94	3.22	0.00129729	0.0297059	KCNIP4-IT1	KCNIP4 intronic transcript 1
ENSG00000008282.8	2087.32	1176.73	1642.11	763.6	945.94	907.04	1253.79	-0.91	0.28	-3.22	0.00130139	0.0297099	SYPL1	synaptophysin like 1
ENSG00000146834.13	299.23	425.76	450.27	769.22	629.87	684.94	543.22	0.82	0.26	3.22	0.00130027	0.0297099	MEPCE	methylphosphate capping enzyme
ENSG00000008513.14	251.79	319.98	229.69	500.93	770.97	404.35	412.95	1.07	0.33	3.21	0.00130469	0.0297143	ST3GAL1	ST3 beta-galactoside alpha-2,3-sialyltransferase 1
ENSG00000186976.14	66.9	57.47	53.92	109.76	164.81	111.05	93.98	1.11	0.35	3.21	0.00130631	0.0297143	EFCAB6	EF-hand calcium binding domain 6
ENSG00000187398.11	165.43	71.83	72.13	244.84	309.29	229.73	182.21	1.35	0.42	3.21	0.00130748	0.0297143	LUZP2	leucine zipper protein 2
ENSG00000131435.12	83.93	41.79	51.82	22.51	15.8	19.5	39.23	-1.61	0.5	-3.21	0.00130965	0.0297143	PDLIM4	PDZ and LIM domain 4
ENSG00000175592.8	35.28	10.45	36.41	3.75	2.26	5.93	15.68	-2.77	0.86	-3.21	0.00131142	0.0297143	FOSL1	FOS like 1, AP-1 transcription factor subunit
ENSG00000068697.6	1842.82	1282.52	873.92	634.14	695.34	634.93	993.95	-1.02	0.32	-3.21	0.00131554	0.0297631	LAPTM4A	lysosomal protein transmembrane 4 alpha
ENSG00000134115.12	34.06	90.12	34.31	101.31	162.55	289.07	118.57	1.81	0.56	3.21	0.00132664	0.0299247	CNTN6	contactin 6
ENSG00000284683.1	2.43	3.92	3.5	24.39	30.48	11.87	12.76	2.75	0.86	3.21	0.00132646	0.0299247	AC087565.3
ENSG00000255330.9	19.46	103.18	39.21	167.92	191.9	214.47	122.69	1.84	0.57	3.21	0.00134047	0.0301915	SOGA3	SOGA family member 3
ENSG00000157227.12	163	5.22	217.78	21.58	10.16	13.56	71.88	-3.09	0.96	-3.21	0.00134425	0.0302315	MMP14	matrix metallopeptidase 14
ENSG00000003989.17	308.96	410.09	182.77	121.01	128.68	146.65	216.36	-1.18	0.37	-3.21	0.00134985	0.0302675	SLC7A2	solute carrier family 7 member 2
ENSG00000138131.3	25.54	50.94	55.32	15.01	7.9	11.87	27.76	-1.92	0.6	-3.21	0.00134937	0.0302675	LOXL4	lysyl oxidase like 4
ENSG00000149273.14	41561.4	21164.2	22599.5	13832	15520	12359.5	21172.7	-1.03	0.32	-3.2	0.00135839	0.030414	RPS3	ribosomal protein S3
ENSG00000148396.18	1836.74	2301.22	2287.75	3479.33	3078.25	3336.55	2719.97	0.62	0.19	3.2	0.00136161	0.0304409	SEC16A	SEC16 homolog A, endoplasmic reticulum export factor
ENSG00000139625.12	520.61	689.58	448.87	1164.16	1010.28	840.07	778.93	0.86	0.27	3.2	0.00137612	0.0305843	MAP3K12	mitogen-activated protein kinase kinase kinase 12
ENSG00000175137.10	306.53	454.5	336.12	743.9	573.43	639.17	508.94	0.84	0.26	3.2	0.00137609	0.0305843	SH3BP5L	SH3 binding domain protein 5 like
ENSG00000179546.4	42.57	1.31	4.2	0	0	0	8.01	-6.49	2.03	-3.2	0.00137042	0.0305843	HTR1D	5-hydroxytryptamine receptor 1D
ENSG00000224051.6	27.98	64	40.62	118.2	89.18	138.18	79.69	1.39	0.43	3.2	0.00137275	0.0305843	CPTP	ceramide-1-phosphate transfer protein
ENSG00000101417.11	31.63	19.59	50.42	9.38	1.13	0.85	18.83	-3.16	0.99	-3.2	0.0013827	0.0306403	PXMP4	peroxisomal membrane protein 4
ENSG00000176945.16	4.87	10.45	7.7	37.52	33.86	23.74	19.69	2.05	0.64	3.2	0.00138167	0.0306403	MUC20	mucin 20, cell surface associated
ENSG00000100196.10	9.73	36.57	32.21	4.69	4.52	2.54	15.04	-2.76	0.86	-3.2	0.0013849	0.0306442	KDELR3	KDEL endoplasmic reticulum protein retention receptor 3
ENSG00000109814.11	1520.48	1231.58	1421.53	939.95	922.23	901.11	1156.15	-0.6	0.19	-3.2	0.00139023	0.0306906	UGDH	UDP-glucose 6-dehydrogenase
ENSG00000122515.14	1067.99	1635.15	920.14	2493.41	2317.44	2028.55	1743.78	0.92	0.29	3.2	0.00139106	0.0306906	ZMIZ2	zinc finger MIZ-type containing 2
ENSG00000164061.4	1120.29	1876.76	1212.15	2559.08	2261	3547.63	2096.15	0.99	0.31	3.19	0.00141033	0.0310704	BSN	bassoon presynaptic cytomatrix protein
ENSG00000088451.10	631.3	291.24	380.94	201.69	213.34	183.95	317.08	-1.12	0.35	-3.19	0.00142183	0.0312783	TGDS	TDP-glucose 4,6-dehydratase
ENSG00000196700.8	391.68	740.52	570.71	1242.02	926.75	1182.54	842.37	0.98	0.31	3.19	0.00144023	0.031637	ZNF512B	zinc finger protein 512B
ENSG00000184014.7	3932.57	4157.09	3944.56	2801.1	2858.14	2255.73	3324.86	-0.6	0.19	-3.19	0.00144563	0.0317095	DENND5A	DENN domain containing 5A
ENSG00000109775.10	1335.59	880.26	1341	624.76	706.63	700.2	931.41	-0.81	0.25	-3.18	0.00145129	0.0317874	UFSP2	UFM1 specific peptidase 2
ENSG00000122420.9	344.24	78.36	30.81	18.76	16.93	38.15	87.87	-2.61	0.82	-3.18	0.00145613	0.0318474	PTGFR	prostaglandin F receptor
ENSG00000176390.11	529.13	210.27	264	115.38	161.42	122.07	233.71	-1.33	0.42	-3.18	0.00148683	0.0324718	CRLF3	cytokine receptor like factor 3
ENSG00000105409.16	5116.11	4824.47	4034.19	7102.19	6666.73	8844.07	6097.96	0.69	0.22	3.18	0.00149212	0.0325403	ATP1A3	ATPase Na+/K+ transporting subunit alpha 3
ENSG00000060982.14	10959.6	9741.66	16742.5	3957.75	6443.22	7381.78	9204.42	-1.07	0.34	-3.17	0.00150331	0.0327372	BCAT1	branched chain amino acid transaminase 1
ENSG00000095209.11	1497.37	922.06	744.38	303.94	325.1	645.1	739.66	-1.31	0.41	-3.17	0.00150622	0.0327532	TMEM38B	transmembrane protein 38B
ENSG00000120306.9	658.06	133.21	266.1	70.36	81.27	139.87	224.81	-1.86	0.59	-3.17	0.00151313	0.0328033	CYSTM1	cysteine rich transmembrane module containing 1
ENSG00000167244.18	698.2	275.57	87.53	28.14	81.27	106.81	212.92	-2.29	0.72	-3.17	0.00151244	0.0328033	IGF2	insulin like growth factor 2
ENSG00000184226.14	4251.26	6835.75	3328.33	9762.58	11571.4	8249.83	7333.19	1.04	0.33	3.17	0.00151503	0.0328033	PCDH9	protocadherin 9
ENSG00000118181.10	23565	11182.2	11816.9	6557.17	8397.19	6751.09	11378.3	-1.1	0.35	-3.17	0.00153778	0.0331753	RPS25	ribosomal protein S25
ENSG00000154134.14	1491.29	3799.23	1666.62	5706.33	6234.39	4672.53	3928.4	1.26	0.4	3.17	0.00153654	0.0331753	ROBO3	roundabout guidance receptor 3
ENSG00000179119.14	1501.02	923.36	861.32	529.08	522.64	648.49	830.98	-0.95	0.3	-3.17	0.0015388	0.0331753	SPTY2D1	SPT2 chromatin protein domain containing 1
ENSG00000087258.14	2719.83	1849.34	1826.28	3585.34	3344.65	4291.91	2936.22	0.81	0.26	3.16	0.00156899	0.0337299	GNAO1	G protein subunit alpha o1
ENSG00000100056.11	205.57	240.31	196.77	377.11	310.42	409.44	289.94	0.78	0.25	3.16	0.00156677	0.0337299	ESS2	ess-2 splicing factor homolog
ENSG00000136938.8	3692.94	2080.5	3943.16	1376.16	1881.72	1646.24	2436.79	-0.99	0.31	-3.16	0.00158558	0.0340381	ANP32B	acidic nuclear phosphoprotein 32 family member B
ENSG00000105329.9	139.88	20.9	80.53	13.13	18.06	20.34	48.81	-2.23	0.71	-3.16	0.00158817	0.0340455	TGFB1	transforming growth factor beta 1
ENSG00000065150.18	19570.4	9950.62	16309.7	7670.67	8657.94	7597.1	11626.1	-0.94	0.3	-3.16	0.00159078	0.0340531	IPO5	importin 5
ENSG00000104312.7	508.45	253.37	331.92	166.04	180.61	181.41	270.3	-1.05	0.33	-3.16	0.00160402	0.0342394	RIPK2	receptor interacting serine/threonine kinase 2
ENSG00000205517.12	2.43	13.06	55.32	1.88	0	0.85	12.26	-4.67	1.48	-3.16	0.00160393	0.0342394	RGL3	ral guanine nucleotide dissociation stimulator like 3
ENSG00000115271.10	429.38	526.33	553.91	219.51	312.68	314.5	392.72	-0.84	0.26	-3.15	0.00160791	0.0342742	GCA	grancalcin
ENSG00000158710.14	298.01	186.76	150.56	52.53	59.83	119.53	144.54	-1.45	0.46	-3.15	0.00161367	0.0342862	TAGLN2	transgelin 2
ENSG00000163840.9	23.11	20.9	140.75	9.38	0	7.63	33.63	-3.43	1.09	-3.15	0.00161528	0.0342862	DTX3L	deltex E3 ubiquitin ligase 3L
ENSG00000167548.14	3044.61	3319.92	3381.55	4965.25	4308.65	4936.17	3992.69	0.54	0.17	3.15	0.00161326	0.0342862	KMT2D	lysine methyltransferase 2D
ENSG00000273749.4	1487.64	1486.26	2088.87	1045.02	1067.85	873.98	1341.6	-0.76	0.24	-3.15	0.00163888	0.0347383	CYFIP1	cytoplasmic FMR1 interacting protein 1
ENSG00000135049.15	4313.3	3201.07	3868.23	2285.16	2377.26	2606.68	3108.62	-0.65	0.21	-3.15	0.00164233	0.0347627	AGTPBP1	ATP/GTP binding protein 1
ENSG00000100225.17	2901.08	1401.37	1443.94	896.8	917.72	916.37	1412.88	-1.07	0.34	-3.15	0.00165876	0.0350124	FBXO7	F-box protein 7
ENSG00000178531.5	53.52	129.3	112.04	264.54	168.19	345.01	178.77	1.4	0.44	3.15	0.00165789	0.0350124	CTXN1	cortexin 1
ENSG00000106785.14	14.6	10.45	31.51	0	2.26	2.54	10.23	-3.58	1.14	-3.14	0.00168675	0.0350645	TRIM14	tripartite motif containing 14
ENSG00000114054.13	1245.58	781	1369.01	590.99	634.39	623.91	874.15	-0.88	0.28	-3.14	0.00167836	0.0350645	PCCB	propionyl-CoA carboxylase beta subunit
ENSG00000127511.9	863.63	881.57	749.28	1338.64	1188.63	1218.99	1040.12	0.59	0.19	3.14	0.00168605	0.0350645	SIN3B	SIN3 transcription regulator family member B
ENSG00000133812.15	2786.74	3246.78	2858.46	2081.6	1926.87	2086.19	2497.77	-0.54	0.17	-3.14	0.00166493	0.0350645	SBF2	SET binding factor 2
ENSG00000136770.10	1724.83	366.99	755.58	310.5	319.45	306.87	630.71	-1.6	0.51	-3.14	0.00167245	0.0350645	DNAJC1	DnaJ heat shock protein family (Hsp40) member C1
ENSG00000149260.15	3082.32	1594.66	1601.49	1023.44	1041.89	1037.59	1563.56	-1.02	0.32	-3.14	0.00167956	0.0350645	CAPN5	calpain 5
ENSG00000175318.11	32.84	7.84	11.2	0.94	2.26	0.85	9.32	-3.72	1.18	-3.14	0.00167996	0.0350645	GRAMD2A	GRAM domain containing 2A
ENSG00000188859.6	18.25	52.24	114.14	144.46	205.44	445.04	163.26	2.1	0.67	3.14	0.00167473	0.0350645	FAM78B	family with sequence similarity 78 member B
ENSG00000204428.12	12.16	97.95	34.31	257.97	212.22	139.02	125.61	2.08	0.66	3.14	0.00168451	0.0350645	LY6G5C	lymphocyte antigen 6 family member G5C
ENSG00000260848.1	0	6.53	2.8	22.51	23.7	23.74	13.21	2.93	0.93	3.14	0.00168459	0.0350645	AC092114.1
ENSG00000267651.1	1.22	7.84	4.2	15.95	36.12	29.67	15.83	2.64	0.84	3.14	0.00167591	0.0350645	AC015961.1
ENSG00000033100.16	371	430.99	370.44	684.8	544.08	645.1	507.73	0.68	0.22	3.13	0.0017187	0.0356795	CHPF2	chondroitin polymerizing factor 2
ENSG00000185220.11	113.12	180.23	119.04	318.01	292.36	218.71	206.91	1.01	0.32	3.13	0.00173158	0.0358977	PGBD2	piggyBac transposable element derived 2
ENSG00000005448.16	375.86	325.2	424.36	246.71	221.25	195.82	298.2	-0.76	0.24	-3.13	0.00174058	0.0360347	WDR54	WD repeat domain 54
ENSG00000154328.15	622.79	386.58	484.58	261.72	295.75	277.2	388.1	-0.84	0.27	-3.13	0.0017502	0.0361348	NEIL2	nei like DNA glycosylase 2
ENSG00000261678.2	175.16	668.69	339.63	995.3	921.11	1380.06	746.66	1.48	0.47	3.13	0.00174979	0.0361348	SCRT1	scratch family transcriptional repressor 1
ENSG00000181061.13	2848.77	1336.07	2189.71	962.47	1048.66	1163.89	1591.6	-1.01	0.32	-3.13	0.0017559	0.0362031	HIGD1A	HIG1 hypoxia inducible domain family member 1A
ENSG00000157103.10	4.87	0	2.8	9.38	33.86	31.36	13.71	3.26	1.04	3.13	0.00176254	0.0362906	SLC6A1	solute carrier family 6 member 1
ENSG00000140839.11	277.34	107.09	113.44	66.6	63.21	41.54	111.54	-1.54	0.49	-3.13	0.0017778	0.0365433	CLEC18B	C-type lectin domain family 18 member B
ENSG00000166402.8	6243.7	4027.79	3276.51	2162.27	2582.71	2364.24	3442.87	-0.93	0.3	-3.12	0.00177965	0.0365433	TUB	tubby bipartite transcription factor
ENSG00000167460.14	7356.69	5653.79	8114.61	4527.17	4476.84	4243.59	5728.78	-0.67	0.22	-3.12	0.00178859	0.0366771	TPM4	tropomyosin 4
ENSG00000172748.13	127.72	245.53	116.94	339.58	337.51	390.79	259.68	1.13	0.36	3.12	0.00179593	0.0367777	ZNF596	zinc finger protein 596
ENSG00000020129.15	452.49	515.88	429.26	792.68	636.65	831.6	609.76	0.7	0.22	3.12	0.00180493	0.0369119	NCDN	neurochondrin
ENSG00000198252.11	1836.74	1266.85	1349.4	796.43	820.64	993.51	1177.26	-0.77	0.25	-3.12	0.0018205	0.03718	STYX	serine/threonine/tyrosine interacting protein
ENSG00000096060.14	804.03	1211.99	1919.41	610.69	656.96	576.44	963.25	-1.09	0.35	-3.12	0.00182338	0.0371886	FKBP5	FK506 binding protein 5
ENSG00000168615.11	1359.92	854.14	1568.58	691.36	660.35	686.64	970.17	-0.89	0.29	-3.12	0.00182706	0.0372134	ADAM9	ADAM metallopeptidase domain 9
ENSG00000123933.16	380.73	666.07	266.8	1059.09	929.01	914.67	702.73	1.15	0.37	3.11	0.00184996	0.0375282	MXD4	MAX dimerization protein 4
ENSG00000156858.11	295.58	411.4	320.02	612.57	511.35	601.87	458.8	0.75	0.24	3.11	0.00184958	0.0375282	PRR14	proline rich 14
ENSG00000230699.2	7.3	52.24	18.91	106.94	89.18	120.37	65.82	2.03	0.65	3.11	0.00184622	0.0375282	AL645608.3
ENSG00000068400.13	968.24	1228.97	1083.3	1792.67	1677.41	1552.14	1383.79	0.61	0.2	3.11	0.00187597	0.0377015	GRIPAP1	GRIP1 associated protein 1
ENSG00000100413.16	163	402.26	276.6	618.19	556.5	663.75	446.72	1.13	0.36	3.11	0.00186967	0.0377015	POLR3H	RNA polymerase III subunit H
ENSG00000110700.6	14723.1	7935.42	7772.88	4917.41	5741.11	4683.55	7628.91	-0.99	0.32	-3.11	0.00187313	0.0377015	RPS13	ribosomal protein S13
ENSG00000140006.11	1912.16	737.91	1151.93	515.01	619.71	566.26	917.16	-1.16	0.37	-3.11	0.00186798	0.0377015	WDR89	WD repeat domain 89
ENSG00000167971.15	149.62	248.15	128.85	373.36	291.23	513.71	284.15	1.17	0.38	3.11	0.00187388	0.0377015	CASKIN1	CASK interacting protein 1
ENSG00000173281.4	847.82	161.95	452.37	103.19	115.14	205.14	314.27	-1.79	0.57	-3.11	0.00187264	0.0377015	PPP1R3B	protein phosphatase 1 regulatory subunit 3B
ENSG00000178075.19	138.67	57.47	102.94	42.21	27.09	38.99	67.9	-1.46	0.47	-3.11	0.00186989	0.0377015	GRAMD1C	GRAM domain containing 1C
ENSG00000117691.9	557.1	419.23	350.13	265.48	224.63	243.29	343.31	-0.85	0.27	-3.1	0.00191269	0.0383885	NENF	neudesin neurotrophic factor
ENSG00000140450.8	10059.5	1806.24	3331.13	1600.36	1581.46	1472.46	3308.52	-1.71	0.55	-3.1	0.00191857	0.0384044	ARRDC4	arrestin domain containing 4
ENSG00000196421.8	15.81	18.28	9.1	52.53	64.34	30.52	31.77	1.79	0.58	3.1	0.0019185	0.0384044	C20orf204	chromosome 20 open reading frame 204
ENSG00000125503.12	417.22	444.05	281.5	756.09	645.68	628.99	528.92	0.83	0.27	3.1	0.00194844	0.0389038	PPP1R12C	protein phosphatase 1 regulatory subunit 12C
ENSG00000222041.10	117.99	5.22	46.92	0.94	7.9	7.63	31.1	-3.37	1.09	-3.1	0.00195013	0.0389038	CYTOR	cytoskeleton regulator RNA
ENSG00000265972.5	65762.6	6958.51	19374.1	8233.51	6229.88	8482.95	19173.6	-2	0.65	-3.1	0.00195124	0.0389038	TXNIP	thioredoxin interacting protein
ENSG00000011009.10	201.92	408.79	350.83	696.05	564.4	665.45	481.24	1	0.32	3.1	0.00195691	0.0389655	LYPLA2	lysophospholipase II
ENSG00000151491.12	3331.68	568.12	1072.8	526.26	503.45	439.11	1073.57	-1.76	0.57	-3.09	0.00198704	0.0395134	EPS8	epidermal growth factor receptor pathway substrate 8
ENSG00000137193.13	2918.11	399.64	593.82	335.83	279.94	350.95	813.05	-2.02	0.65	-3.09	0.00200651	0.0398482	PIM1	Pim-1 proto-oncogene, serine/threonine kinase
ENSG00000077232.17	4602.8	5612	4294.69	2903.35	3388.67	3111.91	3985.57	-0.63	0.2	-3.09	0.00201621	0.0399209	DNAJC10	DnaJ heat shock protein family (Hsp40) member C10
ENSG00000132005.8	88.8	99.26	72.83	219.51	132.07	180.56	132.17	1.04	0.34	3.09	0.0020181	0.0399209	RFX1	regulatory factor X1
ENSG00000140876.11	223.81	160.64	268.9	111.63	121.91	103.42	165.05	-0.96	0.31	-3.09	0.00201591	0.0399209	NUDT7	nudix hydrolase 7
ENSG00000107731.12	701.85	222.02	891.43	102.25	121.91	298.39	389.64	-1.8	0.58	-3.09	0.00202837	0.039967	UNC5B	unc-5 netrin receptor B
ENSG00000136536.14	5932.31	4802.26	4328.3	2772.96	3563.64	2910.16	4051.61	-0.7	0.23	-3.09	0.00202744	0.039967	MARCH7	membrane associated ring-CH-type finger 7
ENSG00000182771.18	109.47	219.41	153.36	334.89	321.71	307.72	241.09	1	0.32	3.09	0.00202423	0.039967	GRID1	glutamate ionotropic receptor delta type subunit 1
ENSG00000162543.5	19.46	0	7.7	25.33	58.7	155.98	44.53	3.14	1.02	3.09	0.00203536	0.0400526	UBXN10	UBX domain protein 10
ENSG00000125255.6	0	2.61	1.4	15.01	15.8	13.56	8.06	3.48	1.13	3.08	0.00204593	0.0401561	SLC10A2	solute carrier family 10 member 2
ENSG00000186834.3	704.29	479.31	541.3	954.96	871.44	1107.95	776.54	0.77	0.25	3.08	0.00204424	0.0401561	HEXIM1	hexamethylene bisacetamide inducible 1
ENSG00000166889.13	2345.19	1509.77	1443.94	1015	964	1018.94	1382.8	-0.82	0.27	-3.08	0.00205123	0.0401976	PATL1	PAT1 homolog 1, processing body mRNA decay factor
ENSG00000213983.11	86.36	26.12	24.51	151.03	114.01	190.73	98.79	1.74	0.57	3.08	0.00205337	0.0401976	AP1G2	adaptor related protein complex 1 gamma 2 subunit
ENSG00000163811.11	2099.48	2043.93	1913.11	1339.58	1499.05	1387.69	1713.81	-0.52	0.17	-3.08	0.00206263	0.0403267	WDR43	WD repeat domain 43
ENSG00000139146.13	15966.3	3860.62	7021.5	3195.09	3484.62	3068.68	6099.46	-1.46	0.47	-3.08	0.00207169	0.0404514	FAM60A	family with sequence similarity 60 member A
ENSG00000109063.14	17.03	23.51	14.71	50.66	74.5	38.99	36.57	1.58	0.51	3.08	0.00207785	0.0405194	MYH3	myosin heavy chain 3
ENSG00000101349.16	334.51	838.47	459.37	989.67	1243.94	1485.17	891.86	1.19	0.39	3.08	0.00209079	0.0406667	PAK5	p21 (RAC1) activated kinase 5
ENSG00000136261.14	2437.63	1921.17	2374.58	1272.03	1583.71	1445.33	1839.08	-0.65	0.21	-3.08	0.0020892	0.0406667	BZW2	basic leucine zipper and W2 domains 2
ENSG00000276445.1	29.19	33.96	15.41	63.79	69.99	72.9	47.54	1.42	0.46	3.08	0.00209964	0.0407865	AC005393.1
ENSG00000163001.11	731.05	762.72	799	513.13	537.31	523.88	644.51	-0.54	0.18	-3.07	0.00210622	0.0408618	CFAP36	cilia and flagella associated protein 36
ENSG00000005059.15	109.47	275.57	374.64	117.26	68.86	77.99	170.63	-1.53	0.5	-3.07	0.00213651	0.0413963	MCUB	mitochondrial calcium uniporter dominant negative beta subunit
ENSG00000174963.17	96.09	0	13.3	0	0	1.7	18.52	-5.93	1.93	-3.07	0.00214593	0.0414725	ZIC4	Zic family member 4
ENSG00000213918.10	459.79	628.2	743.68	1212	1067.85	951.97	843.91	0.82	0.27	3.07	0.00214582	0.0414725	DNASE1	deoxyribonuclease 1
ENSG00000137563.11	643.47	437.52	689.76	345.21	337.51	333.15	464.44	-0.8	0.26	-3.07	0.0021519	0.0415346	GGH	gamma-glutamyl hydrolase
ENSG00000188322.4	2561.7	2917.67	2298.25	3898.65	3617.82	4348.71	3273.8	0.61	0.2	3.07	0.00215893	0.0416173	SBK1	SH3 domain binding kinase 1
ENSG00000087076.8	212.87	37.87	87.53	27.2	21.45	35.6	70.42	-2	0.65	-3.07	0.00216793	0.0416864	HSD17B14	hydroxysteroid 17-beta dehydrogenase 14
ENSG00000137831.14	434.25	690.89	697.46	312.38	383.79	261.94	463.45	-0.93	0.3	-3.07	0.00216803	0.0416864	UACA	uveal autoantigen with coiled-coil domains and ankyrin repeats
ENSG00000163754.17	1756.46	471.48	926.44	358.35	356.7	467.08	722.75	-1.42	0.46	-3.06	0.00218239	0.0419091	GYG1	glycogenin 1
ENSG00000104375.15	605.76	393.11	514.69	313.32	294.62	228.88	391.73	-0.86	0.28	-3.06	0.00221704	0.0424665	STK3	serine/threonine kinase 3
ENSG00000113532.12	1301.53	957.32	1080.5	1606.93	1748.52	1965.82	1443.44	0.67	0.22	3.06	0.00221656	0.0424665	ST8SIA4	ST8 alpha-N-acetyl-neuraminide alpha-2,8-sialyltransferase 4
ENSG00000096433.10	65.68	56.16	16.81	13.13	10.16	7.63	28.26	-2.16	0.71	-3.06	0.00223878	0.0426673	ITPR3	inositol 1,4,5-trisphosphate receptor type 3
ENSG00000113739.10	69.33	23.51	275.9	10.32	13.55	34.76	71.23	-2.65	0.87	-3.06	0.00223881	0.0426673	STC2	stanniocalcin 2
ENSG00000145526.11	38.92	275.57	115.54	465.29	634.39	428.09	326.3	1.83	0.6	3.06	0.00223659	0.0426673	CDH18	cadherin 18
ENSG00000171388.11	69.33	30.04	72.83	18.76	21.45	13.56	37.66	-1.69	0.55	-3.06	0.00223881	0.0426673	APLN	apelin
ENSG00000121207.11	215.3	82.28	200.27	54.41	80.15	53.41	114.3	-1.41	0.46	-3.05	0.00226069	0.0429859	LRAT	lecithin retinol acyltransferase (phosphatidylcholine--retinol O-acyltransferase)
ENSG00000164778.4	197.05	245.53	990.87	103.19	181.74	40.69	293.18	-2.14	0.7	-3.05	0.00226122	0.0429859	EN2	engrailed homeobox 2
ENSG00000166710.17	952.43	288.63	758.38	188.55	141.1	348.41	446.25	-1.56	0.51	-3.05	0.00227313	0.043104	B2M	beta-2-microglobulin
ENSG00000167523.13	94.88	199.82	125.35	382.74	308.16	239.05	225	1.15	0.38	3.05	0.00227245	0.043104	SPATA33	spermatogenesis associated 33
ENSG00000123552.17	935.4	718.32	731.07	490.61	533.93	380.62	631.66	-0.76	0.25	-3.05	0.00229012	0.0433716	USP45	ubiquitin specific peptidase 45
ENSG00000004777.18	593.6	1114.04	621.83	1799.23	1373.76	1436.01	1156.41	0.99	0.32	3.05	0.00229954	0.0434956	ARHGAP33	Rho GTPase activating protein 33
ENSG00000167100.14	169.08	369.61	265.4	600.37	531.67	504.38	406.75	1.03	0.34	3.05	0.00230919	0.0436236	SAMD14	sterile alpha motif domain containing 14
ENSG00000080819.6	535.21	391.81	422.96	255.16	255.11	297.54	359.63	-0.74	0.24	-3.04	0.00232764	0.0438238	CPOX	coproporphyrinogen oxidase
ENSG00000141447.17	4050.56	1717.43	2483.12	1322.69	1435.84	1213.91	2037.26	-1.05	0.35	-3.05	0.00232484	0.0438238	OSBPL1A	oxysterol binding protein like 1A
ENSG00000164199.16	6680.38	8824.83	6576.14	13042.1	12022.9	10336	9580.4	0.68	0.22	3.04	0.00232849	0.0438238	ADGRV1	adhesion G protein-coupled receptor V1
ENSG00000044524.10	2419.39	3193.24	5510.34	7099.38	7105.83	8838.98	5694.53	1.05	0.35	3.04	0.00234583	0.0439749	EPHA3	EPH receptor A3
ENSG00000113161.15	13947.1	12244	14763.6	6663.17	7074.22	10325	10836.2	-0.77	0.25	-3.04	0.00234238	0.0439749	HMGCR	3-hydroxy-3-methylglutaryl-CoA reductase
ENSG00000163492.14	17.03	40.49	28.01	122.89	63.21	66.97	56.43	1.57	0.52	3.04	0.00234816	0.0439749	CCDC141	coiled-coil domain containing 141
ENSG00000185499.16	66.9	108.4	51.12	190.43	159.16	152.59	121.43	1.16	0.38	3.04	0.00234199	0.0439749	MUC1	mucin 1, cell surface associated
ENSG00000156026.14	710.37	485.84	632.33	357.41	378.15	371.29	489.23	-0.73	0.24	-3.04	0.00235673	0.0440808	MCU	mitochondrial calcium uniporter
ENSG00000089639.10	361.27	517.19	389.34	773.91	644.55	695.12	563.56	0.74	0.24	3.04	0.00236336	0.0441501	GMIP	GEM interacting protein
ENSG00000151414.14	1430.47	386.58	686.25	252.34	313.81	361.12	571.76	-1.43	0.47	-3.04	0.00237916	0.0443478	NEK7	NIMA related kinase 7
ENSG00000174145.7	1.22	0	2.8	7.5	10.16	49.17	11.81	3.92	1.29	3.04	0.00237981	0.0443478	NWD2	NACHT and WD repeat domain containing 2
ENSG00000058063.15	2547.11	2324.73	3234.5	1550.64	1668.37	1859.01	2197.39	-0.68	0.22	-3.03	0.00242519	0.0448616	ATP11B	ATPase phospholipid transporting 11B (putative)
ENSG00000125257.13	677.53	873.73	923.64	562.85	498.93	436.57	662.21	-0.73	0.24	-3.03	0.00241377	0.0448616	ABCC4	ATP binding cassette subfamily C member 4
ENSG00000143387.12	47.44	45.71	22.41	125.7	86.92	83.07	68.54	1.38	0.45	3.03	0.00242445	0.0448616	CTSK	cathepsin K
ENSG00000151376.16	7.3	3.92	55.32	1.88	1.13	0	11.59	-4.51	1.49	-3.03	0.00242382	0.0448616	ME3	malic enzyme 3
ENSG00000228817.4	4.87	16.98	14.71	47.84	49.67	34.76	28.14	1.84	0.61	3.03	0.00242454	0.0448616	BACH1-IT2	BACH1 intronic transcript 2
ENSG00000247516.6	30.41	138.44	0.7	0	0	0	28.26	-8.31	2.74	-3.03	0.00241306	0.0448616	MIR4458HG	MIR4458 host gene
ENSG00000198648.10	7221.67	3556.31	3887.14	2251.39	2608.67	2520.22	3674.23	-0.99	0.33	-3.03	0.00243632	0.0450123	STK39	serine/threonine kinase 39
ENSG00000135414.9	1766.19	4270.71	3061.53	5430.54	5837.05	8985.63	4891.94	1.15	0.38	3.03	0.00243958	0.0450176	GDF11	growth differentiation factor 11
ENSG00000230124.6	586.3	804.51	791.99	1129.45	1094.94	1469.07	979.38	0.76	0.25	3.03	0.00244258	0.045018	ACBD6	acyl-CoA binding domain containing 6
ENSG00000106404.13	75.42	67.91	59.52	144.46	132.07	111.05	98.41	0.94	0.31	3.03	0.0024622	0.0452361	CLDN15	claudin 15
ENSG00000166450.12	18931.8	12108.2	10686.7	6832.96	7953.56	8215.92	10788.2	-0.86	0.28	-3.03	0.00246206	0.0452361	PRTG	protogenin
ENSG00000178096.8	35.28	22.2	25.91	78.8	58.7	63.58	47.41	1.27	0.42	3.03	0.0024634	0.0452361	BOLA1	bolA family member 1
ENSG00000180934.6	6.08	2.61	6.3	30.02	31.61	15.26	15.31	2.32	0.77	3.03	0.0024782	0.0454527	OR56A1	olfactory receptor family 56 subfamily A member 1
ENSG00000116809.11	184.89	265.12	193.27	399.62	318.32	426.39	297.94	0.83	0.28	3.03	0.00248174	0.0454625	ZBTB17	zinc finger and BTB domain containing 17
ENSG00000132164.9	12.16	2.61	1.4	3.75	46.28	139.87	34.35	3.58	1.19	3.02	0.00249633	0.0456286	SLC6A11	solute carrier family 6 member 11
ENSG00000261159.1	2.43	5.22	6.3	17.82	36.12	20.34	14.71	2.37	0.78	3.02	0.00249685	0.0456286	AC112484.4
ENSG00000141258.12	793.08	1282.52	993.67	2053.45	1683.05	1604.7	1401.75	0.8	0.26	3.02	0.00250212	0.0456698	SGSM2	small G protein signaling modulator 2
ENSG00000115946.7	836.87	548.53	637.94	347.09	392.82	433.18	532.74	-0.79	0.26	-3.02	0.00251485	0.0458345	PNO1	partner of NOB1 homolog
ENSG00000130881.13	172.73	306.92	207.98	475.61	349.93	545.92	343.18	1	0.33	3.02	0.00251721	0.0458345	LRP3	LDL receptor related protein 3
ENSG00000254087.7	79.06	66.61	102.94	37.52	30.48	41.54	59.69	-1.19	0.39	-3.02	0.00253636	0.0461276	LYN	LYN proto-oncogene, Src family tyrosine kinase
ENSG00000138496.16	45.01	23.51	149.86	20.64	2.26	10.17	41.91	-2.72	0.9	-3.02	0.00254681	0.0462619	PARP9	poly(ADP-ribose) polymerase family member 9
ENSG00000257151.1	735.91	2016.51	1060.89	2199.79	2793.79	4698.81	2250.95	1.35	0.45	3.02	0.00256814	0.0465934	PWAR6	Prader Willi/Angelman region RNA 6
ENSG00000134954.14	29.19	64	107.84	7.5	12.42	26.28	41.2	-2.12	0.7	-3.01	0.00257946	0.0467426	ETS1	ETS proto-oncogene 1, transcription factor
ENSG00000102181.20	2138.4	2098.79	1497.86	1218.56	1190.89	1164.74	1551.54	-0.68	0.23	-3.01	0.00258653	0.0467494	CD99L2	CD99 molecule like 2
ENSG00000132434.9	267.6	619.06	502.09	869.6	967.39	1016.39	707.02	1.04	0.34	3.01	0.00258911	0.0467494	LANCL2	LanC like 2
ENSG00000135324.5	87.58	9.14	15.41	2.81	5.64	5.09	20.95	-3.05	1.01	-3.01	0.00258708	0.0467494	MRAP2	melanocortin 2 receptor accessory protein 2
ENSG00000121064.12	665.36	205.05	379.54	125.7	156.9	197.51	288.34	-1.38	0.46	-3.01	0.00259392	0.0467803	SCPEP1	serine carboxypeptidase 1
ENSG00000173852.14	2140.84	1026.54	1609.9	703.56	948.2	761.24	1198.38	-0.99	0.33	-3.01	0.00260241	0.0468217	DPY19L1	dpy-19 like 1
ENSG00000198380.12	4893.51	4797.04	3693.87	2325.5	2467.57	3259.41	3572.82	-0.73	0.24	-3.01	0.00259962	0.0468217	GFPT1	glutamine--fructose-6-phosphate transaminase 1
ENSG00000168959.14	8.51	108.4	61.62	212.01	393.95	191.58	162.68	2.16	0.72	3.01	0.0026086	0.0468773	GRM5	glutamate metabotropic receptor 5
ENSG00000167378.8	2268.56	2925.5	2107.78	3644.43	3657.33	4363.12	3161.12	0.68	0.22	3.01	0.00261579	0.0469506	IRGQ	immunity related GTPase Q
ENSG00000107742.12	684.82	706.56	612.03	455.91	336.38	211.08	501.13	-1	0.33	-3.01	0.00262444	0.04705	SPOCK2	SPARC/osteonectin, cwcv and kazal like domains proteoglycan 2
ENSG00000229618.2	29.19	6.53	12.6	47.84	50.8	83.92	38.48	1.93	0.64	3.01	0.00263434	0.0471715	AC011287.1
ENSG00000138821.12	154.48	73.14	137.95	58.16	34.99	53.41	85.35	-1.32	0.44	-3.01	0.00264247	0.0472612	SLC39A8	solute carrier family 39 member 8
ENSG00000164323.12	5410.48	2384.81	3201.59	1556.27	1715.78	2061.61	2721.76	-1.04	0.35	-3.01	0.00264673	0.0472813	CFAP97	cilia and flagella associated protein 97
ENSG00000179833.4	5163.55	2098.79	1698.13	1010.31	1070.11	1469.91	2085.13	-1.34	0.44	-3.01	0.00265343	0.0473452	SERTAD2	SERTA domain containing 2
ENSG00000149100.12	6244.92	4153.17	4428.44	2734.5	3063.58	3173.79	3966.4	-0.72	0.24	-3	0.00268311	0.0477649	EIF3M	eukaryotic translation initiation factor 3 subunit M
ENSG00000260855.1	125.29	159.34	89.63	340.52	284.46	184.8	197.34	1.12	0.37	3	0.00268328	0.0477649	AL591848.4
ENSG00000167716.18	166.64	117.54	95.94	256.1	199.8	335.69	195.28	1.06	0.35	3	0.00270027	0.0480108	WDR81	WD repeat domain 81
ENSG00000117519.15	15465.1	4469.23	10533.3	4144.43	4193.51	4313.1	7186.45	-1.27	0.42	-3	0.00270653	0.0480655	CNN3	calponin 3
ENSG00000025772.7	832.01	387.89	615.53	316.13	273.17	325.52	458.37	-1	0.34	-3	0.00272124	0.0482432	TOMM34	translocase of outer mitochondrial membrane 34
ENSG00000102743.14	599.68	303	474.78	244.84	240.44	227.18	348.32	-0.95	0.32	-3	0.00272292	0.0482432	SLC25A15	solute carrier family 25 member 15
ENSG00000197043.13	728.61	1031.76	948.85	537.52	582.46	573.05	733.71	-0.68	0.23	-3	0.00272949	0.0483031	ANXA6	annexin A6
ENSG00000165502.6	1917.02	1234.2	1628.1	862.09	995.61	1007.07	1274.02	-0.74	0.25	-3	0.0027366	0.0483721	RPL36AL	ribosomal protein L36a like
ENSG00000108309.13	513.31	613.83	347.33	803	829.67	1344.45	741.93	1.02	0.34	2.99	0.00275382	0.0485063	RUNDC3A	RUN domain containing 3A
ENSG00000204947.8	47.44	83.59	105.74	159.47	163.68	210.23	128.36	1.16	0.39	2.99	0.00275148	0.0485063	ZNF425	zinc finger protein 425
ENSG00000247626.4	735.91	373.52	424.36	244.84	256.24	269.57	384.07	-0.99	0.33	-2.99	0.00274827	0.0485063	MARS2	methionyl-tRNA synthetase 2, mitochondrial
ENSG00000090339.8	51.09	2.61	2.1	0	0	0.85	9.44	-5.74	1.92	-2.99	0.0027603	0.0485569	ICAM1	intercellular adhesion molecule 1
ENSG00000256152.2	1.22	2.61	0.7	17.82	7.9	18.65	8.15	3.4	1.14	2.99	0.00276311	0.0485569	AC027290.1
ENSG00000166086.12	5055.29	3518.44	3083.94	2427.75	2285.83	2087.89	3076.52	-0.78	0.26	-2.99	0.00278602	0.0489026	JAM3	junctional adhesion molecule 3
ENSG00000066379.14	707.94	282.1	504.19	230.77	215.6	243.29	363.98	-1.12	0.37	-2.99	0.00279375	0.0489382	ZNRD1	zinc ribbon domain containing 1
ENSG00000140416.19	2281.94	2009.98	1275.17	1033.76	1138.96	797.69	1422.92	-0.91	0.3	-2.99	0.00279452	0.0489382	TPM1	tropomyosin 1
ENSG00000106012.17	92.45	365.69	234.59	644.46	461.68	801.08	433.32	1.46	0.49	2.99	0.00280039	0.0489842	IQCE	IQ motif containing E
ENSG00000185483.11	476.82	137.13	134.45	66.6	90.3	82.23	164.59	-1.64	0.55	-2.99	0.00280795	0.0490597	ROR1	receptor tyrosine kinase like orphan receptor 1
ENSG00000087299.11	610.62	404.87	558.11	278.61	317.19	327.21	416.1	-0.77	0.26	-2.99	0.00281299	0.0490909	L2HGDH	L-2-hydroxyglutarate dehydrogenase
ENSG00000140479.16	42.57	111.01	91.03	26.27	27.09	33.91	55.31	-1.49	0.5	-2.99	0.00281862	0.0491324	PCSK6	proprotein convertase subtilisin/kexin type 6
ENSG00000163577.7	251.79	156.72	174.36	97.56	95.95	110.2	147.76	-0.94	0.31	-2.99	0.00282226	0.0491392	EIF5A2	eukaryotic translation initiation factor 5A2
ENSG00000155090.14	3421.69	402.26	820	382.74	361.22	451.82	973.29	-1.96	0.66	-2.98	0.00283727	0.0493436	KLF10	Kruppel like factor 10
ENSG00000148908.14	498.72	265.12	271.7	123.83	203.19	74.6	239.53	-1.37	0.46	-2.98	0.00284424	0.049408	RGS10	regulator of G protein signaling 10
ENSG00000040487.12	59.6	112.32	88.93	186.68	150.13	197.51	132.53	1.04	0.35	2.98	0.00286679	0.0495718	PQLC2	PQ loop repeat containing 2
ENSG00000164022.16	1716.32	846.31	1259.77	540.33	651.32	757.85	961.98	-0.97	0.33	-2.98	0.00285796	0.0495718	AIMP1	aminoacyl tRNA synthetase complex interacting multifunctional protein 1
ENSG00000171385.9	150.83	159.34	39.21	310.5	235.92	586.61	247.07	1.7	0.57	2.98	0.00286622	0.0495718	KCND3	potassium voltage-gated channel subfamily D member 3
ENSG00000213390.10	1091.1	625.59	1062.29	490.61	513.61	531.51	719.12	-0.86	0.29	-2.98	0.00286341	0.0495718	ARHGAP19	Rho GTPase activating protein 19
ENSG00000129990.14	27.98	86.2	22.41	133.21	108.37	216.16	99.05	1.76	0.59	2.98	0.00289154	0.0498856	SYT5	synaptotagmin 5
ENSG00000159399.9	1567.92	1008.25	2151.2	893.05	826.29	663.75	1185.08	-0.99	0.33	-2.98	0.00289088	0.0498856	HK2	hexokinase 2
ENSG00000138443.15	12926.5	13189.6	11793.1	8408.93	9317.16	9296.74	10822	-0.49	0.16	-2.98	0.00289904	0.049958	ABI2	abl interactor 2
ENSG00000181788.3	806.46	457.11	506.29	270.17	242.69	374.68	442.9	-0.99	0.33	-2.98	0.00290688	0.0499791	SIAH2	siah E3 ubiquitin protein ligase 2
ENSG00000198026.7	154.48	309.53	264	499.06	479.74	433.18	356.66	0.95	0.32	2.98	0.00290531	0.0499791	ZNF335	zinc finger protein 335
ENSG00000184232.8	69.33	96.65	143.55	45.97	48.54	33.06	72.85	-1.29	0.43	-2.97	0.00295099	0.0506799	OAF	out at first homolog
ENSG00000121753.12	392.89	412.7	347.33	678.23	505.7	857.87	532.46	0.83	0.28	2.97	0.00296403	0.0506923	ADGRB2	adhesion G protein-coupled receptor B2
ENSG00000137411.16	429.38	711.79	476.88	1202.62	1054.3	782.43	776.23	0.91	0.31	2.97	0.00297519	0.0506923	VARS2	valyl-tRNA synthetase 2, mitochondrial
ENSG00000163584.17	714.02	591.63	558.11	310.5	381.54	431.48	497.88	-0.73	0.25	-2.97	0.00296813	0.0506923	RPL22L1	ribosomal protein L22 like 1
ENSG00000167395.10	669.01	646.48	680.65	1151.96	948.2	912.97	834.88	0.59	0.2	2.97	0.00296455	0.0506923	ZNF646	zinc finger protein 646
ENSG00000172244.8	454.93	400.95	394.25	258.91	287.85	198.36	332.54	-0.75	0.25	-2.97	0.00297017	0.0506923	C5orf34	chromosome 5 open reading frame 34
ENSG00000174348.13	17.03	101.87	46.92	278.61	156.9	148.35	124.95	1.82	0.61	2.97	0.0029736	0.0506923	PODN	podocan
ENSG00000204370.9	767.54	472.78	415.95	284.24	290.1	300.09	421.78	-0.92	0.31	-2.97	0.00295901	0.0506923	SDHD	succinate dehydrogenase complex subunit D
ENSG00000008735.13	555.89	1000.42	611.33	1272.97	1180.73	1775.93	1066.21	0.97	0.33	2.97	0.0029837	0.05078	MAPK8IP2	mitogen-activated protein kinase 8 interacting protein 2
ENSG00000166439.5	2143.27	2537.61	2200.92	1598.49	1641.28	1557.23	1946.47	-0.52	0.18	-2.97	0.0030085	0.0510297	RNF169	ring finger protein 169
ENSG00000227740.1	2.43	5.22	1.4	19.7	22.58	13.56	10.82	2.7	0.91	2.97	0.00300807	0.0510297	AL513329.1
ENSG00000233901.5	77.85	13.06	12.6	5.63	5.64	2.54	19.55	-2.91	0.98	-2.97	0.00300826	0.0510297	LINC01503	long intergenic non-protein coding RNA 1503
ENSG00000139044.10	131.37	265.12	171.56	94.75	89.18	44.08	132.68	-1.32	0.44	-2.97	0.0030139	0.0510641	B4GALNT3	beta-1,4-N-acetyl-galactosaminyltransferase 3
ENSG00000061676.14	10468.2	10218.4	8487.15	5781.38	7202.91	6344.2	8083.7	-0.59	0.2	-2.97	0.0030221	0.0511456	NCKAP1	NCK associated protein 1
ENSG00000183691.4	261.52	3.92	15.41	0.94	6.77	11.87	50.07	-3.84	1.29	-2.96	0.0030308	0.0512354	NOG	noggin
ENSG00000049769.12	74.2	125.38	92.43	188.55	170.45	194.12	140.86	0.93	0.31	2.96	0.00305779	0.0515763	PPP1R3F	protein phosphatase 1 regulatory subunit 3F
ENSG00000143933.16	10621.5	11449.9	10499.7	7489.62	8376.87	7119	9259.43	-0.5	0.17	-2.96	0.00305763	0.0515763	CALM2	calmodulin 2
ENSG00000169860.6	526.69	327.81	546.9	287.05	249.47	178.86	352.8	-0.97	0.33	-2.96	0.00306426	0.0516279	P2RY1	purinergic receptor P2Y1
ENSG00000196345.12	156.91	372.22	240.19	484.99	655.84	498.45	401.43	1.09	0.37	2.96	0.00308732	0.0519585	ZKSCAN7	zinc finger with KRAB and SCAN domains 7
ENSG00000158092.6	1424.39	509.35	696.76	367.73	425.56	345.01	628.13	-1.21	0.41	-2.96	0.00309729	0.0520104	NCK1	NCK adaptor protein 1
ENSG00000172845.14	5837.43	4431.35	4191.75	2819.86	3376.26	2922.87	3929.92	-0.67	0.22	-2.96	0.00309478	0.0520104	SP3	Sp3 transcription factor
ENSG00000109445.10	1845.25	589.02	799.7	391.18	487.64	437.41	758.37	-1.3	0.44	-2.96	0.00310783	0.0521294	ZNF330	zinc finger protein 330
ENSG00000170632.13	897.69	756.19	822.8	520.63	593.75	552.7	690.63	-0.57	0.19	-2.96	0.00311858	0.0522517	ARMC10	armadillo repeat containing 10
ENSG00000117298.14	1312.48	792.76	1128.12	581.61	565.53	702.74	847.21	-0.81	0.27	-2.96	0.0031221	0.0522529	ECE1	endothelin converting enzyme 1
ENSG00000197355.10	189.76	30.04	36.41	7.5	11.29	26.28	50.21	-2.5	0.85	-2.95	0.00313524	0.0524147	UAP1L1	UDP-N-acetylglucosamine pyrophosphorylase 1 like 1
ENSG00000103549.21	1665.23	1470.59	1782.86	2534.69	2166.18	2731.29	2058.47	0.6	0.2	2.95	0.00314678	0.0525494	RNF40	ring finger protein 40
ENSG00000137124.7	1293.02	731.38	1110.61	505.62	664.87	551.85	809.56	-0.86	0.29	-2.95	0.0031624	0.052752	ALDH1B1	aldehyde dehydrogenase 1 family member B1
ENSG00000139163.15	1755.24	2819.71	1594.49	3259.82	3752.15	4241.05	2903.74	0.87	0.29	2.95	0.00317986	0.0529848	ETNK1	ethanolamine kinase 1
ENSG00000144868.13	26.76	100.56	35.01	177.3	161.42	140.72	106.96	1.57	0.53	2.95	0.00321702	0.0535449	TMEM108	transmembrane protein 108
ENSG00000085449.14	4054.21	2418.76	2596.56	1461.53	1734.97	1892.07	2359.68	-0.83	0.28	-2.95	0.00322676	0.0535891	WDFY1	WD repeat and FYVE domain containing 1
ENSG00000205593.11	127.72	314.75	200.97	587.24	462.81	377.23	345.12	1.15	0.39	2.95	0.00322352	0.0535891	DENND6B	DENN domain containing 6B
ENSG00000087053.18	5266.94	3297.72	2738.71	1698.86	1852.37	2361.7	2869.38	-0.93	0.32	-2.94	0.0032366	0.0536935	MTMR2	myotubularin related protein 2
ENSG00000134363.11	1278.42	82.28	301.11	76.92	76.76	172.93	331.4	-2.35	0.8	-2.94	0.00324806	0.0538245	FST	follistatin
ENSG00000144668.11	913.5	685.66	984.56	568.48	491.03	538.29	696.92	-0.69	0.24	-2.94	0.00325782	0.0539179	ITGA9	integrin subunit alpha 9
ENSG00000156017.12	497.5	441.44	486.68	212.01	316.07	311.95	377.61	-0.76	0.26	-2.94	0.00326083	0.0539179	CARNMT1	carnosine N-methyltransferase 1
ENSG00000255046.1	17.03	16.98	9.1	55.35	31.61	44.93	29.17	1.65	0.56	2.94	0.00326934	0.0539995	AC069185.1
ENSG00000224382.1	0	1.31	0	14.07	2.26	22.04	6.61	5.1	1.74	2.94	0.00327764	0.0540775	LINC00703	long intergenic non-protein coding RNA 703
ENSG00000116667.12	1653.07	2137.97	2046.86	3067.52	2627.86	3603.58	2522.81	0.67	0.23	2.94	0.00328519	0.0541331	C1orf21	chromosome 1 open reading frame 21
ENSG00000163520.13	69.33	33.96	65.12	25.33	16.93	16.11	37.8	-1.53	0.52	-2.94	0.00328818	0.0541331	FBLN2	fibulin 2
ENSG00000010278.12	43.79	126.68	101.54	25.33	32.74	37.3	61.23	-1.51	0.51	-2.94	0.00329365	0.0541642	CD9	CD9 molecule
ENSG00000163785.12	2759.98	1683.47	2152.6	1348.96	1316.19	1298.68	1759.98	-0.73	0.25	-2.94	0.0033146	0.0544496	RYK	receptor-like tyrosine kinase
ENSG00000164164.15	3354.79	2392.64	2924.98	1748.58	1933.64	1932.76	2381.23	-0.63	0.21	-2.94	0.00332044	0.0544863	OTUD4	OTU deubiquitinase 4
ENSG00000104549.11	5196.39	4942.01	6162.98	2923.05	3017.3	4135.09	4396.14	-0.69	0.24	-2.94	0.00333451	0.0546577	SQLE	squalene epoxidase
ENSG00000115137.11	991.35	653.01	552.5	398.68	432.33	372.14	566.67	-0.87	0.3	-2.93	0.00336064	0.0547299	DNAJC27	DnaJ heat shock protein family (Hsp40) member C27
ENSG00000131165.14	521.83	569.43	599.42	911.81	760.82	847.7	701.83	0.58	0.2	2.93	0.00335984	0.0547299	CHMP1A	charged multivesicular body protein 1A
ENSG00000180628.14	971.89	1059.19	1006.27	529.08	570.05	774.8	818.55	-0.7	0.24	-2.93	0.00335226	0.0547299	PCGF5	polycomb group ring finger 5
ENSG00000183655.12	214.08	383.97	327.72	723.26	571.18	478.95	449.86	0.94	0.32	2.93	0.00334892	0.0547299	KLHL25	kelch like family member 25
ENSG00000188803.14	55.95	205.05	24.51	325.51	274.3	545.07	238.4	2.01	0.69	2.93	0.00334476	0.0547299	SHISA6	shisa family member 6
ENSG00000278588.1	31.63	137.13	62.32	2.81	24.83	0.85	43.26	-3.04	1.04	-2.93	0.00335459	0.0547299	HIST1H2BI	histone cluster 1 H2B family member i
ENSG00000128564.6	220.17	99.26	322.82	482.17	285.59	1702.18	518.7	1.94	0.66	2.93	0.00337025	0.0548273	VGF	VGF nerve growth factor inducible
ENSG00000183723.12	2763.62	1477.12	1692.53	997.18	1003.51	1196.11	1521.68	-0.89	0.3	-2.93	0.00337531	0.0548321	CMTM4	CKLF like MARVEL transmembrane domain containing 4
ENSG00000185686.17	2.43	16.98	45.52	0	1.13	2.54	11.43	-4.13	1.41	-2.93	0.0033778	0.0548321	PRAME	preferentially expressed antigen in melanoma
ENSG00000142459.8	238.41	357.85	219.18	444.65	459.42	575.59	382.52	0.86	0.29	2.93	0.00338203	0.0548418	EVI5L	ecotropic viral integration site 5 like
ENSG00000204624.7	189.76	414.01	219.88	604.12	494.42	604.41	421.1	1.05	0.36	2.93	0.00339328	0.0549654	DISP3	dispatched RND transporter family member 3
ENSG00000171223.5	25.54	11.75	29.41	56.28	47.41	118.68	48.18	1.72	0.59	2.93	0.00340904	0.0551616	JUNB	JunB proto-oncogene, AP-1 transcription factor subunit
ENSG00000132003.9	272.47	386.58	341.73	594.74	468.45	617.13	446.85	0.75	0.26	2.93	0.00343991	0.0554724	ZSWIM4	zinc finger SWIM-type containing 4
ENSG00000162849.15	227.46	634.73	347.33	837.7	655.84	1939.54	773.77	1.51	0.51	2.93	0.00343969	0.0554724	KIF26B	kinesin family member 26B
ENSG00000177082.12	621.57	782.31	848.71	1171.66	1135.58	1152.03	951.98	0.62	0.21	2.93	0.00344293	0.0554724	WDR73	WD repeat domain 73
ENSG00000204673.10	251.79	254.68	238.09	390.24	361.22	368.75	310.79	0.59	0.2	2.93	0.00343698	0.0554724	AKT1S1	AKT1 substrate 1
ENSG00000198856.12	1955.95	1153.22	1593.09	804.87	908.69	1000.29	1236.02	-0.79	0.27	-2.92	0.00346295	0.0557354	OSTC	oligosaccharyltransferase complex non-catalytic subunit
ENSG00000072952.18	58.39	60.08	62.32	130.39	97.08	114.44	87.12	0.92	0.31	2.92	0.00347964	0.0558625	MRVI1	murine retrovirus integration site 1 homolog
ENSG00000090924.14	1195.71	1981.24	1454.44	3037.5	2504.82	2420.19	2098.98	0.78	0.27	2.92	0.00348637	0.0558625	PLEKHG2	pleckstrin homology and RhoGEF domain containing G2
ENSG00000101191.16	842.95	1795.79	1633.71	2785.15	2564.65	2903.38	2087.6	0.95	0.33	2.92	0.00348479	0.0558625	DIDO1	death inducer-obliterator 1
ENSG00000130528.11	1589.81	595.55	1215.65	463.41	645.68	371.29	813.57	-1.2	0.41	-2.92	0.00348933	0.0558625	HRC	histidine rich calcium binding protein
ENSG00000168003.16	11272.2	2161.48	2729.61	1708.24	1505.83	1834.43	3535.3	-1.68	0.57	-2.92	0.00348277	0.0558625	SLC3A2	solute carrier family 3 member 2
ENSG00000105613.9	527.91	775.78	369.74	1053.46	944.81	1268.16	823.31	0.97	0.33	2.92	0.00350133	0.0559954	MAST1	microtubule associated serine/threonine kinase 1
ENSG00000081818.3	38.92	75.75	37.81	163.23	163.68	77.14	92.76	1.41	0.48	2.92	0.00351285	0.0560019	PCDHB4	protocadherin beta 4
ENSG00000109066.13	212.87	227.25	212.18	363.04	314.94	327.21	276.25	0.63	0.21	2.92	0.00350941	0.0560019	TMEM104	transmembrane protein 104
ENSG00000128294.15	446.41	206.35	240.89	121.95	169.32	105.96	215.15	-1.17	0.4	-2.92	0.00351219	0.0560019	TPST2	tyrosylprotein sulfotransferase 2
ENSG00000115661.13	892.83	498.9	532.9	327.39	391.7	285.68	488.23	-0.94	0.32	-2.92	0.00354005	0.0563759	STK16	serine/threonine kinase 16
ENSG00000105063.18	469.52	458.42	523.09	861.16	618.59	870.59	633.56	0.7	0.24	2.91	0.00355834	0.0565481	PPP6R1	protein phosphatase 6 regulatory subunit 1
ENSG00000111666.10	1139.75	394.42	492.28	272.04	277.69	303.48	479.94	-1.25	0.43	-2.91	0.00355711	0.0565481	CHPT1	choline phosphotransferase 1
ENSG00000163399.15	13248.9	3432.24	4853.5	2724.18	2679.78	2801.65	4956.7	-1.39	0.48	-2.91	0.00357647	0.0567765	ATP1A1	ATPase Na+/K+ transporting subunit alpha 1
ENSG00000182934.11	4155.17	1861.09	1804.57	1247.64	1192.02	1254.6	1919.18	-1.08	0.37	-2.91	0.00358165	0.0567991	SRPRA	SRP receptor alpha subunit
ENSG00000003147.17	1819.71	282.1	575.61	232.64	194.15	350.1	575.72	-1.78	0.61	-2.91	0.00359802	0.0568235	ICA1	islet cell autoantigen 1
ENSG00000064999.13	902.56	1845.42	1541.27	2743.88	2530.78	2692.3	2042.7	0.89	0.31	2.91	0.0036109	0.0568235	ANKS1A	ankyrin repeat and sterile alpha motif domain containing 1A
ENSG00000085514.15	17.03	32.65	18.91	99.44	91.43	33.06	48.75	1.71	0.59	2.91	0.00362079	0.0568235	PILRA	paired immunoglobin like type 2 receptor alpha
ENSG00000100206.9	31.63	30.04	43.42	8.44	6.77	15.26	22.59	-1.78	0.61	-2.91	0.0035919	0.0568235	DMC1	DNA meiotic recombinase 1
ENSG00000104960.15	867.28	1423.57	1184.84	2436.19	1953.96	1717.44	1597.21	0.81	0.28	2.91	0.00359306	0.0568235	PTOV1	prostate tumor overexpressed 1
ENSG00000121577.13	8.51	6.53	7	25.33	32.74	22.04	17.03	1.86	0.64	2.91	0.00361078	0.0568235	POPDC2	popeye domain containing 2
ENSG00000126821.7	667.79	252.06	344.53	132.27	179.48	218.71	299.14	-1.25	0.43	-2.91	0.0036014	0.0568235	SGPP1	sphingosine-1-phosphate phosphatase 1
ENSG00000150093.18	6497.92	3893.27	6314.94	3051.57	3203.55	3489.14	4408.4	-0.78	0.27	-2.91	0.0036175	0.0568235	ITGB1	integrin subunit beta 1
ENSG00000169032.9	1318.56	547.23	1137.22	386.49	390.57	592.54	728.77	-1.13	0.39	-2.91	0.00361499	0.0568235	MAP2K1	mitogen-activated protein kinase kinase 1
ENSG00000181072.11	3.65	6.53	18.21	33.77	51.93	39.84	25.65	2.08	0.72	2.91	0.00360932	0.0568235	CHRM2	cholinergic receptor muscarinic 2
ENSG00000146842.16	2264.91	1238.11	2211.42	988.73	1076.88	1089.3	1478.23	-0.86	0.29	-2.91	0.00363471	0.0569703	TMEM209	transmembrane protein 209
ENSG00000172572.6	441.55	109.71	561.61	80.67	63.21	174.63	238.56	-1.8	0.62	-2.91	0.00363768	0.0569703	PDE3A	phosphodiesterase 3A
ENSG00000086300.15	914.72	447.97	637.94	228.89	310.42	411.98	491.99	-1.07	0.37	-2.91	0.003646	0.0570414	SNX10	sorting nexin 10
ENSG00000127824.13	125.29	28.73	26.61	10.32	5.64	18.65	35.87	-2.37	0.81	-2.91	0.00366376	0.0571418	TUBA4A	tubulin alpha 4a
ENSG00000132109.9	81.5	124.07	78.43	40.34	49.67	41.54	69.26	-1.11	0.38	-2.91	0.00366028	0.0571418	TRIM21	tripartite motif containing 21
ENSG00000168702.17	268.82	330.42	229.69	399.62	637.78	465.39	388.62	0.86	0.3	2.91	0.00365936	0.0571418	LRP1B	LDL receptor related protein 1B
ENSG00000102144.13	13891.1	3502.77	8015.87	3397.72	3307.4	3508.64	5937.25	-1.31	0.45	-2.9	0.00368609	0.0573033	PGK1	phosphoglycerate kinase 1
ENSG00000105726.16	488.99	472.78	436.96	730.76	634.39	689.18	575.51	0.56	0.19	2.9	0.00369113	0.0573033	ATP13A1	ATPase 13A1
ENSG00000171222.10	23.11	40.49	29.41	68.48	55.31	150.89	61.28	1.57	0.54	2.9	0.0036852	0.0573033	SCAND1	SCAN domain containing 1
ENSG00000173581.7	77.85	83.59	58.82	151.97	115.14	153.43	106.8	0.94	0.33	2.9	0.0036865	0.0573033	CCDC106	coiled-coil domain containing 106
ENSG00000272333.5	957.29	967.77	864.12	1534.7	1195.41	1458.89	1163.03	0.59	0.2	2.9	0.00369307	0.0573033	KMT2B	lysine methyltransferase 2B
ENSG00000139915.19	79.06	164.56	184.17	318.01	390.57	245.83	230.37	1.15	0.4	2.9	0.00372125	0.0576813	MDGA2	MAM domain containing glycosylphosphatidylinositol anchor 2
ENSG00000075426.11	379.51	50.94	126.75	32.83	14.67	69.51	112.37	-2.25	0.77	-2.9	0.00374546	0.0578741	FOSL2	FOS like 2, AP-1 transcription factor subunit
ENSG00000105357.15	4.87	1.31	3.5	15.01	15.8	26.28	11.13	2.55	0.88	2.9	0.00374901	0.0578741	MYH14	myosin heavy chain 14
ENSG00000182379.9	87.58	36.57	77.73	145.4	111.75	364.51	137.26	1.62	0.56	2.9	0.00373859	0.0578741	NXPH4	neurexophilin 4
ENSG00000260306.1	8.51	10.45	9.8	28.14	39.51	26.28	20.45	1.7	0.59	2.9	0.00374841	0.0578741	AC092375.2
ENSG00000119041.10	2235.71	2029.57	1935.52	1274.85	1593.87	1256.29	1720.97	-0.59	0.2	-2.9	0.00376398	0.0579309	GTF3C3	general transcription factor IIIC subunit 3
ENSG00000120094.6	19.46	14.37	6.3	0	1.13	1.7	7.16	-3.8	1.31	-2.9	0.00376418	0.0579309	HOXB1	homeobox B1
ENSG00000163682.15	46624	11929.3	19669.6	9382.66	10398.6	10839.6	18140.6	-1.35	0.47	-2.9	0.00375782	0.0579309	RPL9	ribosomal protein L9
ENSG00000074855.10	225.03	441.44	303.91	696.99	642.29	516.25	470.99	0.94	0.32	2.9	0.00377335	0.0580128	ANO8	anoctamin 8
ENSG00000114648.11	560.75	624.28	572.11	851.78	795.81	880.76	714.25	0.53	0.18	2.9	0.00378417	0.058026	KLHL18	kelch like family member 18
ENSG00000155313.15	1806.33	1539.81	1908.91	1112.56	1256.36	1209.67	1472.27	-0.56	0.19	-2.9	0.00378461	0.058026	USP25	ubiquitin specific peptidase 25
ENSG00000169016.16	953.65	830.63	779.39	569.41	553.11	606.95	715.52	-0.57	0.2	-2.9	0.00378572	0.058026	E2F6	E2F transcription factor 6
ENSG00000166482.11	31.63	5.22	13.3	1.88	2.26	0.85	9.19	-3.36	1.16	-2.89	0.00381029	0.0583433	MFAP4	microfibril associated protein 4
ENSG00000203666.12	211.65	381.36	254.19	580.67	509.09	464.54	400.25	0.88	0.3	2.89	0.00381872	0.0584133	EFCAB2	EF-hand calcium binding domain 2
ENSG00000178074.5	1358.7	1242.03	977.56	611.63	757.43	823.12	961.74	-0.71	0.24	-2.89	0.00384838	0.0588075	C2orf69	chromosome 2 open reading frame 69
ENSG00000131876.16	962.16	706.56	775.19	521.57	561.02	456.06	663.76	-0.67	0.23	-2.89	0.00386309	0.0589725	SNRPA1	small nuclear ribonucleoprotein polypeptide A'
ENSG00000113327.16	4.87	32.65	31.51	45.03	56.44	291.61	77.02	2.51	0.87	2.89	0.00388329	0.0592184	GABRG2	gamma-aminobutyric acid type A receptor gamma2 subunit
ENSG00000184967.6	62.04	64	67.22	131.33	95.95	145.8	94.39	0.95	0.33	2.89	0.00388703	0.0592184	NOC4L	nucleolar complex associated 4 homolog
ENSG00000144354.13	628.87	749.66	737.37	410.88	452.65	212.77	532.03	-0.98	0.34	-2.88	0.00392029	0.059665	CDCA7	cell division cycle associated 7
ENSG00000012822.15	541.29	816.27	615.53	1151.02	1138.96	954.51	869.6	0.72	0.25	2.88	0.00393016	0.059695	CALCOCO1	calcium binding and coiled-coil domain 1
ENSG00000177105.9	153.26	121.46	102.94	75.98	56.44	56.8	94.48	-0.99	0.34	-2.88	0.00392909	0.059695	RHOG	ras homolog family member G
ENSG00000165309.13	13.38	30.04	59.52	112.57	98.21	105.96	69.95	1.6	0.55	2.88	0.00394158	0.0598083	ARMC3	armadillo repeat containing 3
ENSG00000105835.11	4768.23	1277.29	2332.56	784.23	892.89	1476.7	1921.98	-1.41	0.49	-2.88	0.00394682	0.0598277	NAMPT	nicotinamide phosphoribosyltransferase
ENSG00000106153.12	1109.34	1684.78	1448.14	826.45	773.23	974.86	1136.13	-0.72	0.25	-2.88	0.0039647	0.0599931	CHCHD2	coiled-coil-helix-coiled-coil-helix domain containing 2
ENSG00000120837.7	2143.27	1252.48	1506.96	919.32	1027.21	908.74	1293	-0.78	0.27	-2.88	0.00396567	0.0599931	NFYB	nuclear transcription factor Y subunit beta
ENSG00000119655.10	2790.39	590.32	1044.79	508.44	497.8	564.57	999.38	-1.49	0.52	-2.88	0.00398073	0.0600259	NPC2	NPC intracellular cholesterol transporter 2
ENSG00000134815.18	276.12	373.52	232.49	523.45	469.58	506.08	396.87	0.77	0.27	2.88	0.00398018	0.0600259	DHX34	DExH-box helicase 34
ENSG00000138398.15	5129.49	4814.02	3788.4	2694.16	3210.32	3059.35	3782.63	-0.62	0.21	-2.88	0.00398372	0.0600259	PPIG	peptidylprolyl isomerase G
ENSG00000185627.17	1812.41	1770.97	1662.42	1295.49	1245.07	1257.14	1507.25	-0.47	0.16	-2.88	0.0039731	0.0600259	PSMD13	proteasome 26S subunit, non-ATPase 13
ENSG00000105612.8	130.15	90.12	60.92	51.59	23.7	22.89	63.23	-1.51	0.53	-2.88	0.00403203	0.0601631	DNASE2	deoxyribonuclease 2, lysosomal
ENSG00000108604.15	384.38	261.21	339.63	212.94	193.03	150.89	257.01	-0.83	0.29	-2.88	0.0040177	0.0601631	SMARCD2	SWI/SNF related, matrix associated, actin dependent regulator of chromatin, subfamily d, member 2
ENSG00000119614.2	3.65	48.32	25.21	4.69	0	0.85	13.79	-3.78	1.31	-2.88	0.00400253	0.0601631	VSX2	visual system homeobox 2
ENSG00000121068.13	35.28	5.22	16.81	2.81	1.13	2.54	10.63	-3.12	1.09	-2.88	0.00403264	0.0601631	TBX2	T-box 2
ENSG00000123095.5	37.71	13.06	25.21	3.75	6.77	5.93	15.41	-2.21	0.77	-2.88	0.00401158	0.0601631	BHLHE41	basic helix-loop-helix family member e41
ENSG00000138095.18	10606.9	7864.9	6324.74	4602.21	4965.62	5265.07	6604.9	-0.74	0.26	-2.88	0.00400002	0.0601631	LRPPRC	leucine rich pentatricopeptide repeat containing
ENSG00000152503.9	4573.6	3635.98	3013.92	2273.9	2460.8	2353.22	3051.9	-0.66	0.23	-2.88	0.00402251	0.0601631	TRIM36	tripartite motif containing 36
ENSG00000172728.15	1091.1	428.38	736.67	376.17	379.28	319.58	555.2	-1.07	0.37	-2.88	0.00401859	0.0601631	FUT10	fucosyltransferase 10
ENSG00000188613.6	111.91	229.86	144.95	275.8	364.6	331.45	243.1	1	0.35	2.88	0.00402393	0.0601631	NANOS1	nanos C2HC-type zinc finger 1
ENSG00000213626.11	733.48	1179.34	669.45	1390.23	1458.42	1901.39	1222.05	0.88	0.31	2.88	0.00402656	0.0601631	LBH	limb bud and heart development
ENSG00000179796.11	1.22	0	0.7	7.5	7.9	21.19	6.42	4.22	1.47	2.88	0.00403741	0.0601749	LRRC3B	leucine rich repeat containing 3B
ENSG00000163462.17	62.04	214.19	81.23	363.04	215.6	429.78	227.65	1.5	0.52	2.87	0.00405879	0.0604339	TRIM46	tripartite motif containing 46
ENSG00000115486.11	874.58	919.44	850.12	610.69	658.09	553.55	744.41	-0.54	0.19	-2.87	0.00406537	0.0604723	GGCX	gamma-glutamyl carboxylase
ENSG00000084693.15	1993.65	1619.47	1443.94	1174.47	1092.68	993.51	1386.29	-0.63	0.22	-2.87	0.00407852	0.0606084	AGBL5	ATP/GTP binding protein like 5
ENSG00000143624.13	2097.05	2263.35	1913.81	3676.33	2808.47	2983.06	2623.68	0.59	0.21	2.87	0.00408958	0.0607129	INTS3	integrator complex subunit 3
ENSG00000092871.16	624.01	444.05	636.54	348.03	365.73	337.39	459.29	-0.7	0.24	-2.87	0.00409436	0.0607243	RFFL	ring finger and FYVE like domain containing E3 ubiquitin protein ligase
ENSG00000173511.9	312.61	438.83	233.19	171.67	136.59	193.28	247.69	-0.97	0.34	-2.87	0.00411094	0.0609104	VEGFB	vascular endothelial growth factor B
ENSG00000118007.12	1142.18	1392.23	1427.13	1869.59	1973.15	1927.67	1621.99	0.54	0.19	2.87	0.00413744	0.0610636	STAG1	stromal antigen 1
ENSG00000145808.9	209.22	39.18	141.45	38.46	48.54	27.13	84	-1.78	0.62	-2.87	0.00412632	0.0610636	ADAMTS19	ADAM metallopeptidase with thrombospondin type 1 motif 19
ENSG00000148677.6	10.95	6.53	49.02	1.88	2.26	3.39	12.34	-3.16	1.1	-2.87	0.00413646	0.0610636	ANKRD1	ankyrin repeat domain 1
ENSG00000198276.15	152.05	236.39	144.95	390.24	305.91	292.46	253.67	0.9	0.31	2.87	0.00413063	0.0610636	UCKL1	uridine-cytidine kinase 1 like 1
ENSG00000177108.5	253.01	462.33	364.84	621.95	614.07	679.86	499.34	0.83	0.29	2.87	0.00414227	0.0610752	ZDHHC22	zinc finger DHHC-type containing 22
ENSG00000086062.12	142.32	180.23	287.81	102.25	99.33	97.49	151.57	-1.04	0.36	-2.87	0.00415061	0.0610878	B4GALT1	beta-1,4-galactosyltransferase 1
ENSG00000104231.10	1200.57	715.7	822.8	492.49	563.27	532.36	721.2	-0.79	0.27	-2.87	0.0041523	0.0610878	ZFAND1	zinc finger AN1-type containing 1
ENSG00000167394.12	43.79	79.67	70.73	140.71	106.11	170.39	101.9	1.1	0.39	2.87	0.00415525	0.0610878	ZNF668	zinc finger protein 668
ENSG00000073921.17	8277.49	6049.52	5111.19	3280.46	3791.66	4378.38	5148.12	-0.76	0.27	-2.86	0.00417777	0.0611621	PICALM	phosphatidylinositol binding clathrin assembly protein
ENSG00000126464.13	400.19	760.11	642.14	1205.43	873.7	1404.64	881.03	0.95	0.33	2.87	0.0041698	0.0611621	PRR12	proline rich 12
ENSG00000149599.15	484.12	509.35	416.65	221.39	200.93	348.41	363.47	-0.87	0.3	-2.86	0.00418054	0.0611621	DUSP15	dual specificity phosphatase 15
ENSG00000168994.13	491.42	108.4	217.08	71.29	101.59	103.42	182.2	-1.56	0.55	-2.87	0.00416705	0.0611621	PXDC1	PX domain containing 1
ENSG00000186314.11	318.69	105.79	109.94	69.42	66.6	56.8	121.21	-1.47	0.51	-2.86	0.00417926	0.0611621	PRELID2	PRELI domain containing 2
ENSG00000111674.8	10059.5	2272.49	3195.98	2166.02	1301.51	1907.33	3483.81	-1.53	0.53	-2.86	0.00419938	0.0613784	ENO2	enolase 2
ENSG00000180938.5	18.25	0	24.51	0	0	0	7.13	-6.33	2.21	-2.86	0.00420779	0.0614419	ZNF572	zinc finger protein 572
ENSG00000153179.12	132.59	141.05	166.66	63.79	99.33	65.27	111.45	-0.96	0.33	-2.86	0.00424515	0.0619275	RASSF3	Ras association domain family member 3
ENSG00000110422.11	6615.91	3638.59	2880.17	1883.66	2063.46	2532.93	3269.12	-1.02	0.36	-2.86	0.00425538	0.0620169	HIPK3	homeodomain interacting protein kinase 3
ENSG00000224717.1	13.38	9.14	7.7	32.83	25.96	37.3	21.05	1.69	0.59	2.86	0.00426523	0.0621005	AC098936.1
ENSG00000150990.7	211.65	155.42	197.47	373.36	299.13	284.83	253.64	0.76	0.27	2.86	0.00427321	0.0621569	DHX37	DEAH-box helicase 37
ENSG00000198113.2	3.65	7.84	7.7	26.27	18.06	34.76	16.38	2.03	0.71	2.86	0.00428336	0.0622113	TOR4A	torsin family 4 member A
ENSG00000255693.1	0	3.92	0.7	9.38	18.06	19.5	8.59	3.45	1.21	2.86	0.00428518	0.0622113	LINC02389	long intergenic non-protein coding RNA 2389
ENSG00000006128.11	18.25	10.45	13.3	53.47	127.56	16.11	39.86	2.23	0.78	2.85	0.004309	0.0624372	TAC1	tachykinin precursor 1
ENSG00000171612.6	1841.61	420.54	576.31	288.93	329.61	371.29	638.05	-1.52	0.53	-2.85	0.00430513	0.0624372	SLC25A33	solute carrier family 25 member 33
ENSG00000130024.14	5797.29	3842.33	6365.36	3204.48	3340.14	3109.37	4276.49	-0.73	0.26	-2.85	0.00432696	0.0626001	PHF10	PHD finger protein 10
ENSG00000140859.15	79.06	69.22	67.93	123.83	115.14	170.39	104.26	0.93	0.32	2.85	0.00433268	0.0626001	KIFC3	kinesin family member C3
ENSG00000169840.4	12.16	9.14	10.5	30.02	9.03	178.02	41.48	2.77	0.97	2.85	0.00433164	0.0626001	GSX1	GS homeobox 1
ENSG00000145431.10	1755.24	514.57	1150.53	460.6	526.02	476.41	813.9	-1.23	0.43	-2.85	0.00439506	0.0633491	PDGFC	platelet derived growth factor C
ENSG00000168724.14	2090.96	2243.76	1819.27	1187.61	1357.95	1528.41	1704.66	-0.59	0.21	-2.85	0.00439709	0.0633491	DNAJC21	DnaJ heat shock protein family (Hsp40) member C21
ENSG00000185634.11	68.12	117.54	112.04	195.12	151.26	359.43	167.25	1.25	0.44	2.85	0.0043914	0.0633491	SHC4	SHC adaptor protein 4
ENSG00000173193.13	87.58	66.61	367.64	60.04	22.58	47.47	108.65	-2.01	0.7	-2.85	0.00440695	0.0634308	PARP14	poly(ADP-ribose) polymerase family member 14
ENSG00000140323.5	256.66	442.74	298.31	500.93	579.08	1018.94	516.11	1.07	0.38	2.85	0.00441342	0.0634321	DISP2	dispatched RND transporter family member 2
ENSG00000141012.12	34.06	126.68	76.33	206.38	206.57	190.73	140.13	1.35	0.47	2.85	0.00441544	0.0634321	GALNS	galactosamine (N-acetyl)-6-sulfatase
ENSG00000249937.5	88.8	150.19	74.93	249.53	301.39	155.98	170.14	1.18	0.41	2.84	0.00444911	0.063855	LINC02223	long intergenic non-protein coding RNA 2223
ENSG00000164118.12	892.83	826.72	901.23	579.73	664.87	534.9	733.38	-0.56	0.2	-2.84	0.00448341	0.0642863	CEP44	centrosomal protein 44
ENSG00000008394.12	473.17	185.46	794.09	205.44	167.06	175.47	333.45	-1.41	0.5	-2.84	0.00449224	0.0643518	MGST1	microsomal glutathione S-transferase 1
ENSG00000116266.10	1058.25	822.8	1217.05	633.2	681.8	645.95	843.18	-0.66	0.23	-2.84	0.00449944	0.0643939	STXBP3	syntaxin binding protein 3
ENSG00000158014.14	327.21	28.73	48.32	6.57	30.48	28.82	78.35	-2.62	0.92	-2.84	0.00450902	0.06447	SLC30A2	solute carrier family 30 member 2
ENSG00000038358.14	754.16	739.21	818.6	1246.71	1010.28	1124.9	948.98	0.55	0.19	2.84	0.00451746	0.0644828	EDC4	enhancer of mRNA decapping 4
ENSG00000101608.12	1063.12	720.93	1137.22	480.3	544.08	663.75	768.23	-0.79	0.28	-2.84	0.00451844	0.0644828	MYL12A	myosin light chain 12A
ENSG00000109113.19	272.47	282.1	249.29	134.15	141.1	40.69	186.63	-1.35	0.48	-2.84	0.00453973	0.0645148	RAB34	RAB34, member RAS oncogene family
ENSG00000142546.13	178.81	236.39	210.78	337.71	337.51	314.5	269.28	0.66	0.23	2.84	0.00453071	0.0645148	NOSIP	nitric oxide synthase interacting protein
ENSG00000153721.18	240.84	236.39	429.26	177.3	147.87	130.55	227.04	-1	0.35	-2.84	0.00453369	0.0645148	CNKSR3	CNKSR family member 3
ENSG00000174586.10	12.16	39.18	54.62	131.33	102.72	88.16	71.36	1.59	0.56	2.84	0.00454203	0.0645148	ZNF497	zinc finger protein 497
ENSG00000214357.8	1018.11	707.87	665.95	515.01	486.52	418.76	635.37	-0.75	0.26	-2.84	0.00452743	0.0645148	NEURL1B	neuralized E3 ubiquitin protein ligase 1B
ENSG00000148154.9	1712.67	1097.06	1485.95	742.02	875.95	962.99	1146.11	-0.74	0.26	-2.84	0.00455415	0.0645876	UGCG	UDP-glucose ceramide glucosyltransferase
ENSG00000164237.8	1570.35	1358.27	1690.43	1031.89	1043.02	1112.18	1301.02	-0.54	0.19	-2.84	0.00455571	0.0645876	CMBL	carboxymethylenebutenolidase homolog
ENSG00000073803.13	1696.86	1562.01	1607.1	2464.33	3164.04	2078.56	2095.48	0.66	0.23	2.84	0.00456905	0.0646126	MAP3K13	mitogen-activated protein kinase kinase kinase 13
ENSG00000197756.9	45844.3	19773.3	20561.7	12636.9	15705.1	12923.2	21240.7	-1.06	0.37	-2.84	0.00456905	0.0646126	RPL37A	ribosomal protein L37a
ENSG00000258289.8	533.99	758.8	960.76	1210.12	1337.63	1355.47	1026.13	0.79	0.28	2.84	0.0045703	0.0646126	CHURC1	churchill domain containing 1
ENSG00000102119.10	4999.34	910.3	1397.02	741.08	805.97	845.16	1616.48	-1.61	0.57	-2.84	0.0045808	0.0647006	EMD	emerin
ENSG00000105202.8	2429.12	1215.91	1950.22	1039.39	1094.94	939.25	1444.81	-0.86	0.31	-2.83	0.0045951	0.0648363	FBL	fibrillarin
ENSG00000213186.7	557.1	432.3	763.98	298.31	353.32	339.08	457.35	-0.83	0.29	-2.83	0.00459899	0.0648363	TRIM59	tripartite motif containing 59
ENSG00000170275.14	1612.93	726.15	896.33	545.96	501.19	586.61	811.53	-0.99	0.35	-2.83	0.00461369	0.064983	CRTAP	cartilage associated protein
ENSG00000018699.11	544.94	535.47	429.96	319.88	285.59	352.64	411.41	-0.65	0.23	-2.83	0.00461858	0.0649912	TTC27	tetratricopeptide repeat domain 27
ENSG00000100296.13	1035.14	1675.63	1435.53	2305.8	2321.95	2127.73	1816.96	0.7	0.25	2.83	0.00465029	0.0651372	THOC5	THO complex 5
ENSG00000144028.14	14555.2	12584.9	11384.8	9457.71	8796.78	7855.65	10772.5	-0.56	0.2	-2.83	0.00463406	0.0651372	SNRNP200	small nuclear ribonucleoprotein U5 subunit 200
ENSG00000152147.10	313.83	317.36	271	195.12	198.67	189.89	247.64	-0.63	0.22	-2.83	0.0046505	0.0651372	GEMIN6	gem nuclear organelle associated protein 6
ENSG00000159167.11	91.23	14.37	107.84	18.76	15.8	16.11	44.02	-2.08	0.73	-2.83	0.00464914	0.0651372	STC1	stanniocalcin 1
ENSG00000165410.14	2544.68	1179.34	1644.21	824.57	926.75	1050.3	1361.64	-0.94	0.33	-2.83	0.00464156	0.0651372	CFL2	cofilin 2
ENSG00000198612.10	2367.08	2165.39	2139.99	1311.43	1635.64	1618.26	1872.97	-0.55	0.19	-2.83	0.00465568	0.0651493	COPS8	COP9 signalosome subunit 8
ENSG00000111252.10	317.48	241.62	238.79	151.03	179.48	122.92	208.55	-0.82	0.29	-2.83	0.00466739	0.0652527	SH2B3	SH2B adaptor protein 3
ENSG00000162641.18	17.03	9.14	16.81	62.85	46.28	27.97	30.01	1.66	0.59	2.83	0.00467708	0.0653278	AKNAD1	AKNA domain containing 1
ENSG00000063176.15	120.42	207.66	116.94	316.13	248.34	286.52	216	0.94	0.33	2.83	0.00469232	0.0654801	SPHK2	sphingosine kinase 2
ENSG00000172007.5	2082.45	502.82	572.11	321.76	358.96	417.92	709.34	-1.52	0.54	-2.83	0.00469808	0.0655	RAB33B	RAB33B, member RAS oncogene family
ENSG00000214491.8	14.6	20.9	35.01	4.69	1.13	6.78	13.85	-2.46	0.87	-2.83	0.00470992	0.0656046	SEC14L6	SEC14 like lipid binding 6
ENSG00000131196.17	23.11	95.34	109.94	30.96	14.67	9.32	47.22	-2.06	0.73	-2.82	0.00475949	0.066234	NFATC1	nuclear factor of activated T-cells 1
ENSG00000204950.3	10.95	20.9	11.9	36.59	34.99	57.64	28.83	1.58	0.56	2.82	0.00476402	0.0662361	LRRC10B	leucine rich repeat containing 10B
ENSG00000214870.8	110.69	117.54	113.44	275.8	278.81	139.87	172.69	1.02	0.36	2.82	0.00476873	0.0662406	AC004540.1
ENSG00000109911.18	1628.74	1238.11	1089.6	815.19	898.53	732.41	1067.1	-0.69	0.25	-2.82	0.0047872	0.0663019	ELP4	elongator acetyltransferase complex subunit 4
ENSG00000110395.6	5786.34	5930.67	6695.18	3784.21	3893.25	4806.47	5149.35	-0.56	0.2	-2.82	0.00477956	0.0663019	CBL	Cbl proto-oncogene
ENSG00000169239.12	336.94	480.62	319.32	205.44	203.19	248.38	298.98	-0.79	0.28	-2.82	0.00478854	0.0663019	CA5B	carbonic anhydrase 5B
ENSG00000174010.9	2267.34	975.6	1327.69	700.74	807.1	801.93	1146.73	-0.98	0.35	-2.82	0.00479069	0.0663019	KLHL15	kelch like family member 15
ENSG00000134202.10	471.96	630.81	488.08	260.79	354.44	344.17	425.04	-0.73	0.26	-2.82	0.00480324	0.0663208	GSTM3	glutathione S-transferase mu 3
ENSG00000158805.11	203.14	259.9	142.85	396.81	342.03	354.34	283.18	0.86	0.3	2.82	0.00480892	0.0663208	ZNF276	zinc finger protein 276
ENSG00000187764.11	616.71	1000.42	663.85	442.77	486.52	317.89	588.02	-0.87	0.31	-2.82	0.00480961	0.0663208	SEMA4D	semaphorin 4D
ENSG00000221968.8	136.24	124.07	115.54	60.98	72.24	76.29	97.56	-0.84	0.3	-2.82	0.00480199	0.0663208	FADS3	fatty acid desaturase 3
ENSG00000114956.19	997.43	932.5	806	623.82	599.4	645.1	767.38	-0.55	0.19	-2.82	0.0048203	0.0663472	DGUOK	deoxyguanosine kinase
ENSG00000128829.11	2290.45	2533.69	2743.62	1679.16	1723.69	1900.55	2145.19	-0.51	0.18	-2.82	0.00481695	0.0663472	EIF2AK4	eukaryotic translation initiation factor 2 alpha kinase 4
ENSG00000168538.15	3363.3	2326.04	3312.93	1889.29	1921.23	1969.21	2463.67	-0.64	0.23	-2.82	0.00484763	0.0666626	TRAPPC11	trafficking protein particle complex 11
ENSG00000006453.13	58.39	31.34	17.51	6.57	10.16	10.17	22.36	-1.99	0.71	-2.82	0.00485334	0.0666805	BAIAP2L1	BAI1 associated protein 2 like 1
ENSG00000260804.3	260.31	905.08	322.12	1108.81	1446	1207.13	874.91	1.34	0.48	2.82	0.00485899	0.0666974	LINC01963	long intergenic non-protein coding RNA 1963
ENSG00000115944.14	4848.51	2437.05	2362.68	1562.84	1627.74	1792.89	2438.62	-0.95	0.34	-2.82	0.00486867	0.0667697	COX7A2L	cytochrome c oxidase subunit 7A2 like
ENSG00000181234.9	222.6	137.13	151.26	105.06	34.99	62.73	118.96	-1.33	0.47	-2.81	0.00490562	0.0672154	TMEM132C	transmembrane protein 132C
ENSG00000138709.17	1348.97	892.02	1095.91	648.21	726.95	718	905.01	-0.67	0.24	-2.81	0.00492421	0.0672872	LARP1B	La ribonucleoprotein domain family member 1B
ENSG00000168566.12	714.02	543.31	692.56	409.94	454.91	311.11	520.97	-0.73	0.26	-2.81	0.00491818	0.0672872	SNRNP48	small nuclear ribonucleoprotein U11/U12 subunit 48
ENSG00000174080.10	591.16	489.76	0	0	0	0	180.15	-10.99	3.91	-2.81	0.00492014	0.0672872	CTSF	cathepsin F
ENSG00000162728.4	71.77	117.54	95.24	147.28	168.19	406.05	167.68	1.34	0.48	2.81	0.00493394	0.0673592	KCNJ9	potassium voltage-gated channel subfamily J member 9
ENSG00000141994.15	75.42	104.48	60.92	171.67	145.62	142.41	116.75	0.94	0.34	2.81	0.00494045	0.0673873	DUS3L	dihydrouridine synthase 3 like
ENSG00000125912.10	165.43	241.62	203.78	354.59	301.39	355.19	270.33	0.73	0.26	2.81	0.00495214	0.0674858	NCLN	nicalin
ENSG00000282034.1	9.73	7.84	9.1	25.33	32.74	27.13	18.64	1.67	0.59	2.81	0.00496855	0.0676484	AC106886.5
ENSG00000106006.6	0	11.75	42.72	0	1.13	0	9.27	-5.72	2.04	-2.81	0.00497397	0.0676612	HOXA6	homeobox A6
ENSG00000188766.12	302.88	451.89	598.02	804.87	702.12	1162.2	670.33	0.98	0.35	2.81	0.00498603	0.0677034	SPRED3	sprouty related EVH1 domain containing 3
ENSG00000197410.12	209.22	274.27	318.62	115.38	153.52	41.54	185.42	-1.37	0.49	-2.81	0.00498185	0.0677034	DCHS2	dachsous cadherin-related 2
ENSG00000109787.12	2048.39	1578.99	1684.12	1204.49	1237.17	1176.61	1488.3	-0.55	0.2	-2.81	0.00500794	0.0678184	KLF3	Kruppel like factor 3
ENSG00000173706.12	250.58	49.63	1067.2	100.37	103.85	77.14	274.79	-2.28	0.81	-2.81	0.00501245	0.0678184	HEG1	heart development protein with EGF like domains 1
ENSG00000176340.3	1041.22	767.94	650.54	480.3	492.16	515.4	657.93	-0.72	0.26	-2.81	0.00501204	0.0678184	COX8A	cytochrome c oxidase subunit 8A
ENSG00000203896.9	12.16	26.12	13.3	54.41	44.02	43.23	32.21	1.48	0.53	2.81	0.00500133	0.0678184	LIME1	Lck interacting transmembrane adaptor 1
ENSG00000118257.16	1029.06	816.27	452.37	320.82	421.04	408.59	574.69	-1	0.36	-2.8	0.00503368	0.0680448	NRP2	neuropilin 2
ENSG00000136193.16	17851.7	7393.42	10886.9	5543.1	5724.17	6939.28	9056.43	-0.99	0.35	-2.8	0.0050439	0.0681219	SCRN1	secernin 1
ENSG00000120254.15	1289.37	736.6	1612	579.73	579.08	728.18	920.82	-0.95	0.34	-2.8	0.00507417	0.0684695	MTHFD1L	methylenetetrahydrofolate dehydrogenase (NADP+ dependent) 1 like
ENSG00000163531.15	3425.34	2696.95	1803.87	4351.75	4178.84	6100.91	3759.61	0.88	0.32	2.8	0.00507924	0.0684769	NFASC	neurofascin
ENSG00000105376.4	103.39	19.59	4.2	7.5	4.52	1.7	23.48	-3.21	1.15	-2.8	0.00511507	0.0688984	ICAM5	intercellular adhesion molecule 5
ENSG00000131941.7	1682.26	369.61	633.73	272.04	221.25	430.63	601.59	-1.54	0.55	-2.8	0.00514325	0.0691879	RHPN2	rhophilin Rho GTPase binding protein 2
ENSG00000148926.9	2404.79	58.77	390.74	95.68	45.15	100.88	516	-3.56	1.27	-2.8	0.00514572	0.0691879	ADM	adrenomedullin
ENSG00000103642.11	605.76	317.36	314.42	156.66	171.58	257.7	303.91	-1.08	0.39	-2.8	0.00518035	0.069385	LACTB	lactamase beta
ENSG00000118985.15	813.76	566.82	1036.38	502.81	466.2	363.66	624.94	-0.86	0.31	-2.8	0.00518147	0.069385	ELL2	elongation factor for RNA polymerase II 2
ENSG00000125868.15	3099.35	1972.1	2788.43	1315.19	1549.85	1818.32	2090.54	-0.75	0.27	-2.8	0.00518217	0.069385	DSTN	destrin, actin depolymerizing factor
ENSG00000147799.11	99.74	261.21	172.26	380.86	322.84	434.87	278.63	1.1	0.39	2.8	0.00518333	0.069385	ARHGAP39	Rho GTPase activating protein 39
ENSG00000196776.14	2182.19	2293.38	2147	1696.98	1300.38	1540.27	1860.04	-0.54	0.19	-2.8	0.00517434	0.069385	CD47	CD47 molecule
ENSG00000099625.12	120.42	160.64	129.55	257.03	184	444.2	215.97	1.11	0.4	2.79	0.00519884	0.0694695	CBARP	CACN beta subunit associated regulatory protein
ENSG00000120875.8	1498.59	1833.66	2906.08	3249.5	3491.4	5915.26	3149.08	1.02	0.37	2.79	0.00519471	0.0694695	DUSP4	dual specificity phosphatase 4
ENSG00000180233.10	212.87	212.88	164.56	94.75	82.4	135.63	150.52	-0.91	0.33	-2.79	0.00520927	0.0695475	ZNRF2	zinc and ring finger 2
ENSG00000129968.15	120.42	194.6	119.74	318.95	224.63	271.26	208.27	0.91	0.33	2.79	0.00521653	0.0695829	ABHD17A	abhydrolase domain containing 17A
ENSG00000100749.7	1245.58	854.14	1121.12	683.86	717.92	467.08	848.28	-0.79	0.28	-2.79	0.00523719	0.0696466	VRK1	vaccinia related kinase 1
ENSG00000125733.17	615.49	178.93	219.18	138.84	132.07	114.44	233.16	-1.39	0.5	-2.79	0.00523974	0.0696466	TRIP10	thyroid hormone receptor interactor 10
ENSG00000174032.16	454.93	252.06	252.09	167.92	165.93	168.69	243.6	-0.93	0.33	-2.79	0.00523196	0.0696466	SLC25A30	solute carrier family 25 member 30
ENSG00000271576.1	177.59	92.73	91.03	58.16	58.7	36.45	85.78	-1.24	0.44	-2.79	0.00523391	0.0696466	AL359504.2
ENSG00000166839.16	178.81	130.6	74.93	45.03	71.11	38.99	89.91	-1.31	0.47	-2.79	0.00525578	0.0697379	ANKDD1A	ankyrin repeat and death domain containing 1A
ENSG00000185133.13	23.11	54.85	46.92	86.3	91.43	113.59	69.37	1.22	0.44	2.79	0.0052572	0.0697379	INPP5J	inositol polyphosphate-5-phosphatase J
ENSG00000226476.3	1.22	11.75	186.97	8.44	4.52	2.54	35.91	-3.7	1.32	-2.79	0.00526045	0.0697379	LINC01748	long intergenic non-protein coding RNA 1748
ENSG00000133958.13	586.3	933.81	392.15	1096.61	1277.81	1433.46	953.36	1	0.36	2.79	0.00527733	0.0699004	UNC79	unc-79 homolog, NALCN channel complex subunit
ENSG00000146267.11	729.83	1110.12	748.58	1315.19	1391.82	1517.39	1135.49	0.71	0.25	2.79	0.00528763	0.0699754	FAXC	failed axon connections homolog
ENSG00000116039.11	1106.91	159.34	105.04	116.32	85.79	111.05	280.74	-2.13	0.76	-2.79	0.00531398	0.0700972	ATP6V1B1	ATPase H+ transporting V1 subunit B1
ENSG00000120328.6	76.63	124.07	102.24	212.01	338.64	137.33	165.15	1.18	0.42	2.79	0.00530615	0.0700972	PCDHB12	protocadherin beta 12
ENSG00000147027.3	12396.2	2649.93	6661.57	1907.11	2014.92	3822.29	4908.66	-1.49	0.53	-2.79	0.00531538	0.0700972	TMEM47	transmembrane protein 47
ENSG00000198467.13	125.29	122.77	74.23	49.72	59.83	40.69	78.75	-1.1	0.39	-2.79	0.0053048	0.0700972	TPM2	tropomyosin 2
ENSG00000205683.11	114.34	77.06	113.44	154.78	182.87	287.37	154.98	1.03	0.37	2.79	0.00532321	0.0701392	DPF3	double PHD fingers 3
ENSG00000042493.15	6.08	6.53	42.02	2.81	0	0.85	9.71	-3.88	1.39	-2.79	0.00533902	0.0702811	CAPG	capping actin protein, gelsolin like
ENSG00000161010.14	332.07	416.62	307.41	668.85	559.89	490.82	462.61	0.71	0.25	2.79	0.00534328	0.0702811	MRNIP	MRN complex interacting protein
ENSG00000103056.11	487.77	1031.76	538.5	1227.94	1181.86	1764.91	1038.79	1.02	0.37	2.78	0.00535543	0.0703487	SMPD3	sphingomyelin phosphodiesterase 3
ENSG00000126822.16	8.51	26.12	90.33	5.63	9.03	6.78	24.4	-2.56	0.92	-2.78	0.00535826	0.0703487	PLEKHG3	pleckstrin homology and RhoGEF domain containing G3
ENSG00000160360.12	307.75	525.02	302.51	798.3	565.53	739.2	539.72	0.89	0.32	2.78	0.00536238	0.0703487	GPSM1	G protein signaling modulator 1
ENSG00000170293.8	259.09	22.2	84.73	33.77	23.7	24.58	74.68	-2.16	0.77	-2.78	0.00537295	0.0703937	CMTM8	CKLF like MARVEL transmembrane domain containing 8
ENSG00000239774.1	0	1.31	1.4	11.26	12.42	10.17	6.09	3.56	1.28	2.78	0.00537513	0.0703937	AC125618.1
ENSG00000102893.15	2853.64	2962.07	2715.61	2069.4	2189.88	1911.57	2450.36	-0.47	0.17	-2.78	0.00539473	0.0704063	PHKB	phosphorylase kinase regulatory subunit beta
ENSG00000121578.12	709.15	336.96	507.69	258.91	296.88	264.48	395.68	-0.92	0.33	-2.78	0.00539168	0.0704063	B4GALT4	beta-1,4-galactosyltransferase 4
ENSG00000143947.13	32447	15176	15059.8	9571.21	10464	11563.5	15713.6	-0.99	0.36	-2.78	0.00539157	0.0704063	RPS27A	ribosomal protein S27a
ENSG00000161914.9	25.54	53.55	36.41	87.24	94.82	75.45	62.17	1.16	0.42	2.78	0.00539035	0.0704063	ZNF653	zinc finger protein 653
ENSG00000148343.18	161.78	207.66	181.37	346.15	278.81	272.96	241.46	0.71	0.25	2.78	0.00542311	0.0707157	MIGA2	mitoguardin 2
ENSG00000000457.13	206.79	282.1	251.39	398.68	346.54	524.73	335.04	0.78	0.28	2.78	0.00542805	0.070719	SCYL3	SCY1 like pseudokinase 3
ENSG00000084774.13	3528.73	2980.35	2411.69	2057.21	1928	1786.11	2448.68	-0.63	0.23	-2.78	0.00545149	0.07078	CAD	carbamoyl-phosphate synthetase 2, aspartate transcarbamylase, and dihydroorotase
ENSG00000119946.10	8.51	14.37	6.3	23.45	24.83	68.66	24.36	2.03	0.73	2.78	0.00545614	0.07078	CNNM1	cyclin and CBS domain divalent metal cation transport mediator 1
ENSG00000143127.12	1.22	7.84	3.5	19.7	21.45	21.19	12.48	2.34	0.84	2.78	0.00545132	0.07078	ITGA10	integrin subunit alpha 10
ENSG00000148123.14	215.3	304.3	132.35	336.77	535.05	485.73	334.92	1.06	0.38	2.78	0.00544454	0.07078	PLPPR1	phospholipid phosphatase related 1
ENSG00000239268.2	12.16	26.12	7.7	46.9	58.7	39.84	31.91	1.7	0.61	2.78	0.00544926	0.07078	AC092691.1
ENSG00000162585.16	51.09	206.35	121.85	340.52	299.13	315.34	222.38	1.33	0.48	2.78	0.00546662	0.0708551	FAAP20	Fanconi anemia core complex associated protein 20
ENSG00000008853.16	321.13	945.56	742.98	1432.45	1223.63	1768.31	1072.34	1.14	0.41	2.78	0.00548619	0.0709263	RHOBTB2	Rho related BTB domain containing 2
ENSG00000149972.10	2.43	16.98	2.8	27.2	44.02	38.99	22.07	2.36	0.85	2.78	0.00548441	0.0709263	CNTN5	contactin 5
ENSG00000173436.13	144.75	154.11	153.36	225.14	223.5	308.56	201.57	0.74	0.27	2.78	0.00548445	0.0709263	MINOS1	mitochondrial inner membrane organizing system 1
ENSG00000136274.8	603.33	675.22	487.38	1017.81	763.07	1214.76	793.59	0.76	0.28	2.78	0.00551247	0.0712051	NACAD	NAC alpha domain containing
ENSG00000128159.11	671.44	653.01	474.08	1293.61	1059.95	784.12	822.7	0.8	0.29	2.77	0.00553053	0.0712557	TUBGCP6	tubulin gamma complex associated protein 6
ENSG00000172575.11	125.29	53.55	264	37.52	47.41	57.64	97.57	-1.64	0.59	-2.77	0.00552427	0.0712557	RASGRP1	RAS guanyl releasing protein 1
ENSG00000175697.10	13.38	44.4	28.71	84.43	79.02	66.97	52.82	1.42	0.51	2.77	0.00552624	0.0712557	GPR156	G protein-coupled receptor 156
ENSG00000039139.9	6.08	2.61	8.4	21.58	20.32	32.21	15.2	2.07	0.75	2.77	0.00556116	0.0714414	DNAH5	dynein axonemal heavy chain 5
ENSG00000102904.14	10.95	28.73	33.61	86.3	84.66	46.62	48.48	1.55	0.56	2.77	0.00556385	0.0714414	TSNAXIP1	translin associated factor X interacting protein 1
ENSG00000166483.10	1462.09	1846.72	1840.98	1253.27	1137.84	918.91	1409.97	-0.64	0.23	-2.77	0.00555559	0.0714414	WEE1	WEE1 G2 checkpoint kinase
ENSG00000267057.5	19.46	9.14	28.01	1.88	5.64	1.7	10.97	-2.67	0.96	-2.77	0.00555106	0.0714414	LINC01905	long intergenic non-protein coding RNA 1905
ENSG00000197223.11	783.35	458.42	427.86	278.61	298	328.91	429.19	-0.88	0.32	-2.77	0.00557687	0.0715477	C1D	C1D nuclear receptor corepressor
ENSG00000144824.20	628.87	578.57	968.46	439.02	406.37	207.69	538.16	-1.05	0.38	-2.77	0.00559762	0.071753	PHLDB2	pleckstrin homology like domain family B member 2
ENSG00000071082.10	27441.6	11431.7	11898.8	7499.94	9213.31	7560.65	12507.7	-1.06	0.38	-2.77	0.0056187	0.0719622	RPL31	ribosomal protein L31
ENSG00000105229.6	266.39	295.16	299.01	471.85	371.38	541.68	374.25	0.69	0.25	2.77	0.00562507	0.0719828	PIAS4	protein inhibitor of activated STAT 4
ENSG00000214753.2	2194.36	2361.3	2307.36	1463.4	1727.07	1701.34	1959.14	-0.49	0.18	-2.77	0.00564291	0.07215	HNRNPUL2	heterogeneous nuclear ribonucleoprotein U like 2
ENSG00000160781.15	97.31	90.12	51.12	238.27	102.72	228.88	134.74	1.27	0.46	2.77	0.0056586	0.0722894	PAQR6	progestin and adipoQ receptor family member 6
ENSG00000099364.16	409.92	761.41	622.53	1146.33	891.76	1162.2	832.36	0.84	0.3	2.76	0.00569917	0.0727247	FBXL19	F-box and leucine rich repeat protein 19
ENSG00000103254.9	30.41	48.32	30.81	90.06	59.83	94.94	59.06	1.17	0.42	2.76	0.00570229	0.0727247	FAM173A	family with sequence similarity 173 member A
ENSG00000101181.17	141.1	211.58	164.56	306.75	277.69	275.5	229.53	0.74	0.27	2.76	0.00572273	0.0729238	MTG2	mitochondrial ribosome associated GTPase 2
ENSG00000120896.13	580.22	493.68	495.08	393.99	309.29	279.74	425.33	-0.67	0.24	-2.76	0.00574653	0.0730458	SORBS3	sorbin and SH3 domain containing 3
ENSG00000175899.14	24.33	2.61	32.21	2.81	2.26	1.7	10.99	-3.15	1.14	-2.76	0.0057468	0.0730458	A2M	alpha-2-macroglobulin
ENSG00000176273.14	616.71	293.86	407.55	224.2	244.95	224.64	335.32	-0.93	0.34	-2.76	0.00573903	0.0730458	SLC35G1	solute carrier family 35 member G1
ENSG00000139973.16	307.75	740.52	317.92	685.74	1038.5	1532.64	770.51	1.25	0.45	2.76	0.0057552	0.073091	SYT16	synaptotagmin 16
ENSG00000112759.16	4046.91	1155.83	1682.72	968.1	959.48	974.01	1631.18	-1.25	0.45	-2.76	0.00577198	0.073133	SLC29A1	solute carrier family 29 member 1 (Augustine blood group)
ENSG00000152749.7	693.34	484.54	693.96	208.25	305.91	441.65	471.27	-0.97	0.35	-2.76	0.00577302	0.073133	GPR180	G protein-coupled receptor 180
ENSG00000170703.15	29.19	40.49	55.32	11.26	16.93	2.54	25.96	-2.05	0.74	-2.76	0.00577127	0.073133	TTLL6	tubulin tyrosine ligase like 6
ENSG00000063180.8	172.73	130.6	123.95	212.01	265.27	245.83	191.73	0.76	0.28	2.76	0.00579373	0.0733339	CA11	carbonic anhydrase 11
ENSG00000106992.17	21.89	52.24	39.21	77.86	81.27	106.81	63.22	1.23	0.45	2.76	0.00579967	0.0733477	AK1	adenylate kinase 1
ENSG00000112874.9	812.54	787.53	1015.38	263.6	308.16	657.82	640.84	-1.09	0.39	-2.76	0.00584463	0.0736696	NUDT12	nudix hydrolase 12
ENSG00000139508.14	2.43	5.22	4.2	7.5	23.7	38.99	13.68	2.57	0.93	2.76	0.00584312	0.0736696	SLC46A3	solute carrier family 46 member 3
ENSG00000167112.9	350.32	462.33	441.86	660.41	628.74	608.65	525.39	0.6	0.22	2.76	0.00583927	0.0736696	TRUB2	TruB pseudouridine synthase family member 2
ENSG00000261236.7	137.45	215.49	162.46	316.13	255.11	317.89	234.09	0.79	0.29	2.76	0.0058427	0.0736696	BOP1	block of proliferation 1
ENSG00000135916.15	6930.96	2093.56	2375.28	1397.74	1458.42	1804.76	2676.78	-1.29	0.47	-2.75	0.00588562	0.0739848	ITM2C	integral membrane protein 2C
ENSG00000148053.15	1168.95	3050.88	2009.74	4541.24	3209.19	5467.67	3241.28	1.09	0.39	2.75	0.00588639	0.0739848	NTRK2	neurotrophic receptor tyrosine kinase 2
ENSG00000162433.14	3060.42	2309.06	3137.86	1810.49	1903.17	1975.14	2366.02	-0.58	0.21	-2.75	0.00588875	0.0739848	AK4	adenylate kinase 4
ENSG00000188981.10	10.95	14.37	3.5	34.71	31.61	35.6	21.79	1.88	0.68	2.75	0.00588921	0.0739848	MSANTD1	Myb/SANT DNA binding domain containing 1
ENSG00000107242.17	109.47	11.75	169.46	7.5	10.16	33.06	56.9	-2.52	0.91	-2.75	0.00589635	0.0740129	PIP5K1B	phosphatidylinositol-4-phosphate 5-kinase type 1 beta
ENSG00000143409.15	245.71	363.08	322.82	504.69	459.42	530.66	404.4	0.68	0.25	2.75	0.00590576	0.0740695	MINDY1	MINDY lysine 48 deubiquitinase 1
ENSG00000124440.15	221.38	225.94	287.11	129.45	170.45	94.09	188.07	-0.9	0.33	-2.75	0.00591315	0.0741007	HIF3A	hypoxia inducible factor 3 alpha subunit
ENSG00000124920.13	131.37	201.13	315.82	111.63	97.08	40.69	149.62	-1.38	0.5	-2.75	0.00593193	0.0742744	MYRF	myelin regulatory factor
ENSG00000023902.13	759.02	995.19	931.35	1422.13	1202.18	1407.18	1119.51	0.59	0.21	2.75	0.00594193	0.0743381	PLEKHO1	pleckstrin homology domain containing O1
ENSG00000213316.9	0	2.61	2.8	17.82	16.93	10.17	8.39	2.99	1.09	2.75	0.00594946	0.0743707	LTC4S	leukotriene C4 synthase
ENSG00000249790.2	4.87	0	53.22	0.94	0	0	9.84	-5.82	2.12	-2.75	0.00597022	0.0745685	AC092490.1
ENSG00000078725.12	38.92	399.64	115.54	617.26	912.07	515.4	433.14	1.89	0.69	2.75	0.005984	0.0746464	BRINP1	BMP/retinoic acid inducible neural specific 1
ENSG00000270093.1	14.6	104.48	30.81	166.04	232.53	130.55	113.17	1.83	0.66	2.75	0.00598634	0.0746464	AP000473.2
ENSG00000175874.9	128.94	197.21	111.34	58.16	72.24	83.92	108.64	-1.02	0.37	-2.75	0.00599297	0.0746676	CREG2	cellular repressor of E1A stimulated genes 2
ENSG00000175215.10	2725.92	1413.12	2690.4	1370.53	1231.53	1171.52	1767.17	-0.86	0.31	-2.75	0.00601835	0.074922	CTDSP2	CTD small phosphatase 2
ENSG00000186665.9	807.68	245.53	430.66	197	225.76	218.71	354.22	-1.21	0.44	-2.75	0.00604763	0.0751626	C17orf58	chromosome 17 open reading frame 58
ENSG00000188315.7	107.04	236.39	130.25	348.03	302.52	296.7	236.82	1	0.37	2.75	0.00604395	0.0751626	C3orf62	chromosome 3 open reading frame 62
ENSG00000128652.11	0	5.22	64.42	0.94	0	0.85	11.91	-5.25	1.91	-2.74	0.00605764	0.0752252	HOXD3	homeobox D3
ENSG00000170545.16	21.89	1.31	38.51	1.88	2.26	1.7	11.26	-3.43	1.25	-2.74	0.0060686	0.0752994	SMAGP	small cell adhesion glycoprotein
ENSG00000275198.1	9.73	19.59	23.11	44.09	45.15	54.25	32.65	1.43	0.52	2.74	0.00608507	0.0754419	AL512791.2
ENSG00000125246.15	121.64	184.15	212.18	70.36	110.62	77.99	129.49	-1.01	0.37	-2.74	0.00613334	0.0756872	CLYBL	citrate lyase beta like
ENSG00000129083.12	4364.39	3322.53	3396.26	2349.89	2305.02	2732.14	3078.37	-0.59	0.21	-2.74	0.00611481	0.0756872	COPB1	coatomer protein complex subunit beta 1
ENSG00000141452.9	276.12	330.42	322.12	522.51	554.24	400.96	401.06	0.67	0.24	2.74	0.00613177	0.0756872	C18orf8	chromosome 18 open reading frame 8
ENSG00000205903.6	692.12	743.13	542.7	995.3	922.23	1141.01	839.42	0.63	0.23	2.74	0.00612198	0.0756872	ZNF316	zinc finger protein 316
ENSG00000221914.9	4972.58	1962.96	2657.48	1550.64	1614.19	1616.57	2395.74	-1	0.37	-2.74	0.0061349	0.0756872	PPP2R2A	protein phosphatase 2 regulatory subunit Balpha
ENSG00000241484.9	31.63	13.06	9.1	2.81	3.39	2.54	10.42	-2.62	0.95	-2.74	0.00613031	0.0756872	ARHGAP8	Rho GTPase activating protein 8
ENSG00000156504.16	3116.38	1373.94	1311.59	882.73	1113	692.57	1415.03	-1.11	0.41	-2.74	0.00614554	0.0757566	FAM122B	family with sequence similarity 122B
ENSG00000067992.12	543.72	333.04	551.1	273.92	285.59	272.96	376.72	-0.78	0.29	-2.74	0.00617294	0.0758182	PDK3	pyruvate dehydrogenase kinase 3
ENSG00000118162.13	58.39	90.12	77.73	142.59	146.74	123.76	106.55	0.87	0.32	2.74	0.00615677	0.0758182	KPTN	kaptin, actin binding protein
ENSG00000121769.7	190.97	74.44	51.82	45.97	25.96	30.52	69.95	-1.62	0.59	-2.74	0.00616565	0.0758182	FABP3	fatty acid binding protein 3
ENSG00000164291.16	234.76	184.15	268.9	138.84	141.1	131.39	183.19	-0.75	0.27	-2.74	0.00616482	0.0758182	ARSK	arylsulfatase family member K
ENSG00000169252.5	14.6	16.98	11.2	19.7	57.57	66.97	31.17	1.77	0.65	2.74	0.00617562	0.0758182	ADRB2	adrenoceptor beta 2
ENSG00000112893.9	3071.37	778.39	902.63	594.74	681.8	491.67	1086.77	-1.43	0.52	-2.74	0.0061998	0.0759249	MAN2A1	mannosidase alpha class 2A member 1
ENSG00000143502.14	166.64	165.87	114.84	198.87	288.97	395.03	221.7	0.99	0.36	2.74	0.00620943	0.0759249	SUSD4	sushi domain containing 4
ENSG00000158773.14	869.71	807.13	823.51	1226.07	1057.69	1413.12	1032.87	0.56	0.21	2.74	0.00619275	0.0759249	USF1	upstream transcription factor 1
ENSG00000175662.17	614.27	736.6	532.2	992.49	868.05	1023.18	794.46	0.62	0.23	2.74	0.00619916	0.0759249	TOM1L2	target of myb1 like 2 membrane trafficking protein
ENSG00000222009.8	19.46	100.56	60.92	197.93	176.09	142.41	116.23	1.51	0.55	2.74	0.00620612	0.0759249	BTBD19	BTB domain containing 19
ENSG00000198722.14	4393.58	4063.05	3805.91	2670.71	2910.06	3155.14	3499.74	-0.49	0.18	-2.74	0.00623254	0.0761458	UNC13B	unc-13 homolog B
ENSG00000123411.14	1099.61	1325.62	1185.54	1867.71	1737.23	1580.96	1466.11	0.52	0.19	2.73	0.00625996	0.0762958	IKZF4	IKAROS family zinc finger 4
ENSG00000197748.12	14.6	11.75	30.11	43.15	53.05	71.21	37.31	1.53	0.56	2.73	0.00625517	0.0762958	CFAP43	cilia and flagella associated protein 43
ENSG00000213585.10	9839.33	3219.36	5006.16	2513.11	2704.62	3086.48	4394.84	-1.12	0.41	-2.73	0.0062517	0.0762958	VDAC1	voltage dependent anion channel 1
ENSG00000066855.15	588.73	476.7	692.56	334.89	412.01	350.95	475.97	-0.68	0.25	-2.73	0.00627526	0.0763643	MTFR1	mitochondrial fission regulator 1
ENSG00000116299.16	171.51	86.2	76.33	45.97	25.96	55.95	76.99	-1.38	0.5	-2.73	0.00627568	0.0763643	KIAA1324	KIAA1324
ENSG00000091136.13	868.5	372.22	977.56	391.18	365.73	291.61	544.47	-1.08	0.4	-2.73	0.00628418	0.0764061	LAMB1	laminin subunit beta 1
ENSG00000144935.14	811.33	700.03	731.07	506.56	551.99	512.01	635.5	-0.51	0.19	-2.73	0.00629901	0.0765249	TRPC1	transient receptor potential cation channel subfamily C member 1
ENSG00000126368.5	184.89	27.43	46.92	18.76	12.42	28.82	53.21	-2.1	0.77	-2.73	0.00632988	0.0767819	NR1D1	nuclear receptor subfamily 1 group D member 1
ENSG00000181264.8	973.11	847.61	586.82	445.59	502.32	497.6	642.17	-0.73	0.27	-2.73	0.00633033	0.0767819	TMEM136	transmembrane protein 136
ENSG00000131269.15	838.09	638.65	858.52	481.23	557.63	479.8	642.32	-0.62	0.23	-2.73	0.00634166	0.0768576	ABCB7	ATP binding cassette subfamily B member 7
ENSG00000166822.12	1739.43	1144.08	1748.55	959.65	994.48	946.03	1255.37	-0.68	0.25	-2.73	0.00635681	0.0769179	TMEM170A	transmembrane protein 170A
ENSG00000258839.3	55.95	58.77	19.61	133.21	121.91	89.01	79.74	1.37	0.5	2.73	0.00635348	0.0769179	MC1R	melanocortin 1 receptor
ENSG00000033867.16	7394.4	4120.52	4111.92	2899.6	3324.33	2133.66	3997.41	-0.9	0.33	-2.73	0.00639091	0.0772069	SLC4A7	solute carrier family 4 member 7
ENSG00000101986.11	7.3	26.12	18.21	44.09	45.15	66.97	34.64	1.6	0.59	2.73	0.00638832	0.0772069	ABCD1	ATP binding cassette subfamily D member 1
ENSG00000082212.12	2514.27	1895.05	2088.17	1521.56	1505.83	1419.05	1823.99	-0.55	0.2	-2.73	0.00639605	0.0772072	ME2	malic enzyme 2
ENSG00000196338.12	925.67	852.84	1112.71	1543.14	1276.68	1528.41	1206.57	0.59	0.22	2.73	0.00640668	0.0772739	NLGN3	neuroligin 3
ENSG00000107872.12	52.3	44.4	44.82	87.24	76.76	114.44	69.99	0.98	0.36	2.72	0.0064324	0.0773372	FBXL15	F-box and leucine rich repeat protein 15
ENSG00000156395.12	175.16	312.14	189.77	428.7	619.71	322.97	341.41	1.02	0.37	2.73	0.00642657	0.0773372	SORCS3	sortilin related VPS10 domain containing receptor 3
ENSG00000179364.13	810.11	1619.47	934.15	2428.68	1767.71	2076.87	1606.17	0.9	0.33	2.73	0.0064217	0.0773372	PACS2	phosphofurin acidic cluster sorting protein 2
ENSG00000180398.11	3133.41	3167.12	2872.46	1886.48	1968.64	2442.23	2578.39	-0.54	0.2	-2.73	0.00642773	0.0773372	MCFD2	multiple coagulation factor deficiency 2
ENSG00000043355.11	3706.32	621.67	1142.12	720.44	479.74	621.37	1215.28	-1.59	0.58	-2.72	0.00644559	0.0773727	ZIC2	Zic family member 2
ENSG00000121966.6	3120.03	2463.17	2401.89	1817.06	1921.23	1682.69	2234.34	-0.56	0.21	-2.72	0.00644455	0.0773727	CXCR4	C-X-C motif chemokine receptor 4
ENSG00000044090.8	2335.46	1180.65	1380.21	1034.7	833.06	770.56	1255.77	-0.89	0.33	-2.72	0.00645523	0.0774269	CUL7	cullin 7
ENSG00000105619.13	59.6	113.62	107.84	178.23	173.84	187.34	136.75	0.94	0.34	2.72	0.00649013	0.0777838	TFPT	TCF3 fusion partner
ENSG00000116396.14	565.62	470.17	366.94	318.95	268.66	195.82	364.36	-0.84	0.31	-2.72	0.00650221	0.0778051	KCNC4	potassium voltage-gated channel subfamily C member 4
ENSG00000198853.11	1193.27	1181.95	821.4	1620.06	1521.63	2200.63	1423.16	0.74	0.27	2.72	0.00649854	0.0778051	RUSC2	RUN and SH3 domain containing 2
ENSG00000197959.13	638.6	1400.06	1168.73	1751.39	1733.85	3446.75	1689.9	1.11	0.41	2.72	0.00651448	0.0778903	DNM3	dynamin 3
ENSG00000164880.15	791.87	841.08	745.78	1365.84	970.77	1311.39	1004.46	0.62	0.23	2.72	0.00652238	0.0779231	INTS1	integrator complex subunit 1
ENSG00000078142.12	1869.58	1867.62	1718.44	2420.24	2398.71	2603.29	2146.31	0.44	0.16	2.72	0.00653187	0.0779749	PIK3C3	phosphatidylinositol 3-kinase catalytic subunit type 3
ENSG00000105705.15	373.43	544.61	396.35	720.44	746.14	630.69	568.61	0.68	0.25	2.72	0.0065437	0.0780032	SUGP1	SURP and G-patch domain containing 1
ENSG00000226854.1	0	3.92	1.4	15.01	22.58	8.48	8.56	3.16	1.16	2.72	0.00654456	0.0780032	AL451105.2
ENSG00000197562.9	77.85	165.87	130.95	264.54	189.64	323.82	192.11	1.06	0.39	2.72	0.00656969	0.078241	RAB40C	RAB40C, member RAS oncogene family
ENSG00000138777.19	1057.04	872.43	893.53	660.41	684.06	594.24	793.62	-0.54	0.2	-2.72	0.00657766	0.0782741	PPA2	pyrophosphatase (inorganic) 2
ENSG00000182247.9	1417.09	498.9	940.45	404.31	371.38	547.62	696.62	-1.11	0.41	-2.72	0.00659377	0.0784041	UBE2E2	ubiquitin conjugating enzyme E2 E2
ENSG00000150316.11	2281.94	1332.15	1086.8	774.85	844.35	908.74	1204.8	-0.89	0.33	-2.72	0.00660059	0.0784235	CWC15	CWC15 spliceosome associated protein homolog
ENSG00000162706.12	628.87	1264.23	506.99	1494.36	1399.72	2230.3	1254.08	1.1	0.4	2.72	0.00661736	0.078561	CADM3	cell adhesion molecule 3
ENSG00000197461.13	32.84	50.94	44.82	10.32	12.42	22.04	28.9	-1.51	0.56	-2.71	0.00663056	0.0786559	PDGFA	platelet derived growth factor subunit A
ENSG00000138449.10	515.75	293.86	257.7	189.49	178.35	189.89	270.84	-0.93	0.34	-2.71	0.00665666	0.0787697	SLC40A1	solute carrier family 40 member 1
ENSG00000141252.19	1317.34	1774.89	1805.27	2432.44	2315.18	2622.79	2044.65	0.59	0.22	2.71	0.00668061	0.0787697	VPS53	VPS53, GARP complex subunit
ENSG00000172771.11	6.08	16.98	13.3	52.53	58.7	20.34	27.99	1.85	0.68	2.71	0.00667782	0.0787697	EFCAB12	EF-hand calcium binding domain 12
ENSG00000177943.13	63.25	205.05	81.23	410.88	274.3	217.86	208.76	1.37	0.51	2.71	0.00666964	0.0787697	MAMDC4	MAM domain containing 4
ENSG00000178623.11	6.08	11.75	2.1	24.39	28.22	29.67	17.04	2.11	0.78	2.71	0.0066709	0.0787697	GPR35	G protein-coupled receptor 35
ENSG00000179083.6	14.6	15.67	8.4	28.14	36.12	48.32	25.21	1.57	0.58	2.71	0.00665334	0.0787697	FAM133A	family with sequence similarity 133 member A
ENSG00000182718.16	750.51	171.09	2270.94	87.24	185.12	10.17	579.18	-3.5	1.29	-2.71	0.006661	0.0787697	ANXA2	annexin A2
ENSG00000187688.14	18.25	26.12	5.6	1.88	3.39	1.7	9.49	-2.85	1.05	-2.71	0.00668185	0.0787697	TRPV2	transient receptor potential cation channel subfamily V member 2
ENSG00000196159.11	6592.8	8414.74	19552	24860	26154.4	24255.3	18304.9	1.12	0.41	2.71	0.0067049	0.0789798	FAT4	FAT atypical cadherin 4
ENSG00000166441.12	22057.9	9527.47	11181	7257.91	7375.62	7442.82	10807.1	-0.95	0.35	-2.71	0.00671189	0.0790006	RPL27A	ribosomal protein L27a
ENSG00000105255.10	248.14	360.46	274.5	529.08	470.71	426.39	384.88	0.69	0.26	2.71	0.00672613	0.0791066	FSD1	fibronectin type III and SPRY domain containing 1
ENSG00000172534.13	1872.02	2591.16	2502.03	3840.49	3161.78	3606.97	2929.07	0.61	0.22	2.71	0.00673899	0.0791963	HCFC1	host cell factor C1
ENSG00000149136.8	5954.2	5384.75	5660.2	4252.31	4306.39	3574.76	4855.43	-0.49	0.18	-2.71	0.00677283	0.0795321	SSRP1	structure specific recognition protein 1
ENSG00000213741.9	11059.4	3459.67	5621.68	2889.28	3484.62	2779.61	4882.37	-1.14	0.42	-2.71	0.00677826	0.079534	RPS29	ribosomal protein S29
ENSG00000004478.7	8171.67	2329.95	3388.56	1815.18	2030.72	2109.08	3307.53	-1.22	0.45	-2.71	0.00680148	0.0797446	FKBP4	FK506 binding protein 4
ENSG00000112981.4	19.46	48.32	81.23	121.95	136.59	142.41	91.66	1.41	0.52	2.71	0.00682313	0.0797688	NME5	NME/NM23 family member 5
ENSG00000161509.13	9.73	71.83	11.9	162.29	125.3	89.86	78.48	2.03	0.75	2.71	0.0068108	0.0797688	GRIN2C	glutamate ionotropic receptor NMDA type subunit 2C
ENSG00000181350.11	108.26	83.59	93.83	50.66	57.57	35.6	71.58	-1	0.37	-2.71	0.0068195	0.0797688	LRRC75A	leucine rich repeat containing 75A
ENSG00000275221.1	31.63	105.79	80.53	200.75	207.7	132.24	126.44	1.31	0.48	2.71	0.00682466	0.0797688	HIST1H2AK	histone cluster 1 H2A family member k
ENSG00000151640.12	695.77	1439.24	1121.82	2027.19	1887.36	1890.37	1510.29	0.83	0.31	2.7	0.00684123	0.079887	DPYSL4	dihydropyrimidinase like 4
ENSG00000169714.16	11488.8	4008.2	5881.48	3302.97	3626.85	3296.71	5267.49	-1.06	0.39	-2.7	0.00684534	0.079887	CNBP	CCHC-type zinc finger nucleic acid binding protein
ENSG00000012660.13	2949.73	2708.7	3732.38	1703.55	1992.34	2315.07	2566.96	-0.64	0.24	-2.7	0.00686304	0.0800317	ELOVL5	ELOVL fatty acid elongase 5
ENSG00000083838.15	109.47	94.03	119.74	193.24	149	248.38	152.31	0.87	0.32	2.7	0.00687606	0.0801217	ZNF446	zinc finger protein 446
ENSG00000187446.11	4493.32	1850.64	2983.81	1259.84	1741.75	1728.46	2342.97	-0.98	0.36	-2.7	0.00691048	0.0804608	CHP1	calcineurin like EF-hand protein 1
ENSG00000020577.13	1329.51	436.21	657.54	334.89	330.74	422.16	585.18	-1.15	0.43	-2.7	0.00692202	0.0805331	SAMD4A	sterile alpha motif domain containing 4A
ENSG00000073169.13	54.74	80.97	63.02	146.34	109.49	115.29	94.98	0.91	0.34	2.7	0.0069374	0.0806137	SELENOO	selenoprotein O
ENSG00000115310.17	26490.4	24448.8	18414.7	14149	15130.5	16475.1	19184.8	-0.6	0.22	-2.7	0.00693961	0.0806137	RTN4	reticulon 4
ENSG00000138061.11	13.38	11.75	8.4	1.88	1.13	0	6.09	-3.51	1.3	-2.7	0.00697425	0.0806492	CYP1B1	cytochrome P450 family 1 subfamily B member 1
ENSG00000138071.13	10586.2	11989.3	11445.7	5999.01	6702.85	9144.15	9311.21	-0.64	0.24	-2.7	0.00695979	0.0806492	ACTR2	ARP2 actin related protein 2 homolog
ENSG00000152433.14	37.71	88.81	56.02	146.34	126.43	116.98	95.38	1.1	0.41	2.7	0.00698002	0.0806492	ZNF547	zinc finger protein 547
ENSG00000164307.12	2240.58	1029.15	1543.37	819.88	755.17	996.05	1230.7	-0.9	0.34	-2.7	0.00695484	0.0806492	ERAP1	endoplasmic reticulum aminopeptidase 1
ENSG00000170191.4	515.75	295.16	340.33	177.3	205.44	248.38	297.06	-0.87	0.32	-2.7	0.00696084	0.0806492	NANP	N-acetylneuraminic acid phosphatase
ENSG00000188580.14	91.23	279.49	257.7	507.5	607.3	358.58	350.3	1.23	0.45	2.7	0.00697171	0.0806492	NKAIN2	sodium/potassium transporting ATPase interacting 2
ENSG00000272512.1	135.02	131.91	149.16	374.29	246.08	182.26	203.12	0.95	0.35	2.7	0.00697672	0.0806492	AL645608.8
ENSG00000171867.16	1951.08	1123.18	1039.89	605.06	645.68	922.3	1047.86	-0.92	0.34	-2.7	0.00700502	0.0808762	PRNP	prion protein
ENSG00000100441.9	1246.79	777.09	1001.37	616.32	570.05	680.7	815.39	-0.7	0.26	-2.69	0.00706682	0.080978	KHNYN	KH and NYN domain containing
ENSG00000115808.11	2275.85	2832.77	2111.28	1469.97	1492.28	1805.6	1997.96	-0.6	0.22	-2.7	0.00702969	0.080978	STRN	striatin
ENSG00000126217.20	304.1	1074.86	511.19	1512.18	1316.19	1509.76	1038.05	1.2	0.45	2.69	0.00704634	0.080978	MCF2L	MCF.2 cell line derived transforming sequence like
ENSG00000130758.7	147.18	227.25	132.35	294.56	264.14	361.97	237.91	0.87	0.32	2.69	0.00705819	0.080978	MAP3K10	mitogen-activated protein kinase kinase kinase 10
ENSG00000132017.10	369.78	369.61	392.85	567.54	497.8	562.87	460.07	0.52	0.19	2.69	0.007044	0.080978	DCAF15	DDB1 and CUL4 associated factor 15
ENSG00000147724.11	32.84	124.07	35.01	256.1	234.79	106.81	131.6	1.65	0.61	2.69	0.00706742	0.080978	FAM135B	family with sequence similarity 135 member B
ENSG00000154162.14	31.63	18.28	28.71	42.21	72.24	82.23	45.88	1.32	0.49	2.69	0.00704408	0.080978	CDH12	cadherin 12
ENSG00000183751.14	178.81	272.96	200.27	433.39	296.88	405.2	297.92	0.8	0.3	2.69	0.0070415	0.080978	TBL3	transducin beta like 3
ENSG00000228474.5	2430.34	1103.59	1427.13	783.3	899.66	948.58	1265.43	-0.91	0.34	-2.7	0.00703161	0.080978	OST4	oligosaccharyltransferase complex subunit 4, non-catalytic
ENSG00000271553.1	2.43	11.75	1.4	36.59	39.51	13.56	17.54	2.59	0.96	2.69	0.00706047	0.080978	AC018638.7
ENSG00000154518.9	2378.03	2090.95	1983.84	1303.93	1633.38	1508.06	1816.36	-0.54	0.2	-2.69	0.00708748	0.0811463	ATP5G3	ATP synthase, H+ transporting, mitochondrial Fo complex subunit C3 (subunit 9)
ENSG00000007080.10	167.86	195.9	182.77	272.04	258.5	366.21	240.55	0.72	0.27	2.69	0.00711559	0.0814065	CCDC124	coiled-coil domain containing 124
ENSG00000153774.8	1644.55	982.13	1425.73	835.83	862.41	788.36	1089.83	-0.71	0.26	-2.69	0.00713082	0.081519	CFDP1	craniofacial development protein 1
ENSG00000163513.17	46.22	41.79	183.47	23.45	34.99	10.17	56.68	-2	0.74	-2.69	0.00713808	0.0815403	TGFBR2	transforming growth factor beta receptor 2
ENSG00000141627.13	3584.68	1706.98	2238.73	1261.72	1401.98	1477.54	1945.27	-0.86	0.32	-2.69	0.00714392	0.0815454	DYM	dymeclin
ENSG00000008710.19	479.26	801.9	429.96	1111.62	803.71	1324.11	825.09	0.92	0.34	2.69	0.007166	0.0817357	PKD1	polycystin 1, transient receptor potential channel interacting
ENSG00000100292.16	190.97	23.51	112.74	22.51	27.09	38.15	69.16	-1.9	0.71	-2.69	0.007172	0.0817424	HMOX1	heme oxygenase 1
ENSG00000198918.7	16701	5542.78	8197.94	4817.03	5174.45	4209.69	7440.47	-1.1	0.41	-2.69	0.00717795	0.0817486	RPL39	ribosomal protein L39
ENSG00000139329.4	117.99	250.76	204.48	88.18	93.69	105.11	143.37	-1	0.37	-2.69	0.00718422	0.0817584	LUM	lumican
ENSG00000171940.13	1574	1474.51	1768.86	1159.46	1188.63	963.84	1354.88	-0.54	0.2	-2.69	0.00720308	0.0819113	ZNF217	zinc finger protein 217
ENSG00000205352.10	1036.36	272.96	520.99	271.1	243.82	250.92	432.69	-1.26	0.47	-2.69	0.00721267	0.0819587	PRR13	proline rich 13
ENSG00000129255.15	405.06	489.76	488.78	706.37	740.5	612.04	573.75	0.57	0.21	2.69	0.00722067	0.0819753	MPDU1	mannose-P-dolichol utilization defect 1
ENSG00000196110.7	433.03	340.87	323.52	199.81	200.93	265.33	293.92	-0.72	0.27	-2.69	0.00723033	0.0819753	ZNF699	zinc finger protein 699
ENSG00000239521.7	574.13	1265.54	1011.17	1799.23	1791.41	1639.45	1346.83	0.88	0.33	2.69	0.0072304	0.0819753	GATS	GATS, stromal antigen 3 opposite strand
ENSG00000095139.13	5522.38	4962.9	4955.04	2903.35	3316.43	4109.66	4294.96	-0.58	0.22	-2.69	0.00724971	0.082071	ARCN1	archain 1
ENSG00000273084.1	10.95	19.59	20.31	43.15	36.12	55.95	31.01	1.4	0.52	2.69	0.00724449	0.082071	AC092171.5
ENSG00000099219.13	1595.9	402.26	509.09	353.66	314.94	295	578.47	-1.38	0.51	-2.68	0.00726214	0.0820888	ERMP1	endoplasmic reticulum metallopeptidase 1
ENSG00000165164.13	19.46	20.9	30.11	112.57	62.08	34.76	46.65	1.56	0.58	2.68	0.00726063	0.0820888	CFAP47	cilia and flagella associated protein 47
ENSG00000100726.14	88.8	182.84	100.14	321.76	209.96	230.57	189.01	1.04	0.39	2.68	0.00730818	0.0822342	TELO2	telomere maintenance 2
ENSG00000104331.8	8626.6	3343.43	4777.87	3011.23	3037.62	2181.14	4162.98	-1.03	0.38	-2.68	0.00731309	0.0822342	IMPAD1	inositol monophosphatase domain containing 1
ENSG00000112541.13	2398.71	2975.13	2811.54	1998.11	1983.31	1775.93	2323.79	-0.51	0.19	-2.68	0.00729787	0.0822342	PDE10A	phosphodiesterase 10A
ENSG00000128185.9	69.33	96.65	84.73	145.4	130.94	159.37	114.4	0.8	0.3	2.68	0.00728925	0.0822342	DGCR6L	DiGeorge syndrome critical region gene 6 like
ENSG00000183833.16	135.02	249.45	182.77	360.22	507.96	265.33	283.46	1	0.37	2.68	0.00728844	0.0822342	MAATS1	MYCBP associated and testis expressed 1
ENSG00000237515.8	171.51	50.94	376.04	451.22	1076.88	474.71	433.55	1.74	0.65	2.68	0.0073077	0.0822342	SHISA9	shisa family member 9
ENSG00000274317.1	9.73	0	14.71	77.86	31.61	33.06	27.83	2.5	0.93	2.68	0.00730613	0.0822342	LINC02334	long intergenic non-protein coding RNA 2334
ENSG00000100311.16	81.5	14.37	107.84	19.7	5.64	19.5	41.42	-2.18	0.81	-2.68	0.00732022	0.0822531	PDGFB	platelet derived growth factor subunit B
ENSG00000198797.6	4.87	20.9	12.6	61.91	20.32	66.97	31.26	1.97	0.73	2.68	0.00732868	0.082287	BRINP2	BMP/retinoic acid inducible neural specific 2
ENSG00000110435.11	2117.72	1460.14	1183.44	836.77	925.62	1029.96	1258.94	-0.77	0.29	-2.68	0.0073675	0.0826615	PDHX	pyruvate dehydrogenase complex component X
ENSG00000102580.14	4223.29	1325.62	1691.13	878.98	824.03	1347.85	1715.15	-1.25	0.47	-2.68	0.00739091	0.0828626	DNAJC3	DnaJ heat shock protein family (Hsp40) member C3
ENSG00000115267.5	8.51	3.92	25.91	0	0	1.7	6.67	-4.41	1.65	-2.68	0.00742763	0.0831994	IFIH1	interferon induced with helicase C domain 1
ENSG00000267534.2	1879.31	436.21	773.09	395.87	457.17	367.05	718.12	-1.34	0.5	-2.68	0.00743196	0.0831994	S1PR2	sphingosine-1-phosphate receptor 2
ENSG00000153208.16	388.03	416.62	339.63	241.09	243.82	123.76	292.16	-0.91	0.34	-2.68	0.00744447	0.0832247	MERTK	MER proto-oncogene, tyrosine kinase
ENSG00000259306.2	3.65	10.45	12.6	25.33	82.4	18.65	25.51	2.22	0.83	2.68	0.00744523	0.0832247	AC020891.2
ENSG00000108953.16	26488	16338.4	23402	13722.2	14118	14224.4	18048.8	-0.65	0.24	-2.67	0.0074789	0.0835309	YWHAE	tyrosine 3-monooxygenase/tryptophan 5-monooxygenase activation protein epsilon
ENSG00000173113.6	2415.74	855.45	980.36	681.98	591.49	667.14	1032.03	-1.13	0.42	-2.67	0.00748368	0.0835309	TRMT112	tRNA methyltransferase subunit 11-2
ENSG00000112419.14	755.37	787.53	1135.12	507.5	590.37	571.35	724.54	-0.68	0.26	-2.67	0.00749261	0.0835689	PHACTR2	phosphatase and actin regulator 2
ENSG00000175198.15	4098	1620.78	1976.83	1244.83	1361.34	1207.97	1918.29	-1.01	0.38	-2.67	0.00752493	0.0838675	PCCA	propionyl-CoA carboxylase alpha subunit
ENSG00000162522.10	2305.05	868.51	1668.72	870.54	789.04	777.34	1213.2	-0.99	0.37	-2.67	0.00753182	0.0838824	KIAA1522	KIAA1522
ENSG00000187244.10	211.65	107.09	92.43	64.73	67.73	48.32	98.66	-1.18	0.44	-2.67	0.00754289	0.0839438	BCAM	basal cell adhesion molecule (Lutheran blood group)
ENSG00000158467.16	3258.69	1610.33	2479.62	1410.87	1414.39	1380.06	1925.66	-0.81	0.3	-2.67	0.00755222	0.0839685	AHCYL2	adenosylhomocysteinase like 2
ENSG00000273153.1	3.65	5.22	5.6	27.2	18.06	15.26	12.5	2.05	0.77	2.67	0.00755622	0.0839685	AC067747.1
ENSG00000158286.12	10.95	16.98	8.4	50.66	50.8	19.5	26.21	1.75	0.66	2.67	0.00758131	0.0841236	RNF207	ring finger protein 207
ENSG00000168883.19	1250.44	1522.83	1663.82	1021.57	1026.08	1007.07	1248.63	-0.54	0.2	-2.67	0.00757767	0.0841236	USP39	ubiquitin specific peptidase 39
ENSG00000122376.11	1181.11	639.95	793.39	444.65	536.18	520.49	685.96	-0.8	0.3	-2.67	0.00758948	0.0841525	FAM35A	family with sequence similarity 35 member A
ENSG00000164078.12	1.22	10.45	2.8	28.14	39.51	12.72	15.81	2.52	0.94	2.67	0.00760494	0.0842621	MST1R	macrophage stimulating 1 receptor
ENSG00000114270.17	214.08	842.39	187.67	1496.23	1207.82	864.66	802.14	1.52	0.57	2.67	0.00762814	0.0844572	COL7A1	collagen type VII alpha 1 chain
ENSG00000115827.13	1935.27	1615.56	1199.54	909	1085.91	958.75	1284	-0.68	0.26	-2.67	0.00763915	0.0845172	DCAF17	DDB1 and CUL4 associated factor 17
ENSG00000101670.11	1319.78	966.46	1819.27	526.26	816.13	864.66	1052.09	-0.9	0.34	-2.67	0.00764895	0.0845637	LIPG	lipase G, endothelial type
ENSG00000110013.12	670.23	444.05	509.79	255.16	317.19	381.47	429.65	-0.77	0.29	-2.67	0.00766361	0.0846639	SIAE	sialic acid acetylesterase
ENSG00000127603.24	9929.34	13812.5	12258	17825.4	16858.7	17883.1	14761.2	0.55	0.2	2.67	0.00767339	0.08471	MACF1	microtubule-actin crosslinking factor 1
ENSG00000108582.11	10179.9	3792.7	6920.66	3140.69	3028.59	4165.6	5204.69	-1.02	0.38	-2.67	0.00768039	0.0847254	CPD	carboxypeptidase D
ENSG00000162753.11	4.87	7.84	0.7	35.65	24.83	13.56	14.57	2.54	0.95	2.66	0.00769911	0.08487	SLC9C2	solute carrier family 9 member C2 (putative)
ENSG00000135439.11	217.73	403.56	280.8	520.63	495.55	543.38	410.28	0.79	0.3	2.66	0.0077136	0.0849166	AGAP2	ArfGAP with GTPase domain, ankyrin repeat and PH domain 2
ENSG00000217236.1	237.19	144.97	517.49	87.24	169.32	63.58	203.3	-1.5	0.56	-2.66	0.00771459	0.0849166	SP9	Sp9 transcription factor
ENSG00000152465.17	931.75	963.85	1150.53	707.31	748.4	625.6	854.57	-0.55	0.21	-2.66	0.00772177	0.0849338	NMT2	N-myristoyltransferase 2
ENSG00000103966.10	110.69	86.2	195.37	44.09	64.34	66.12	94.47	-1.18	0.44	-2.66	0.00774325	0.0851082	EHD4	EH domain containing 4
ENSG00000065029.14	339.37	489.76	420.86	778.61	685.19	559.48	545.54	0.69	0.26	2.66	0.00776818	0.0851963	ZNF76	zinc finger protein 76
ENSG00000121579.12	5725.52	2621.2	3721.18	2099.42	2261	2296.42	3120.79	-0.86	0.32	-2.66	0.00776774	0.0851963	NAA50	N(alpha)-acetyltransferase 50, NatE catalytic subunit
ENSG00000213047.12	98.53	248.15	281.5	465.29	353.32	588.3	339.18	1.16	0.44	2.66	0.00776339	0.0851963	DENND1B	DENN domain containing 1B
ENSG00000129353.14	34440.7	10490	15321	8835.76	8197.39	10086.8	14561.9	-1.15	0.43	-2.66	0.00780921	0.0855842	SLC44A2	solute carrier family 44 member 2
ENSG00000082898.16	24388.5	17022.8	14028.3	11332.9	12362.7	9270.46	14734.3	-0.75	0.28	-2.66	0.00785841	0.0856594	XPO1	exportin 1
ENSG00000083750.12	353.97	372.22	322.12	489.68	479.74	575.59	432.22	0.56	0.21	2.66	0.00785977	0.0856594	RRAGB	Ras related GTP binding B
ENSG00000112186.11	1497.37	739.21	1209.35	528.14	539.57	775.65	881.55	-0.9	0.34	-2.66	0.00786154	0.0856594	CAP2	cyclase associated actin cytoskeleton regulatory protein 2
ENSG00000119862.12	1021.76	833.25	725.47	426.83	461.68	653.58	687.09	-0.74	0.28	-2.66	0.00786127	0.0856594	LGALSL	galectin like
ENSG00000135387.20	22807.2	16842.5	16815.3	11903.3	12464.3	13569.2	15733.6	-0.57	0.22	-2.66	0.00785823	0.0856594	CAPRIN1	cell cycle associated protein 1
ENSG00000159069.13	177.59	143.66	141.45	247.65	215.6	409.44	222.57	0.92	0.35	2.66	0.00783651	0.0856594	FBXW5	F-box and WD repeat domain containing 5
ENSG00000169258.6	1041.22	1201.55	838.21	1479.35	1529.53	1613.18	1283.84	0.59	0.22	2.66	0.00784678	0.0856594	GPRIN1	G protein regulated inducer of neurite outgrowth 1
ENSG00000185504.16	222.6	267.74	172.26	400.56	305.91	416.22	297.55	0.77	0.29	2.66	0.00786708	0.0856594	FAAP100	Fanconi anemia core complex associated protein 100
ENSG00000272076.1	1.22	6.53	2.1	15.01	22.58	15.26	10.45	2.48	0.93	2.66	0.00782291	0.0856594	AC090186.1
ENSG00000072071.16	1204.22	989.97	741.57	1538.45	1355.7	2823.69	1442.27	0.96	0.36	2.65	0.00799324	0.0857562	ADGRL1	adhesion G protein-coupled receptor L1
ENSG00000077943.7	2.43	11.75	127.45	3.75	3.39	7.63	26.07	-3.26	1.23	-2.65	0.00798009	0.0857562	ITGA8	integrin subunit alpha 8
ENSG00000092036.18	192.19	124.07	200.97	104.13	91.43	52.56	127.56	-1.07	0.4	-2.66	0.00790661	0.0857562	HAUS4	HAUS augmin like complex subunit 4
ENSG00000100395.14	484.12	528.94	587.52	798.3	763.07	730.72	648.78	0.52	0.19	2.66	0.00790073	0.0857562	L3MBTL2	L3MBTL2, polycomb repressive complex 1 subunit
ENSG00000110330.8	8318.85	2792.29	2425.7	1725.13	1681.92	2213.35	3192.87	-1.27	0.48	-2.66	0.00789392	0.0857562	BIRC2	baculoviral IAP repeat containing 2
ENSG00000114554.11	1941.35	2757.02	2520.23	3690.4	3322.08	3795.16	3004.37	0.58	0.22	2.65	0.00800081	0.0857562	PLXNA1	plexin A1
ENSG00000124787.13	92.45	130.6	114.14	42.21	51.93	73.75	84.18	-1	0.38	-2.65	0.00793183	0.0857562	RPP40	ribonuclease P/MRP subunit p40
ENSG00000134910.12	4466.56	2425.29	2565.75	1776.72	1876.07	1793.74	2484.02	-0.8	0.3	-2.66	0.00789564	0.0857562	STT3A	STT3A, catalytic subunit of the oligosaccharyltransferase complex
ENSG00000139350.11	1550.89	854.14	1418.73	748.59	803.71	687.49	1010.59	-0.77	0.29	-2.65	0.00798208	0.0857562	NEDD1	neural precursor cell expressed, developmentally down-regulated 1
ENSG00000140365.15	221.38	333.04	306.01	560.03	497.8	390.79	384.84	0.75	0.28	2.65	0.00799726	0.0857562	COMMD4	COMM domain containing 4
ENSG00000144895.11	2520.35	1325.62	1581.89	893.05	1087.04	1104.55	1418.75	-0.82	0.31	-2.65	0.00796007	0.0857562	EIF2A	eukaryotic translation initiation factor 2A
ENSG00000162630.5	86.36	283.41	205.18	369.6	389.44	557.79	315.3	1.2	0.45	2.65	0.00797945	0.0857562	B3GALT2	beta-1,3-galactosyltransferase 2
ENSG00000162772.16	2020.41	287.33	744.38	229.83	250.59	478.1	668.44	-1.67	0.63	-2.65	0.00799242	0.0857562	ATF3	activating transcription factor 3
ENSG00000182552.14	801.6	365.69	521.69	253.28	251.72	359.43	425.57	-0.97	0.36	-2.65	0.00794751	0.0857562	RWDD4	RWD domain containing 4
ENSG00000196118.11	36.49	50.94	39.21	90.06	80.15	74.6	61.91	0.96	0.36	2.66	0.00790791	0.0857562	CCDC189	coiled-coil domain containing 189
ENSG00000197457.9	1161.65	1172.81	984.56	1755.14	1426.81	1606.39	1351.23	0.53	0.2	2.65	0.00797981	0.0857562	STMN3	stathmin 3
ENSG00000230454.1	26.76	44.4	21.71	76.92	63.21	67.82	50.14	1.18	0.45	2.65	0.00797392	0.0857562	U73166.1
ENSG00000234665.8	37.71	3.92	24.51	1.88	2.26	5.09	12.56	-2.83	1.07	-2.65	0.00798475	0.0857562	AL512625.3
ENSG00000253598.1	25.54	27.43	9.8	54.41	50.8	61.03	38.17	1.44	0.54	2.66	0.00791445	0.0857562	SLC10A5	solute carrier family 10 member 5
ENSG00000273381.1	2.43	13.06	2.8	27.2	40.64	18.65	17.46	2.29	0.86	2.65	0.00796839	0.0857562	AL158071.4
ENSG00000273706.4	238.41	292.55	159.66	356.47	408.63	451.82	317.92	0.82	0.31	2.65	0.00795316	0.0857562	LHX1	LIM homeobox 1
ENSG00000274776.1	2.43	11.75	0.7	32.83	22.58	28.82	16.52	2.58	0.97	2.65	0.00798365	0.0857562	AC090241.3
ENSG00000086289.11	310.18	198.52	226.88	122.89	73.37	162.76	182.43	-1.03	0.39	-2.65	0.00803929	0.0860793	EPDR1	ependymin related 1
ENSG00000274276.4	1.22	13.06	17.51	32.83	56.44	48.32	28.23	2.08	0.79	2.65	0.00804234	0.0860793	CBSL	cystathionine-beta-synthase like
ENSG00000164758.7	276.12	126.68	184.87	91.93	106.11	98.33	147.34	-0.99	0.37	-2.65	0.00807315	0.0863478	MED30	mediator complex subunit 30
ENSG00000261587.2	1.22	1.31	1.4	14.07	7.9	11.02	6.15	3.06	1.16	2.65	0.00808864	0.0864523	TMEM249	transmembrane protein 249
ENSG00000160271.14	1407.36	2124.91	1453.74	2732.62	2631.25	2448.16	2133.01	0.65	0.24	2.65	0.00812074	0.0867341	RALGDS	ral guanine nucleotide dissociation stimulator
ENSG00000185585.19	34.06	10.45	51.12	0.94	2.26	11.02	18.31	-2.73	1.03	-2.65	0.00814737	0.0869571	OLFML2A	olfactomedin like 2A
ENSG00000085760.14	870.93	1005.64	1012.58	593.8	690.83	718	815.3	-0.53	0.2	-2.65	0.00816802	0.0870545	MTIF2	mitochondrial translational initiation factor 2
ENSG00000174951.10	4.87	96.65	4.2	2.81	3.39	4.24	19.36	-3.33	1.26	-2.65	0.00816746	0.0870545	FUT1	fucosyltransferase 1 (H blood group)
ENSG00000156113.22	266.39	182.84	148.46	267.35	382.67	565.42	302.19	1.03	0.39	2.64	0.00819338	0.0872632	KCNMA1	potassium calcium-activated channel subfamily M alpha 1
ENSG00000155761.13	3.65	14.37	16.81	32.83	57.57	33.91	26.52	1.81	0.68	2.64	0.00821231	0.0874032	SPAG17	sperm associated antigen 17
ENSG00000072682.18	852.69	319.98	427.16	244.84	273.17	249.22	394.51	-1.06	0.4	-2.64	0.00823884	0.0876239	P4HA2	prolyl 4-hydroxylase subunit alpha 2
ENSG00000113721.13	111.91	53.55	88.93	39.4	41.77	16.95	58.75	-1.38	0.52	-2.64	0.00826186	0.0878069	PDGFRB	platelet derived growth factor receptor beta
ENSG00000107816.17	596.03	634.73	531.5	930.57	754.04	885.85	722.12	0.55	0.21	2.64	0.00827024	0.0878342	LZTS2	leucine zipper tumor suppressor 2
ENSG00000148719.14	355.18	400.95	446.77	562.85	627.62	575.59	494.83	0.55	0.21	2.64	0.00827921	0.0878677	DNAJB12	DnaJ heat shock protein family (Hsp40) member B12
ENSG00000134107.4	1083.8	22.2	126.75	1.88	3.39	46.62	214.11	-4.57	1.73	-2.64	0.00829594	0.0879219	BHLHE40	basic helix-loop-helix family member e40
ENSG00000185010.13	21.89	32.65	63.72	84.43	86.92	134.78	70.73	1.35	0.51	2.64	0.00829192	0.0879219	F8	coagulation factor VIII
ENSG00000167685.14	170.29	255.98	175.06	404.31	342.03	286.52	272.37	0.78	0.3	2.64	0.00830975	0.0880065	ZNF444	zinc finger protein 444
ENSG00000111678.10	391.68	365.69	399.15	581.61	549.73	514.55	467.07	0.51	0.19	2.64	0.00832217	0.0880763	C12orf57	chromosome 12 open reading frame 57
ENSG00000141753.6	159.35	152.81	209.38	60.04	102.72	108.51	132.13	-0.95	0.36	-2.64	0.00833078	0.0881057	IGFBP4	insulin like growth factor binding protein 4
ENSG00000030419.16	911.07	788.84	954.45	495.31	681.8	574.74	734.37	-0.6	0.23	-2.64	0.00834671	0.0882125	IKZF2	IKAROS family zinc finger 2
ENSG00000113328.18	13786.5	7102.18	9493.42	4688.52	5066.08	7064.74	7866.91	-0.85	0.32	-2.64	0.0083725	0.0883614	CCNG1	cyclin G1
ENSG00000167733.13	68.12	134.52	89.63	190.43	177.22	178.86	139.8	0.91	0.34	2.64	0.00836671	0.0883614	HSD11B1L	hydroxysteroid 11-beta dehydrogenase 1 like
ENSG00000181991.15	233.55	423.15	404.05	606.94	656.96	573.05	482.95	0.79	0.3	2.64	0.00837975	0.0883762	MRPS11	mitochondrial ribosomal protein S11
ENSG00000005882.11	148.4	146.28	222.68	331.14	295.75	262.79	234.51	0.77	0.29	2.64	0.00841157	0.08865	PDK2	pyruvate dehydrogenase kinase 2
ENSG00000102189.16	2588.47	1838.89	2436.2	1208.24	1362.47	1735.24	1861.59	-0.67	0.26	-2.63	0.00842783	0.0887594	EEA1	early endosome antigen 1
ENSG00000067177.14	346.67	270.35	295.51	200.75	209.96	178.86	250.35	-0.63	0.24	-2.63	0.0084556	0.088928	PHKA1	phosphorylase kinase regulatory subunit alpha 1
ENSG00000185024.16	350.32	498.9	341.73	621.95	605.04	638.32	509.38	0.65	0.25	2.63	0.00845191	0.088928	BRF1	BRF1, RNA polymerase III transcription initiation factor subunit
ENSG00000081148.11	93.66	48.32	42.02	136.96	177.22	101.72	99.98	1.18	0.45	2.63	0.00846859	0.0890027	IMPG2	interphotoreceptor matrix proteoglycan 2
ENSG00000085719.12	4259.78	1973.41	2976.1	1568.47	1460.67	1985.32	2370.62	-0.88	0.33	-2.63	0.00848291	0.0890912	CPNE3	copine 3
ENSG00000123728.9	2663.88	1240.73	1315.79	794.55	822.9	1073.19	1318.51	-0.96	0.36	-2.63	0.00850455	0.0892565	RAP2C	RAP2C, member of RAS oncogene family
ENSG00000083123.14	591.16	566.82	661.04	371.48	474.1	353.49	503.02	-0.6	0.23	-2.63	0.00856252	0.0894301	BCKDHB	branched chain keto acid dehydrogenase E1 subunit beta
ENSG00000112379.8	132.59	276.88	128.85	206.38	378.15	974.86	349.62	1.54	0.58	2.63	0.00853833	0.0894301	ARFGEF3	ARFGEF family member 3
ENSG00000115556.13	1184.76	193.29	125.35	138.84	141.1	117.83	316.86	-1.92	0.73	-2.63	0.00854639	0.0894301	PLCD4	phospholipase C delta 4
ENSG00000115665.8	21.89	43.1	13.3	8.44	3.39	5.93	16.01	-2.11	0.8	-2.63	0.00855956	0.0894301	SLC5A7	solute carrier family 5 member 7
ENSG00000168152.12	700.64	493.68	658.24	394.93	419.92	395.88	510.55	-0.61	0.23	-2.63	0.00853435	0.0894301	THAP9	THAP domain containing 9
ENSG00000176101.11	62.04	97.95	95.24	147.28	138.84	178.86	120.03	0.86	0.33	2.63	0.00854341	0.0894301	SSNA1	SS nuclear autoantigen 1
ENSG00000182473.21	1620.22	2949.01	2376.68	4529.04	3814.23	3428.95	3119.69	0.76	0.29	2.63	0.00855094	0.0894301	EXOC7	exocyst complex component 7
ENSG00000177380.13	352.75	459.72	279.4	567.54	542.96	730.72	488.85	0.76	0.29	2.63	0.00857022	0.0894487	PPFIA3	PTPRF interacting protein alpha 3
ENSG00000136436.14	745.64	424.46	693.96	291.74	286.72	439.11	480.27	-0.87	0.33	-2.63	0.00860832	0.0895988	CALCOCO2	calcium binding and coiled-coil domain 2
ENSG00000168092.13	7182.75	5695.59	5826.86	3736.37	4079.5	4839.53	5226.77	-0.56	0.21	-2.63	0.00860467	0.0895988	PAFAH1B2	platelet activating factor acetylhydrolase 1b catalytic subunit 2
ENSG00000178171.10	86.36	350.02	144.25	368.66	435.72	722.24	351.21	1.4	0.53	2.63	0.00860036	0.0895988	AMER3	APC membrane recruitment protein 3
ENSG00000198805.11	579	218.11	287.11	156.66	177.22	178.02	266.02	-1.08	0.41	-2.63	0.00859857	0.0895988	PNP	purine nucleoside phosphorylase
ENSG00000128050.8	8328.58	5724.32	9122.28	5209.15	5089.78	4274.11	6291.37	-0.67	0.25	-2.63	0.00862568	0.0897178	PAICS	phosphoribosylaminoimidazole carboxylase and phosphoribosylaminoimidazolesuccinocarboxamide synthase
ENSG00000104998.3	86.36	22.2	120.44	17.82	27.09	24.58	49.75	-1.73	0.66	-2.63	0.00865104	0.0899196	IL27RA	interleukin 27 receptor subunit alpha
ENSG00000131732.11	547.37	483.23	502.09	363.97	373.63	299.24	428.26	-0.56	0.22	-2.62	0.00868625	0.0901265	ZCCHC9	zinc finger CCHC-type containing 9
ENSG00000162873.14	381.94	1256.4	1155.43	2290.79	1909.94	1953.95	1491.41	1.14	0.43	2.62	0.00868062	0.0901265	KLHDC8A	kelch domain containing 8A
ENSG00000163162.8	660.5	651.71	412.45	317.07	380.41	336.54	459.78	-0.74	0.28	-2.62	0.00868883	0.0901265	RNF149	ring finger protein 149
ENSG00000206527.9	1409.79	983.44	1326.29	793.61	825.16	847.7	1031	-0.59	0.23	-2.62	0.00873313	0.0905238	HACD2	3-hydroxyacyl-CoA dehydratase 2
ENSG00000077684.15	1181.11	1012.17	1145.62	851.78	780	742.59	952.21	-0.49	0.19	-2.62	0.00874134	0.0905469	JADE1	jade family PHD finger 1
ENSG00000152404.15	1112.99	978.21	995.07	701.68	798.07	693.42	879.91	-0.49	0.19	-2.62	0.0087727	0.0908095	CWF19L2	CWF19 like 2, cell cycle control (S. pombe)
ENSG00000115548.16	6105.03	4849.28	5022.26	3803.91	3980.17	3350.96	4518.6	-0.52	0.2	-2.62	0.0088133	0.0910122	KDM3A	lysine demethylase 3A
ENSG00000129244.8	5190.31	1226.36	2672.89	1343.33	1081.4	1393.62	2151.32	-1.25	0.48	-2.62	0.0088029	0.0910122	ATP1B2	ATPase Na+/K+ transporting subunit beta 2
ENSG00000156959.8	244.49	351.32	227.58	413.69	408.63	762.93	401.44	0.95	0.36	2.62	0.00881914	0.0910122	LHFPL4	LHFPL tetraspan subfamily member 4
ENSG00000160161.9	122.85	71.83	97.34	50.66	47.41	51.71	73.63	-0.96	0.37	-2.62	0.00882292	0.0910122	CILP2	cartilage intermediate layer protein 2
ENSG00000173517.10	2426.69	1665.19	1938.32	1347.08	1429.07	1085.91	1648.71	-0.64	0.25	-2.62	0.00882842	0.0910122	PEAK1	pseudopodium enriched atypical kinase 1
ENSG00000175066.15	1074.07	1023.93	1002.77	707.31	734.85	805.32	891.37	-0.46	0.18	-2.62	0.00881727	0.0910122	GK5	glycerol kinase 5 (putative)
ENSG00000155846.16	474.39	52.24	79.83	16.89	41.77	73.75	123.14	-2.19	0.84	-2.61	0.00893922	0.0920793	PPARGC1B	PPARG coactivator 1 beta
ENSG00000156171.14	1036.36	511.96	658.94	413.69	460.55	309.41	565.15	-0.9	0.34	-2.61	0.00894412	0.0920793	DRAM2	DNA damage regulated autophagy modulator 2
ENSG00000114439.18	4784.04	4336.01	4828.29	3495.28	3591.86	3322.14	4059.6	-0.42	0.16	-2.61	0.00895966	0.0921765	BBX	BBX, HMG-box containing
ENSG00000119632.3	284.63	164.56	240.89	99.44	85.79	160.22	172.59	-1	0.38	-2.61	0.00902119	0.0926834	IFI27L2	interferon alpha inducible protein 27 like 2
ENSG00000186231.16	58.39	77.06	76.33	105.06	136.59	137.33	98.46	0.84	0.32	2.61	0.00901643	0.0926834	KLHL32	kelch like family member 32
ENSG00000122406.12	61633	18937.4	31604.1	16127.4	19470.8	16924.4	27449.5	-1.09	0.42	-2.61	0.00907887	0.0931494	RPL5	ribosomal protein L5
ENSG00000253853.1	0	0	0	1.88	0	45.78	7.94	6.38	2.45	2.61	0.00907727	0.0931494	AC246817.1
ENSG00000165476.13	1907.29	1619.47	2667.29	1252.33	1378.27	1251.21	1679.31	-0.68	0.26	-2.61	0.00908758	0.0931755	REEP3	receptor accessory protein 3
ENSG00000130311.10	420.87	366.99	389.34	590.05	510.22	597.63	479.18	0.53	0.2	2.61	0.00911383	0.0933812	DDA1	DET1 and DDB1 associated 1
ENSG00000076053.10	892.83	568.12	518.19	340.52	410.89	405.2	522.62	-0.77	0.3	-2.61	0.00912021	0.0933833	RBM7	RNA binding motif protein 7
ENSG00000110628.13	42.57	124.07	42.02	6.57	11.29	33.91	43.4	-2	0.77	-2.61	0.0091275	0.0933946	SLC22A18	solute carrier family 22 member 18
ENSG00000144029.11	1366	1336.07	775.19	704.5	745.01	545.07	911.97	-0.8	0.31	-2.61	0.00918374	0.0936909	MRPS5	mitochondrial ribosomal protein S5
ENSG00000155034.18	85.15	111.01	95.94	195.12	123.04	238.2	141.41	0.93	0.36	2.61	0.0091661	0.0936909	FBXL18	F-box and leucine rich repeat protein 18
ENSG00000164163.10	2921.75	2559.81	3182.68	1837.7	2213.59	2031.09	2457.77	-0.51	0.2	-2.6	0.00918745	0.0936909	ABCE1	ATP binding cassette subfamily E member 1
ENSG00000189410.11	193.41	165.87	111.34	82.55	95.95	71.21	120.05	-0.91	0.35	-2.61	0.00918463	0.0936909	SH2D5	SH2 domain containing 5
ENSG00000197958.12	25955.2	9240.15	12237.7	7312.32	8394.93	7445.36	11764.3	-1.03	0.4	-2.61	0.009174	0.0936909	RPL12	ribosomal protein L12
ENSG00000084623.11	4589.42	1646.9	3095.15	1535.63	1606.29	1586.9	2343.38	-0.98	0.38	-2.6	0.00921251	0.0938831	EIF3I	eukaryotic translation initiation factor 3 subunit I
ENSG00000206532.2	57.17	49.63	67.22	23.45	15.8	33.91	41.2	-1.24	0.48	-2.6	0.00927026	0.094408	AC117402.1
ENSG00000196704.11	2637.12	1575.07	1812.27	1039.39	1149.12	1417.36	1605.06	-0.74	0.28	-2.6	0.00928216	0.0944655	AMZ2	archaelysin family metallopeptidase 2
ENSG00000198242.13	13268.3	5042.57	7838.7	4447.43	5069.47	3773.12	6573.27	-0.98	0.38	-2.6	0.00930473	0.0946315	RPL23A	ribosomal protein L23a
ENSG00000104419.14	990.14	195.9	200.27	135.08	171.58	145.8	306.46	-1.61	0.62	-2.6	0.0093136	0.094658	NDRG1	N-myc downstream regulated 1
ENSG00000122585.7	10.95	0	31.51	0.94	0	0	7.23	-5.37	2.06	-2.6	0.00932672	0.0947276	NPY	neuropeptide Y
ENSG00000067840.12	1217.6	1458.83	1117.61	2002.8	1581.46	2232.85	1601.86	0.62	0.24	2.6	0.00936457	0.0949209	PDZD4	PDZ domain containing 4
ENSG00000133460.19	187.32	333.04	184.87	581.61	507.96	308.56	350.56	0.99	0.38	2.6	0.00936459	0.0949209	SLC2A11	solute carrier family 2 member 11
ENSG00000164904.17	2128.67	2754.41	3437.57	2009.36	1655.96	1353.78	2223.29	-0.73	0.28	-2.6	0.00935649	0.0949209	ALDH7A1	aldehyde dehydrogenase 7 family member A1
ENSG00000133121.20	122.85	73.14	147.75	30.02	72.24	42.39	81.4	-1.26	0.48	-2.6	0.00937718	0.0949848	STARD13	StAR related lipid transfer domain containing 13
ENSG00000088256.8	175.16	434.91	339.63	629.45	486.52	823.12	481.46	1.03	0.4	2.6	0.00941459	0.0952999	GNA11	G protein subunit alpha 11
ENSG00000135929.8	71.77	9.14	17.51	3.75	9.03	5.09	19.38	-2.47	0.95	-2.6	0.00943131	0.0954052	CYP27A1	cytochrome P450 family 27 subfamily A member 1
ENSG00000139645.9	963.38	1422.26	1174.34	1954.02	1674.02	1767.46	1492.58	0.6	0.23	2.6	0.00945352	0.0955659	ANKRD52	ankyrin repeat domain 52
ENSG00000114480.12	1789.3	683.05	605.02	409	374.76	567.11	738.04	-1.19	0.46	-2.59	0.00947697	0.0956784	GBE1	1,4-alpha-glucan branching enzyme 1
ENSG00000133619.17	169.08	197.21	162.46	333.02	246.08	263.64	228.58	0.68	0.26	2.59	0.00948997	0.0956784	KRBA1	KRAB-A domain containing 1
ENSG00000138622.3	336.94	441.44	308.11	512.19	537.31	829.05	494.17	0.79	0.31	2.59	0.00948976	0.0956784	HCN4	hyperpolarization activated cyclic nucleotide gated potassium channel 4
ENSG00000145425.9	53721.6	15183.9	23821.4	13534.6	14430.6	13850.6	22423.8	-1.15	0.44	-2.59	0.00948333	0.0956784	RPS3A	ribosomal protein S3A
ENSG00000100934.14	1701.72	1743.55	1773.76	1110.68	1202.18	1402.95	1489.14	-0.49	0.19	-2.59	0.00952332	0.0959506	SEC23A	Sec23 homolog A, coat complex II component
ENSG00000089597.16	8968.4	7554.06	8980.83	6698.82	5848.34	5140.46	7198.49	-0.53	0.2	-2.59	0.0095405	0.0960597	GANAB	glucosidase II alpha subunit
ENSG00000141384.12	214.08	65.3	137.95	54.41	72.24	37.3	96.88	-1.35	0.52	-2.59	0.00955993	0.0961272	TAF4B	TATA-box binding protein associated factor 4b
ENSG00000179886.5	41.36	79.67	58.82	134.15	86.92	158.52	93.24	1.08	0.42	2.59	0.00955898	0.0961272	TIGD5	tigger transposable element derived 5
ENSG00000039650.11	239.63	275.57	207.28	451.22	404.11	312.8	315.1	0.7	0.27	2.59	0.0095805	0.09627	PNKP	polynucleotide kinase 3'-phosphatase
ENSG00000091317.7	1863.5	1292.97	2151.2	1046.9	1118.65	1168.13	1440.22	-0.67	0.26	-2.59	0.00962666	0.0966696	CMTM6	CKLF like MARVEL transmembrane domain containing 6
ENSG00000164896.19	82.71	235.08	184.17	380.86	308.16	356.03	257.84	1.06	0.41	2.59	0.00963591	0.0966982	FASTK	Fas activated serine/threonine kinase
ENSG00000112096.16	3685.64	3135.77	4275.78	2224.18	2420.16	2815.22	3092.79	-0.57	0.22	-2.59	0.00964661	0.0967414	SOD2	superoxide dismutase 2
ENSG00000107104.18	360.05	229.86	542	204.5	174.96	205.99	286.23	-0.95	0.37	-2.59	0.00970051	0.0967422	KANK1	KN motif and ankyrin repeat domains 1
ENSG00000110925.6	1269.9	1686.08	1425.03	1995.29	2019.43	2565.99	1826.96	0.59	0.23	2.59	0.00970861	0.0967422	CSRNP2	cysteine and serine rich nuclear protein 2
ENSG00000114268.11	1098.39	411.4	531.5	347.09	301.39	344.17	505.66	-1.04	0.4	-2.59	0.00966351	0.0967422	PFKFB4	6-phosphofructo-2-kinase/fructose-2,6-biphosphatase 4
ENSG00000116478.11	2455.88	1343.9	1920.11	1219.5	1215.72	930.78	1514.32	-0.77	0.3	-2.59	0.00969218	0.0967422	HDAC1	histone deacetylase 1
ENSG00000120158.11	824.71	389.2	387.24	259.85	287.85	277.2	404.34	-0.96	0.37	-2.59	0.00968506	0.0967422	RCL1	RNA terminal phosphate cyclase like 1
ENSG00000134330.18	23.11	1.31	93.83	8.44	1.13	1.7	21.59	-3.39	1.31	-2.59	0.00966038	0.0967422	IAH1	isoamyl acetate-hydrolyzing esterase 1 homolog
ENSG00000138035.14	845.39	1080.08	980.36	620.07	726.95	657.82	818.45	-0.54	0.21	-2.59	0.0097107	0.0967422	PNPT1	polyribonucleotide nucleotidyltransferase 1
ENSG00000168288.12	2790.39	2109.23	1976.13	1286.11	1520.5	1667.43	1891.63	-0.62	0.24	-2.59	0.00970911	0.0967422	MMADHC	methylmalonic aciduria and homocystinuria, cblD type
ENSG00000198203.9	116.77	7.84	12.6	8.44	4.52	7.63	26.3	-2.73	1.05	-2.59	0.00967788	0.0967422	SULT1C2	sulfotransferase family 1C member 2
ENSG00000259692.5	6.08	9.14	28.71	48.78	53.05	50.01	32.63	1.74	0.67	2.59	0.00966939	0.0967422	AC104041.1
ENSG00000057704.12	115.56	54.85	140.75	25.33	27.09	61.88	70.91	-1.44	0.56	-2.58	0.00974051	0.0968833	TMCC3	transmembrane and coiled-coil domain family 3
ENSG00000072864.14	525.48	592.94	908.24	440.9	409.76	289.91	527.87	-0.83	0.32	-2.58	0.00975067	0.0968833	NDE1	nudE neurodevelopment protein 1
ENSG00000073060.15	425.73	288.63	194.67	175.42	151.26	150.04	230.96	-0.93	0.36	-2.58	0.00976389	0.0968833	SCARB1	scavenger receptor class B member 1
ENSG00000074695.5	4708.62	2400.48	3359.85	1709.18	2055.56	2268.45	2750.35	-0.8	0.31	-2.58	0.00977157	0.0968833	LMAN1	lectin, mannose binding 1
ENSG00000113083.13	116.77	23.51	77.03	24.39	28.22	11.87	46.96	-1.76	0.68	-2.58	0.00976821	0.0968833	LOX	lysyl oxidase
ENSG00000114841.17	160.56	282.1	169.46	406.19	363.48	314.5	282.71	0.83	0.32	2.59	0.00973497	0.0968833	DNAH1	dynein axonemal heavy chain 1
ENSG00000122729.18	908.64	1050.05	1061.59	642.58	711.15	769.71	857.29	-0.51	0.2	-2.58	0.00979538	0.0968833	ACO1	aconitase 1
ENSG00000170091.10	1828.23	1390.92	1094.51	1772.97	2612.06	3602.73	2050.23	0.89	0.34	2.58	0.00976854	0.0968833	HGNC:24955	Neuron-specific protein family member 2
ENSG00000183011.13	198.27	208.96	190.47	341.46	287.85	274.66	250.28	0.6	0.23	2.58	0.00977717	0.0968833	NAA38	N(alpha)-acetyltransferase 38, NatC auxiliary subunit
ENSG00000213639.9	5720.65	6718.21	5649.69	3615.35	4121.27	4763.23	5098.07	-0.53	0.21	-2.58	0.00979345	0.0968833	PPP1CB	protein phosphatase 1 catalytic subunit beta
ENSG00000242259.8	1291.8	1031.76	1206.55	700.74	864.67	850.24	990.96	-0.55	0.21	-2.58	0.00979181	0.0968833	C22orf39	chromosome 22 open reading frame 39
ENSG00000153885.14	290.72	579.88	481.08	859.28	689.7	833.29	622.32	0.82	0.32	2.58	0.0098087	0.0969516	KCTD15	potassium channel tetramerization domain containing 15
ENSG00000100867.14	100.96	15.67	37.81	15.01	12.42	12.72	32.43	-1.94	0.75	-2.58	0.00982077	0.0970074	DHRS2	dehydrogenase/reductase 2
ENSG00000163541.11	1603.19	1134.94	928.54	682.92	749.53	801.93	983.51	-0.71	0.28	-2.58	0.00983092	0.0970269	SUCLG1	succinate-CoA ligase alpha subunit
ENSG00000178996.13	2825.66	552.45	1126.72	423.07	564.4	712.92	1034.2	-1.41	0.54	-2.58	0.00983559	0.0970269	SNX18	sorting nexin 18
ENSG00000156804.7	83.93	41.79	102.94	507.5	117.4	113.59	161.19	1.69	0.65	2.58	0.00985631	0.0971046	FBXO32	F-box protein 32
ENSG00000178741.11	2674.83	1248.56	1762.55	941.83	1039.63	1183.39	1475.13	-0.85	0.33	-2.58	0.00985073	0.0971046	COX5A	cytochrome c oxidase subunit 5A
ENSG00000117500.12	1164.08	1125.8	1516.06	818.94	859.02	905.35	1064.87	-0.56	0.22	-2.58	0.00986536	0.0971304	TMED5	transmembrane p24 trafficking protein 5
ENSG00000067057.16	838.09	432.3	566.51	333.96	405.24	270.42	474.42	-0.86	0.34	-2.58	0.00990372	0.0974446	PFKP	phosphofructokinase, platelet
ENSG00000100106.19	152.05	501.51	366.94	820.82	700.99	671.38	535.61	1.1	0.43	2.58	0.00991859	0.0975274	TRIOBP	TRIO and F-actin binding protein
ENSG00000116127.17	8385.75	8093.45	8001.87	5972.74	6314.54	6412.86	7196.87	-0.39	0.15	-2.58	0.00994509	0.0976925	ALMS1	ALMS1, centrosome and basal body associated protein
ENSG00000144228.8	1275.99	1200.24	1010.47	675.42	915.46	709.53	964.52	-0.6	0.23	-2.58	0.00994831	0.0976925	SPOPL	speckle type BTB/POZ protein like
ENSG00000146828.17	132.59	201.13	102.94	276.73	264.14	245.83	203.89	0.86	0.33	2.58	0.00995821	0.0976976	SLC12A9	solute carrier family 12 member 9
ENSG00000156735.10	3016.63	1341.29	1698.13	946.52	1089.3	1211.37	1550.54	-0.9	0.35	-2.58	0.00996428	0.0976976	BAG4	BCL2 associated athanogene 4
ENSG00000215241.3	9.73	16.98	21.01	68.48	36.12	33.91	31.04	1.52	0.59	2.58	0.00996822	0.0976976	LINC02449	long intergenic non-protein coding RNA 2449
ENSG00000134569.9	2184.63	1154.53	1252.06	1066.6	675.03	401.81	1122.44	-1.1	0.43	-2.58	0.00997849	0.0977349	LRP4	LDL receptor related protein 4
ENSG00000105662.15	319.91	615.14	371.14	842.39	638.9	859.57	607.84	0.84	0.33	2.58	0.00999777	0.0977969	CRTC1	CREB regulated transcription coactivator 1
ENSG00000164853.8	53.52	71.83	52.52	90.06	102.72	171.24	90.31	1.04	0.4	2.58	0.00999575	0.0977969	UNCX	UNC homeobox
ENSG00000101298.13	169.08	185.46	106.44	243.9	228.02	524.73	242.94	1.12	0.43	2.57	0.0100325	0.0978202	SNPH	syntaphilin
ENSG00000106615.9	3796.33	1243.34	1901.9	1042.21	1020.44	1247.82	1708.67	-1.07	0.41	-2.58	0.0100138	0.0978202	RHEB	Ras homolog enriched in brain
ENSG00000132938.19	34.06	386.58	72.13	450.28	932.39	500.99	396.07	1.94	0.75	2.57	0.0100318	0.0978202	MTUS2	microtubule associated scaffold protein 2
ENSG00000164024.11	1656.72	1033.07	1224.75	763.6	925.62	757	1060.13	-0.68	0.26	-2.57	0.0100279	0.0978202	METAP1	methionyl aminopeptidase 1
ENSG00000186350.9	328.42	481.92	444.66	704.5	703.25	567.96	538.45	0.65	0.25	2.57	0.010031	0.0978202	RXRA	retinoid X receptor alpha
ENSG00000111790.13	2697.94	892.02	948.15	622.88	752.91	644.25	1093.03	-1.17	0.45	-2.57	0.0100466	0.097882	FGFR1OP2	FGFR1 oncogene partner 2
ENSG00000171790.15	0	9.14	1.4	18.76	39.51	16.11	14.15	2.88	1.12	2.57	0.0100518	0.097882	SLFNL1	schlafen like 1
ENSG00000236501.5	1.22	3.92	3.5	15.01	41.77	5.09	11.75	2.82	1.09	2.57	0.0100651	0.0979483	AC074286.1
ENSG00000101337.15	2318.43	2102.7	1883.7	1560.02	1486.64	1516.54	1811.34	-0.47	0.18	-2.57	0.0100735	0.0979668	TM9SF4	transmembrane 9 superfamily member 4
ENSG00000185043.10	822.28	131.91	269.6	162.29	121.91	133.09	273.51	-1.55	0.6	-2.57	0.0101321	0.0984734	CIB1	calcium and integrin binding 1
ENSG00000119408.16	1651.85	1023.93	1396.32	899.62	901.92	779.04	1108.78	-0.66	0.26	-2.57	0.0101404	0.0984907	NEK6	NIMA related kinase 6
ENSG00000213057.5	23.11	39.18	17.51	59.1	54.18	72.05	44.19	1.24	0.48	2.57	0.0102113	0.0991156	C1orf220	chromosome 1 open reading frame 220
ENSG00000103253.17	17.03	20.9	14.01	34.71	39.51	50.86	29.5	1.29	0.5	2.57	0.0102306	0.0991762	HAGHL	hydroxyacylglutathione hydrolase like
ENSG00000122026.10	20441.3	6140.94	8922.71	5015.9	5769.33	5573.64	8643.97	-1.12	0.44	-2.57	0.0102284	0.0991762	RPL21	ribosomal protein L21
ENSG00000040531.14	77.85	109.71	128.85	184.8	189.64	174.63	144.24	0.79	0.31	2.57	0.0102458	0.0992599	CTNS	cystinosin, lysosomal cystine transporter
ENSG00000186111.9	255.44	536.78	366.94	701.68	620.84	744.28	537.66	0.84	0.33	2.57	0.0103074	0.099792	PIP5K1C	phosphatidylinositol-4-phosphate 5-kinase type 1 gamma
ENSG00000104408.9	20648.1	7000.31	10596.3	5366.75	6803.31	6503.57	9486.4	-1.03	0.4	-2.56	0.0103577	0.100205	EIF3E	eukaryotic translation initiation factor 3 subunit E
ENSG00000122643.18	790.65	735.29	782.89	560.97	573.43	562.03	667.54	-0.45	0.17	-2.56	0.0103633	0.100205	NT5C3A	5'-nucleotidase, cytosolic IIIA
ENSG00000108100.17	5771.74	1772.28	2249.93	1423.06	1423.42	1591.98	2372.07	-1.14	0.45	-2.56	0.0104063	0.100394	CCNY	cyclin Y
ENSG00000164100.8	150.83	376.14	317.22	621.01	679.54	418.76	427.25	1.03	0.4	2.56	0.0103952	0.100394	NDST3	N-deacetylase and N-sulfotransferase 3
ENSG00000186187.11	372.21	824.1	535	1070.35	959.48	1093.53	809.11	0.85	0.33	2.56	0.0104086	0.100394	ZNRF1	zinc and ring finger 1
ENSG00000262655.3	2.43	69.22	46.92	10.32	3.39	3.39	22.61	-2.79	1.09	-2.56	0.0104094	0.100394	SPON1	spondin 1
ENSG00000103249.17	467.09	424.46	321.42	713.88	538.44	664.6	521.65	0.66	0.26	2.56	0.0104397	0.100544	CLCN7	chloride voltage-gated channel 7
ENSG00000168894.9	828.36	496.29	571.41	366.79	381.54	411.14	509.25	-0.71	0.28	-2.56	0.0104449	0.100544	RNF181	ring finger protein 181
ENSG00000187954.12	263.96	599.47	353.63	915.56	717.92	670.53	586.84	0.92	0.36	2.56	0.0104381	0.100544	CYHR1	cysteine and histidine rich 1
ENSG00000197702.11	1159.21	889.4	700.26	568.48	545.21	606.95	744.92	-0.67	0.26	-2.56	0.0104578	0.100604	PARVA	parvin alpha
ENSG00000170049.9	9.73	52.24	20.31	106	100.46	53.41	57.03	1.67	0.65	2.56	0.0104682	0.10064	KCNAB3	potassium voltage-gated channel subfamily A regulatory beta subunit 3
ENSG00000100350.14	375.86	592.94	548.3	799.24	789.04	787.51	648.82	0.65	0.25	2.56	0.0104897	0.100656	FOXRED2	FAD dependent oxidoreductase domain containing 2
ENSG00000105771.13	271.25	335.65	311.62	527.2	452.65	407.74	384.35	0.59	0.23	2.56	0.0104965	0.100656	SMG9	SMG9, nonsense mediated mRNA decay factor
ENSG00000120833.13	120.42	406.17	613.43	1293.61	601.65	1163.89	699.86	1.42	0.56	2.56	0.0104867	0.100656	SOCS2	suppressor of cytokine signaling 2
ENSG00000249459.8	255.44	262.51	217.78	332.08	361.22	548.46	329.58	0.76	0.3	2.56	0.0104915	0.100656	ZNF286B	zinc finger protein 286B
ENSG00000283199.1	6.08	37.87	16.11	62.85	62.08	62.73	41.29	1.66	0.65	2.56	0.0105073	0.100695	FP565324.1
ENSG00000137802.13	363.7	749.66	527.3	999.05	965.13	894.32	749.86	0.8	0.31	2.56	0.0105235	0.100723	MAPKBP1	mitogen-activated protein kinase binding protein 1
ENSG00000262209.2	9.73	10.45	8.4	29.08	32.74	21.19	18.6	1.55	0.6	2.56	0.0105199	0.100723	PCDHGB3	protocadherin gamma subfamily B, 3
ENSG00000129951.18	148.4	304.3	210.78	394.93	321.71	581.52	326.94	0.97	0.38	2.56	0.0105397	0.100727	PLPPR3	phospholipid phosphatase related 3
ENSG00000138435.15	8.51	6.53	49.72	1.88	1.13	5.09	12.14	-2.99	1.17	-2.56	0.0105334	0.100727	CHRNA1	cholinergic receptor nicotinic alpha 1 subunit
ENSG00000152583.12	1323.43	329.12	415.95	12.2	4.52	155.98	373.53	-3.58	1.4	-2.56	0.0105439	0.100727	SPARCL1	SPARC like 1
ENSG00000015568.12	9.73	77.06	7.7	4.69	5.64	4.24	18.18	-2.69	1.05	-2.56	0.0105759	0.100841	RGPD5	RANBP2-like and GRIP domain containing 5
ENSG00000204347.3	45.01	64	94.54	124.76	124.17	162.76	102.54	1	0.39	2.56	0.0105629	0.100841	BTBD17	BTB domain containing 17
ENSG00000278318.4	366.13	269.04	340.33	159.47	93.69	9.32	206.33	-1.9	0.74	-2.56	0.0105707	0.100841	ZNF229	zinc finger protein 229
ENSG00000158042.8	701.85	485.84	436.26	358.35	312.68	326.37	436.89	-0.7	0.27	-2.55	0.0106211	0.101145	MRPL17	mitochondrial ribosomal protein L17
ENSG00000165672.6	2167.6	1623.39	2319.96	1307.68	1438.1	1377.51	1705.71	-0.57	0.22	-2.55	0.0106206	0.101145	PRDX3	peroxiredoxin 3
ENSG00000196911.10	1872.02	1697.84	1743.65	1030.95	1056.56	1457.2	1476.37	-0.58	0.23	-2.55	0.0106347	0.101211	KPNA5	karyopherin subunit alpha 5
ENSG00000273156.1	31.63	69.22	33.61	75.05	116.27	110.2	72.66	1.18	0.46	2.55	0.0107339	0.10209	AC124016.2
ENSG00000090020.10	181.24	255.98	259.8	487.8	343.16	341.62	311.6	0.75	0.29	2.55	0.0107434	0.102117	SLC9A1	solute carrier family 9 member A1
ENSG00000067560.10	6592.8	4349.07	6642.66	3740.12	3562.51	4081.68	4828.14	-0.63	0.25	-2.55	0.0107638	0.102182	RHOA	ras homolog family member A
ENSG00000111490.12	212.87	432.3	374.64	683.86	579.08	552.7	472.57	0.83	0.33	2.55	0.0107587	0.102182	TBC1D30	TBC1 domain family member 30
ENSG00000017797.12	3888.78	1223.75	1656.81	972.79	1032.86	1136.77	1651.96	-1.11	0.43	-2.55	0.0107822	0.102201	RALBP1	ralA binding protein 1
ENSG00000108561.8	1393.98	1073.55	1324.89	818.94	912.07	908.74	1072.03	-0.52	0.21	-2.55	0.0107862	0.102201	C1QBP	complement C1q binding protein
ENSG00000172717.15	0	2.61	2.1	14.07	14.67	8.48	6.99	2.94	1.15	2.55	0.0107853	0.102201	FAM71D	family with sequence similarity 71 member D
ENSG00000270091.1	2.43	10.45	2.1	23.45	20.32	22.04	13.47	2.2	0.86	2.55	0.0108055	0.102321	AC015726.1
ENSG00000107611.14	238.41	203.74	168.06	466.22	503.45	223.79	300.61	0.97	0.38	2.55	0.0108732	0.102867	CUBN	cubilin
ENSG00000135407.10	8.51	16.98	10.5	38.46	46.28	22.04	23.8	1.58	0.62	2.55	0.0108769	0.102867	AVIL	advillin
ENSG00000176927.15	3.65	9.14	9.8	18.76	23.7	39.84	17.48	1.85	0.73	2.55	0.0108918	0.102944	EFCAB5	EF-hand calcium binding domain 5
ENSG00000139531.12	392.89	429.68	408.95	542.21	576.82	595.09	490.94	0.48	0.19	2.55	0.010907	0.103023	SUOX	sulfite oxidase
ENSG00000139684.13	4054.21	2040.02	3308.73	1613.49	1994.6	1875.12	2481.03	-0.78	0.31	-2.54	0.0109438	0.103307	ESD	esterase D
ENSG00000164484.11	305.31	693.5	303.21	968.1	635.52	1096.93	667.09	1.05	0.41	2.54	0.0109533	0.103331	TMEM200A	transmembrane protein 200A
ENSG00000134970.13	3239.23	1347.82	2118.99	955.9	1143.48	1419.9	1704.22	-0.93	0.37	-2.54	0.0109713	0.103437	TMED7	transmembrane p24 trafficking protein 7
ENSG00000118946.11	1239.5	2302.53	2757.62	3234.49	3713.77	4662.36	2985.04	0.88	0.35	2.54	0.0109931	0.103451	PCDH17	protocadherin 17
ENSG00000124193.14	3907.03	4338.62	3119.66	6189.44	6019.92	4825.96	4733.44	0.58	0.23	2.54	0.0109933	0.103451	SRSF6	serine and arginine rich splicing factor 6
ENSG00000126522.16	26.76	53.55	30.11	77.86	80.15	73.75	57.03	1.08	0.43	2.54	0.0109805	0.103451	ASL	argininosuccinate lyase
ENSG00000157637.12	92.45	471.48	292.01	818	585.85	741.74	500.25	1.33	0.52	2.54	0.0110258	0.103499	SLC38A10	solute carrier family 38 member 10
ENSG00000170946.14	710.37	702.64	578.41	439.96	502.32	423.85	559.59	-0.54	0.21	-2.54	0.0110169	0.103499	DNAJC24	DnaJ heat shock protein family (Hsp40) member C24
ENSG00000196096.3	3.65	5.22	2.8	11.26	18.06	21.19	10.36	2.15	0.85	2.54	0.0110225	0.103499	AC079610.1
ENSG00000196323.12	2803.77	2579.4	2007.64	1455.9	1513.73	1892.92	2042.23	-0.6	0.24	-2.54	0.0110258	0.103499	ZBTB44	zinc finger and BTB domain containing 44
ENSG00000198075.9	74.2	216.8	184.87	76.92	77.89	48.32	113.17	-1.23	0.48	-2.54	0.0110436	0.103601	SULT1C4	sulfotransferase family 1C member 4
ENSG00000060718.20	217.73	3.92	518.89	35.65	7.9	5.93	131.67	-3.9	1.54	-2.54	0.0111083	0.103987	COL11A1	collagen type XI alpha 1 chain
ENSG00000102984.14	308.96	295.16	302.51	441.83	399.6	439.96	364.67	0.5	0.2	2.54	0.0111027	0.103987	ZNF821	zinc finger protein 821
ENSG00000106392.10	1195.71	572.04	801.1	441.83	478.61	528.97	669.71	-0.83	0.33	-2.54	0.0110989	0.103987	C1GALT1	core 1 synthase, glycoprotein-N-acetylgalactosamine 3-beta-galactosyltransferase 1
ENSG00000144827.8	1970.54	1131.02	1399.12	852.71	878.21	1024.02	1209.27	-0.71	0.28	-2.54	0.0111122	0.103987	ABHD10	abhydrolase domain containing 10
ENSG00000087495.16	490.2	733.99	530.1	819.88	935.78	960.45	745.07	0.63	0.25	2.54	0.0111829	0.104584	PHACTR3	phosphatase and actin regulator 3
ENSG00000185633.10	8.51	14.37	14.71	37.52	30.48	32.21	22.97	1.4	0.55	2.54	0.0112085	0.104758	NDUFA4L2	NDUFA4, mitochondrial complex associated like 2
ENSG00000157087.17	4.87	37.87	11.2	31.89	57.57	142.41	47.64	2.12	0.84	2.54	0.0112355	0.104945	ATP2B2	ATPase plasma membrane Ca2+ transporting 2
ENSG00000147604.13	43445.6	13572.2	21278.8	12167.8	13678.9	11689	19305.4	-1.06	0.42	-2.53	0.0112487	0.104999	RPL7	ribosomal protein L7
ENSG00000151572.16	9.73	0	3.5	11.26	28.22	44.08	16.13	2.66	1.05	2.53	0.0112551	0.104999	ANO4	anoctamin 4
ENSG00000111261.13	362.48	216.8	324.92	161.35	136.59	210.23	235.39	-0.83	0.33	-2.53	0.0112947	0.105204	MANSC1	MANSC domain containing 1
ENSG00000130226.16	31.63	13.06	23.11	173.54	343.16	0.85	97.56	2.93	1.16	2.53	0.0112887	0.105204	DPP6	dipeptidyl peptidase like 6
ENSG00000173848.18	1434.12	1081.39	936.25	757.03	785.65	703.59	949.67	-0.62	0.24	-2.53	0.0113049	0.105204	NET1	neuroepithelial cell transforming 1
ENSG00000260317.1	46.22	95.34	59.52	133.21	118.52	137.33	98.36	0.96	0.38	2.53	0.0113015	0.105204	AC009812.4
ENSG00000187079.16	6679.16	7313.75	7314.21	5663.18	5147.35	5262.53	6230.03	-0.41	0.16	-2.53	0.0113471	0.105531	TEAD1	TEA domain transcription factor 1
ENSG00000182899.14	25342.2	8561.01	12652.3	7035.59	8381.38	7553.87	11587.7	-1.02	0.4	-2.53	0.0113869	0.105836	RPL35A	ribosomal protein L35a
ENSG00000162692.10	21.89	67.91	206.58	25.33	33.86	5.93	60.25	-2.2	0.87	-2.53	0.0114055	0.105879	VCAM1	vascular cell adhesion molecule 1
ENSG00000197530.12	246.93	266.43	126.75	432.45	325.1	440.8	306.41	0.91	0.36	2.53	0.0114038	0.105879	MIB2	mindbomb E3 ubiquitin protein ligase 2
ENSG00000105186.15	688.47	637.34	546.9	448.4	419.92	437.41	529.74	-0.52	0.2	-2.53	0.011424	0.105921	ANKRD27	ankyrin repeat domain 27
ENSG00000255408.3	10.95	184.15	0	0	1.13	0.85	32.85	-6.64	2.62	-2.53	0.0114234	0.105921	PCDHA3	protocadherin alpha 3
ENSG00000176485.11	280.98	219.41	210.08	136.96	153.52	157.67	193.1	-0.66	0.26	-2.53	0.0114423	0.106026	PLA2G16	phospholipase A2 group XVI
ENSG00000065613.13	2385.33	2024.34	2782.13	1644.45	1758.68	1179.15	1962.35	-0.65	0.26	-2.53	0.0114659	0.106179	SLK	STE20 like kinase
ENSG00000120253.13	1267.47	1114.04	1807.37	909	934.65	796.84	1138.23	-0.67	0.26	-2.53	0.0114746	0.106195	NUP43	nucleoporin 43
ENSG00000138400.12	21.89	26.12	50.42	59.1	77.89	103.42	56.47	1.27	0.5	2.53	0.0114868	0.106242	MDH1B	malate dehydrogenase 1B
ENSG00000106049.8	459.79	447.97	627.43	353.66	333	314.5	422.72	-0.62	0.25	-2.53	0.0115155	0.106443	HIBADH	3-hydroxyisobutyrate dehydrogenase
ENSG00000170113.15	4172.2	1642.98	1700.93	837.7	935.78	1630.98	1820.1	-1.14	0.45	-2.53	0.0115396	0.1066	NIPA1	non imprinted in Prader-Willi/Angelman syndrome 1
ENSG00000074800.13	18208	6852.73	15825.9	7688.49	7651.04	5107.4	10222.3	-1	0.4	-2.52	0.0115839	0.106931	ENO1	enolase 1
ENSG00000133612.18	790.65	897.24	651.24	1167.91	1058.82	1187.63	958.91	0.55	0.22	2.52	0.011596	0.106931	AGAP3	ArfGAP with GTPase domain, ankyrin repeat and PH domain 3
ENSG00000171204.12	571.7	709.17	558.11	340.52	428.95	443.35	508.63	-0.6	0.24	-2.52	0.0115966	0.106931	TMEM126B	transmembrane protein 126B
ENSG00000198755.10	25883.4	8316.78	13276.2	7439.9	8525.87	7185.12	11771.2	-1.04	0.41	-2.52	0.0116314	0.107186	RPL10A	ribosomal protein L10a
ENSG00000105639.18	113.12	13.06	31.51	8.44	13.55	14.41	32.35	-2.11	0.84	-2.52	0.011655	0.107227	JAK3	Janus kinase 3
ENSG00000151748.14	1537.51	504.13	982.46	507.5	506.83	475.56	752.33	-1.02	0.4	-2.52	0.0116514	0.107227	SAV1	salvador family WW domain containing protein 1
ENSG00000260418.1	0	0	2.1	15.01	14.67	5.09	6.15	3.76	1.49	2.52	0.0116571	0.107227	AL023284.4
ENSG00000102221.13	1300.31	1108.82	1226.15	885.55	915.46	863.81	1050.02	-0.45	0.18	-2.52	0.0116755	0.107248	JADE3	jade family PHD finger 3
ENSG00000127241.16	156.91	75.75	101.54	257.03	130.94	387.4	184.93	1.22	0.48	2.52	0.0116807	0.107248	MASP1	mannan binding lectin serine peptidase 1
ENSG00000129103.17	1217.6	632.12	858.52	545.02	485.39	564.57	717.2	-0.76	0.3	-2.52	0.0116774	0.107248	SUMF2	sulfatase modifying factor 2
ENSG00000070159.13	1409.79	232.47	348.73	106	164.81	333.99	432.63	-1.72	0.68	-2.52	0.0117085	0.107327	PTPN3	protein tyrosine phosphatase, non-receptor type 3
ENSG00000126458.3	53.52	18.28	25.91	12.2	7.9	9.32	21.19	-1.72	0.68	-2.52	0.0117248	0.107327	RRAS	related RAS viral (r-ras) oncogene homolog
ENSG00000130529.15	3137.05	886.79	940.45	713.88	763.07	600.17	1173.57	-1.26	0.5	-2.52	0.011722	0.107327	TRPM4	transient receptor potential cation channel subfamily M member 4
ENSG00000183576.12	1925.54	1197.63	1299.68	946.52	924.49	943.49	1206.22	-0.65	0.26	-2.52	0.0117217	0.107327	SETD3	SET domain containing 3
ENSG00000205544.3	205.57	57.47	102.94	60.98	41.77	39.84	84.76	-1.36	0.54	-2.52	0.0117104	0.107327	TMEM256	transmembrane protein 256
ENSG00000025770.18	211.65	391.81	267.5	597.56	463.94	450.13	397.1	0.8	0.32	2.52	0.0117632	0.107565	NCAPH2	non-SMC condensin II complex subunit H2
ENSG00000272720.1	2.43	19.59	5.6	36.59	33.86	35.6	22.28	1.97	0.78	2.52	0.0117651	0.107565	AL022322.1
ENSG00000055332.16	2431.55	4094.4	3296.82	1812.37	1816.25	2406.62	2643	-0.7	0.28	-2.52	0.0118154	0.10783	EIF2AK2	eukaryotic translation initiation factor 2 alpha kinase 2
ENSG00000117643.14	182.46	212.88	154.76	113.51	91.43	122.92	146.33	-0.74	0.29	-2.52	0.0118024	0.10783	MAN1C1	mannosidase alpha class 1C member 1
ENSG00000130287.13	3422.9	5046.49	6385.67	10227.9	8464.91	6789.24	6722.85	0.78	0.31	2.52	0.0118144	0.10783	NCAN	neurocan
ENSG00000120915.13	982.84	468.86	544.1	348.97	430.07	250.92	504.29	-0.95	0.38	-2.52	0.0118309	0.107906	EPHX2	epoxide hydrolase 2
ENSG00000198818.9	525.48	321.28	448.17	280.49	283.33	215.32	345.68	-0.73	0.29	-2.52	0.011849	0.108006	SFT2D1	SFT2 domain containing 1
ENSG00000006327.13	54.74	31.34	119.04	15.95	14.67	33.91	44.94	-1.67	0.66	-2.51	0.0119051	0.108276	TNFRSF12A	TNF receptor superfamily member 12A
ENSG00000149639.14	3062.86	5045.18	4114.02	6329.21	5709.5	7192.75	5242.25	0.65	0.26	2.51	0.0119073	0.108276	SOGA1	suppressor of glucose, autophagy associated 1
ENSG00000156787.16	605.76	589.02	612.03	395.87	475.23	316.19	499.02	-0.61	0.24	-2.52	0.0118983	0.108276	TBC1D31	TBC1 domain family member 31
ENSG00000182175.13	2361	2702.17	3201.59	4787.95	3501.56	4114.74	3444.83	0.59	0.23	2.52	0.0118903	0.108276	RGMA	repulsive guidance molecule family member a
ENSG00000231500.6	44078.1	16735.4	24809.5	14095.6	16377.8	14460.1	21759.4	-0.93	0.37	-2.51	0.0119551	0.108646	RPS18	ribosomal protein S18
ENSG00000232040.2	108.26	5.22	215.68	11.26	1.13	31.36	62.15	-2.9	1.16	-2.51	0.0119733	0.108745	ZBED9	zinc finger BED-type containing 9
ENSG00000188343.12	945.13	848.92	871.82	588.18	707.76	606.11	761.32	-0.49	0.19	-2.51	0.0119949	0.108811	FAM92A	family with sequence similarity 92 member A
ENSG00000240050.5	0	3.92	4.2	19.7	23.7	9.32	10.14	2.65	1.05	2.51	0.0119898	0.108811	AL590542.1
ENSG00000088682.13	308.96	291.24	341.03	515.94	460.55	409.44	387.86	0.56	0.22	2.51	0.0120148	0.108926	COQ9	coenzyme Q9
ENSG00000102109.8	48.66	45.71	35.01	59.1	60.96	304.32	92.29	1.72	0.68	2.51	0.0120478	0.109094	PCSK1N	proprotein convertase subtilisin/kexin type 1 inhibitor
ENSG00000185774.14	3.65	6.53	7	26.27	27.09	12.72	13.88	1.92	0.76	2.51	0.0120425	0.109094	KCNIP4	potassium voltage-gated channel interacting protein 4
ENSG00000170004.16	3129.76	4283.77	3956.47	4985.89	5960.09	5560.92	4646.15	0.54	0.21	2.51	0.0120721	0.109249	CHD3	chromodomain helicase DNA binding protein 3
ENSG00000186522.14	1436.55	2525.86	1697.43	1100.37	1329.73	920.6	1501.76	-0.76	0.3	-2.51	0.0120826	0.109278	SEPT10	septin 10
ENSG00000021355.12	40.14	77.06	116.24	40.34	3.39	5.93	47.18	-2.23	0.89	-2.51	0.012124	0.109525	SERPINB1	serpin family B member 1
ENSG00000130749.9	317.48	1163.67	941.85	1798.3	1671.76	1792.04	1280.85	1.12	0.45	2.51	0.012133	0.109525	ZC3H4	zinc finger CCCH-type containing 4
ENSG00000133773.11	1357.48	447.97	497.88	291.74	382.67	361.97	556.62	-1.15	0.46	-2.51	0.0121332	0.109525	CCDC59	coiled-coil domain containing 59
ENSG00000136098.16	759.02	565.51	762.58	459.66	492.16	462	583.49	-0.56	0.22	-2.51	0.0121406	0.109525	NEK3	NIMA related kinase 3
ENSG00000197020.10	962.16	957.32	813.7	445.59	436.85	747.67	727.21	-0.74	0.3	-2.51	0.012146	0.109525	ZNF100	zinc finger protein 100
ENSG00000145022.4	148.4	288.63	166.66	351.78	322.84	412.83	281.86	0.85	0.34	2.51	0.0121633	0.109615	TCTA	T-cell leukemia translocation altered
ENSG00000147642.16	100.96	292.55	269.6	396.81	494.42	487.43	340.29	1.05	0.42	2.51	0.0121915	0.109707	SYBU	syntabulin
ENSG00000172456.17	976.76	416.62	555.31	388.36	358.96	235.66	488.61	-0.99	0.39	-2.51	0.0121953	0.109707	FGGY	FGGY carbohydrate kinase domain containing
ENSG00000197362.14	161.78	249.45	208.68	326.45	329.61	319.58	265.93	0.65	0.26	2.51	0.0121826	0.109707	ZNF786	zinc finger protein 786
ENSG00000177879.15	1698.07	1202.85	1457.94	820.82	961.74	1090.14	1205.26	-0.6	0.24	-2.51	0.012227	0.109927	AP3S1	adaptor related protein complex 3 sigma 1 subunit
ENSG00000136810.12	1375.73	1380.47	1816.47	850.84	1011.41	1154.57	1264.92	-0.6	0.24	-2.51	0.0122362	0.109944	TXN	thioredoxin
ENSG00000125629.14	624.01	569.43	461.47	342.4	414.27	333.99	457.59	-0.6	0.24	-2.5	0.0122817	0.110287	INSIG2	insulin induced gene 2
ENSG00000078687.17	1717.53	2887.63	2266.04	3425.86	3472.21	3831.61	2933.48	0.64	0.26	2.5	0.0123021	0.110319	TNRC6C	trinucleotide repeat containing 6C
ENSG00000111962.7	645.9	403.56	999.27	388.36	294.62	385.7	519.57	-0.94	0.38	-2.5	0.0123072	0.110319	UST	uronyl 2-sulfotransferase
ENSG00000145740.18	1121.51	714.4	984.56	511.25	599.4	668.84	766.66	-0.66	0.27	-2.5	0.0123064	0.110319	SLC30A5	solute carrier family 30 member 5
ENSG00000105245.9	435.47	474.09	350.83	608.81	574.56	695.12	523.15	0.58	0.23	2.5	0.0123345	0.110499	NUMBL	NUMB like, endocytic adaptor protein
ENSG00000197406.7	30.41	142.36	81.93	242.96	200.93	189.04	147.94	1.32	0.53	2.5	0.012355	0.110616	DIO3	iodothyronine deiodinase 3
ENSG00000110958.15	10139.8	5288.11	7499.78	4391.14	4713.89	4834.44	6144.52	-0.72	0.29	-2.5	0.0123742	0.110722	PTGES3	prostaglandin E synthase 3
ENSG00000187531.13	115.56	178.93	126.75	266.41	223.5	212.77	187.32	0.74	0.3	2.5	0.0123814	0.110722	SIRT7	sirtuin 7
ENSG00000114391.12	23301	7346.41	11613.1	6352.67	7491.88	6705.32	10468.4	-1.04	0.42	-2.5	0.0123927	0.110758	RPL24	ribosomal protein L24
ENSG00000103769.9	6286.27	3788.79	5621.68	2862.08	3333.36	3672.24	4260.74	-0.67	0.27	-2.5	0.012433	0.111052	RAB11A	RAB11A, member RAS oncogene family
ENSG00000111300.9	3690.51	1644.29	1827.68	1265.47	1342.15	1273.25	1840.56	-0.88	0.35	-2.5	0.0124834	0.111436	NAA25	N(alpha)-acetyltransferase 25, NatB auxiliary subunit
ENSG00000065882.15	1158	1275.99	1300.38	954.96	851.12	591.7	1022.02	-0.64	0.26	-2.5	0.0124912	0.11144	TBC1D1	TBC1 domain family member 1
ENSG00000169992.9	2498.45	2779.23	2656.08	4015.91	3460.92	3350.96	3126.93	0.45	0.18	2.5	0.0125318	0.111736	NLGN2	neuroligin 2
ENSG00000074211.13	139.88	130.6	35.01	9.38	21.45	52.56	64.81	-1.86	0.75	-2.5	0.0125435	0.111775	PPP2R2C	protein phosphatase 2 regulatory subunit Bgamma
ENSG00000110871.14	767.54	688.28	865.52	495.31	479.74	605.26	650.27	-0.56	0.22	-2.5	0.0125704	0.111946	COQ5	coenzyme Q5, methyltransferase
ENSG00000242265.5	41644.1	12946.6	17605.9	9846.07	8438.95	14407.5	17481.5	-1.14	0.46	-2.5	0.0125821	0.111946	PEG10	paternally expressed 10
ENSG00000242474.2	15.81	31.34	25.91	47.84	59.83	55.1	39.31	1.15	0.46	2.5	0.0125849	0.111946	AC093627.5
ENSG00000281649.1	2637.12	1228.97	1535.67	898.68	962.87	1147.79	1401.85	-0.84	0.34	-2.49	0.0125974	0.111991	EBLN3P	endogenous Bornavirus-like nucleoprotein 3, pseudogene
ENSG00000186838.13	25.54	6.53	19.61	3.75	4.52	1.7	10.27	-2.4	0.96	-2.49	0.0126102	0.112039	SELENOV	selenoprotein V
ENSG00000156482.10	25932.1	7456.11	12669.1	6997.13	8046.13	6622.24	11287.1	-1.09	0.44	-2.49	0.0126199	0.112059	RPL30	ribosomal protein L30
ENSG00000175581.13	378.3	377.44	348.03	261.72	257.37	261.09	313.99	-0.5	0.2	-2.49	0.0126444	0.112211	MRPL48	mitochondrial ribosomal protein L48
ENSG00000014164.6	245.71	206.35	224.78	360.22	285.59	397.57	286.7	0.63	0.25	2.49	0.0126636	0.112315	ZC3H3	zinc finger CCCH-type containing 3
ENSG00000184677.16	1048.52	1050.05	1006.27	1387.42	1374.89	1335.13	1200.38	0.4	0.16	2.49	0.0126809	0.112402	ZBTB40	zinc finger and BTB domain containing 40
ENSG00000119326.14	977.97	1184.57	1481.05	827.39	828.54	512.01	968.59	-0.75	0.3	-2.49	0.012713	0.112621	CTNNAL1	catenin alpha like 1
ENSG00000077264.14	1104.48	2557.2	1619	2744.82	2961.99	4198.67	2531.02	0.91	0.36	2.49	0.0127208	0.112624	PAK3	p21 (RAC1) activated kinase 3
ENSG00000244187.7	100.96	105.79	102.24	57.22	69.99	52.56	81.46	-0.79	0.32	-2.49	0.0127308	0.112647	TMEM141	transmembrane protein 141
ENSG00000081803.15	160.56	97.95	441.86	103.19	83.53	81.38	161.41	-1.39	0.56	-2.49	0.0128343	0.112887	CADPS2	calcium dependent secretion activator 2
ENSG00000089250.18	37.71	2.61	0	0	0	0	6.72	-6.24	2.51	-2.49	0.0128401	0.112887	NOS1	nitric oxide synthase 1
ENSG00000110090.12	2127.46	141.05	366.94	314.26	191.9	171.24	552.14	-1.96	0.79	-2.49	0.0128228	0.112887	CPT1A	carnitine palmitoyltransferase 1A
ENSG00000136295.14	1485.2	2213.72	1984.54	3133.18	2355.82	3614.6	2464.51	0.68	0.27	2.49	0.0128333	0.112887	TTYH3	tweety family member 3
ENSG00000138326.18	33894.5	12641	16836.3	9651.89	11788.1	11143.9	15992.6	-0.96	0.39	-2.49	0.0128053	0.112887	RPS24	ribosomal protein S24
ENSG00000169660.15	37.71	111.01	64.42	182.93	138.84	140.72	112.61	1.12	0.45	2.49	0.0128083	0.112887	HEXDC	hexosaminidase D
ENSG00000169951.9	170.29	190.68	182.07	258.91	256.24	281.44	223.27	0.55	0.22	2.49	0.0128195	0.112887	ZNF764	zinc finger protein 764
ENSG00000170624.13	9.73	9.14	4.9	6.57	57.57	44.93	22.14	2.22	0.89	2.49	0.0128129	0.112887	SGCD	sarcoglycan delta
ENSG00000171823.6	92.45	219.41	176.47	331.14	253.98	359.43	238.81	0.95	0.38	2.49	0.0128186	0.112887	FBXL14	F-box and leucine rich repeat protein 14
ENSG00000174450.11	0	1.31	0.7	0.94	6.77	32.21	6.99	4.33	1.74	2.49	0.0128381	0.112887	GOLGA6L2	golgin A6 family-like 2
ENSG00000181027.10	181.24	314.75	227.58	462.47	343.16	414.53	323.96	0.76	0.3	2.49	0.0128188	0.112887	FKRP	fukutin related protein
ENSG00000105926.15	4242.75	1530.66	2317.16	1255.15	1469.7	1430.07	2040.92	-0.96	0.39	-2.49	0.0128596	0.112992	MPP6	membrane palmitoylated protein 6
ENSG00000242247.10	2819.58	928.59	1330.49	706.37	769.85	961.29	1252.69	-1.06	0.43	-2.49	0.0128776	0.113085	ARFGAP3	ADP ribosylation factor GTPase activating protein 3
ENSG00000180900.18	985.27	876.34	878.13	1546.89	1031.73	1925.13	1207.25	0.72	0.29	2.49	0.0128904	0.113132	SCRIB	scribbled planar cell polarity protein
ENSG00000145293.15	4108.95	1189.79	2019.55	1030.95	1106.23	1291.9	1791.23	-1.09	0.44	-2.49	0.0128985	0.113137	ENOPH1	enolase-phosphatase 1
ENSG00000198727.2	27607	40021.9	30276.4	45711.6	46310.4	52378.6	40384.3	0.56	0.23	2.49	0.0129106	0.113177	MT-CYB	mitochondrially encoded cytochrome b
ENSG00000198961.9	35230.1	8314.17	12699.9	6376.12	6808.96	10078.3	13251.3	-1.27	0.51	-2.49	0.012929	0.113273	PJA2	praja ring finger ubiquitin ligase 2
ENSG00000160991.15	568.05	600.77	672.95	860.22	794.68	928.23	737.48	0.49	0.2	2.48	0.0129803	0.113656	ORAI2	ORAI calcium release-activated calcium modulator 2
ENSG00000134758.13	2279.5	1249.87	1499.96	974.66	1020.44	1074.04	1349.74	-0.71	0.29	-2.48	0.0129919	0.113692	RNF138	ring finger protein 138
ENSG00000125877.12	229.9	252.06	264	462.47	418.79	301.78	321.5	0.66	0.27	2.48	0.0130297	0.113957	ITPA	inosine triphosphatase
ENSG00000123131.12	1133.67	352.63	688.36	365.85	348.8	338.23	537.92	-1.05	0.42	-2.48	0.0130518	0.114084	PRDX4	peroxiredoxin 4
ENSG00000164050.12	1192.06	1943.37	1432.73	3325.49	2458.54	1970.06	2053.71	0.76	0.31	2.48	0.013089	0.114344	PLXNB1	plexin B1
ENSG00000072121.15	941.48	1084	1142.82	1621	1353.44	1469.07	1268.64	0.49	0.2	2.48	0.0131066	0.114365	ZFYVE26	zinc finger FYVE-type containing 26
ENSG00000165678.20	5304.65	2190.21	3565.72	1666.97	2074.74	2250.65	2842.16	-0.88	0.36	-2.48	0.0131063	0.114365	GHITM	growth hormone inducible transmembrane protein
ENSG00000170017.12	237.19	185.46	304.61	565.66	460.55	300.09	342.26	0.86	0.35	2.48	0.0131211	0.114425	ALCAM	activated leukocyte cell adhesion molecule
ENSG00000171617.13	4421.56	8554.48	6925.57	9765.4	10423.4	13948.1	9006.41	0.78	0.31	2.48	0.0131557	0.114661	ENC1	ectodermal-neural cortex 1
ENSG00000129933.20	918.37	1124.49	869.02	1681.97	1436.97	1226.62	1209.57	0.58	0.23	2.48	0.0131702	0.114674	MAU2	MAU2 sister chromatid cohesion factor
ENSG00000149269.9	3083.53	2742.66	2002.74	1813.31	1758.68	1617.41	2169.72	-0.59	0.24	-2.48	0.0131724	0.114674	PAK1	p21 (RAC1) activated kinase 1
ENSG00000107833.10	339.37	147.58	199.57	97.56	103.85	141.57	171.58	-1	0.4	-2.48	0.0131852	0.114719	NPM3	nucleophosmin/nucleoplasmin 3
ENSG00000118298.10	2127.46	326.51	985.97	457.78	431.2	414.53	790.57	-1.4	0.56	-2.48	0.0132051	0.114761	CA14	carbonic anhydrase 14
ENSG00000119929.12	405.06	206.35	329.12	175.42	198.67	156.82	245.24	-0.83	0.33	-2.48	0.0131984	0.114761	CUTC	cutC copper transporter
ENSG00000188846.13	20864.6	8178.34	10723.1	6635.03	7689.42	6674.8	10127.5	-0.92	0.37	-2.48	0.0132308	0.114918	RPL14	ribosomal protein L14
ENSG00000111276.10	5195.18	1589.44	2482.42	1424	1427.94	1601.31	2286.71	-1.06	0.43	-2.48	0.0132553	0.115064	CDKN1B	cyclin dependent kinase inhibitor 1B
ENSG00000026036.21	3.65	10.45	6.3	30.02	31.61	13.56	15.93	1.89	0.76	2.48	0.0133014	0.1152	RTEL1-TNFRSF6B	RTEL1-TNFRSF6B readthrough (NMD candidate)
ENSG00000129128.12	3504.4	3799.23	4233.77	2418.37	2689.94	3077.16	3287.15	-0.5	0.2	-2.48	0.0132955	0.1152	SPCS3	signal peptidase complex subunit 3
ENSG00000135482.6	355.18	510.66	441.86	713.88	620.84	626.45	544.81	0.59	0.24	2.48	0.0132902	0.1152	ZC3H10	zinc finger CCCH-type containing 10
ENSG00000142611.16	41.36	336.96	71.43	686.67	373.63	411.14	320.2	1.71	0.69	2.48	0.0132849	0.1152	PRDM16	PR/SET domain 16
ENSG00000068784.12	1088.66	1443.16	1263.97	819.88	922.23	915.52	1075.57	-0.51	0.21	-2.47	0.0133439	0.11537	SRBD1	S1 RNA binding domain 1
ENSG00000149930.17	503.58	1097.06	824.91	1391.17	1313.93	1528.41	1109.84	0.8	0.32	2.47	0.0133294	0.11537	TAOK2	TAO kinase 2
ENSG00000198963.10	68.12	60.08	74.93	97.56	130.94	123.76	92.56	0.79	0.32	2.47	0.0133372	0.11537	RORB	RAR related orphan receptor B
ENSG00000104412.7	1154.35	726.15	887.93	575.98	623.1	599.32	761.14	-0.62	0.25	-2.47	0.0133516	0.115371	EMC2	ER membrane protein complex subunit 2
ENSG00000167996.15	27099.8	14135.1	12006	7396.75	9185.09	11624.5	13574.5	-0.92	0.37	-2.47	0.0133838	0.115583	FTH1	ferritin heavy chain 1
ENSG00000070756.15	41708.6	15025.9	23916.7	13236.3	15132.8	13759.9	20463.3	-0.94	0.38	-2.47	0.0134456	0.115607	PABPC1	poly(A) binding protein cytoplasmic 1
ENSG00000091009.7	2345.19	972.99	1242.96	718.57	782.26	920.6	1163.76	-0.91	0.37	-2.47	0.0134479	0.115607	RBM27	RNA binding motif protein 27
ENSG00000136881.11	4.87	3.92	0	16.89	18.06	17.8	10.26	2.69	1.09	2.47	0.0134289	0.115607	BAAT	bile acid-CoA:amino acid N-acyltransferase
ENSG00000153157.12	54.74	31.34	52.52	16.89	25.96	12.72	32.36	-1.34	0.54	-2.47	0.0134269	0.115607	SYCP2L	synaptonemal complex protein 2 like
ENSG00000173114.12	390.46	1279.91	1184.14	1726.06	2045.4	2268.45	1482.4	1.08	0.44	2.47	0.0134449	0.115607	LRRN3	leucine rich repeat neuronal 3
ENSG00000179454.13	8239.79	1590.74	2420.8	1416.5	1460.67	1851.38	2829.98	-1.37	0.56	-2.47	0.0134435	0.115607	KLHL28	kelch like family member 28
ENSG00000185753.12	795.52	310.83	364.13	211.07	228.02	283.13	365.45	-1.02	0.41	-2.47	0.0134104	0.115607	CXorf38	chromosome X open reading frame 38
ENSG00000253857.1	8.51	10.45	2.8	27.2	24.83	22.04	15.97	1.83	0.74	2.47	0.0133965	0.115607	AC022679.1
ENSG00000066651.18	749.29	600.77	812.3	493.43	529.41	370.45	592.61	-0.64	0.26	-2.47	0.0134635	0.115652	TRMT11	tRNA methyltransferase 11 homolog
ENSG00000123810.7	19.46	40.49	34.31	63.79	71.11	64.43	48.93	1.08	0.44	2.47	0.0134684	0.115652	B9D2	B9 protein domain 2
ENSG00000198839.9	889.18	594.24	798.3	460.6	494.42	541.68	629.73	-0.61	0.25	-2.47	0.013479	0.115677	ZNF277	zinc finger protein 277
ENSG00000090316.15	355.18	595.55	408.25	727.95	653.58	818.03	593.09	0.7	0.28	2.47	0.0134869	0.11568	MAEA	macrophage erythroblast attacher
ENSG00000145781.8	552.24	489.76	626.03	375.23	402.98	387.4	472.27	-0.52	0.21	-2.47	0.0135272	0.11596	COMMD10	COMM domain containing 10
ENSG00000090932.10	255.44	317.36	471.97	533.77	526.02	827.36	488.65	0.85	0.34	2.47	0.0135608	0.116181	DLL3	delta like canonical Notch ligand 3
ENSG00000162430.16	4292.62	2289.47	2656.08	1904.3	1902.04	1775.09	2469.93	-0.73	0.29	-2.47	0.0135734	0.116224	SELENON	selenoprotein N
ENSG00000119812.18	931.75	1016.09	963.56	557.22	638.9	789.21	816.12	-0.55	0.22	-2.47	0.0136158	0.116521	FAM98A	family with sequence similarity 98 member A
ENSG00000162599.15	29.19	15.67	5.6	55.35	32.74	76.29	35.81	1.73	0.7	2.47	0.0136239	0.116524	NFIA	nuclear factor I A
ENSG00000100294.12	97.31	103.18	107.84	172.61	147.87	161.91	131.79	0.64	0.26	2.47	0.0136364	0.116565	MCAT	malonyl-CoA-acyl carrier protein transacylase
ENSG00000135686.12	1499.8	1474.51	1414.52	909.94	845.48	1218.15	1227.06	-0.56	0.23	-2.47	0.0136683	0.116772	KLHL36	kelch like family member 36
ENSG00000164128.6	0	6.53	11.9	18.76	11.29	111.9	26.73	2.91	1.18	2.47	0.0136936	0.116922	NPY1R	neuropeptide Y receptor Y1
ENSG00000064652.10	571.7	463.64	490.18	321.76	361.22	373.84	430.39	-0.53	0.21	-2.46	0.0137064	0.116948	SNX24	sorting nexin 24
ENSG00000177542.10	251.79	406.17	232.49	613.5	391.7	570.5	411.03	0.83	0.34	2.46	0.0137121	0.116948	SLC25A22	solute carrier family 25 member 22
ENSG00000124302.12	82.71	31.34	27.31	16.89	15.8	15.26	31.55	-1.55	0.63	-2.46	0.0137459	0.117152	CHST8	carbohydrate sulfotransferase 8
ENSG00000143977.13	800.38	1000.42	831.91	562.85	633.26	651.88	746.78	-0.51	0.21	-2.46	0.0137516	0.117152	SNRPG	small nuclear ribonucleoprotein polypeptide G
ENSG00000187624.8	4.87	14.37	46.22	106	88.05	50.86	51.73	1.87	0.76	2.46	0.013767	0.117218	C17orf97	chromosome 17 open reading frame 97
ENSG00000005339.14	4156.38	4176.68	4044	5460.55	5037.86	5902.54	4796.34	0.41	0.16	2.46	0.0137955	0.117394	CREBBP	CREB binding protein
ENSG00000259610.1	3.65	2.61	17.51	38.46	38.38	26.28	21.15	2.04	0.83	2.46	0.0138307	0.117627	AC023034.2
ENSG00000245812.2	13.38	13.06	6.3	23.45	45.15	27.97	21.55	1.59	0.65	2.46	0.0138552	0.117769	LINC02202	long intergenic non-protein coding RNA 2202
ENSG00000139436.20	748.08	872.43	813	1090.99	1054.3	1179.15	959.66	0.45	0.18	2.46	0.0138631	0.11777	GIT2	GIT ArfGAP 2
ENSG00000117906.13	7750.8	4279.85	5824.06	3564.7	3648.3	3973.18	4840.15	-0.67	0.27	-2.46	0.0138786	0.117835	RCN2	reticulocalbin 2
ENSG00000120910.14	419.65	344.79	359.93	208.25	246.08	283.98	310.45	-0.61	0.25	-2.46	0.0138868	0.117839	PPP3CC	protein phosphatase 3 catalytic subunit gamma
ENSG00000162148.10	124.07	103.18	84.03	65.67	57.57	39.84	79.06	-0.93	0.38	-2.46	0.0138974	0.117863	PPP1R32	protein phosphatase 1 regulatory subunit 32
ENSG00000115806.12	1775.92	1742.24	1628.1	1242.02	1381.66	1202.04	1495.33	-0.43	0.17	-2.46	0.0139234	0.118017	GORASP2	golgi reassembly stacking protein 2
ENSG00000146038.11	6.08	1.31	4.9	16.89	16.93	18.65	10.79	2.06	0.84	2.46	0.0139824	0.118451	DCDC2	doublecortin domain containing 2
ENSG00000150656.14	3.65	2.61	3.5	16.89	13.55	12.72	8.82	2.13	0.87	2.46	0.0140149	0.11866	CNDP1	carnosine dipeptidase 1
ENSG00000162928.8	1735.78	1628.62	1320.69	1061.9	1145.74	1112.18	1334.15	-0.5	0.2	-2.46	0.0140554	0.118869	PEX13	peroxisomal biogenesis factor 13
ENSG00000177565.16	14931.1	6948.07	8902.4	5649.11	6172.31	5950.02	8092.17	-0.79	0.32	-2.46	0.0140546	0.118869	TBL1XR1	transducin beta like 1 X-linked receptor 1
ENSG00000257986.1	0	1.31	11.2	13.13	45.15	36.45	17.87	2.82	1.15	2.46	0.0140883	0.119081	LINC02306	long intergenic non-protein coding RNA 2306
ENSG00000163689.19	102.18	3.92	148.46	15.01	3.39	23.74	49.45	-2.59	1.06	-2.45	0.0141009	0.119121	C3orf67	chromosome 3 open reading frame 67
ENSG00000132305.20	2168.81	2630.34	2369.68	1625.69	1806.09	1814.93	2069.26	-0.45	0.18	-2.45	0.0141242	0.119184	IMMT	inner membrane mitochondrial protein
ENSG00000187391.19	644.68	1410.51	657.54	1636.95	1651.44	1698.79	1283.32	0.88	0.36	2.45	0.0141208	0.119184	MAGI2	membrane associated guanylate kinase, WW and PDZ domain containing 2
ENSG00000099624.7	102.18	103.18	102.24	165.1	135.46	226.34	139.08	0.78	0.32	2.45	0.0141681	0.119351	ATP5D	ATP synthase, H+ transporting, mitochondrial F1 complex, delta subunit
ENSG00000105854.12	2622.52	1360.88	1650.51	1079.73	1135.58	1164.74	1502.33	-0.74	0.3	-2.45	0.0141756	0.119351	PON2	paraoxonase 2
ENSG00000124222.22	1711.45	1038.29	1332.59	896.8	950.45	687.49	1102.85	-0.69	0.28	-2.45	0.0142148	0.119351	STX16	syntaxin 16
ENSG00000137720.7	656.85	436.21	447.47	312.38	335.26	337.39	420.92	-0.64	0.26	-2.45	0.0141811	0.119351	C11orf1	chromosome 11 open reading frame 1
ENSG00000170144.20	20554.5	20444.6	18981.9	13870.4	16547.2	14249.9	17441.4	-0.43	0.17	-2.45	0.0141914	0.119351	HNRNPA3	heterogeneous nuclear ribonucleoprotein A3
ENSG00000173145.11	956.08	693.5	918.74	587.24	624.23	524.73	717.42	-0.57	0.23	-2.45	0.0142024	0.119351	NOC3L	NOC3 like DNA replication regulator
ENSG00000177181.14	60.82	368.3	123.95	383.67	548.6	571.35	342.78	1.45	0.59	2.45	0.0142151	0.119351	RIMKLA	ribosomal modification protein rimK like family member A
ENSG00000178796.12	19.46	6.53	6.3	30.02	29.35	41.54	22.2	1.67	0.68	2.45	0.0142033	0.119351	RIIAD1	regulatory subunit of type II PKA R-subunit (RIIa) domain containing 1
ENSG00000185163.9	302.88	347.4	296.91	454.03	426.69	455.22	380.52	0.5	0.2	2.45	0.0141987	0.119351	DDX51	DEAD-box helicase 51
ENSG00000166925.8	1311.26	113.62	189.77	171.67	118.52	146.65	341.92	-1.89	0.77	-2.45	0.0142465	0.119549	TSC22D4	TSC22 domain family member 4
ENSG00000112234.8	1559.4	847.61	1009.07	717.63	733.72	599.32	911.13	-0.74	0.3	-2.45	0.0142611	0.119605	FBXL4	F-box and leucine rich repeat protein 4
ENSG00000123104.11	137.45	225.94	387.94	106	152.39	90.7	183.41	-1.11	0.45	-2.45	0.014293	0.11974	ITPR2	inositol 1,4,5-trisphosphate receptor type 2
ENSG00000172005.10	34.06	2.61	4.9	0.94	1.13	1.7	7.56	-3.45	1.41	-2.45	0.0142892	0.11974	MAL	mal, T-cell differentiation protein
ENSG00000113240.12	1199.35	767.94	671.55	576.92	547.47	458.61	703.64	-0.74	0.3	-2.45	0.0143207	0.119772	CLK4	CDC like kinase 4
ENSG00000167004.12	7413.86	3972.94	5528.55	3275.77	3294.98	3845.17	4555.21	-0.7	0.29	-2.45	0.0143195	0.119772	PDIA3	protein disulfide isomerase family A member 3
ENSG00000197479.6	218.95	189.37	207.98	266.41	636.65	303.48	303.81	0.97	0.4	2.45	0.0143187	0.119772	PCDHB11	protocadherin beta 11
ENSG00000124194.16	799.16	596.85	513.29	835.83	1012.54	1221.54	829.87	0.69	0.28	2.45	0.0143572	0.120012	GDAP1L1	ganglioside induced differentiation associated protein 1 like 1
ENSG00000178950.16	604.54	589.02	504.89	845.21	724.69	815.49	680.64	0.49	0.2	2.45	0.014367	0.120027	GAK	cyclin G associated kinase
ENSG00000158062.20	165.43	205.05	162.46	315.19	281.07	234.81	227.34	0.64	0.26	2.45	0.0143952	0.120153	UBXN11	UBX domain protein 11
ENSG00000215218.3	360.05	655.63	411.75	710.13	770.97	923.99	638.75	0.75	0.31	2.45	0.014398	0.120153	UBE2QL1	ubiquitin conjugating enzyme E2 Q family like 1
ENSG00000205356.9	350.32	510.66	361.33	685.74	556.5	643.41	517.99	0.63	0.26	2.44	0.0145204	0.121107	TECPR1	tectonin beta-propeller repeat containing 1
ENSG00000102996.4	962.16	1009.56	818.6	1757.96	1029.47	1756.44	1222.36	0.7	0.29	2.44	0.0145334	0.121149	MMP15	matrix metallopeptidase 15
ENSG00000095574.11	1559.4	625.59	813.7	514.07	542.96	536.59	765.39	-0.91	0.37	-2.44	0.0145694	0.121382	IKZF5	IKAROS family zinc finger 5
ENSG00000108821.13	68.12	7.84	60.22	16.89	5.64	8.48	27.86	-2.13	0.87	-2.44	0.0145796	0.121395	COL1A1	collagen type I alpha 1 chain
ENSG00000271755.1	74.2	22.2	79.13	21.58	20.32	22.04	39.91	-1.46	0.6	-2.44	0.014587	0.121395	AL031118.1
ENSG00000139266.5	267.6	305.61	245.09	374.29	380.41	445.89	336.48	0.56	0.23	2.44	0.0146242	0.121638	MARCH9	membrane associated ring-CH-type finger 9
ENSG00000133216.16	4372.9	5063.47	3567.82	6726.02	5510.83	6917.24	5359.71	0.56	0.23	2.44	0.014634	0.121652	EPHB2	EPH receptor B2
ENSG00000164587.11	24788.7	9109.54	13181	8004.62	8774.21	8006.54	11977.4	-0.93	0.38	-2.44	0.0146513	0.121662	RPS14	ribosomal protein S14
ENSG00000187475.5	2.43	10.45	12.6	57.22	41.77	11.87	22.72	2.1	0.86	2.44	0.0146469	0.121662	HIST1H1T	histone cluster 1 H1 family member t
ENSG00000100604.12	223.81	628.2	299.71	730.76	636.65	1005.37	587.42	1.04	0.43	2.44	0.0147493	0.122242	CHGA	chromogranin A
ENSG00000115364.13	2279.5	1887.21	2110.58	1381.79	1317.32	1703.88	1780.05	-0.51	0.21	-2.44	0.0147315	0.122242	MRPL19	mitochondrial ribosomal protein L19
ENSG00000125962.14	526.69	547.23	501.39	302.06	427.82	323.82	438.17	-0.58	0.24	-2.44	0.0147778	0.122242	ARMCX5	armadillo repeat containing, X-linked 5
ENSG00000127955.15	1609.28	1379.17	1218.45	778.61	1037.37	1015.55	1173.07	-0.57	0.23	-2.44	0.0147573	0.122242	GNAI1	G protein subunit alpha i1
ENSG00000163482.11	503.58	700.03	440.46	954.03	852.25	768.02	703.06	0.65	0.27	2.44	0.0147431	0.122242	STK36	serine/threonine kinase 36
ENSG00000175104.14	940.26	743.13	706.56	564.72	568.92	519.64	673.87	-0.53	0.22	-2.44	0.0147706	0.122242	TRAF6	TNF receptor associated factor 6
ENSG00000188807.12	350.32	361.77	308.11	610.69	417.66	520.49	428.17	0.6	0.25	2.44	0.0147711	0.122242	TMEM201	transmembrane protein 201
ENSG00000152582.13	75.42	197.21	86.83	270.17	275.43	203.45	184.75	1.06	0.44	2.44	0.0147887	0.122266	SPEF2	sperm flagellar 2
ENSG00000151552.11	687.26	480.62	697.46	399.62	454.91	313.65	505.59	-0.68	0.28	-2.44	0.0148039	0.122325	QDPR	quinoid dihydropteridine reductase
ENSG00000129646.14	72.98	210.27	117.64	312.38	298	219.55	205.14	1.05	0.43	2.44	0.0148171	0.122367	QRICH2	glutamine rich 2
ENSG00000141404.15	922.02	878.96	1198.84	496.24	703.25	719.7	819.83	-0.65	0.27	-2.44	0.0148533	0.122465	GNAL	G protein subunit alpha L
ENSG00000175352.10	327.21	250.76	406.15	241.09	155.78	94.09	245.85	-1.01	0.41	-2.44	0.0148498	0.122465	NRIP3	nuclear receptor interacting protein 3
ENSG00000198088.10	396.54	201.13	221.98	150.09	171.58	91.55	205.48	-0.99	0.41	-2.44	0.0148489	0.122465	NUP62CL	nucleoporin 62 C-terminal like
ENSG00000130475.14	131.37	159.34	93.83	212.01	191.9	248.38	172.8	0.77	0.32	2.43	0.0148964	0.122753	FCHO1	FCH domain only 1
ENSG00000105429.12	1139.75	1746.16	1636.51	2422.12	1951.7	2692.3	1931.42	0.64	0.26	2.43	0.0149442	0.12278	MEGF8	multiple EGF like domains 8
ENSG00000116871.15	1595.9	1487.57	1440.43	2018.74	1870.43	2296.42	1784.92	0.45	0.19	2.43	0.0149199	0.12278	MAP7D1	MAP7 domain containing 1
ENSG00000145362.17	5760.79	10052.5	8588.68	10958.6	14271.5	13943	10595.9	0.68	0.28	2.43	0.014928	0.12278	ANK2	ankyrin 2
ENSG00000155275.18	210.43	266.43	177.17	346.15	351.06	315.34	277.76	0.64	0.26	2.43	0.0149484	0.12278	TRMT44	tRNA methyltransferase 44 homolog (S. cerevisiae)
ENSG00000173598.13	1880.53	843.69	1212.15	663.22	713.41	840.07	1025.51	-0.83	0.34	-2.43	0.0149427	0.12278	NUDT4	nudix hydrolase 4
ENSG00000273270.1	103.39	249.45	177.87	340.52	281.07	379.77	255.35	0.92	0.38	2.43	0.014936	0.12278	AC090114.2
ENSG00000275963.1	2.43	5.22	0.7	11.26	14.67	17.8	8.68	2.49	1.02	2.43	0.014981	0.122981	AC008115.4
ENSG00000078399.17	0	69.22	946.75	2.81	0	0	169.8	-8.49	3.49	-2.43	0.0150243	0.123269	HOXA9	homeobox A9
ENSG00000050426.15	1974.19	334.34	666.65	184.8	12.42	215.32	564.62	-2.85	1.17	-2.43	0.0151079	0.123821	LETMD1	LETM1 domain containing 1
ENSG00000109618.11	569.27	450.58	659.64	387.43	379.28	355.19	466.9	-0.58	0.24	-2.43	0.0151004	0.123821	SEPSECS	Sep (O-phosphoserine) tRNA:Sec (selenocysteine) tRNA synthase
ENSG00000173960.13	1869.58	1953.82	1357.8	1030.01	941.42	1348.69	1416.89	-0.64	0.26	-2.43	0.0151379	0.124	UBXN2A	UBX domain protein 2A
ENSG00000284642.1	94.88	169.78	96.64	226.08	225.76	189.04	167.03	0.83	0.34	2.43	0.0151488	0.124022	AL139424.2
ENSG00000115966.16	4572.39	3873.68	2875.97	2150.08	2873.94	2211.65	3092.95	-0.65	0.27	-2.43	0.0152529	0.124686	ATF2	activating transcription factor 2
ENSG00000162065.12	356.4	658.24	413.15	833.01	684.06	885.85	638.45	0.75	0.31	2.43	0.015263	0.124686	TBC1D24	TBC1 domain family member 24
ENSG00000196743.8	2163.95	684.36	885.83	485.92	589.24	677.31	914.43	-1.09	0.45	-2.43	0.0152509	0.124686	GM2A	GM2 ganglioside activator
ENSG00000213888.3	21.89	49.63	56.02	82.55	84.66	112.74	67.92	1.12	0.46	2.43	0.0152551	0.124686	LINC01521	long intergenic non-protein coding RNA 1521
ENSG00000064961.18	108.26	184.15	191.17	324.58	248.34	263.64	220.02	0.79	0.32	2.42	0.0153345	0.125059	HMG20B	high mobility group 20B
ENSG00000077080.9	214.08	309.53	148.46	400.56	353.32	422.16	308.02	0.81	0.34	2.42	0.0154035	0.125059	ACTL6B	actin like 6B
ENSG00000137806.8	282.2	233.78	371.14	213.88	167.06	149.2	236.21	-0.75	0.31	-2.42	0.0154048	0.125059	NDUFAF1	NADH:ubiquinone oxidoreductase complex assembly factor 1
ENSG00000147905.17	1328.29	612.53	813	454.97	567.79	533.2	718.3	-0.82	0.34	-2.42	0.0153789	0.125059	ZCCHC7	zinc finger CCHC-type containing 7
ENSG00000166347.18	375.86	301.69	276.6	206.38	230.28	182.26	262.18	-0.62	0.26	-2.42	0.0153944	0.125059	CYB5A	cytochrome b5 type A
ENSG00000169856.8	641.03	954.71	476.88	1105.06	1239.43	1129.99	924.51	0.75	0.31	2.42	0.0153658	0.125059	ONECUT1	one cut homeobox 1
ENSG00000170271.10	301.66	156.72	289.21	168.85	124.17	105.11	190.96	-0.91	0.38	-2.42	0.0154019	0.125059	FAXDC2	fatty acid hydroxylase domain containing 2
ENSG00000175564.12	4.87	39.18	9.1	77.86	71.11	42.39	40.75	1.87	0.77	2.42	0.0154328	0.125059	UCP3	uncoupling protein 3
ENSG00000182916.7	671.44	124.07	14.01	28.14	2.26	33.91	145.64	-3.65	1.51	-2.42	0.0154071	0.125059	TCEAL7	transcription elongation factor A like 7
ENSG00000183166.10	58.39	47.02	74.93	87.24	89.18	288.22	107.49	1.36	0.56	2.42	0.0153763	0.125059	CALN1	calneuron 1
ENSG00000185608.8	513.31	330.42	483.18	286.11	292.36	273.81	363.2	-0.64	0.26	-2.42	0.0153841	0.125059	MRPL40	mitochondrial ribosomal protein L40
ENSG00000188993.3	2.43	14.37	2.8	25.33	27.09	26.28	16.38	2.06	0.85	2.42	0.01538	0.125059	LRRC66	leucine rich repeat containing 66
ENSG00000206530.10	131.37	237.7	162.46	527.2	436.85	180.56	279.36	1.11	0.46	2.42	0.0154305	0.125059	CFAP44	cilia and flagella associated protein 44
ENSG00000240857.1	250.58	258.59	201.67	120.07	137.71	178.02	191.11	-0.7	0.29	-2.42	0.0154147	0.125059	RDH14	retinol dehydrogenase 14 (all-trans/9-cis/11-cis)
ENSG00000273540.3	0	11.75	3.5	56.28	9.03	33.06	18.94	2.72	1.12	2.42	0.0154216	0.125059	AGBL1	ATP/GTP binding protein like 1
ENSG00000001617.11	66.9	91.42	366.94	39.4	85.79	41.54	115.33	-1.66	0.69	-2.42	0.0155105	0.125373	SEMA3F	semaphorin 3F
ENSG00000029534.19	103.39	227.25	191.17	251.4	326.22	418.76	253.03	0.93	0.39	2.42	0.0155114	0.125373	ANK1	ankyrin 1
ENSG00000130706.12	265.17	322.59	273.1	416.51	370.25	545.92	365.59	0.63	0.26	2.42	0.0155213	0.125373	ADRM1	adhesion regulating molecule 1
ENSG00000137710.14	4455.61	7179.23	6713.39	3966.2	3823.26	4240.2	5062.98	-0.61	0.25	-2.42	0.0154948	0.125373	RDX	radixin
ENSG00000147894.14	2227.2	1150.61	1078.4	845.21	926.75	722.24	1158.4	-0.84	0.35	-2.42	0.0154953	0.125373	C9orf72	chromosome 9 open reading frame 72
ENSG00000170100.13	538.86	1016.09	976.16	1371.47	1274.42	1611.48	1131.41	0.75	0.31	2.42	0.0155164	0.125373	ZNF778	zinc finger protein 778
ENSG00000132823.10	2097.05	669.99	813.7	525.32	546.34	619.67	878.68	-1.08	0.45	-2.42	0.0155462	0.125507	OSER1	oxidative stress responsive serine rich 1
ENSG00000142871.16	3865.67	478.01	1239.46	698.87	579.08	695.12	1259.37	-1.5	0.62	-2.42	0.0155656	0.125575	CYR61	cysteine rich angiogenic inducer 61
ENSG00000169251.12	2840.26	1377.86	1744.35	1085.36	1141.22	1265.62	1575.78	-0.77	0.32	-2.42	0.0155712	0.125575	NMD3	NMD3 ribosome export adaptor
ENSG00000104635.13	1890.26	690.89	1016.78	551.59	567.79	727.33	907.44	-0.96	0.4	-2.42	0.0155805	0.125583	SLC39A14	solute carrier family 39 member 14
ENSG00000229404.5	2.43	2.61	16.11	19.7	41.77	38.15	20.13	2.16	0.89	2.42	0.0155896	0.125589	LINC00858	long intergenic non-protein coding RNA 858
ENSG00000049192.14	679.96	210.27	354.33	178.23	226.89	183.95	305.61	-1.08	0.45	-2.42	0.0156388	0.125918	ADAMTS6	ADAM metallopeptidase with thrombospondin type 1 motif 6
ENSG00000181355.20	0	6.53	30.81	0	0	0.85	6.36	-5.18	2.15	-2.42	0.0156871	0.12624	OFCC1	orofacial cleft 1 candidate 1
ENSG00000176371.13	389.24	573.35	487.38	702.62	708.89	728.18	598.28	0.56	0.23	2.42	0.0157039	0.126308	ZSCAN2	zinc finger and SCAN domain containing 2
ENSG00000137154.12	42563.7	16781.2	24553.2	15039.3	17051.7	13482.7	21578.6	-0.88	0.36	-2.42	0.0157326	0.126404	RPS6	ribosomal protein S6
ENSG00000185033.14	302.88	305.61	317.92	500.93	471.84	378.92	379.68	0.54	0.23	2.42	0.0157314	0.126404	SEMA4B	semaphorin 4B
ENSG00000063046.17	41432.5	10554	17765.6	9614.36	10677.4	11604.2	16941.3	-1.13	0.47	-2.41	0.0157661	0.126499	EIF4B	eukaryotic translation initiation factor 4B
ENSG00000101144.12	1649.42	962.54	1186.94	456.84	565.53	997.74	969.84	-0.91	0.38	-2.41	0.0157665	0.126499	BMP7	bone morphogenetic protein 7
ENSG00000115524.15	17855.3	15052	13172.6	10359.2	11893.1	10329.2	13110.2	-0.5	0.21	-2.41	0.0157694	0.126499	SF3B1	splicing factor 3b subunit 1
ENSG00000110880.10	6867.7	4595.91	4948.73	3603.16	3538.81	3934.18	4581.42	-0.57	0.24	-2.41	0.0158186	0.126826	CORO1C	coronin 1C
ENSG00000182952.4	2173.68	914.22	1345.2	742.02	830.8	890.93	1149.48	-0.85	0.35	-2.41	0.0158854	0.127294	HMGN4	high mobility group nucleosomal binding domain 4
ENSG00000148057.15	12.16	20.9	18.91	34.71	34.99	57.64	29.89	1.29	0.54	2.41	0.0159136	0.127452	IDNK	IDNK, gluconokinase
ENSG00000009307.15	39940	20665.3	24902.6	16018.6	17881.4	18041.6	22908.3	-0.72	0.3	-2.41	0.0159547	0.127714	CSDE1	cold shock domain containing E1
ENSG00000144655.14	102.18	27.43	58.82	7.5	12.42	33.91	40.38	-1.8	0.75	-2.41	0.0159703	0.127771	CSRNP1	cysteine and serine rich nuclear protein 1
ENSG00000204267.13	114.34	5.22	21.01	0.94	2.26	14.41	26.36	-2.98	1.24	-2.41	0.016004	0.127973	TAP2	transporter 2, ATP binding cassette subfamily B member
ENSG00000138382.14	346.67	606	478.98	250.47	314.94	307.72	384.13	-0.71	0.3	-2.41	0.016035	0.12813	METTL5	methyltransferase like 5
ENSG00000157680.15	367.35	1089.23	694.66	1299.24	1234.91	1708.97	1065.73	0.98	0.41	2.41	0.0160407	0.12813	DGKI	diacylglycerol kinase iota
ENSG00000123992.18	277.34	336.96	266.8	191.37	206.57	197.51	246.09	-0.56	0.23	-2.41	0.0160544	0.128172	DNPEP	aspartyl aminopeptidase
ENSG00000144713.12	30922.9	9840.92	15748.1	9165.96	10451.6	8749.97	14146.6	-0.99	0.41	-2.41	0.0160637	0.128179	RPL32	ribosomal protein L32
ENSG00000160999.10	48.66	94.03	69.33	143.53	112.88	132.24	100.11	0.88	0.36	2.41	0.0160884	0.128241	SH2B2	SH2B adaptor protein 2
ENSG00000183386.9	418.44	173.7	245.79	147.28	168.19	111.9	210.88	-0.97	0.4	-2.41	0.0160826	0.128241	FHL3	four and a half LIM domains 3
ENSG00000181449.3	6821.48	4619.42	8141.92	3938.05	4030.96	4509.77	5343.6	-0.65	0.27	-2.41	0.0160973	0.128244	SOX2	SRY-box 2
ENSG00000112039.3	375.86	274.27	257	202.62	203.19	162.76	245.95	-0.67	0.28	-2.41	0.0161703	0.128701	FANCE	Fanconi anemia complementation group E
ENSG00000138798.11	93.66	41.79	130.25	38.46	40.64	35.6	63.4	-1.22	0.51	-2.4	0.0161887	0.128701	EGF	epidermal growth factor
ENSG00000185000.11	86.36	131.91	91.73	186.68	150.13	181.41	138.04	0.75	0.31	2.4	0.0161886	0.128701	DGAT1	diacylglycerol O-acyltransferase 1
ENSG00000197601.12	3089.62	4464	2656.08	2072.22	2464.18	1915.81	2776.98	-0.66	0.28	-2.4	0.0161784	0.128701	FAR1	fatty acyl-CoA reductase 1
ENSG00000075303.12	667.79	527.64	658.24	469.04	417.66	404.35	524.12	-0.52	0.22	-2.4	0.0162053	0.128765	SLC25A40	solute carrier family 25 member 40
ENSG00000204262.11	456.14	161.95	2016.05	185.74	224.63	357.73	567.04	-1.78	0.74	-2.4	0.0162275	0.128873	COL5A2	collagen type V alpha 2 chain
ENSG00000155329.11	706.72	591.63	642.84	440.9	421.04	509.47	552.1	-0.5	0.21	-2.4	0.01634	0.129699	ZCCHC10	zinc finger CCHC-type containing 10
ENSG00000089101.17	38.92	36.57	30.11	65.67	76.76	57.64	50.95	0.93	0.39	2.4	0.0163927	0.129838	CFAP61	cilia and flagella associated protein 61
ENSG00000106366.8	24.33	14.37	137.25	6.57	12.42	19.5	35.74	-2.2	0.92	-2.4	0.0163713	0.129838	SERPINE1	serpin family E member 1
ENSG00000123505.15	2863.37	2241.14	2698.8	1815.18	2055.56	1571.64	2207.61	-0.52	0.22	-2.4	0.0164005	0.129838	AMD1	adenosylmethionine decarboxylase 1
ENSG00000140374.15	1275.99	833.25	1075.6	721.38	734.85	682.4	887.24	-0.57	0.24	-2.4	0.0163768	0.129838	ETFA	electron transfer flavoprotein alpha subunit
ENSG00000203952.9	328.42	186.76	301.81	125.7	120.78	199.21	210.45	-0.87	0.36	-2.4	0.0163987	0.129838	CCDC160	coiled-coil domain containing 160
ENSG00000188425.3	1.22	1.31	0	3.75	5.64	22.04	5.66	3.82	1.59	2.4	0.0164525	0.130181	NANOS2	nanos C2HC-type zinc finger 2
ENSG00000082146.12	543.72	731.38	653.34	458.72	421.04	460.3	544.75	-0.52	0.22	-2.4	0.0164625	0.130185	STRADB	STE20-related kinase adaptor beta
ENSG00000167566.16	834.44	736.6	663.15	1082.54	936.91	1140.16	898.97	0.5	0.21	2.4	0.0164701	0.130185	NCKAP5L	NCK associated protein 5 like
ENSG00000163568.14	14.6	64	16.81	89.12	128.68	63.58	62.8	1.57	0.66	2.4	0.0164983	0.130308	AIM2	absent in melanoma 2
ENSG00000170540.14	5973.66	3663.41	4947.33	3138.81	3135.82	3394.2	4042.21	-0.59	0.25	-2.4	0.0165029	0.130308	ARL6IP1	ADP ribosylation factor like GTPase 6 interacting protein 1
ENSG00000124782.19	856.33	634.73	951.65	556.28	584.72	443.35	671.18	-0.63	0.26	-2.4	0.0165354	0.130458	RREB1	ras responsive element binding protein 1
ENSG00000144792.9	344.24	924.67	663.85	1198.86	1283.45	1114.73	921.63	0.9	0.37	2.4	0.0165393	0.130458	ZNF660	zinc finger protein 660
ENSG00000171497.4	1902.42	975.6	1473.35	735.45	927.88	942.64	1159.56	-0.74	0.31	-2.4	0.0165868	0.130765	PPID	peptidylprolyl isomerase D
ENSG00000126561.16	136.24	49.63	51.82	39.4	22.58	30.52	55.03	-1.35	0.57	-2.4	0.0166193	0.130953	STAT5A	signal transducer and activator of transcription 5A
ENSG00000152291.13	8834.6	3833.19	3468.39	2783.28	2578.19	3055.96	4092.27	-0.94	0.39	-2.39	0.0166462	0.131028	TGOLN2	trans-golgi network protein 2
ENSG00000250510.7	316.26	383.97	245.79	503.75	428.95	542.53	403.54	0.65	0.27	2.39	0.0166439	0.131028	GPR162	G protein-coupled receptor 162
ENSG00000177192.13	63.25	133.21	102.24	212.01	206.57	144.11	143.57	0.91	0.38	2.39	0.0166968	0.131358	PUS1	pseudouridylate synthase 1
ENSG00000186184.16	2762.41	1129.71	1254.16	798.3	907.56	1002.83	1309.16	-0.93	0.39	-2.39	0.0167154	0.131436	POLR1D	RNA polymerase I subunit D
ENSG00000260260.1	58.39	45.71	44.12	103.19	73.37	90.7	69.25	0.86	0.36	2.39	0.0167347	0.131519	SNHG19	small nucleolar RNA host gene 19
ENSG00000238227.7	103.39	152.81	180.67	253.28	205.44	297.54	198.86	0.79	0.33	2.39	0.016785	0.131846	TMEM250	transmembrane protein 250
ENSG00000101977.19	52.3	48.32	42.02	90.06	66.6	106.81	67.68	0.9	0.37	2.39	0.0168237	0.132068	MCF2	MCF.2 cell line derived transforming sequence
ENSG00000109705.7	1.22	1.31	29.41	0.94	0	0	5.48	-4.97	2.08	-2.39	0.0168375	0.132068	NKX3-2	NK3 homeobox 2
ENSG00000110719.9	2.43	2.61	0.7	12.2	9.03	11.87	6.47	2.63	1.1	2.39	0.0168569	0.132068	TCIRG1	T-cell immune regulator 1, ATPase H+ transporting V0 subunit a3
ENSG00000114331.13	1819.71	1780.12	2046.86	1284.23	1458.42	1447.03	1639.39	-0.43	0.18	-2.39	0.0168537	0.132068	ACAP2	ArfGAP with coiled-coil, ankyrin repeat and PH domains 2
ENSG00000269335.5	29.19	20.9	21.01	46.9	49.67	49.17	36.14	1.04	0.44	2.39	0.0168443	0.132068	IKBKG	inhibitor of nuclear factor kappa B kinase subunit gamma
ENSG00000124171.8	795.52	474.09	595.92	336.77	374.76	446.74	503.97	-0.69	0.29	-2.39	0.0168716	0.132114	PARD6B	par-6 family cell polarity regulator beta
ENSG00000161970.12	3165.03	1090.53	1552.48	1017.81	941.42	1019.78	1464.51	-0.96	0.4	-2.39	0.0169006	0.132136	RPL26	ribosomal protein L26
ENSG00000182872.15	833.22	1163.67	1046.19	1571.28	1372.63	1430.07	1236.18	0.52	0.22	2.39	0.0168996	0.132136	RBM10	RNA binding motif protein 10
ENSG00000185650.9	11667.6	4454.86	7342.92	4202.59	4650.68	3979.11	6049.62	-0.87	0.36	-2.39	0.0168886	0.132136	ZFP36L1	ZFP36 ring finger protein like 1
ENSG00000149806.10	4640.51	1850.64	2235.93	1650.08	1550.98	1478.39	2234.42	-0.9	0.38	-2.39	0.0169158	0.132186	FAU	FAU, ubiquitin like and ribosomal protein S30 fusion
ENSG00000100353.17	7985.56	2237.23	3836.72	2287.03	2406.61	2065.85	3469.83	-1.06	0.44	-2.39	0.0169498	0.132198	EIF3D	eukaryotic translation initiation factor 3 subunit D
ENSG00000106344.8	1295.45	1781.42	1661.72	2254.2	2150.37	2295.58	1906.46	0.5	0.21	2.39	0.0169495	0.132198	RBM28	RNA binding motif protein 28
ENSG00000139174.11	344.24	253.37	343.13	463.41	407.5	737.5	424.86	0.77	0.32	2.39	0.0169522	0.132198	PRICKLE1	prickle planar cell polarity protein 1
ENSG00000182054.9	2719.83	1794.48	2243.63	1604.11	1563.4	1001.98	1821.24	-0.7	0.29	-2.39	0.0169428	0.132198	IDH2	isocitrate dehydrogenase (NADP(+)) 2, mitochondrial
ENSG00000133935.6	987.7	697.42	913.84	575.04	513.61	652.73	723.39	-0.58	0.24	-2.39	0.0169805	0.132293	ERG28	ergosterol biosynthesis 28 homolog
ENSG00000165997.4	8417.38	4706.92	5686.11	3438.06	3904.54	4382.62	5089.27	-0.68	0.29	-2.39	0.0169907	0.132293	ARL5B	ADP ribosylation factor like GTPase 5B
ENSG00000196535.15	1069.2	1398.76	1189.04	1713.87	1596.13	1786.11	1458.85	0.48	0.2	2.39	0.0169885	0.132293	MYO18A	myosin XVIIIA
ENSG00000149927.17	24.33	45.71	30.81	55.35	76.76	73.75	51.12	1.04	0.43	2.39	0.0170519	0.132651	DOC2A	double C2 domain alpha
ENSG00000188483.7	156.91	100.56	140.05	211.07	176.09	381.47	194.36	0.95	0.4	2.39	0.0170542	0.132651	IER5L	immediate early response 5 like
ENSG00000140854.12	280.98	291.24	301.11	496.24	367.99	412.83	358.4	0.55	0.23	2.38	0.0170921	0.132877	KATNB1	katanin regulatory subunit B1
ENSG00000171307.18	316.26	447.97	394.95	681.04	602.78	493.36	489.39	0.62	0.26	2.38	0.0171694	0.133272	ZDHHC16	zinc finger DHHC-type containing 16
ENSG00000179698.13	13.38	53.55	28.71	107.88	71.11	65.27	56.65	1.36	0.57	2.38	0.0171671	0.133272	WDR97	WD repeat domain 97
ENSG00000198753.11	4.87	15.67	3.5	22.51	20.32	47.47	19.06	1.96	0.82	2.38	0.0171663	0.133272	PLXNB3	plexin B3
ENSG00000114023.15	666.58	266.43	539.2	243.9	237.05	302.63	375.96	-0.91	0.38	-2.38	0.0172408	0.133416	FAM162A	family with sequence similarity 162 member A
ENSG00000115128.6	1603.19	1632.53	1222.65	875.23	1031.73	1133.38	1249.79	-0.55	0.23	-2.38	0.017221	0.133416	SF3B6	splicing factor 3b subunit 6
ENSG00000147471.11	1198.14	970.38	1182.74	780.48	813.87	839.22	964.14	-0.46	0.19	-2.38	0.017229	0.133416	PLPBP	pyridoxal phosphate binding protein
ENSG00000187735.13	3938.65	2016.51	3460.68	1683.85	1860.27	2127.73	2514.62	-0.73	0.31	-2.38	0.0172383	0.133416	TCEA1	transcription elongation factor A1
ENSG00000215018.9	13.38	32.65	14.71	62.85	60.96	33.06	36.27	1.38	0.58	2.38	0.0172345	0.133416	COL28A1	collagen type XXVIII alpha 1 chain
ENSG00000267397.1	2.43	11.75	0.7	32.83	31.61	13.56	15.48	2.46	1.03	2.38	0.0172266	0.133416	AC090229.1
ENSG00000128581.15	251.79	319.98	347.33	502.81	413.14	456.91	381.99	0.58	0.24	2.38	0.0172506	0.133423	IFT22	intraflagellar transport 22
ENSG00000075399.13	66.9	199.82	105.74	277.67	241.56	238.2	188.32	1.03	0.43	2.38	0.0172737	0.133534	VPS9D1	VPS9 domain containing 1
ENSG00000159461.14	3741.6	1592.05	1879.5	1353.65	1140.09	1442.79	1858.28	-0.87	0.37	-2.38	0.0173063	0.133717	AMFR	autocrine motility factor receptor
ENSG00000174669.11	91.23	48.32	63.72	19.7	14.67	44.08	46.96	-1.36	0.57	-2.38	0.0173219	0.133769	SLC29A2	solute carrier family 29 member 2
ENSG00000197580.11	9.73	18.28	16.11	45.03	50.8	22.89	27.14	1.42	0.6	2.38	0.0173704	0.134075	BCO2	beta-carotene oxygenase 2
ENSG00000109323.8	720.1	564.2	605.72	446.53	453.78	445.04	539.23	-0.49	0.21	-2.38	0.017395	0.134196	MANBA	mannosidase beta
ENSG00000104765.15	14648.9	4763.08	7976.66	4181.95	4446.37	5339.67	6892.77	-0.97	0.41	-2.38	0.0174454	0.134517	BNIP3L	BCL2 interacting protein 3 like
ENSG00000079462.7	165.43	538.08	362.03	756.09	646.81	730.72	533.19	1	0.42	2.38	0.0174857	0.134759	PAFAH1B3	platelet activating factor acetylhydrolase 1b catalytic subunit 3
ENSG00000021488.12	2.43	2.61	2.1	9.38	12.42	13.56	7.08	2.32	0.98	2.38	0.017543	0.134847	SLC7A9	solute carrier family 7 member 9
ENSG00000056277.15	1413.44	1300.8	1619.7	1015.94	1146.87	924.84	1236.93	-0.49	0.21	-2.37	0.0175508	0.134847	ZNF280C	zinc finger protein 280C
ENSG00000066027.11	426.95	317.36	401.95	212.01	214.47	300.09	312.14	-0.66	0.28	-2.38	0.0175209	0.134847	PPP2R5A	protein phosphatase 2 regulatory subunit B'alpha
ENSG00000076513.16	2696.72	1346.51	1453.04	1105.99	1080.27	1031.65	1452.37	-0.77	0.33	-2.37	0.0175686	0.134847	ANKRD13A	ankyrin repeat domain 13A
ENSG00000089116.3	58.39	265.12	114.84	342.4	423.3	278.89	247.16	1.26	0.53	2.38	0.0175398	0.134847	LHX5	LIM homeobox 5
ENSG00000101190.12	698.2	568.12	701.66	488.74	470.71	444.2	561.94	-0.49	0.21	-2.37	0.017562	0.134847	TCFL5	transcription factor like 5
ENSG00000176058.11	31.63	97.95	80.53	165.1	127.56	155.98	109.79	1.09	0.46	2.38	0.0175464	0.134847	TPRN	taperin
ENSG00000224420.3	6.08	18.28	9.1	40.34	42.89	19.5	22.7	1.63	0.69	2.38	0.0175149	0.134847	ADM5	adrenomedullin 5 (putative)
ENSG00000157045.8	366.13	289.94	257	203.56	202.06	194.97	252.28	-0.6	0.25	-2.37	0.017626	0.135219	NTAN1	N-terminal asparagine amidase
ENSG00000133985.2	164.21	447.97	255.59	475.61	502.32	743.43	431.52	0.99	0.42	2.37	0.0176428	0.135229	TTC9	tetratricopeptide repeat domain 9
ENSG00000266290.1	6.08	9.14	7	13.13	23.7	37.3	16.06	1.75	0.74	2.37	0.0176452	0.135229	AC015813.3
ENSG00000064666.14	3410.74	1464.06	2126.69	1430.57	1444.87	905.35	1797.05	-0.89	0.38	-2.37	0.0177382	0.135873	CNN2	calponin 2
ENSG00000118418.14	1235.85	1192.4	1179.94	878.98	973.03	873.98	1055.7	-0.4	0.17	-2.37	0.0178263	0.136013	HMGN3	high mobility group nucleosomal binding domain 3
ENSG00000124074.11	59.6	92.73	86.13	155.72	123.04	129.7	107.82	0.77	0.33	2.37	0.0177769	0.136013	ENKD1	enkurin domain containing 1
ENSG00000135338.13	1216.38	493.68	677.15	378.98	387.18	508.62	610.33	-0.9	0.38	-2.37	0.0177821	0.136013	LCA5	LCA5, lebercilin
ENSG00000143512.12	2.43	3.92	3.5	17.82	14.67	10.17	8.75	2.11	0.89	2.37	0.0178069	0.136013	HHIPL2	HHIP like 2
ENSG00000146281.5	645.9	602.08	667.35	484.05	474.1	463.69	556.19	-0.43	0.18	-2.37	0.0178022	0.136013	PM20D2	peptidase M20 domain containing 2
ENSG00000147813.15	6.08	30.04	12.6	72.23	42.89	34.76	33.1	1.64	0.69	2.37	0.0178285	0.136013	NAPRT	nicotinate phosphoribosyltransferase
ENSG00000166855.9	2916.89	1044.82	1497.15	878.04	896.27	1070.65	1383.97	-0.94	0.4	-2.37	0.0178133	0.136013	CLPX	caseinolytic mitochondrial matrix peptidase chaperone subunit
ENSG00000174891.12	1022.98	643.87	787.79	456.84	512.48	603.56	671.25	-0.64	0.27	-2.37	0.0177907	0.136013	RSRC1	arginine and serine rich coiled-coil 1
ENSG00000172638.12	27.98	36.57	38.51	5.63	19.19	11.87	23.29	-1.51	0.64	-2.37	0.0178407	0.136038	EFEMP2	EGF containing fibulin like extracellular matrix protein 2
ENSG00000158301.18	1509.53	1127.1	1041.29	652.9	460.55	978.25	961.6	-0.81	0.34	-2.37	0.0178599	0.136116	GPRASP2	G protein-coupled receptor associated sorting protein 2
ENSG00000004139.13	620.36	1409.2	897.73	1950.26	1644.67	1536.03	1343.04	0.81	0.34	2.37	0.017876	0.136123	SARM1	sterile alpha and TIR motif containing 1
ENSG00000095015.5	1209.09	1120.57	1626	889.3	863.54	949.43	1109.65	-0.55	0.23	-2.37	0.0179256	0.136123	MAP3K1	mitogen-activated protein kinase kinase kinase 1
ENSG00000100314.3	92.45	70.53	58.82	130.39	160.29	105.11	102.93	0.84	0.36	2.37	0.0179341	0.136123	CABP7	calcium binding protein 7
ENSG00000169057.21	2581.17	2542.84	2475.42	3224.18	3161.78	3403.52	2898.15	0.37	0.15	2.37	0.0179384	0.136123	MECP2	methyl-CpG binding protein 2
ENSG00000170522.9	3032.45	3686.92	3951.56	2130.38	2356.95	2874.56	3005.47	-0.54	0.23	-2.37	0.0178868	0.136123	ELOVL6	ELOVL fatty acid elongase 6
ENSG00000181541.5	986.49	1405.29	935.55	2288.91	767.59	5975.45	2059.88	1.44	0.61	2.37	0.0179311	0.136123	MAB21L2	mab-21 like 2
ENSG00000186470.13	42.57	26.12	53.22	8.44	16.93	20.34	27.94	-1.42	0.6	-2.37	0.0179419	0.136123	BTN3A2	butyrophilin subfamily 3 member A2
ENSG00000187091.13	1954.73	1074.86	1712.13	997.18	1099.46	783.28	1270.27	-0.72	0.3	-2.37	0.0179354	0.136123	PLCD1	phospholipase C delta 1
ENSG00000198739.10	20.68	64	39.21	57.22	77.89	227.18	81.03	1.55	0.66	2.37	0.0179402	0.136123	LRRTM3	leucine rich repeat transmembrane neuronal 3
ENSG00000100263.13	158.13	147.58	158.26	245.78	195.28	266.18	195.2	0.61	0.26	2.37	0.0180059	0.136402	RHBDD3	rhomboid domain containing 3
ENSG00000176087.14	441.55	538.08	686.95	919.32	729.21	921.45	706.09	0.62	0.26	2.37	0.0179932	0.136402	SLC35A4	solute carrier family 35 member A4
ENSG00000228741.2	9.73	10.45	31.51	59.1	88.05	25.43	37.38	1.7	0.72	2.37	0.0180055	0.136402	SPATA13	spermatogenesis associated 13
ENSG00000140350.15	8637.54	5250.23	6964.78	4434.3	4821.13	4625.06	5788.84	-0.59	0.25	-2.37	0.0180216	0.136453	ANP32A	acidic nuclear phosphoprotein 32 family member A
ENSG00000104695.12	4523.73	2234.61	3235.9	1813.31	1869.3	2304.05	2663.48	-0.74	0.31	-2.36	0.0180432	0.136548	PPP2CB	protein phosphatase 2 catalytic subunit beta
ENSG00000164258.11	1649.42	820.19	1224.75	706.37	743.88	787.51	988.69	-0.72	0.31	-2.36	0.0180801	0.136759	NDUFS4	NADH:ubiquinone oxidoreductase subunit S4
ENSG00000036672.15	76.63	58.77	73.53	133.21	88.05	161.91	98.68	0.88	0.37	2.36	0.0180962	0.136812	USP2	ubiquitin specific peptidase 2
[truncated: 14,811 more rows]

## Sheet: GO_all NGN2 Ctrl vs NGN2 HD
query	significant	p_value	term_size	query_size	intersection_size	precision	recall	term_id	source	term_name	effective_domain_size	source_order	parents	evidence_codes	intersection
query_1	TRUE	1.78073e-13	5636	840	409	0.486905	0.0725692	GO:0032501	GO:BP	multicellular organismal process	16308	8844	GO:0008150	IBA,IMP ISS IEA,NAS IEA,ISS IBA IEA,IEA,IEA,IEA,NAS IEA,IEA,TAS,IMP TAS,IEA,HDA ISS IEA,IDA IGI IEA,ISS TAS NAS IEA,ISS IBA IEA,IMP IEA,IEP,ISS IEA,IDA HMP TAS NAS IEA,HDA IEA,IMP ISS IBA,IMP TAS IEA,IDA IEA,IBA TAS IEA,IGI,IEA,IBA IEA,IDA IBA IEA,IMP ISS IEA,ISS TAS IEA,ISS IBA TAS IEA,IMP TAS,IMP TAS IEA,IEA,IDA NAS IEA,IMP IEP ISS TAS IEA,IBA IEA,IEP,IMP ISS IEA,IMP IBA,IBA,ISS NAS IEA,ISS IEA…	HECW1,CYP26B1,SLC7A2,PLXND1,ARHGAP33,THSD7A,CRLF1,CELSR3,ST3GAL1,LYPLA2,PIK3C2A,CLDN11,UFL1,WWTR1,ATP1A2,NCDN,CPS1,CD44,POU2F2,VCL,TNC,EPHA3,DSG2,LTBP1,NNAT,SLC2A3,YBX3,LZTS1,CALCRL,TNFRSF1A,CBFB,PSME4,DGCR2,CNGB1,MBD3,TFRC,PAX2,PLXNA2,TPD52,SIRT6,NEBL,SYNJ2,SLC1A3,CIC,EPHA6,SMARCA2,DDHD2,SRRT,MMP2,GNAO1,PIR,ICAM1,PSME1,JPH4,TMEM38B,TLL2,IL11,ITPR3,PCSK5,SCD,NRP1,ZDHHC8,ESS2,SEZ6L,LGALS1,FBXO7,PO…
query_1	TRUE	1.15961e-12	3915	840	308	0.366667	0.0786718	GO:0048731	GO:BP	system development	16308	15094	c("GO:0007275", "GO:0048856")	IBA,IMP IEA,ISS IBA IEA,IEA,IEA,IEA,NAS IEA,IEA,TAS,IMP,IEA,ISS IEA,IDA IEA,ISS IEA,ISS IBA IEA,IEA,IEP,IEA,IEA,IEA,IMP ISS IBA,IMP TAS,IEA,IBA TAS IEA,IEA,IBA IEA,IDA IBA IEA,ISS IEA,ISS TAS IEA,TAS,TAS,IEA,IEA,IDA IEA,IMP IEP ISS TAS,IBA IEA,IEP,IMP IEA,IMP IBA,IBA,IEA,ISS IEA,IBA,IEA,IEA,IEA,IEA,IMP IBA IEA,IEA,TAS,IEA,IEA,NAS,IMP ISS,IMP ISS TAS NAS IEA,ISS,IEA,IEA,IMP IEA,ISS IEA,IEA,IEA,IMP…	HECW1,CYP26B1,PLXND1,ARHGAP33,THSD7A,CRLF1,CELSR3,ST3GAL1,LYPLA2,PIK3C2A,CLDN11,UFL1,WWTR1,ATP1A2,NCDN,CPS1,CD44,POU2F2,VCL,TNC,EPHA3,DSG2,LTBP1,NNAT,YBX3,LZTS1,CALCRL,TNFRSF1A,CBFB,PSME4,DGCR2,CNGB1,MBD3,TFRC,PAX2,PLXNA2,TPD52,SIRT6,NEBL,SYNJ2,SLC1A3,CIC,EPHA6,SMARCA2,SRRT,MMP2,GNAO1,PIR,ICAM1,PSME1,TMEM38B,TLL2,IL11,PCSK5,NRP1,ESS2,SEZ6L,LGALS1,FBXO7,SIX4,SLC32A1,CELF4,PLS3,PCYT1B,TIMP1,METRN,S…
query_1	TRUE	1.22278e-12	4709	840	354	0.421429	0.0751752	GO:0048856	GO:BP	anatomical structure development	16308	15211	GO:0032502	IBA,IMP ISS IEA,ISS IBA IEA,IEA,IEA,IEA,NAS IEA,IEA,TAS,IMP,IEA,ISS IEA,IDA IEA,ISS IEA,ISS IBA IEA,IEA,IMP IEP,IEA,IDA IMP IEA,IEA,IMP ISS IBA,IMP TAS,IEA,IBA TAS IEA,IEA,IBA IEA,IDA IBA IEA,IMP ISS IEA,ISS TAS IEA,ISS IBA TAS IEA,TAS,IEA,IEA,IDA IMP IEA,IMP IEP ISS IBA TAS IEA,IBA IEA,IEP TAS,IMP IEA,IMP IBA,IBA,IEA,ISS IEA,IBA,IEA,IMP,IEA,IEA,IEP IEA,IEA,IMP IBA IEA,IGI IEA,TAS,IEA,IEA,NAS,IEP…	HECW1,CYP26B1,PLXND1,ARHGAP33,THSD7A,CRLF1,CELSR3,ST3GAL1,LYPLA2,PIK3C2A,CLDN11,UFL1,WWTR1,ATP1A2,NCDN,CPS1,CD44,POU2F2,VCL,TNC,EPHA3,DSG2,LTBP1,NNAT,YBX3,LZTS1,CALCRL,TNFRSF1A,CBFB,PSME4,DGCR2,CNGB1,MBD3,TFRC,PAX2,PLXNA2,TPD52,SIRT6,NEBL,SYNJ2,SLC1A3,CIC,EPHA6,SMARCA2,PLOD1,DDHD2,SRRT,MMP2,GNAO1,PIR,ICAM1,PSME1,TMEM38B,TLL2,IL11,HNRNPH3,PCSK5,NRP1,ESS2,SEZ6L,LGALS1,FBXO7,SIX4,CCNB1IP1,SLC32A1,CE…
query_1	TRUE	2.19399e-12	5097	840	375	0.446429	0.0735727	GO:0032502	GO:BP	developmental process	16308	8845	GO:0008150	IBA,IMP ISS IEA,ISS IBA IEA,IEA,IEA,IEA,NAS IEA,IEA,TAS,IMP,IEA,HDA ISS IEA,IDA IGI IEA,ISS IEA,ISS IBA IEA,IEA,IMP IEP,IBA IEA,IDA IMP IEA,HDA IEA,IMP ISS IBA,IMP TAS,IEA,IBA TAS IEA,IEA,IBA IEA,IDA IBA IEA,IMP ISS IEA,ISS TAS IEA,ISS IBA TAS IEA,TAS,IEA,IEA,IDA IMP IEA,IMP IEP ISS IBA TAS IEA,IBA IEA,IEP TAS,IMP IEA,IMP IBA,IBA,IEA,ISS IEA,IBA,IEA,IMP,IEA,ISS IEA,IEP IEA,IEA,IMP IBA IEA,IGI IEA…	HECW1,CYP26B1,PLXND1,ARHGAP33,THSD7A,CRLF1,CELSR3,ST3GAL1,LYPLA2,PIK3C2A,CLDN11,UFL1,WWTR1,ATP1A2,NCDN,CPS1,CD44,POU2F2,VCL,TNC,EPHA3,DSG2,LTBP1,NNAT,YBX3,LZTS1,CALCRL,TNFRSF1A,CBFB,PSME4,DGCR2,CNGB1,MBD3,TFRC,PAX2,PLXNA2,TPD52,SIRT6,NEBL,SYNJ2,SLC1A3,CIC,EPHA6,SMARCA2,PLOD1,DDHD2,SRRT,MMP2,GNAO1,PIR,ICAM1,PSME1,TMEM38B,TLL2,IL11,HNRNPH3,PCSK5,NRP1,ESS2,SEZ6L,LGALS1,FBXO7,LGMN,SIX4,CCNB1IP1,SLC32…
query_1	TRUE	1.87321e-10	4347	840	325	0.386905	0.0747642	GO:0007275	GO:BP	multicellular organism development	16308	3186	c("GO:0032501", "GO:0048856")	IBA,IMP ISS IEA,ISS IBA IEA,IEA,IEA,IEA,NAS IEA,IEA,TAS,IMP,IEA,ISS IEA,IDA IEA,ISS IEA,ISS IBA IEA,IEA,IEP,IEA,IDA IEA,IEA,IMP ISS IBA,IMP TAS,IEA,IBA TAS IEA,IEA,IBA IEA,IDA IBA IEA,IMP ISS IEA,ISS TAS IEA,TAS IEA,TAS,IEA,IEA,IDA IEA,IMP IEP ISS TAS IEA,IBA IEA,IEP,IMP IEA,IMP IBA,IBA,IEA,ISS IEA,IBA,IEA,IEA,IEP IEA,IEA,IMP IBA IEA,IEA,TAS,IEA,IEA,NAS,IMP ISS,IMP ISS TAS NAS IEA,ISS,IEA,IEA,IMP…	HECW1,CYP26B1,PLXND1,ARHGAP33,THSD7A,CRLF1,CELSR3,ST3GAL1,LYPLA2,PIK3C2A,CLDN11,UFL1,WWTR1,ATP1A2,NCDN,CPS1,CD44,POU2F2,VCL,TNC,EPHA3,DSG2,LTBP1,NNAT,YBX3,LZTS1,CALCRL,TNFRSF1A,CBFB,PSME4,DGCR2,CNGB1,MBD3,TFRC,PAX2,PLXNA2,TPD52,SIRT6,NEBL,SYNJ2,SLC1A3,CIC,EPHA6,SMARCA2,SRRT,MMP2,GNAO1,PIR,ICAM1,PSME1,TMEM38B,TLL2,IL11,PCSK5,NRP1,ESS2,SEZ6L,LGALS1,FBXO7,SIX4,CCNB1IP1,SLC32A1,CELF4,PLS3,PCYT1B,TIMP…
query_1	TRUE	2.58259e-10	4866	840	354	0.421429	0.0727497	GO:0007154	GO:BP	cell communication	16308	3074	GO:0009987	TAS,TAS IEA,ISS IBA TAS IEA,IBA TAS IEA,TAS,TAS,IDA IMP,IDA IBA TAS,IMP IBA,TAS,TAS NAS IEA,IBA TAS IEA,TAS,IDA ISS,IDA IMP IBA TAS IEA,TAS NAS,IBA IEA,IDA IBA TAS,IMP,IEA,IDA IBA TAS IEA,IMP,IDA TAS IEA,IBA,IMP,IBA IEA,IPI IBA TAS IEA,IMP IEP ISS TAS IEA,TAS,TAS,IDA TAS,TAS IEA,TAS,IMP IEA,IDA IBA,ISS,ISS IBA IEA,IDA,TAS IEA,IBA TAS IEA,IDA IBA IEA,IEP IBA TAS IEA,NAS,TAS,IBA TAS IEA,IEA,IDA TAS…	HECW1,CYP26B1,PLXND1,ARHGAP33,SKAP2,TSPOAP1,WDR54,CRLF1,RHBDF1,SYPL1,CELSR3,PIK3C2A,HEBP1,UFL1,WWTR1,ATP1A2,NCDN,CD44,VRK2,TNC,EPHA3,DSG2,LTBP1,NNAT,YBX3,LZTS1,CALCRL,TNFRSF1A,CBFB,PSME4,WIPI1,CNGB1,MBD3,TFRC,ARHGEF10L,PAX2,PLXNA2,DNAJC10,SLC1A3,EPHA6,STK17B,TRAF5,APLP2,MMP2,GNAO1,RPH3A,GMIP,ICAM1,MCOLN1,PSME1,JPH4,TMEM38B,IL11,ITPR3,SYDE2,PCSK5,NRP1,HNRNPM,SEZ6L,LGALS1,KDELR3,LGMN,PAK5,SLC32A1,C…
query_1	TRUE	9.43691e-10	4853	840	351	0.417857	0.0723264	GO:0023052	GO:BP	signaling	16308	7683	GO:0008150	TAS,TAS IEA,ISS IBA TAS IEA,IBA TAS IEA,TAS,TAS,IDA IMP,IDA IBA TAS,IMP IBA,TAS,TAS NAS IEA,IBA TAS IEA,TAS,IDA ISS,IDA IMP IBA TAS IEA,TAS NAS,IBA IEA,IDA IBA TAS,IMP,IEA,IDA IBA TAS IEA,IMP,IDA TAS IEA,IBA,IMP,IBA IEA,IPI IBA TAS IEA,IMP IEP ISS TAS IEA,TAS,TAS,TAS,TAS IEA,TAS,IMP IEA,IDA IBA,ISS,ISS IBA IEA,IDA,TAS IEA,IBA TAS IEA,IDA IBA IEA,IEP IBA TAS IEA,NAS,TAS,IBA TAS IEA,IEA,IDA TAS IEA…	HECW1,CYP26B1,PLXND1,ARHGAP33,SKAP2,TSPOAP1,WDR54,CRLF1,RHBDF1,SYPL1,CELSR3,PIK3C2A,HEBP1,UFL1,WWTR1,ATP1A2,NCDN,CD44,VRK2,TNC,EPHA3,DSG2,LTBP1,NNAT,YBX3,LZTS1,CALCRL,TNFRSF1A,CBFB,PSME4,WIPI1,CNGB1,MBD3,TFRC,ARHGEF10L,PAX2,PLXNA2,DNAJC10,SLC1A3,EPHA6,STK17B,TRAF5,APLP2,MMP2,GNAO1,RPH3A,GMIP,ICAM1,MCOLN1,PSME1,JPH4,TMEM38B,IL11,ITPR3,SYDE2,PCSK5,NRP1,HNRNPM,SEZ6L,LGALS1,KDELR3,LGMN,PAK5,SLC32A1,C…
query_1	TRUE	6.77462e-09	13202	840	756	0.9	0.0572641	GO:0008150	GO:BP	biological_process	16308	3550	character(0)	TAS,IBA TAS IEA,IDA IMP ISS IBA TAS IEA,IDA IBA TAS NAS IEA,ISS IBA TAS IEA,IBA TAS IEA,TAS IEA,ISS IBA TAS IEA,IBA IEA,TAS ND IEA,IDA IMP,IDA IBA TAS IEA,IMP IBA IEA,IBA ND IEA,IDA IMP IBA IEA,TAS,IBA TAS NAS IEA,IDA ISS TAS IEA,IDA IBA TAS IEA,IMP IBA TAS IEA,IMP,IDA ISS IBA IEA,TAS,IDA IMP HDA ISS IBA IEA,IDA IMP IGI ISS IBA TAS NAS IEA,IDA IMP IGI ISS IBA TAS NAS IC IEA,ISS IBA IEA,IDA IMP IB…	HS3ST1,HECW1,CYP26B1,SLC7A2,PLXND1,ARHGAP33,SKAP2,MCUB,THSD7A,TSPOAP1,WDR54,CRLF1,DNAH9,RPUSD1,RHBDF1,SYPL1,CELSR3,ST3GAL1,LYPLA2,PIK3C2A,TMEM159,CLDN11,HEBP1,UFL1,WWTR1,ATP1A2,NCDN,CPS1,TOMM34,CD44,VRK2,POU2F2,ALG1,CHPF2,VCL,PQLC2,TNC,EPHA3,DSG2,SCML1,LTBP1,RCN1,HEBP2,MSMO1,NNAT,ATP11B,PARP12,SLC2A3,YBX3,BCAT1,LZTS1,CALCRL,IPO5,ZNRD1,ISOC1,TNFRSF1A,CBFB,GRIPAP1,PSME4,DGCR2,WIPI1,CNGB1,MBD3,CYBRD…
query_1	TRUE	1.52471e-08	3298	840	256	0.304762	0.0776228	GO:0030154	GO:BP	cell differentiation	16308	7751	GO:0048869	IBA,ISS IEA,IBA,IEA,IEA,IEA,IEA,TAS,HDA ISS IEA,IDA IGI IEA,ISS IBA IEA,IEA,IBA IEA,IDA IEA,HDA IEA,IMP ISS IBA,TAS,IBA IEA,IMP,ISS TAS IEA,ISS IBA TAS IEA,IEA,IEA,ISS TAS IEA,IBA,IEP,IEA,IMP IBA,IEA,IBA,IEA,IEA,IEP,IEA,IMP IBA IEA,IGI IEA,TAS,IEA,IEA,NAS,IEP,IMP ISS TAS NAS IEA,IEA,IMP IEA,ISS IEA,IEA,NAS,IBA,IBA IEA,IDA IEA,IEA,IEA,IEA,ISS,IEA,IEA,IEA,IDA IEA,IBA IEA,NAS,NAS,IEP,IMP,IEA,IMP ISS…	HECW1,CYP26B1,PLXND1,ARHGAP33,THSD7A,CELSR3,ST3GAL1,LYPLA2,UFL1,WWTR1,NCDN,CPS1,POU2F2,VCL,TNC,EPHA3,DSG2,LZTS1,TNFRSF1A,CBFB,PSME4,CNGB1,TFRC,PAX2,PLXNA2,TPD52,SIRT6,NEBL,SLC1A3,EPHA6,SMARCA2,SRRT,MMP2,GNAO1,PIR,ICAM1,PSME1,TMEM38B,TLL2,IL11,HNRNPH3,NRP1,LGALS1,FBXO7,SIX4,CCNB1IP1,CELF4,ELF4,METRN,SYT17,RIPK2,STK3,AMH,DMPK,DYRK1B,FZR1,TGFB1,HOXA5,UNC5B,SPOCK2,MYH3,ALDOC,UGDH,CCND1,PHACTR1,RBM24,…
query_1	TRUE	2.5575e-08	3363	840	259	0.308333	0.0770146	GO:0048869	GO:BP	cellular developmental process	16308	15223	c("GO:0009987", "GO:0032502")	IBA,ISS IEA,IBA,IEA,IEA,IEA,IEA,TAS,HDA ISS IEA,IDA IGI IEA,ISS IBA IEA,IEA,IMP,IBA IEA,IDA IEA,HDA IEA,IMP ISS IBA,TAS,IBA IEA,IMP,ISS TAS IEA,ISS IBA TAS IEA,IEA,IEA,ISS TAS IEA,IBA,IEP,IEA,IMP IBA,IEA,IBA,IEA,IEA,IEP,IEA,IMP IBA IEA,IGI IEA,TAS,IEA,IEA,NAS,IEP,IMP ISS TAS NAS IEA,IEA,IMP IEA,ISS IEA,IEA,NAS,IBA,IBA IEA,IDA IEA,IEA,IEA,IEA,ISS,IEA,IEA,IEA,IDA IEA,IBA IEA,NAS,NAS,IEP,IMP,IEA,IMP…	HECW1,CYP26B1,PLXND1,ARHGAP33,THSD7A,CELSR3,ST3GAL1,LYPLA2,UFL1,WWTR1,NCDN,CPS1,CD44,POU2F2,VCL,TNC,EPHA3,DSG2,LZTS1,TNFRSF1A,CBFB,PSME4,CNGB1,TFRC,PAX2,PLXNA2,TPD52,SIRT6,NEBL,SLC1A3,EPHA6,SMARCA2,SRRT,MMP2,GNAO1,PIR,ICAM1,PSME1,TMEM38B,TLL2,IL11,HNRNPH3,NRP1,LGALS1,FBXO7,SIX4,CCNB1IP1,CELF4,ELF4,METRN,SYT17,RIPK2,STK3,AMH,DMPK,DYRK1B,FZR1,TGFB1,HOXA5,UNC5B,SPOCK2,MYH3,ALDOC,UGDH,CCND1,PHACTR1,R…
query_1	TRUE	2.74465e-08	3298	840	255	0.303571	0.0773196	GO:0065008	GO:BP	regulation of biological quality	16308	18688	GO:0065007	IDA IEA,IBA,IEA,ISS IBA IEA,TAS IEA,TAS,IMP,ISS IEA,IEA,IDA ISS IBA TAS NAS IC IEA,IBA IEA,IMP IEA,HMP NAS,IDA IEA,IMP,IDA TAS,IMP,IBA,IBA NAS IEA,IC,IBA IEA,IBA IEA,TAS,IMP IEA,TAS,IBA TAS NAS IEA,IEA,IMP ISS,IBA,IEA,IMP ISS IEA,TAS,TAS,IEA,IEA,IEA,TAS,IBA TAS IEA,IEA,IDA,ISS IBA TAS IEA,IDA IEP IBA TAS,ISS,ISS IEA,IBA,IEA,IBA IEA,IDA,IMP,ISS IEA,IEA,TAS,IEA,IBA,IMP,IBA IEA,ISS IBA,IMP IEA,IEA,I…	CYP26B1,PLXND1,ARHGAP33,MCUB,TSPOAP1,PIK3C2A,TMEM159,UFL1,WWTR1,ATP1A2,NCDN,CPS1,VCL,PQLC2,DSG2,LTBP1,HEBP2,NNAT,ATP11B,YBX3,LZTS1,GRIPAP1,PSME4,CNGB1,CYBRD1,TFRC,CLNS1A,PAX2,PLXNA2,DNAJC10,SIRT6,SLC1A3,HSD17B14,RPH3A,ICAM1,MCOLN1,PSME1,JPH4,TMEM38B,IL11,ITPR3,PCSK5,SCD,NRP1,HNRNPM,LGALS1,KDELR3,FBXO7,PYGL,LGMN,SIX4,SLC32A1,CELF4,SYT17,STK3,SLC17A7,DMPK,SLC1A6,TGFB1,ATP1A3,TFPI2,HOXA5,MEST,STN1,C…
query_1	TRUE	7.36042e-08	9410	840	581	0.691667	0.0617428	GO:0065007	GO:BP	biological regulation	16308	18687	GO:0008150	IBA TAS,IDA TAS IEA,IEA,ISS IBA TAS IEA,IBA TAS IEA,TAS IEA,ISS IBA IEA,TAS IEA,IDA IMP,IDA IBA TAS IEA,IDA IMP IBA,TAS NAS IEA,IEA,IMP IBA TAS IEA,IMP,TAS,IDA IMP ISS IBA IEA,IDA IMP IGI ISS IBA TAS NAS IEA,IDA ISS IBA TAS NAS IC IEA,IBA IEA,IMP IEA,IDA IMP IBA TAS,IMP,ISS IBA IEA,IDA IMP HMP TAS NAS IEA,IDA IEA,IEA,IDA IMP ISS IBA TAS IEA,IMP,IBA,IDA TAS IEA,IMP,IBA,IBA NAS IEA,IMP ISS IBA IC I…	HECW1,CYP26B1,SLC7A2,PLXND1,ARHGAP33,SKAP2,MCUB,TSPOAP1,WDR54,CRLF1,RHBDF1,CELSR3,ST3GAL1,PIK3C2A,TMEM159,HEBP1,UFL1,WWTR1,ATP1A2,NCDN,CPS1,CD44,VRK2,POU2F2,VCL,PQLC2,TNC,EPHA3,DSG2,SCML1,LTBP1,HEBP2,NNAT,ATP11B,YBX3,LZTS1,CALCRL,IPO5,ZNRD1,TNFRSF1A,CBFB,GRIPAP1,PSME4,WIPI1,CNGB1,MBD3,CYBRD1,TFRC,CLNS1A,ARHGEF10L,PAX2,PLXNA2,DNAJC10,SIRT6,SLC1A3,CIC,FDFT1,EPB41L2,EPHA6,SMARCA2,STK17B,TRAF5,PPIE,A…
query_1	TRUE	1.45971e-07	2267	840	189	0.225	0.0833701	GO:0009653	GO:BP	anatomical structure morphogenesis	16308	4041	c("GO:0032502", "GO:0048856")	IBA,IMP ISS IEA,ISS IBA IEA,IEA,IEA,NAS IEA,TAS,IMP,IEA,IMP,IMP IEA,IEA,IBA,IBA IEA,IDA IBA,ISS IEA,TAS,TAS,IMP,IMP IEP ISS TAS,IBA IEA,TAS,IMP IEA,IMP IBA,IEA,IBA,IEA,IEP IEA,IEA,IEA,TAS,IMP ISS,IMP ISS TAS NAS IEA,ISS TAS IEA,IEA,IMP,IBA IEA,IDA,IEA,IDA IBA NAS,IEA,IEA,IBA,IMP IEA,IMP,IBA IEA,NAS IC,ISS IEA,IMP ISS,IBA IEA,ISS IBA IEA,IEA,IMP ISS IBA IEA,IMP ISS,IEA,IEA,NAS IEA,IMP,IEA,IDA IBA,…	HECW1,CYP26B1,PLXND1,ARHGAP33,THSD7A,CELSR3,LYPLA2,PIK3C2A,WWTR1,CD44,VCL,TNC,EPHA3,LZTS1,CALCRL,TNFRSF1A,PSME4,DGCR2,TFRC,PAX2,PLXNA2,TPD52,SIRT6,NEBL,SLC1A3,EPHA6,DDHD2,MMP2,GNAO1,ICAM1,PSME1,PCSK5,NRP1,SIX4,CCNB1IP1,SCML2,METRN,SYT17,STK3,AMH,DYRK1B,TGFB1,MEIS3,HOXA5,IQCE,UNC5B,MYH3,UGDH,PHACTR1,ADGRG6,DBN1,EPB41L5,ACVR1,STAT1,IGFBP5,NFE2L2,TNR,LEPR,ZBTB17,LGALS8,SGK1,CASQ2,SPP1,BCL11A,HOXB3,S…
query_1	TRUE	2.23352e-07	2794	840	221	0.263095	0.0790981	GO:0048513	GO:BP	animal organ development	16308	14898	c("GO:0048731", "GO:0048856")	IMP IEA,IEA,IEA,NAS IEA,IEA,ISS IEA,IDA IEA,ISS IEA,IEA,IEP,IEA,IEA,ISS,IMP TAS,IEA,IBA TAS IEA,IEA,IEA,ISS IEA,ISS TAS IEA,TAS,TAS,IEA,IEA,IMP IEP ISS,IEA,IEP,IEA,IMP IBA,IBA,ISS IEA,IEA,IEA,IMP IBA IEA,IEA,TAS,IEA,IEA,NAS,IMP ISS,ISS TAS IEA,IEA,IEA,IEA,ISS IEA,IEA,IEA,IMP,IEA,IEA,IEA,IEA,IEA,IEA,IMP,IEA,IEA,IBA,IDA IEA,TAS,IEA,IMP ISS,ISS IEA,IBA IEA,ISS,IEA,IEA,HEP,IEA,IMP ISS IBA IEA,IMP ISS…	CYP26B1,PLXND1,CRLF1,CELSR3,ST3GAL1,UFL1,WWTR1,ATP1A2,CPS1,CD44,POU2F2,TNC,EPHA3,DSG2,LTBP1,NNAT,YBX3,CALCRL,TNFRSF1A,CBFB,PSME4,DGCR2,MBD3,TFRC,PAX2,PLXNA2,TPD52,SIRT6,NEBL,SYNJ2,CIC,MMP2,GNAO1,PIR,ICAM1,PSME1,TMEM38B,TLL2,IL11,PCSK5,NRP1,SEZ6L,LGALS1,FBXO7,SIX4,SLC32A1,CELF4,PLS3,PCYT1B,TIMP1,RIPK2,STK3,SLC17A7,AMH,DYRK1B,FZR1,TGFB1,MEIS3,HOXA5,MYH3,CCND1,PHACTR1,RBM24,ADGRG6,TFEB,HMGCR,STC2,GN…
query_1	TRUE	2.32974e-07	2247	840	187	0.222619	0.0832221	GO:0032879	GO:BP	regulation of localization	16308	9122	c("GO:0050789", "GO:0051179")	IBA,ISS IBA IEA,IMP,IDA IMP IBA,IEA,IMP,IMP,ISS IEA,ISS TAS NAS IEA,IMP TAS IEA,IDA,IMP,IBA,ISS IEA,ISS IEA,IBA IEA,IMP,ISS IBA IEA,IEA,IMP,IEA,IMP IEA,IEA,TAS IEA,IEA,IDA,IBA TAS,IMP ISS TAS IEA,IDA IC,IDA,IDA,IEA,IEA,IMP,IDA,IBA,IEA,IEA,IBA,IBA,TAS,IEA,IMP ISS,ISS IEA,ISS IBA IEA,IEA,ISS IEA,IEA,IGI,IDA IGI,IMP HMP,IEA,IDA,TAS,IDA IMP ISS IBA IEA,IDA,IDA IMP ISS IBA IEA,IEA,IEA,IDA,IGI ISS IEA,…	HECW1,PLXND1,WDR54,RHBDF1,CELSR3,PIK3C2A,UFL1,WWTR1,ATP1A2,VCL,EPHA3,DSG2,NNAT,IPO5,TNFRSF1A,GRIPAP1,TFRC,PLXNA2,SIRT6,EPB41L2,GNAO1,ICAM1,MCOLN1,JPH4,TMEM38B,IL11,ITPR3,NRP1,ZDHHC8,MLC1,LGMN,SIX4,CD99L2,TIMP1,NECAB2,SYT17,SLC17A7,TGFB1,MEST,TRIM14,SPOCK2,RSPH4A,PHACTR1,HMGCR,PDE4D,STC2,DBN1,EPB41L5,ACVR1,IGFBP5,CCT4,NFE2L2,LEPR,SGK1,CASQ2,SPP1,FKBP1B,LYPLA1,LRAT,HOXA7,LRP1,ACSL3,PREX1,SDC4,AHNAK…
query_1	TRUE	2.54243e-07	12721	840	731	0.870238	0.057464	GO:0009987	GO:BP	cellular process	16308	4294	GO:0008150	IBA TAS IEA,IDA ISS TAS IEA,IDA IBA IEA,ISS IBA TAS IEA,IBA TAS IEA,TAS IEA,ISS IBA TAS IEA,IBA IEA,TAS IEA,IDA IMP,IDA IBA TAS IEA,IMP IBA IEA,IBA IEA,IDA IMP IBA,TAS,IBA TAS NAS IEA,IDA ISS TAS IEA,IDA IBA TAS IEA,IMP IBA TAS IEA,IMP,IDA ISS IBA IEA,TAS,IDA IMP HDA ISS IBA IEA,IDA IMP IGI ISS IBA TAS NAS IEA,IDA IGI ISS IBA TAS NAS IC IEA,ISS IBA IEA,IDA IMP IBA TAS NAS IEA,IMP IBA,IDA IMP IBA …	HECW1,CYP26B1,SLC7A2,PLXND1,ARHGAP33,SKAP2,MCUB,THSD7A,TSPOAP1,WDR54,CRLF1,DNAH9,RPUSD1,RHBDF1,SYPL1,CELSR3,ST3GAL1,LYPLA2,PIK3C2A,TMEM159,CLDN11,HEBP1,UFL1,WWTR1,ATP1A2,NCDN,CPS1,TOMM34,CD44,VRK2,POU2F2,ALG1,CHPF2,VCL,PQLC2,TNC,EPHA3,DSG2,SCML1,LTBP1,RCN1,HEBP2,MSMO1,NNAT,ATP11B,PARP12,SLC2A3,YBX3,BCAT1,LZTS1,CALCRL,IPO5,ZNRD1,TNFRSF1A,CBFB,GRIPAP1,PSME4,DGCR2,WIPI1,CNGB1,MBD3,CYBRD1,TFRC,CLNS1A…
query_1	TRUE	5.40845e-07	2189	840	182	0.216667	0.083143	GO:0007399	GO:BP	nervous system development	16308	3296	GO:0048731	IBA,ISS IBA IEA,IEA,IEA,TAS,IEA,IEA,ISS IEA,ISS IBA IEA,IEA,IEA,IMP ISS IBA,IBA TAS IEA,IBA IEA,IEA,IEA,ISS TAS,IBA IEA,IBA,IEA,ISS IEA,IBA,IEA,IEA,IEA,ISS TAS NAS IEA,ISS,IEA,IEA,IMP,ISS IEA,IEA,IBA IEA,IDA,IEA,IEA,IEA,IBA,NAS,IBA IEA,NAS,IMP,IMP ISS,IMP ISS IBA IEA,TAS,TAS,ISS IBA NAS IEA,HEP,IBA,IEA,NAS IEA,IEA,IBA,IEA,IEA,IDA IMP ISS IBA IEA,IEA,IDA IMP IBA IEA,ISS IEA,IBA IEA,IEA,IDA,IEA,IEA…	HECW1,PLXND1,ARHGAP33,CELSR3,LYPLA2,CLDN11,UFL1,ATP1A2,NCDN,VCL,TNC,EPHA3,NNAT,LZTS1,CNGB1,MBD3,PAX2,PLXNA2,SYNJ2,SLC1A3,CIC,EPHA6,SMARCA2,SRRT,GNAO1,NRP1,ESS2,SEZ6L,LGALS1,FBXO7,SIX4,SLC32A1,METRN,SYT17,STK3,SLC17A7,TGFB1,MEIS3,PPP1R17,UNC5B,SPOCK2,UGDH,PHACTR1,ADGRG6,PCDHB5,ST8SIA4,DBN1,GNB4,APC2,NFE2L2,TNR,LEPR,SGK1,SPP1,FKBP1B,BCL11A,HOXB3,SLITRK3,LRP1,ACSL3,PREX1,SLC12A5,SDC4,FEZF1,TWSG1,PLX…
query_1	TRUE	4.59306e-06	5400	840	365	0.434524	0.0675926	GO:0051179	GO:BP	localization	16308	15714	GO:0008150	IBA,IDA IBA TAS NAS IEA,ISS IBA IEA,IEA,ISS IBA TAS IEA,TAS,IMP,IDA IMP IBA IEA,IEA,IMP IBA TAS IEA,IMP,IMP,ISS IEA,IDA IGI ISS IBA TAS NAS IC IEA,IMP IBA,IDA IMP TAS,IMP TAS IEA,IDA TAS IEA,IDA ISS,IMP,IDA TAS,IMP TAS,IBA,IBA TAS NAS IEA,IDA IGI TAS IEA,IDA,IDA ISS IBA TAS IEA,IMP ISS IEA,IBA IEA,TAS,IDA IBA,IDA IEA,IDA IMP IBA TAS NAS IC IEA,IEA,ISS IBA IEA,TAS,IEA,IBA,IDA IMP ISS TAS NAS IEA,T…	HECW1,SLC7A2,PLXND1,ARHGAP33,MCUB,TSPOAP1,WDR54,RHBDF1,CELSR3,PIK3C2A,TMEM159,UFL1,WWTR1,ATP1A2,TOMM34,CD44,VCL,PQLC2,EPHA3,DSG2,LTBP1,HEBP2,NNAT,ATP11B,SLC2A3,CALCRL,IPO5,TNFRSF1A,GRIPAP1,PSME4,WIPI1,CNGB1,TFRC,CLNS1A,PLXNA2,TPD52,SIRT6,SYNJ2,SLC1A3,PGM1,EPB41L2,PPIE,APLP2,GNAO1,RPH3A,ICAM1,MCOLN1,PITPNM3,PSME1,JPH4,TMEM38B,IL11,ITPR3,SYDE2,PCSK5,NRP1,ZDHHC8,KDELR3,FBXO7,MLC1,PYGL,LGMN,SIX4,PAK5…
query_1	TRUE	5.03131e-06	1790	840	153	0.182143	0.0854749	GO:0048468	GO:BP	cell development	16308	14868	c("GO:0030154", "GO:0048856", "GO:0048869")	IBA,IBA,IEA,IEA,TAS,IEA,ISS IBA IEA,IEA,IDA IEA,IEA,IMP ISS IBA,IBA IEA,IMP,IEA,ISS IBA IEA,IEA,TAS,IBA,IEA,IMP IBA,IEA,IBA,IEA,IEA,IEA,IGI IEA,IMP ISS TAS NAS IEA,IEA,IMP,ISS IEA,IEA,NAS,IBA IEA,IDA,IEA,IEA,IEA,IBA IEA,NAS,IMP,IMP ISS,ISS IBA IEA,ISS,ISS IBA NAS IEA,ISS IBA IEA,IEA,IEA,IEA,NAS IEA,IBA,IEA,IEA,IEA,IDA IMP ISS IBA IEA,IEA,IBA IEA,ISS IEA,IEA,IDA,IEA,IEA,IBA IEA,IEA,IBA IEA,IBA IEA…	HECW1,PLXND1,ARHGAP33,CELSR3,LYPLA2,UFL1,NCDN,POU2F2,VCL,TNC,EPHA3,LZTS1,TNFRSF1A,CBFB,PSME4,CNGB1,PAX2,PLXNA2,SIRT6,NEBL,SLC1A3,EPHA6,SMARCA2,SRRT,GNAO1,ICAM1,NRP1,LGALS1,FBXO7,SIX4,CCNB1IP1,CELF4,METRN,SYT17,AMH,TGFB1,HOXA5,UNC5B,MYH3,UGDH,PHACTR1,ADGRG6,PDE4D,DBN1,IQCG,EPB41L5,ACVR1,NFE2L2,TNR,SGK1,CASQ2,SPP1,FKBP1B,BCL11A,HOXB3,SLITRK3,LRP1,PREX1,SLC12A5,SDC4,FEZF1,PLXNA3,ACAP3,ATP8A2,CNTN6,I…
query_1	TRUE	5.87853e-06	6618	840	430	0.511905	0.0649743	GO:0050896	GO:BP	response to stimulus	16308	15476	GO:0008150	TAS,IDA TAS IEA,IEA,ISS IBA TAS IEA,IBA TAS IEA,TAS,IDA IMP,IDA IBA TAS,IMP IBA,TAS NAS IEA,IEA,TAS,IBA TAS IEA,TAS,IDA ISS IBA IEA,IDA IMP IBA TAS IEA,IDA ISS TAS IC IEA,IDA IMP IEA,IDA IMP IBA TAS,IMP,ISS TAS IEA,HMP TAS,IEP IEA,IDA IMP IBA TAS IEA,IEA,IDA TAS IEA,TAS,TAS,TAS,IMP,IDA IPI IBA TAS IEA,ISS IEA,IMP IEP ISS IBA TAS IEA,TAS,ISS TAS IEA,IDA TAS,IMP TAS IEA,TAS IEA,IEA,IDA IMP IEA,IDA …	HECW1,CYP26B1,SLC7A2,PLXND1,ARHGAP33,SKAP2,WDR54,CRLF1,RHBDF1,CELSR3,ST3GAL1,LYPLA2,PIK3C2A,HEBP1,UFL1,WWTR1,ATP1A2,CPS1,CD44,VRK2,POU2F2,VCL,TNC,EPHA3,DSG2,LTBP1,HEBP2,ATP11B,SLC2A3,YBX3,CALCRL,IPO5,TNFRSF1A,CBFB,PSME4,WIPI1,CNGB1,MBD3,CYBRD1,TFRC,ARHGEF10L,PAX2,PLXNA2,DNAJC10,SIRT6,SLC1A3,PGM1,EPHA6,CPOX,STK17B,TRAF5,PLOD1,PPIE,APLP2,HADHA,DDHD2,SRRT,MMP2,GNAO1,GMIP,ICAM1,MCOLN1,PSME1,TMEM38B,I…
query_1	TRUE	1.25823e-05	4412	840	308	0.366667	0.0698096	GO:0007165	GO:BP	signal transduction	16308	3085	c("GO:0007154", "GO:0009987", "GO:0023052", "GO:0050794", "GO:0051716")	TAS,TAS IEA,ISS IBA TAS IEA,IBA TAS IEA,TAS,IDA IMP,IDA IBA TAS,IMP IBA,TAS NAS IEA,IBA TAS IEA,TAS,IDA ISS,IDA IMP IBA TAS IEA,TAS,IDA IBA TAS,IMP,IDA IBA TAS IEA,IDA TAS IEA,IMP,IPI IBA TAS IEA,IMP IEP ISS TAS IEA,TAS,TAS,TAS,TAS IEA,TAS,IMP IEA,IDA IBA,ISS,ISS IBA IEA,IDA,IBA TAS IEA,IDA IBA IEA,IEP IBA TAS IEA,NAS,TAS,IBA TAS IEA,IDA TAS IEA,IDA IMP TAS,IEA,TAS,IEA,IDA IBA TAS IEA,ISS IEA,TAS…	HECW1,CYP26B1,PLXND1,ARHGAP33,SKAP2,WDR54,CRLF1,RHBDF1,CELSR3,PIK3C2A,HEBP1,UFL1,WWTR1,ATP1A2,CD44,VRK2,EPHA3,LTBP1,YBX3,CALCRL,TNFRSF1A,CBFB,PSME4,WIPI1,CNGB1,MBD3,TFRC,ARHGEF10L,PAX2,PLXNA2,DNAJC10,EPHA6,STK17B,TRAF5,APLP2,MMP2,GNAO1,GMIP,ICAM1,MCOLN1,PSME1,TMEM38B,IL11,ITPR3,SYDE2,NRP1,HNRNPM,SEZ6L,LGALS1,KDELR3,LGMN,PAK5,CELF4,TIMP1,NECAB2,METRN,RIPK2,STK3,SLC17A7,AMH,DMPK,FZR1,TGFB1,MEIS3,CY…
query_1	TRUE	2.92684e-05	1108	840	105	0.125	0.0947653	GO:0007155	GO:BP	cell adhesion	16308	3075	c("GO:0009987", "GO:0022610")	IBA,IBA IEA,ISS IBA IEA,IDA IMP IBA NAS IEA,IMP HMP TAS IEA,TAS IEA,IDA IEA,IDA IMP IBA IEA,ISS IEA,IEA,IDA,IBA,IDA IMP IBA TAS IEA,IDA IMP,IEA,IEA,IEA,IEA,ISS IBA,IEA,TAS,IBA NAS IEA,IEA,IEA,ISS IEA,IBA NAS IEA,IEA,IDA IBA IEA,IDA IMP,IDA,IEA,IEA,IMP IEA,IEA,IDA,IBA,ISS,IEA,IEA,IBA TAS IEA,IMP,IMP IBA TAS IEA,IBA TAS IEA,IMP,IDA IBA IEA,NAS,IDA IMP NAS IEA,IEA,IBA IEA,ISS IEA,ISS,IEA,TAS,IDA IMP…	PLXND1,CELSR3,CLDN11,CD44,VCL,TNC,EPHA3,DSG2,CBFB,DGCR2,TFRC,PLXNA2,ICAM1,NRP1,LGALS1,CD99L2,RIPK2,TGFB1,CLDN15,SPOCK2,PPFIBP1,PCDHB5,SERPINI2,EPB41L5,ACVR1,TNR,CNN3,SPP1,SLITRK3,HOXA7,LRP1,PREX1,SDC4,CDC42EP1,TWSG1,PLXNA3,LGALS3,SPINK5,SWAP70,CNTN6,IL6ST,DSC2,DSC3,ETS1,ANXA1,ENTPD1,ITGAV,TMOD3,PCDH10,SLC39A8,TPM1,IQGAP1,TGFB1I1,CDH13,COL6A2,HSPD1,CNTN4,CDH18,EGFR,MSN,CDKN2A,GSN,RPS3,ROBO3,PRKCA,…
query_1	TRUE	3.26349e-05	1527	840	133	0.158333	0.0870989	GO:0009888	GO:BP	tissue development	16308	4229	GO:0048856	IEA,IEA,IEA,NAS IEA,IDA IEA,IEA,IMP IEP,IDA IMP,IEA,ISS,IMP TAS,IEA,IMP,TAS,TAS,IEA,IEP ISS,IEA,IMP IEA,IMP IBA,IMP,IEP,IGI IEA,TAS,IEA,IEA,IEP,ISS IEA,ISS IEA,IEA,IEA,IEA,IMP,IEA,IEA,IEA,TAS,IEP,IEA,ISS IEA,IEA,ISS,IEA,IEA,IMP ISS IEA,IMP ISS,IEA,IEA,IEP,TAS IEA,IEA,IDA,IEA,IEA,IEP,IEA,ISS IEA,IDA TAS,ISS,IEP IEA,IDA IEA,TAS,TAS,TAS,IDA IBA IEA,TAS IEA,IDA,IDA IEA,IDA,ISS,IMP,IMP IEA,TAS,IEA,ISS…	CYP26B1,PLXND1,CRLF1,CELSR3,WWTR1,CPS1,CD44,VCL,TNC,EPHA3,DSG2,YBX3,TNFRSF1A,CBFB,PSME4,MBD3,PAX2,PLXNA2,SIRT6,NEBL,PLOD1,MMP2,ICAM1,PSME1,TMEM38B,TLL2,HNRNPH3,NRP1,SIX4,TIMP1,STK3,AMH,DYRK1B,FZR1,TGFB1,HOXA5,MEST,ALDOC,CCND1,RBM24,HMGCR,PDE4D,STC2,EPB41L5,ACVR1,STAT1,IGFBP5,ZBTB17,CNN3,SPP1,HOXB3,HOXA7,SDC4,TWSG1,LGALS3,MATN3,KDM6B,SPINK5,MICAL2,WNT2B,IL6ST,EMP1,DSC2,DSC3,ANXA1,GDF11,PIM1,YAP1,A…
query_1	TRUE	3.58501e-05	1112	840	105	0.125	0.0944245	GO:0022610	GO:BP	biological adhesion	16308	7637	GO:0008150	IBA,IBA IEA,ISS IBA IEA,IDA IMP IBA NAS IEA,IMP HMP TAS IEA,TAS IEA,IDA IEA,IDA IMP IBA IEA,ISS IEA,IEA,IDA,IBA,IDA IMP IBA TAS IEA,IDA IMP,IEA,IEA,IEA,IEA,ISS IBA,IEA,TAS,IBA NAS IEA,IEA,IEA,ISS IEA,IBA NAS IEA,IEA,IDA IBA IEA,IDA IMP,IDA,IEA,IEA,IMP IEA,IEA,IDA,IBA,ISS,IEA,IEA,IBA TAS IEA,IMP,IMP IBA TAS IEA,IBA TAS IEA,IMP,IDA IBA IEA,NAS,IDA IMP NAS IEA,IEA,IBA IEA,ISS IEA,ISS,IEA,TAS,IDA IMP…	PLXND1,CELSR3,CLDN11,CD44,VCL,TNC,EPHA3,DSG2,CBFB,DGCR2,TFRC,PLXNA2,ICAM1,NRP1,LGALS1,CD99L2,RIPK2,TGFB1,CLDN15,SPOCK2,PPFIBP1,PCDHB5,SERPINI2,EPB41L5,ACVR1,TNR,CNN3,SPP1,SLITRK3,HOXA7,LRP1,PREX1,SDC4,CDC42EP1,TWSG1,PLXNA3,LGALS3,SPINK5,SWAP70,CNTN6,IL6ST,DSC2,DSC3,ETS1,ANXA1,ENTPD1,ITGAV,TMOD3,PCDH10,SLC39A8,TPM1,IQGAP1,TGFB1I1,CDH13,COL6A2,HSPD1,CNTN4,CDH18,EGFR,MSN,CDKN2A,GSN,RPS3,ROBO3,PRKCA,…
query_1	TRUE	6.3162e-05	3354	840	244	0.290476	0.072749	GO:0042221	GO:BP	response to chemical	16308	11670	GO:0050896	IDA IEA,IBA,IEA,IBA TAS,IEA,TAS,TAS,IDA IEA,IDA ISS IC IEA,IDA IMP IEA,IDA TAS,IMP,IEA,IMP IBA,IEA,IDA TAS,IMP,IDA,ISS IEA,IMP ISS TAS IEA,TAS,TAS,TAS,IEA,IEA,IDA IEA,ISS IEA,IBA,IMP IEA,IEA,IBA,IEA,IBA,IEA,NAS,ISS TAS IEA,IBA IEA,IDA TAS IEA,ISS IEA,TAS,IEA,TAS,IDA,IBA,IMP ISS TAS NAS IEA,TAS,IEA,TAS,IDA IMP IBA,ISS IEA,IDA,IBA TAS IEA,IBA,IDA TAS IEA,TAS IEA,IEA,ISS NAS,IDA,IBA IEA,IEA,IMP IEA,…	CYP26B1,PLXND1,ARHGAP33,CRLF1,CELSR3,LYPLA2,PIK3C2A,UFL1,ATP1A2,CPS1,CD44,VRK2,TNC,EPHA3,DSG2,LTBP1,YBX3,CALCRL,IPO5,TNFRSF1A,CBFB,PSME4,WIPI1,MBD3,CYBRD1,TFRC,PAX2,PLXNA2,DNAJC10,SLC1A3,EPHA6,CPOX,TRAF5,HADHA,SRRT,MMP2,GNAO1,ICAM1,MCOLN1,PSME1,TMEM38B,IL11,ITPR3,SCD,NRP1,HNRNPM,LGALS1,KDELR3,FBXO7,MLC1,LGMN,TIMP1,SYT17,RIPK2,AMH,TGFB1,ATP1A3,ERLIN1,UNC5B,SPOCK2,SNX25,UFSP2,CCND1,HMGCR,PDE4D,STC2…
query_1	TRUE	0.0001039	8525	840	522	0.621429	0.0612317	GO:0050794	GO:BP	regulation of cellular process	16308	15391	c("GO:0009987", "GO:0050789")	IBA TAS,TAS IEA,IEA,ISS IBA TAS IEA,IBA TAS IEA,TAS IEA,IDA IMP,IDA IBA TAS IEA,IDA IMP IBA,TAS NAS IEA,IEA,IMP IBA TAS IEA,TAS,IDA IMP ISS IBA IEA,IDA IMP IGI ISS IBA TAS NAS IEA,ISS TAS NAS IEA,IBA IEA,IDA IMP IBA TAS,IMP,ISS IBA IEA,IDA IMP TAS IEA,IEA,IDA IMP ISS IBA TAS IEA,IMP,IBA,IDA TAS IEA,IMP,IBA,IMP ISS IC IEA,IMP IBA IEA,IPI IBA TAS IEA,ISS TAS IEA,IMP IEP ISS TAS IEA,ISS IBA TAS IEA,…	HECW1,CYP26B1,SLC7A2,PLXND1,ARHGAP33,SKAP2,WDR54,CRLF1,RHBDF1,CELSR3,ST3GAL1,PIK3C2A,HEBP1,UFL1,WWTR1,ATP1A2,NCDN,CD44,VRK2,POU2F2,VCL,TNC,EPHA3,DSG2,SCML1,LTBP1,HEBP2,NNAT,YBX3,LZTS1,CALCRL,IPO5,TNFRSF1A,CBFB,GRIPAP1,PSME4,WIPI1,CNGB1,MBD3,TFRC,ARHGEF10L,PAX2,PLXNA2,DNAJC10,SIRT6,SLC1A3,CIC,EPB41L2,EPHA6,SMARCA2,STK17B,TRAF5,PPIE,APLP2,DDHD2,SRRT,MMP2,GNAO1,PIR,GMIP,ICAM1,MCOLN1,ZFHX4,PSME1,JPH4…
query_1	TRUE	0.000112196	1434	840	125	0.14881	0.0871688	GO:0003008	GO:BP	system process	16308	1597	GO:0032501	NAS,TAS,IEA,ISS TAS NAS IEA,IMP,TAS,IMP,IGI,IEA,IEA,IMP,IMP TAS IEA,NAS,TAS,ISS NAS IEA,ISS IEA,IEA,TAS IEA,IEA,IEA,IEA,TAS IEA,IEP,ISS IEA,IEA,IEA,IEA,IDA IBA TAS,TAS,IEA,IMP TAS,IEA,ISS IBA IC IEA,IMP ISS,IEA,IEA,NAS,TAS,IMP IBA TAS NAS IEA,ISS IBA TAS IEA,ISS IEA,IEA,IDA IBA IEA,ISS NAS,IEA,NAS,TAS,TAS,NAS,IEA,TAS,IMP,ISS IEA,IMP IEA,IBA IEA,IEA,TAS,TAS,IBA,IEA,IMP ISS IBA TAS IEA,IEA,ISS IEA,…	SLC7A2,PIK3C2A,WWTR1,ATP1A2,CPS1,VCL,DSG2,SLC2A3,CALCRL,TNFRSF1A,DGCR2,CNGB1,TFRC,PAX2,SLC1A3,CIC,DDHD2,GNAO1,ICAM1,JPH4,TMEM38B,ITPR3,PCSK5,LGMN,PAK5,CELF4,SLC17A7,DMPK,ATP1A3,HOXA5,MYH3,HMGCR,PDE4D,STAT1,IGFBP5,TNR,LEPR,SGK1,CASQ2,FKBP1B,SCPEP1,LRAT,TAS2R10,LRP1,SLC12A5,ABCC4,EML2,CNN1,LRP3,ATP8A2,IL6ST,DSC2,AGTPBP1,ZFHX2,PRCP,YAP1,MYOF,PLCE1,TMOD3,SRRM4,TPM1,NTRK3,SLC4A10,USP53,TTBK1,EGFR,GSN,…
query_1	TRUE	0.000136152	1515	840	130	0.154762	0.0858086	GO:0022008	GO:BP	neurogenesis	16308	7579	c("GO:0007399", "GO:0030154")	IBA,IBA,IEA,IEA,TAS,IEA,ISS IBA IEA,IEA,IEA,IMP ISS IBA,IBA IEA,IEA,ISS TAS,IBA,IEA,IBA,IEA,IEA,ISS TAS NAS IEA,IEA,IMP,ISS IEA,IBA IEA,IDA,IEA,IBA IEA,IMP,IMP ISS,IMP ISS IBA IEA,ISS IBA NAS IEA,IEA,NAS IEA,IEA,IBA,IEA,IEA,IDA IMP ISS IBA IEA,IEA,IBA IEA,ISS IEA,IBA,IEA,IDA,IEA,IEA,IBA IEA,IBA,IEA,IBA IEA,TAS,IBA IEA,ISS IBA,IEA,IBA IEA,IBA IEA,ISS IEA,IEA,ISS IBA IEA,IBA,IDA,ISS,IEA,IMP IEP ISS…	HECW1,PLXND1,ARHGAP33,CELSR3,LYPLA2,UFL1,NCDN,VCL,TNC,EPHA3,LZTS1,CNGB1,PAX2,PLXNA2,SLC1A3,EPHA6,SRRT,GNAO1,NRP1,LGALS1,FBXO7,SIX4,METRN,SYT17,TGFB1,UNC5B,UGDH,PHACTR1,ADGRG6,DBN1,NFE2L2,TNR,LEPR,SGK1,SPP1,FKBP1B,BCL11A,HOXB3,SLITRK3,LRP1,ACSL3,PREX1,SLC12A5,SDC4,FEZF1,PLXNA3,CASZ1,ACAP3,ATP8A2,SPINK5,CNTN6,WNT2B,IL6ST,DAGLA,ANXA1,AGTPBP1,GDF11,DBNL,ZFHX2,YAP1,ABI2,FGF5,MAPK8IP3,SRRM4,NTRK3,IQGAP…
query_1	TRUE	0.000162603	1458	840	126	0.15	0.0864198	GO:0040011	GO:BP	locomotion	16308	11507	GO:0008150	ISS IBA IEA,IMP,IEA,TAS,IMP IBA,ISS IEA,IDA IMP TAS,TAS IEA,ISS IBA,ISS IBA IEA,IBA,IMP IEP IEA,IDA,IMP ISS TAS NAS IEA,IDA,IDA,IEA,TAS,IEA,IMP,IEA,IEA,IBA IEA,TAS,IBA,IEA,IMP ISS IBA,IEA,ISS IBA IEA,IEA,IGI IEA,IBA,TAS,IDA IGI,IEA,NAS IEA,IDA IBA,TAS,IDA,ISS IEA,IMP,IEA,IBA TAS IEA,IEA,IBA IEA,IEA,IDA IBA,IEA,IEA,IBA IEA,IMP,IMP IEA,IDA ISS IBA IEA,TAS,IBA IEA,TAS,IMP TAS IEA,TAS,IBA,IMP,IMP ISS…	PLXND1,RHBDF1,CELSR3,LYPLA2,PIK3C2A,ATP1A2,CD44,VCL,EPHA3,PLXNA2,EPHA6,ICAM1,SYDE2,NRP1,FBXO7,LGMN,SIX4,PAK5,CD99L2,TIMP1,TGFB1,HOXA5,UNC5B,SPOCK2,TSPAN11,RSPH4A,PHACTR1,PDE4D,IQCG,EPB41L5,ACVR1,APC2,GRB14,IGFBP5,NFE2L2,TNR,LGALS8,SGK1,HOXA7,LRP1,USP45,PREX1,SDC4,FEZF1,PLXNA3,ACAP3,LGALS3,SWAP70,RRAS2,CNTN6,STK26,ETS1,ANXA1,GYPC,PRCP,ABI2,ITGAV,PARP9,FGF5,MAPK8IP3,TPM1,NTRK3,IQGAP1,CDH13,CCDC40,S…
query_1	TRUE	0.000235438	1048	840	98	0.116667	0.0935115	GO:0051094	GO:BP	positive regulation of developmental process	16308	15637	c("GO:0032502", "GO:0048518", "GO:0050793")	IEA,IBA,IEA,IDA IGI,IEA,ISS IEA,ISS IEA,IDA,ISS,IBA,IMP,IEA,IEA,IMP ISS IEA,ISS IEA,IBA IEA,IDA,IEA,IEA,IEA,IDA,IEA,IMP ISS IEA,IEA,ISS IBA IEA,IDA IMP ISS IEA,IMP,IEA,IEA,IMP,IEA,IEA,IEA,IEA,IBA,IMP,IEA,IEA,IMP IEA,IDA IMP IEA,IDA IBA,IBA,IDA ISS IEA,IMP IEA,IDA,IMP,IEA,IEA,IEA,IDA,IEA,IDA,IEA,IC,IMP,ISS IEA,IMP,IMP ISS,IEA,IMP,ISS IEA,IMP,IDA,ISS IBA IEA,ISS IEA,ISS IBA IEA,IEA,IEA,IMP,ISS,IEA,…	CYP26B1,PLXND1,UFL1,WWTR1,YBX3,TNFRSF1A,CBFB,TFRC,PAX2,PLXNA2,SIRT6,DDHD2,SRRT,NRP1,SIX4,METRN,SYT17,RIPK2,STK3,TGFB1,HOXA5,CCND1,RBM24,HMGCR,DBN1,ACVR1,STAT1,NFE2L2,FKBP1B,BCL11A,SLITRK3,LRP1,PREX1,FEZF1,PLXNA3,LRP3,ATP8A2,WNT2B,IL6ST,ETS1,ANXA1,DBNL,PIM1,YAP1,ATRAID,MAPK8IP3,NTRK3,IQGAP1,SH3GL3,TGFB1I1,CRABP2,SYT2,GDF7,TTBK1,CDKN2A,POU4F2,GJA1,PRKCA,KLF10,MCU,MMP14,HK2,LMNA,SHANK1,WDR63,BRINP3,…
query_1	TRUE	0.000244227	8923	840	540	0.642857	0.0605178	GO:0050789	GO:BP	regulation of biological process	16308	15387	c("GO:0008150", "GO:0065007")	IBA TAS,TAS IEA,IEA,ISS IBA TAS IEA,IBA TAS IEA,TAS IEA,IDA IMP,IDA IBA TAS IEA,IDA IMP IBA,TAS NAS IEA,IEA,IMP IBA TAS IEA,TAS,IDA IMP ISS IBA IEA,IDA IMP IGI ISS IBA TAS NAS IEA,ISS TAS NAS IEA,IBA IEA,IDA IMP IBA TAS,IMP,ISS IBA IEA,IDA IMP TAS IEA,IEA,IDA IMP ISS IBA TAS IEA,IMP,IBA,IDA TAS IEA,IMP,IBA,IMP ISS IBA IC IEA,IMP IBA IEA,IPI IBA TAS IEA,ISS TAS IEA,TAS,IMP IEP ISS TAS IEA,ISS IBA …	HECW1,CYP26B1,SLC7A2,PLXND1,ARHGAP33,SKAP2,WDR54,CRLF1,RHBDF1,CELSR3,ST3GAL1,PIK3C2A,HEBP1,UFL1,WWTR1,ATP1A2,NCDN,CD44,VRK2,POU2F2,VCL,TNC,EPHA3,DSG2,SCML1,LTBP1,HEBP2,NNAT,YBX3,LZTS1,CALCRL,IPO5,ZNRD1,TNFRSF1A,CBFB,GRIPAP1,PSME4,WIPI1,CNGB1,MBD3,TFRC,ARHGEF10L,PAX2,PLXNA2,DNAJC10,SIRT6,SLC1A3,CIC,FDFT1,EPB41L2,EPHA6,SMARCA2,STK17B,TRAF5,PPIE,APLP2,DDHD2,SRRT,MMP2,GNAO1,PIR,GMIP,ICAM1,MCOLN1,ZFHX…
query_1	TRUE	0.000248112	2034	840	162	0.192857	0.079646	GO:0050793	GO:BP	regulation of developmental process	16308	15390	c("GO:0032502", "GO:0050789")	IBA,IEA,ISS IBA IEA,IEA,NAS IEA,IEA,IDA IGI IEA,IMP,IDA,ISS,IEA,IBA IEA,IMP ISS IEA,ISS TAS IEA,TAS,IDA IMP,ISS,IBA,IMP,IEA,IEA,IEA,TAS,IEA,IMP ISS IEA,IEA,IEA,ISS IEA,IEA,IBA IEA,IDA,IEA,IEA,IEA,ISS,IEA,IEA,IDA IMP,NAS,IEA,IMP ISS IEA,IEA,IEA,ISS IBA NAS IEA,IDA IMP ISS IEA,IBA,IMP ISS,IEA,IEA,IEA,IEA,IEA,IMP ISS IBA IEA,IEA,IEA,IDA,IEA,IEA,IDA IBA,IEA,IEA,IBA IEA,IMP,IBA,TAS,IEA,TAS,IEA,IMP IEA…	HECW1,CYP26B1,PLXND1,ARHGAP33,CELSR3,UFL1,WWTR1,CD44,VCL,EPHA3,YBX3,LZTS1,TNFRSF1A,CBFB,PSME4,TFRC,PAX2,PLXNA2,SIRT6,DDHD2,SRRT,ICAM1,PSME1,TLL2,NRP1,FBXO7,LGMN,SIX4,CELF4,METRN,SYT17,RIPK2,STK3,AMH,DMPK,FZR1,TGFB1,HOXA5,SPOCK2,CCND1,RBM24,HMGCR,STC2,DBN1,ACVR1,APC2,STAT1,IGFBP5,NFE2L2,TNR,SPP1,FKBP1B,BCL11A,HOXB3,SLITRK3,HOXA7,LRP1,PREX1,CDC42EP1,FEZF1,TWSG1,PLXNA3,LRP3,CASZ1,LGALS3,ATP8A2,SPINK…
query_1	TRUE	0.000312968	2089	840	165	0.196429	0.0789852	GO:0051239	GO:BP	regulation of multicellular organismal process	16308	15763	c("GO:0032501", "GO:0050789")	IEA,ISS IBA IEA,IMP,IEA,IDA IEA,ISS TAS NAS IEA,ISS IEA,IDA,IMP,IDA,IEA,IEA,IMP IEA,ISS TAS IEA,IDA IEA,ISS,IBA,IMP ISS IEA,IEA,IEA,IEA,IEA,IEA,TAS,ISS,IMP ISS TAS IEA,IEA,TAS,IDA IEA,ISS IEA,IEA,IMP,IBA IEA,IDA NAS IEA,IEA,IDA IBA TAS,IEA,TAS,IDA,IDA IMP,IEA,ISS IEA,IMP ISS IBA IC IEA,IEA,ISS IBA IEA,IEA,IDA IMP ISS IEA,IDA IMP ISS,IEA,IEA,IEA,ISS IEA,TAS,IMP IBA TAS NAS IEA,IBA IEA,ISS IBA TAS …	CYP26B1,PLXND1,PIK3C2A,UFL1,WWTR1,ATP1A2,POU2F2,VCL,DSG2,LTBP1,YBX3,CALCRL,TNFRSF1A,CBFB,TFRC,PAX2,PLXNA2,SIRT6,SRRT,GNAO1,ICAM1,JPH4,TMEM38B,ITPR3,SCD,NRP1,FBXO7,POLR3H,LGMN,SIX4,CELF4,TIMP1,METRN,RIPK2,STK3,DMPK,TGFB1,ATP1A3,ZC3HAV1,HOXA5,CCND1,HMGCR,PDE4D,STC2,DBN1,EPB41L5,ACVR1,STAT1,IGFBP5,NFE2L2,TNR,LEPR,SGK1,CASQ2,SPP1,FKBP1B,BCL11A,HOXB3,SLITRK3,HOXA7,LRP1,FEZF1,TWSG1,CNN1,GADD45G,PLXNA3,…
query_1	TRUE	0.000342127	661	840	70	0.0833333	0.1059	GO:0098609	GO:BP	cell-cell adhesion	16308	22117	GO:0007155	IBA IEA,ISS,IMP NAS,IMP HMP,IDA IMP IBA IEA,ISS IEA,IDA,IMP TAS IEA,IEA,IEA,IEA,ISS,NAS IEA,IEA,ISS IEA,IEA,IEA,IDA IMP,IMP,IEA,IDA,ISS,IEA,IBA,IMP,IMP IBA IEA,IBA IEA,IMP,IDA IBA IEA,IMP,IEA,IEA,ISS IEA,IDA IBA IEA,IDA ISS IBA IEA,IBA TAS,IBA IEA,IMP,IDA IEP,ISS,IMP,IBA,IDA,TAS,ISS IEA,NAS,IBA IEA,IBA IEA,IDA IMP IEA,HMP,IDA IBA,IEP IBA,ISS,IBA,IBA,ISS IBA,IMP,IEA,ISS IBA IEA,IBA,IEA,IDA IBA IEA…	CELSR3,CLDN11,CD44,VCL,DSG2,CBFB,TFRC,ICAM1,LGALS1,RIPK2,TGFB1,CLDN15,PCDHB5,EPB41L5,ACVR1,TNR,CNN3,SLITRK3,SDC4,CDC42EP1,TWSG1,LGALS3,SWAP70,CNTN6,IL6ST,DSC2,DSC3,ETS1,ANXA1,ITGAV,TMOD3,PCDH10,SLC39A8,CDH13,HSPD1,CNTN4,CDH18,EGFR,MSN,CDKN2A,RPS3,ROBO3,PRKCA,NCAM2,PRKCD,ADGRV1,FAT3,LRFN5,JAM3,ILK,IGF2,ADAM9,IL1RAPL1,LIMS1,CEL,DSCAM,FUT9,PAWR,NECTIN3,CNTN2,PCDH9,EFNA5,PLXNB2,ADA,PCDHA2,CLIC1,PCDHA…
query_1	TRUE	0.000484453	735	840	75	0.0892857	0.102041	GO:0032989	GO:BP	cellular component morphogenesis	16308	9216	c("GO:0009653", "GO:0016043", "GO:0048869")	IBA,IBA,IEA,IEA,TAS,IMP,IEA,IBA,IBA IEA,TAS,IBA,IMP IBA,IBA,ISS TAS NAS IEA,ISS IEA,IBA IEA,IDA,IBA IEA,NAS,IMP ISS,ISS IBA IEA,NAS IEA,IBA,IEA,IEA,IMP ISS IEA,IBA IEA,IEA,IEA,IBA IEA,IEA,IBA IEA,ISS IBA IEA,ISS,IBA,IMP,IMP,IEA,IMP,IEA,IDA,IEA,IBA TAS IEA,IEA,ISS IEA,IEA,IBA,ISS IBA NAS IEA,TAS,IBA,IMP,IEA,ISS IEA,ISS IBA IEA,IEA,IEA,ISS,IEA,IBA,IDA ISS IBA IEA,ISS,ISS IEA,IEA,IBA IEA,ISS IBA TAS…	HECW1,PLXND1,ARHGAP33,CELSR3,LYPLA2,CD44,VCL,EPHA3,LZTS1,PAX2,PLXNA2,NEBL,EPHA6,NRP1,SIX4,METRN,SYT17,UNC5B,MYH3,PHACTR1,DBN1,TNR,SGK1,CASQ2,SPP1,BCL11A,SLITRK3,LRP1,FEZF1,PLXNA3,ATP8A2,CNTN6,DBNL,ABI2,TMOD3,MAPK8IP3,TPM1,NTRK3,IQGAP1,CRABP2,SYT2,GDF7,CNTN4,EGFR,POU4F2,GJA1,SEMA3D,ROBO3,PRKCA,PGM5,TTN,WASF2,CHRNB2,SHANK1,HPRT1,ILK,IL1RAPL1,B3GNT2,SEMA3E,DSCAM,CNTNAP2,FZD4,GRIN1,ULK1,UNC5C,CNTN2,E…
query_1	TRUE	0.000992643	1410	840	120	0.142857	0.0851064	GO:0048699	GO:BP	generation of neurons	16308	15062	GO:0022008	IBA,IBA,IEA,IEA,TAS,IEA,ISS IBA IEA,IEA,IEA,IMP ISS IBA,IBA IEA,IEA,TAS,IBA,IEA,IBA,IEA,IEA,ISS TAS NAS IEA,IEA,IMP,ISS IEA,IBA IEA,IDA,IEA,IBA IEA,IMP,IMP ISS,ISS IBA NAS IEA,IEA,NAS IEA,IBA,IEA,IEA,IDA IMP ISS IBA IEA,IEA,IBA IEA,IEA,IBA,IEA,IDA,IEA,IEA,IBA IEA,IBA,IEA,IBA IEA,TAS,IBA IEA,ISS IBA,IEA,IEA,ISS IEA,IEA,ISS IBA IEA,IBA,IDA,ISS,IMP IEP ISS,IBA,IBA IEA,IMP IEA,IEA,IEA,IDA,IEA,IEA,IMP…	HECW1,PLXND1,ARHGAP33,CELSR3,LYPLA2,UFL1,NCDN,VCL,TNC,EPHA3,LZTS1,CNGB1,PAX2,PLXNA2,SLC1A3,EPHA6,SRRT,GNAO1,NRP1,LGALS1,FBXO7,SIX4,METRN,SYT17,TGFB1,UNC5B,UGDH,PHACTR1,DBN1,NFE2L2,TNR,SGK1,SPP1,FKBP1B,BCL11A,HOXB3,SLITRK3,LRP1,ACSL3,PREX1,SLC12A5,SDC4,FEZF1,PLXNA3,CASZ1,ACAP3,ATP8A2,SPINK5,CNTN6,WNT2B,IL6ST,DAGLA,AGTPBP1,GDF11,DBNL,ZFHX2,YAP1,ABI2,MAPK8IP3,SRRM4,NTRK3,IQGAP1,SH3GL3,CRABP2,SYT2,GD…
query_1	TRUE	0.00110205	1428	840	121	0.144048	0.0847339	GO:0120036	GO:BP	plasma membrane bounded cell projection organization	16308	22876	GO:0030030	IBA,IBA,IEA,IEA,TAS,IEA,ISS IBA IEA,IMP,ISS IEA,IEA,IMP ISS IBA,IBA IEA,TAS,IBA,IBA,IEA,IEA,IMP ISS TAS NAS IEA,IEA,IMP,ISS IEA,IBA IEA,IDA,IGI,IBA IEA,IMP ISS IBA IEA,IMP ISS,ISS IBA NAS IEA,ISS IBA IEA,IEA,NAS IEA,IBA,IEA,IEA,IDA IMP ISS IBA IEA,IBA IEA,IEA,IEA,IDA,IEA,IMP,IDA IBA,IEA,IBA IEA,IEA,IEA,IBA IEA,IDA,IDA,ISS IBA IEA,IMP,IMP,ISS,IMP IEP ISS,IMP,ISS,IBA IEA,IMP IEA,IDA,IMP IBA IEA,IEA…	HECW1,PLXND1,ARHGAP33,CELSR3,LYPLA2,WWTR1,NCDN,CD44,VCL,TNC,EPHA3,LZTS1,PAX2,PLXNA2,EPHA6,GNAO1,ICAM1,NRP1,LGALS1,FBXO7,LGMN,METRN,SYT17,ATP1A3,UNC5B,RSPH4A,PHACTR1,DBN1,IQCG,NFE2L2,TNR,SGK1,SPP1,FKBP1B,BCL11A,SLITRK3,LRP1,PREX1,SLC12A5,SDC4,ABCC4,CDC42EP1,FEZF1,PLXNA3,ACAP3,ATP8A2,CNTN6,EMP1,STK26,DBNL,YAP1,PLCE1,ABI2,MAPK8IP3,POC1B,TPM1,NTRK3,IQGAP1,CDH13,CCDC40,CRABP2,SYT2,GDF7,CNTN4,EGFR,GSN,…
query_1	TRUE	0.00127518	937	840	88	0.104762	0.0939168	GO:0031175	GO:BP	neuron projection development	16308	8251	c("GO:0048666", "GO:0120036")	IBA,IBA,IEA,IEA,TAS,ISS IBA IEA,IEA,IEA,IMP ISS IBA,IBA IEA,TAS,IBA,IBA,IEA,ISS TAS NAS IEA,IEA,IMP,IBA IEA,IDA,IBA IEA,IMP ISS,ISS IBA NAS IEA,IEA,NAS IEA,IBA,IEA,IEA,IDA IMP ISS IBA IEA,IBA IEA,IEA,IEA,IDA,IEA,IEA,IBA IEA,IEA,IEA,IBA IEA,ISS IBA IEA,ISS,IMP IEP ISS,IBA IEA,IMP IEA,IEA,IDA,IEA,ISS IBA TAS IEA,IEA,ISS IEA,IEA,IBA,ISS IBA NAS IEA,TAS,IEA,ISS IEA,ISS IBA IEA,ISS,ISS IEA,IEA,IEA,IEA…	HECW1,PLXND1,ARHGAP33,CELSR3,LYPLA2,NCDN,VCL,TNC,EPHA3,LZTS1,PAX2,PLXNA2,EPHA6,GNAO1,NRP1,LGALS1,FBXO7,METRN,SYT17,UNC5B,PHACTR1,DBN1,NFE2L2,TNR,SGK1,SPP1,FKBP1B,BCL11A,SLITRK3,LRP1,PREX1,SLC12A5,SDC4,FEZF1,PLXNA3,ACAP3,ATP8A2,CNTN6,DBNL,ABI2,MAPK8IP3,NTRK3,IQGAP1,CRABP2,SYT2,GDF7,CNTN4,EGFR,POU4F2,GJA1,SEMA3D,ROBO3,PRKCA,NCAM2,CHRNB2,SHANK1,ADGRV1,CSMD3,HPRT1,JAM3,ILK,B2M,SAMD14,ROR2,IL1RAPL1,B3…
query_1	TRUE	0.00127827	1054	840	96	0.114286	0.0910816	GO:0048666	GO:BP	neuron development	16308	15030	c("GO:0030182", "GO:0048468")	IBA,IBA,IEA,IEA,TAS,ISS IBA IEA,IEA,IEA,IMP ISS IBA,IBA IEA,IEA,TAS,IBA,IEA,IBA,IEA,ISS TAS NAS IEA,IEA,IMP,IBA IEA,IDA,IBA IEA,IMP,IMP ISS,ISS IBA NAS IEA,IEA,NAS IEA,IBA,IEA,IEA,IDA IMP ISS IBA IEA,IBA IEA,IEA,IEA,IDA,IEA,IEA,IBA IEA,IEA,IBA IEA,IBA IEA,IEA,ISS IBA IEA,ISS,IMP IEP ISS,IBA,IBA IEA,IMP IEA,IEA,IDA,IEA,IEA,ISS IBA TAS IEA,IEA,ISS IEA,IEA,IBA,ISS IBA NAS IEA,TAS,IEA,ISS IEA,ISS IBA…	HECW1,PLXND1,ARHGAP33,CELSR3,LYPLA2,NCDN,VCL,TNC,EPHA3,LZTS1,CNGB1,PAX2,PLXNA2,SLC1A3,EPHA6,GNAO1,NRP1,LGALS1,FBXO7,METRN,SYT17,UNC5B,UGDH,PHACTR1,DBN1,NFE2L2,TNR,SGK1,SPP1,FKBP1B,BCL11A,SLITRK3,LRP1,PREX1,SLC12A5,SDC4,FEZF1,PLXNA3,ACAP3,ATP8A2,CNTN6,AGTPBP1,DBNL,ABI2,MAPK8IP3,SRRM4,NTRK3,IQGAP1,CRABP2,SYT2,GDF7,SLC4A10,CNTN4,EGFR,POU4F2,GJA1,SEMA3D,ROBO3,PRKCA,NCAM2,CHRNB2,SHANK1,EN1,ADGRV1,EN2,…
query_1	TRUE	0.00130273	642	840	67	0.0797619	0.104361	GO:0120039	GO:BP	plasma membrane bounded cell projection morphogenesis	16308	22877	GO:0048858	IBA,IBA,IEA,IEA,TAS,IMP,IEA,IBA,IBA IEA,TAS,IBA,IBA,ISS TAS NAS IEA,IBA IEA,IDA,IBA IEA,IMP ISS,ISS IBA IEA,NAS IEA,IBA,IEA,IMP ISS IEA,IBA IEA,IEA,IEA,IBA IEA,IEA,IBA IEA,ISS IBA IEA,ISS,IMP,IEA,IMP,IEA,IDA,IEA,IBA TAS IEA,IEA,ISS IEA,IEA,IBA,ISS IBA NAS IEA,TAS,IEA,ISS IEA,ISS IBA IEA,IEA,IEA,ISS,IEA,IBA,IDA ISS IBA IEA,ISS,ISS IEA,IEA,IBA IEA,ISS IBA TAS IEA,IBA IEA,IBA IEA,IEA,ISS TAS IEA,IBA…	HECW1,PLXND1,ARHGAP33,CELSR3,LYPLA2,CD44,VCL,EPHA3,LZTS1,PAX2,PLXNA2,EPHA6,NRP1,METRN,SYT17,UNC5B,PHACTR1,DBN1,TNR,SGK1,SPP1,BCL11A,SLITRK3,LRP1,FEZF1,PLXNA3,ATP8A2,CNTN6,DBNL,ABI2,MAPK8IP3,NTRK3,IQGAP1,CRABP2,SYT2,GDF7,CNTN4,EGFR,POU4F2,GJA1,SEMA3D,ROBO3,PRKCA,WASF2,CHRNB2,SHANK1,HPRT1,ILK,IL1RAPL1,B3GNT2,SEMA3E,DSCAM,CNTNAP2,FZD4,GRIN1,ULK1,UNC5C,CNTN2,EFNA5,FLRT2,RELN,PLXNB2,ZNF335,ITSN2,ARC,P…
query_1	TRUE	0.00147622	1957	840	154	0.183333	0.0786919	GO:0009605	GO:BP	response to external stimulus	16308	3997	GO:0050896	IEA,IEA,IBA,IEA,TAS,ISS,ISS IEA,IDA IEA,TAS,ISS IEA,IEA,IBA,IEA,IMP IEP ISS IEA,TAS,IDA,IMP TAS IEA,IEA,IEA,IBA,IEA,IEA,IBA,TAS IEA,TAS,IEA,IMP ISS TAS NAS IEA,IEA,IEA,IDA,IEA,IDA ISS IBA IEA,IEA,IDA IMP IEA,IDA IBA IEA,IBA IEA,IEA,IDA,IEA,IEA,IEA,IDA IMP IGI ISS IBA TAS IEA,IEP,IEA,IEA,NAS IEA,IMP,ISS IEA,IMP,IDA IEA,IEA,IEA,IEA,IEA,IEA,IEA,IEA,IEA,IEA,IBA IEA,ISS IEA,IDA IBA IEA,IEA,IEA,IEA,IBA…	CYP26B1,SLC7A2,PLXND1,CELSR3,LYPLA2,UFL1,ATP1A2,CPS1,CD44,POU2F2,TNC,EPHA3,CALCRL,TNFRSF1A,PSME4,WIPI1,CNGB1,MBD3,PAX2,PLXNA2,SIRT6,SLC1A3,EPHA6,ICAM1,PSME1,FKBP5,NRP1,POLR3H,PYGL,LGMN,ELF4,RIPK2,TGFB1,ZC3HAV1,TRIM14,UNC5B,CCND1,TFEB,HMGCR,PDE4D,STC2,STAT1,ODC1,WIPF1,NFE2L2,TNR,LGALS8,NENF,RAB32,SPP1,FKBP1B,LRAT,PTGFR,LRP1,ACSL3,PREX1,SLC10A2,FOSB,FEZF1,PLXNA3,HABP4,LGALS3,ATP8A2,SPINK5,SWAP70,CN…
query_1	TRUE	0.00165952	646	840	67	0.0797619	0.103715	GO:0048858	GO:BP	cell projection morphogenesis	16308	15213	c("GO:0000902", "GO:0030030", "GO:0032990")	IBA,IBA,IEA,IEA,TAS,IMP,IEA,IBA,IBA IEA,TAS,IBA,IBA,ISS TAS NAS IEA,IBA IEA,IDA,IBA IEA,IMP ISS,ISS IBA IEA,NAS IEA,IBA,IEA,IMP ISS IEA,IBA IEA,IEA,IEA,IBA IEA,IEA,IBA IEA,ISS IBA IEA,ISS,IMP,IEA,IMP,IEA,IDA,IEA,IBA TAS IEA,IEA,ISS IEA,IEA,IBA,ISS IBA NAS IEA,TAS,IEA,ISS IEA,ISS IBA IEA,IEA,IEA,ISS,IEA,IBA,IDA ISS IBA IEA,ISS,ISS IEA,IEA,IBA IEA,ISS IBA TAS IEA,IBA IEA,IBA IEA,IEA,ISS TAS IEA,IBA…	HECW1,PLXND1,ARHGAP33,CELSR3,LYPLA2,CD44,VCL,EPHA3,LZTS1,PAX2,PLXNA2,EPHA6,NRP1,METRN,SYT17,UNC5B,PHACTR1,DBN1,TNR,SGK1,SPP1,BCL11A,SLITRK3,LRP1,FEZF1,PLXNA3,ATP8A2,CNTN6,DBNL,ABI2,MAPK8IP3,NTRK3,IQGAP1,CRABP2,SYT2,GDF7,CNTN4,EGFR,POU4F2,GJA1,SEMA3D,ROBO3,PRKCA,WASF2,CHRNB2,SHANK1,HPRT1,ILK,IL1RAPL1,B3GNT2,SEMA3E,DSCAM,CNTNAP2,FZD4,GRIN1,ULK1,UNC5C,CNTN2,EFNA5,FLRT2,RELN,PLXNB2,ZNF335,ITSN2,ARC,P…
query_1	TRUE	0.00236777	1463	840	122	0.145238	0.0833903	GO:0030030	GO:BP	cell projection organization	16308	7711	GO:0016043	IBA,IBA,IEA,IEA,IEA,TAS,IEA,ISS IBA IEA,IMP,ISS IEA,IEA,IMP ISS IBA,IBA IEA,TAS,IBA,IBA,IEA,IEA,IMP ISS TAS NAS IEA,IEA,IMP,ISS IEA,IBA IEA,IDA,IGI,IBA IEA,IMP ISS IBA IEA,IMP ISS,ISS IBA NAS IEA,ISS IBA IEA,IEA,NAS IEA,IBA,IEA,IEA,IDA IMP ISS IBA IEA,IBA IEA,IEA,IEA,IDA,IEA,IMP,IDA IBA,IEA,IBA IEA,IEA,IEA,IBA IEA,IDA,IDA,ISS IBA IEA,IMP,IMP,ISS,IMP IEP ISS,IMP IEA,ISS,IBA IEA,IMP IEA,IDA,IMP IBA…	HECW1,PLXND1,ARHGAP33,DNAH9,CELSR3,LYPLA2,WWTR1,NCDN,CD44,VCL,TNC,EPHA3,LZTS1,PAX2,PLXNA2,EPHA6,GNAO1,ICAM1,NRP1,LGALS1,FBXO7,LGMN,METRN,SYT17,ATP1A3,UNC5B,RSPH4A,PHACTR1,DBN1,IQCG,NFE2L2,TNR,SGK1,SPP1,FKBP1B,BCL11A,SLITRK3,LRP1,PREX1,SLC12A5,SDC4,ABCC4,CDC42EP1,FEZF1,PLXNA3,ACAP3,ATP8A2,CNTN6,EMP1,STK26,DBNL,YAP1,PLCE1,ABI2,MAPK8IP3,POC1B,TPM1,NTRK3,IQGAP1,CDH13,CCDC40,CRABP2,SYT2,GDF7,CNTN4,EGF…
query_1	TRUE	0.00289981	628	840	65	0.077381	0.103503	GO:0048812	GO:BP	neuron projection morphogenesis	16308	15168	c("GO:0031175", "GO:0120039")	IBA,IBA,IEA,IEA,TAS,IEA,IBA,IBA IEA,TAS,IBA,IBA,ISS TAS NAS IEA,IBA IEA,IDA,IBA IEA,IMP ISS,ISS IBA IEA,NAS IEA,IBA,IEA,IMP ISS IEA,IBA IEA,IEA,IEA,IBA IEA,IEA,IBA IEA,ISS IBA IEA,ISS,IMP,IEA,IMP,IEA,IDA,IEA,IBA TAS IEA,IEA,ISS IEA,IEA,IBA,ISS IBA NAS IEA,TAS,ISS IEA,ISS IBA IEA,IEA,IEA,ISS,IEA,IBA,IDA ISS IBA IEA,ISS,ISS IEA,IEA,IBA IEA,ISS IBA TAS IEA,IBA IEA,IBA IEA,IEA,ISS TAS IEA,IBA IEA,ISS…	HECW1,PLXND1,ARHGAP33,CELSR3,LYPLA2,VCL,EPHA3,LZTS1,PAX2,PLXNA2,EPHA6,NRP1,METRN,SYT17,UNC5B,PHACTR1,DBN1,TNR,SGK1,SPP1,BCL11A,SLITRK3,LRP1,FEZF1,PLXNA3,ATP8A2,CNTN6,DBNL,ABI2,MAPK8IP3,NTRK3,IQGAP1,CRABP2,SYT2,GDF7,CNTN4,EGFR,POU4F2,GJA1,SEMA3D,ROBO3,PRKCA,CHRNB2,SHANK1,HPRT1,ILK,IL1RAPL1,B3GNT2,SEMA3E,DSCAM,CNTNAP2,FZD4,GRIN1,ULK1,UNC5C,CNTN2,EFNA5,FLRT2,RELN,PLXNB2,ZNF335,ITSN2,ARC,PLXNA4,CYFIP1
query_1	TRUE	0.00499234	1312	840	111	0.132143	0.0846037	GO:0045595	GO:BP	regulation of cell differentiation	16308	13387	c("GO:0030154", "GO:0050793", "GO:0050794")	IEA,IBA,IEA,IDA IGI IEA,IDA,ISS,IMP,ISS TAS IEA,TAS,ISS,IBA,IEA,TAS,IMP ISS IEA,IEA,ISS IEA,IBA IEA,IEA,IEA,ISS,IEA,IDA,NAS,IEA,IMP ISS IEA,ISS IBA IEA,IMP ISS IEA,IBA,IMP ISS,IEA,IEA,IEA,IEA,IMP ISS IEA,IEA,IDA,IEA,IEA,IEA,IEA,IBA IEA,IMP,IBA,TAS,TAS,IMP IEA,IDA,IDA IBA,IEA,IBA,IBA,IDA,ISS IEA,IDA IMP TAS IEA,IDA,IMP,IMP,IEA,IEA,IDA IEA,IEA,TAS,IEA,IEA,IMP,IC,IMP,ISS,ISS IEA,ISS IEA,ISS IEA,IMP,…	CYP26B1,PLXND1,UFL1,WWTR1,VCL,EPHA3,TNFRSF1A,CBFB,PSME4,PAX2,PLXNA2,SRRT,PSME1,NRP1,FBXO7,SIX4,METRN,RIPK2,STK3,DMPK,TGFB1,HOXA5,SPOCK2,CCND1,RBM24,DBN1,ACVR1,APC2,STAT1,IGFBP5,NFE2L2,TNR,SPP1,BCL11A,HOXB3,HOXA7,LRP1,PREX1,FEZF1,TWSG1,PLXNA3,LRP3,CASZ1,LGALS3,SPINK5,IL6ST,ETS1,ANXA1,GDF11,DBNL,ZFHX2,ANP32B,PIM1,YAP1,ATRAID,ITGAV,MAPK8IP3,NTRK3,SH3GL3,TGFB1I1,CRABP2,CTSK,GDF7,LNPK,CNTN4,TTBK1,EGFR…
query_1	TRUE	0.00504087	665	840	67	0.0797619	0.100752	GO:0032990	GO:BP	cell part morphogenesis	16308	9217	GO:0032989	IBA,IBA,IEA,IEA,TAS,IMP,IEA,IBA,IBA IEA,TAS,IBA,IBA,ISS TAS NAS IEA,IBA IEA,IDA,IBA IEA,IMP ISS,ISS IBA IEA,NAS IEA,IBA,IEA,IMP ISS IEA,IBA IEA,IEA,IEA,IBA IEA,IEA,IBA IEA,ISS IBA IEA,ISS,IMP,IEA,IMP,IEA,IDA,IEA,IBA TAS IEA,IEA,ISS IEA,IEA,IBA,ISS IBA NAS IEA,TAS,IEA,ISS IEA,ISS IBA IEA,IEA,IEA,ISS,IEA,IBA,IDA ISS IBA IEA,ISS,ISS IEA,IEA,IBA IEA,ISS IBA TAS IEA,IBA IEA,IBA IEA,IEA,ISS TAS IEA,IBA…	HECW1,PLXND1,ARHGAP33,CELSR3,LYPLA2,CD44,VCL,EPHA3,LZTS1,PAX2,PLXNA2,EPHA6,NRP1,METRN,SYT17,UNC5B,PHACTR1,DBN1,TNR,SGK1,SPP1,BCL11A,SLITRK3,LRP1,FEZF1,PLXNA3,ATP8A2,CNTN6,DBNL,ABI2,MAPK8IP3,NTRK3,IQGAP1,CRABP2,SYT2,GDF7,CNTN4,EGFR,POU4F2,GJA1,SEMA3D,ROBO3,PRKCA,WASF2,CHRNB2,SHANK1,HPRT1,ILK,IL1RAPL1,B3GNT2,SEMA3E,DSCAM,CNTNAP2,FZD4,GRIN1,ULK1,UNC5C,CNTN2,EFNA5,FLRT2,RELN,PLXNB2,ZNF335,ITSN2,ARC,P…
query_1	TRUE	0.0053428	736	840	72	0.0857143	0.0978261	GO:0060322	GO:BP	head development	16308	17167	GO:0048856	ISS IEA,IBA TAS IEA,IEA,ISS,IEA,IBA,ISS IEA,IEA,IEA,IEA,IEA,IEA,IEA,IEA,IBA,IC,IMP ISS,HEP,IEA,IEA,IEA,IEA,IEA,IEA,IEA,IEA,IEA,IEP IEA,IEA,ISS IEA,IBA,IEA,IEA,IMP,IEA,IEA,IEA,ISS IEA,HEP,IEA,HEP,HEP,NAS,IEA,ISS IEA,IBA,IEA,IEA,IEA,IEA,ISS IEA,IEA,IDA IEA,IEA,IMP IEA,IEA,IEP TAS,IEA,IEA,NAS IEA,IEA,TAS IEA,NAS,IEA,IEA,IEA,ISS IEA,IEA,ISS IEA,IMP IBA IEA,IEA,IEA	ATP1A2,NNAT,MBD3,PAX2,PLXNA2,SYNJ2,CIC,MMP2,GNAO1,NRP1,SEZ6L,SLC32A1,SLC17A7,TGFB1,MEIS3,MYH3,PHACTR1,GNB4,TNR,HOXB3,LRP1,ACSL3,FEZF1,TWSG1,PLXNA3,SLC6A11,KDM6B,WNT2B,ETS1,AGTPBP1,ZFHX2,ANP32B,ATIC,MAPK8IP3,SSTR1,GDF7,SLC4A10,CNTN4,TTBK1,EGFR,SEC16A,GLUD1,CA10,MMP14,CHRNB2,SHANK1,EN1,CCDC141,TIPARP,EN2,PTCHD1,HPRT1,B2M,C16orf45,ANKRD11,AXL,CNTNAP2,FZD4,BNIP3,GRIN1,DDX10,UNC5C,GRIN2A,CNTN2,PCDH9,P…
query_1	TRUE	0.00602956	4124	840	278	0.330952	0.0674103	GO:0006810	GO:BP	transport	16308	2785	GO:0051234	IBA,IDA IBA TAS NAS IEA,IEA,ISS IBA TAS IEA,TAS,IMP,IDA IMP IBA IEA,IMP TAS IEA,IDA IGI ISS IBA TAS NAS IC IEA,IMP IBA,TAS,TAS,IDA TAS IEA,IDA,IMP TAS,IBA,IBA TAS NAS IEA,IDA IGI TAS IEA,IDA,IDA ISS IBA TAS IEA,ISS IEA,IBA IEA,TAS,IDA,IDA IEA,IDA IBA TAS NAS IC IEA,IEA,TAS,IEA,IBA,IDA IMP ISS TAS NAS IEA,TAS,TAS,TAS,IEA,IEA,IEA,IDA TAS NAS IEA,IEA,TAS,TAS IEA,IEA,IDA,ISS IBA TAS IEA,IEP,TAS IEA,I…	HECW1,SLC7A2,ARHGAP33,MCUB,TSPOAP1,WDR54,RHBDF1,PIK3C2A,ATP1A2,TOMM34,CD44,VCL,PQLC2,EPHA3,HEBP2,NNAT,ATP11B,SLC2A3,CALCRL,IPO5,TNFRSF1A,GRIPAP1,PSME4,WIPI1,CNGB1,TFRC,CLNS1A,TPD52,SIRT6,SYNJ2,SLC1A3,PGM1,PPIE,APLP2,GNAO1,RPH3A,ICAM1,MCOLN1,PITPNM3,PSME1,JPH4,TMEM38B,IL11,ITPR3,PCSK5,NRP1,ZDHHC8,KDELR3,FBXO7,MLC1,PYGL,SLC32A1,TIMP1,SLC25A15,SLC38A7,NECAB2,SYT17,SLC17A7,SLC1A6,TGFB1,ATP1A3,CYTH2,C…
query_1	TRUE	0.00653425	428	840	49	0.0583333	0.114486	GO:0010975	GO:BP	regulation of neuron projection development	16308	5114	c("GO:0031175", "GO:0120035")	IBA,IBA,IEA,IMP,IBA IEA,IBA,ISS IEA,IEA,IMP,IBA IEA,ISS IBA NAS IEA,IEA,IEA,IEA,IEA,IDA IMP ISS IBA IEA,IEA,IEA,IBA IEA,IEA,IEA,IBA,ISS,IBA IEA,IEA,IEA,ISS IEA,IBA,ISS IEA,ISS IEA,IEA,IEA,IBA,ISS,IBA,IDA IEA,IMP,IEA,IEA,ISS IEA,IEA,IEA,IBA,ISS IEA,IDA IBA IEA,ISS IEA,IBA,IMP,IEA	HECW1,PLXND1,ARHGAP33,EPHA3,LZTS1,PLXNA2,NRP1,LGALS1,FBXO7,METRN,DBN1,NFE2L2,TNR,SPP1,FKBP1B,BCL11A,LRP1,PREX1,PLXNA3,ACAP3,ATP8A2,DBNL,ABI2,NTRK3,IQGAP1,CRABP2,POU4F2,SEMA3D,CHRNB2,CSMD3,ILK,B2M,ROR2,IL1RAPL1,SEMA3E,DSCAM,FUT9,GRIN1,KREMEN1,DENND5A,CNTN2,EFNA5,ROR1,RELN,PLXNB2,ARC,PLXNA4,LYN,CYFIP1
query_1	TRUE	0.00810055	523	840	56	0.0666667	0.107075	GO:0007610	GO:BP	behavior	16308	3490	GO:0008150	ISS IEA,IEA,ISS IEA,IEA,IEA,IEA,IEA,IEA,IEA,ISS IEA,IEA,IEA,IEA,IEA,ISS IEA,TAS,IEA,IEA,IEA,IEA,ISS IEA,IEA,IEA,IMP,ISS IEA,IEA,IEA,ISS IEA,IMP ISS IEA,IMP ISS IEA,IEA,IEA,IEA,ISS IEA,IEA,ISS IEA,IEA,IDA ISS IEA,ISS IEA,ISS IEA,IEA,IMP,IEA,IEA,ISS IEA,IMP,IEA,ISS IEA,IEA,TAS IEA,IEA,ISS,ISS IEA,IEA,IEA,ISS TAS IEA	ATP1A2,SLC1A3,CIC,DDHD2,GNAO1,JPH4,ITPR3,ZDHHC8,SEZ6L,LGMN,PAK5,SLC17A7,HMGCR,TNR,LEPR,SGK1,SLC12A5,GAD1,ATP8A2,AGTPBP1,MRAP2,ZFHX2,SLC4A10,TTBK1,EGFR,EPS8,GJA1,SLC6A1,CHRNB2,SHANK1,LRRTM1,EN1,RNF180,CARTPT,GRIK2,PTCHD1,HPRT1,B2M,GRM5,APLN,DSCAM,CNTNAP2,FZD4,FOSL1,GRIN1,KCNA2,HTR1D,GRID1,CSMD1,GRIN2A,CNTN2,C3orf70,RELN,PAX5,ADA,ARC
query_1	TRUE	0.00855504	83	840	18	0.0214286	0.216867	GO:0050772	GO:BP	positive regulation of axonogenesis	16308	15375	c("GO:0007409", "GO:0031346", "GO:0050769", "GO:0050770")	IBA,IBA,ISS IEA,IBA IEA,IBA,IMP,IEA,IBA,IBA,IEA,IEA,ISS IEA,IEA,IDA IEA,IEA,IBA IEA,IBA,IEA	PLXND1,PLXNA2,NRP1,METRN,DBN1,BCL11A,LRP1,PLXNA3,DBNL,NTRK3,CRABP2,POU4F2,ILK,DSCAM,EFNA5,PLXNB2,PLXNA4,CYFIP1
query_1	TRUE	0.00870818	5614	840	359	0.427381	0.0639473	GO:0051716	GO:BP	cellular response to stimulus	16308	16130	c("GO:0009987", "GO:0050896")	TAS,IDA TAS IEA,ISS IBA TAS IEA,IBA TAS IEA,TAS,IDA IMP,IDA IBA TAS,IMP IBA,TAS NAS IEA,IBA TAS IEA,TAS,IDA ISS IBA IEA,IDA IMP IBA TAS IEA,IDA TAS IEA,IMP IEA,IDA IBA TAS,IMP,IEA,IDA IMP IBA TAS IEA,IDA TAS IEA,IMP,IDA IPI IBA TAS IEA,ISS IEA,IMP IEP ISS TAS IEA,TAS,ISS TAS IEA,IDA TAS,TAS IEA,TAS,IDA IMP IEA,IDA IBA,ISS IEA,ISS IBA IEA,IDA IMP IEA,IDA IEA,IBA TAS IEA,IDA IBA IEA,IEP IBA TAS IEA…	HECW1,CYP26B1,PLXND1,ARHGAP33,SKAP2,WDR54,CRLF1,RHBDF1,CELSR3,PIK3C2A,HEBP1,UFL1,WWTR1,ATP1A2,CPS1,CD44,VRK2,TNC,EPHA3,LTBP1,YBX3,CALCRL,IPO5,TNFRSF1A,CBFB,PSME4,WIPI1,CNGB1,MBD3,TFRC,ARHGEF10L,PAX2,PLXNA2,DNAJC10,SIRT6,EPHA6,STK17B,TRAF5,PPIE,APLP2,MMP2,GNAO1,GMIP,ICAM1,MCOLN1,PSME1,TMEM38B,IL11,ITPR3,SYDE2,NRP1,HNRNPM,SEZ6L,LGALS1,KDELR3,FBXO7,MLC1,LGMN,PAK5,CELF4,TIMP1,NECAB2,METRN,SYT17,RIPK2…
query_1	TRUE	0.00957623	1723	840	136	0.161905	0.0789321	GO:0006928	GO:BP	movement of cell or subcellular component	16308	2885	GO:0009987	ISS IBA IEA,IMP IBA IEA,IMP,IEA,TAS,IMP IBA,IEA,IDA IMP TAS,TAS IEA,ISS IBA,IMP,ISS IBA IEA,IBA,IMP IEP IEA,IDA,IMP ISS TAS NAS IEA,IDA,IEA,TAS,IEA,IMP,IEA,IEA,IBA IEA,TAS,TAS NAS,IBA,IMP IBA IEA,IMP ISS IBA,ISS IBA IEA,ISS IBA IEA,IEA,IGI IEA,IBA,TAS,IDA IGI,IBA IEA,IEA,NAS IEA,IDA IBA,TAS,IBA,IDA,ISS IEA,IMP,IEA,IBA TAS IEA,IEA,IBA IEA,IEA,IDA IBA,IEA,IEA,IBA IEA,IMP,IMP,IMP IEA,IDA ISS IBA IEA…	PLXND1,DNAH9,RHBDF1,CELSR3,LYPLA2,PIK3C2A,ATP1A2,CD44,VCL,EPHA3,DSG2,PLXNA2,EPHA6,ICAM1,SYDE2,NRP1,LGMN,SIX4,PAK5,CD99L2,TIMP1,TGFB1,HOXA5,UNC5B,SPOCK2,MYH3,TSPAN11,RSPH4A,PHACTR1,PDE4D,IQCG,EPB41L5,ACVR1,APC2,GRB14,IGFBP5,WIPF1,NFE2L2,TNR,LGALS8,SGK1,WIPF3,HOXA7,LRP1,USP45,PREX1,SDC4,FEZF1,PLXNA3,ACAP3,LGALS3,SWAP70,RRAS2,CNTN6,STK26,DSC2,ETS1,ANXA1,AGTPBP1,GYPC,PRCP,ABI2,ITGAV,PARP9,FGF5,MAPK8I…
query_1	TRUE	0.00973324	635	840	64	0.0761905	0.100787	GO:0034330	GO:BP	cell junction organization	16308	9886	GO:0016043	ISS IEA,IEA,IDA IBA,IMP,IEA,IDA,IMP,TAS,IBA IEA,IDA IEA,IEA,ISS IEA,IEA,IBA,NAS,IBA,TAS,ISS IBA IEA,IEA,IEA,IDA IMP IEA,IEA,IEA,ISS IBA IEA,IBA,ISS,IEA,IEA,TAS,IBA TAS,TAS IEA,TAS,IMP,ISS IEA,IEA,IEA,ISS IEA,ISS IBA IEA,IEA,IBA IEA,IMP,IBA IEA,IMP,TAS,ISS IEA,IDA IMP ISS,IMP IBA TAS,IMP IEA,ISS IEA,IBA,ISS,IEA,TAS,IMP,IDA IEA,IEA,NAS,ISS IEA,ISS IEA,IMP TAS IEA,ISS TAS IEA,ISS IEA,IEA,IBA IEA	PLXND1,ARHGAP33,CLDN11,VCL,TNC,EPHA3,DSG2,CBFB,GRIPAP1,NRP1,SEZ6L,LGMN,SIX4,CLDN15,SPOCK2,PPFIBP1,PCDHB5,DBN1,EPB41L5,TNR,SLITRK3,LRP1,SDC4,DBNL,UNC13C,ABI2,NTRK3,IQGAP1,CDH13,CDH18,GJA1,CAST,PRKCA,SLC6A1,MMP14,WASF2,CHRNB2,SHANK1,LRRTM1,BSN,F2RL1,LRFN5,JAM3,ILK,GRM5,IL1RAPL1,LIMS1,FRMPD4,SEMA3E,CEL,DSCAM,GRIN1,NECTIN3,CNTN2,EFNA5,FLRT2,DNER,RELN,PLXNB2,OCLN,ARC,CHCHD10,LRRC24,CYFIP1
query_1	TRUE	0.0108026	1441	840	118	0.140476	0.0818876	GO:0051049	GO:BP	regulation of transport	16308	15606	c("GO:0006810", "GO:0032879")	IBA,IMP,IDA IMP IBA,ISS TAS NAS IEA,IDA,IBA,ISS IEA,ISS IEA,IBA IEA,IEA,IEA,IEA,TAS IEA,IEA,IDA,TAS,TAS,IDA,IDA,IDA,IBA,IEA,IEA,ISS IEA,ISS IEA,IEA,IEA,IDA,TAS,IDA IMP ISS IBA IEA,IDA,IDA IMP ISS IBA IEA,IEA,IEA,IGI ISS IEA,IMP,IMP,IMP,TAS,IEA,IBA IEA,IEA,IDA IBA,IEA,IDA IMP IBA IEA,ISS IEA,IDA,IMP,IMP,IDA,IDA IMP,IEA,IEA,IMP,IBA,IEA,ISS,IGI,IMP,IEA,IBA,IMP,IDA IC,ISS TAS IEA,IEA,TAS,IMP IEA,TAS,…	HECW1,WDR54,RHBDF1,ATP1A2,EPHA3,NNAT,IPO5,TNFRSF1A,GRIPAP1,SIRT6,GNAO1,ICAM1,JPH4,TMEM38B,IL11,ITPR3,NRP1,ZDHHC8,MLC1,NECAB2,SYT17,SLC17A7,TGFB1,HMGCR,PDE4D,STC2,NFE2L2,LEPR,SGK1,CASQ2,SPP1,FKBP1B,LYPLA1,LRAT,LRP1,ACSL3,SDC4,AHNAK,GRIA3,RTN2,SYT5,KCNC3,LGALS3,ATP8A2,ANXA1,MDFIC,DNAJC1,ANP32B,PIM1,BARD1,ITGAV,KCNH5,SH3GL3,CDH13,SYT2,EGFR,NIPSNAP2,MSN,CDKN2A,STOM,SEC16A,GLUD1,GSTO1,CACNA1C,POU4F2,G…
query_1	TRUE	0.0124108	4245	840	283	0.336905	0.0666667	GO:0051234	GO:BP	establishment of localization	16308	15758	GO:0051179	IBA,IDA IBA TAS NAS IEA,IEA,ISS IBA TAS IEA,TAS,IMP,IDA IMP IBA IEA,IMP TAS IEA,IDA IGI ISS IBA TAS NAS IC IEA,IMP IBA,TAS,TAS,IDA TAS IEA,IDA,IMP TAS,IBA,IBA TAS NAS IEA,IDA IGI TAS IEA,IDA,IDA ISS IBA TAS IEA,ISS IEA,IBA IEA,TAS,IDA,IDA IEA,IDA IBA TAS NAS IC IEA,IEA,TAS,IEA,IBA,IDA IMP ISS TAS NAS IEA,TAS,TAS,TAS,IEA,IEA,IEA,IDA TAS NAS IEA,IEA,TAS,TAS IEA,IEA,IDA,ISS IBA TAS IEA,IEP,TAS IEA,I…	HECW1,SLC7A2,ARHGAP33,MCUB,TSPOAP1,WDR54,RHBDF1,PIK3C2A,ATP1A2,TOMM34,CD44,VCL,PQLC2,EPHA3,HEBP2,NNAT,ATP11B,SLC2A3,CALCRL,IPO5,TNFRSF1A,GRIPAP1,PSME4,WIPI1,CNGB1,TFRC,CLNS1A,TPD52,SIRT6,SYNJ2,SLC1A3,PGM1,PPIE,APLP2,GNAO1,RPH3A,ICAM1,MCOLN1,PITPNM3,PSME1,JPH4,TMEM38B,IL11,ITPR3,PCSK5,NRP1,ZDHHC8,KDELR3,FBXO7,MLC1,PYGL,SLC32A1,TIMP1,SLC25A15,SLC38A7,NECAB2,SYT17,SLC17A7,SLC1A6,TGFB1,ATP1A3,CYTH2,C…
query_1	TRUE	0.0161663	1917	840	147	0.175	0.0766823	GO:0050790	GO:BP	regulation of catalytic activity	16308	15388	GO:0008150	IBA,IEA,IMP,IDA IMP,IDA IBA,TAS IEA,IEA,IEA,IDA,IBA,ISS IEA,IBA,IEA,IEA,IDA IBA IEA,IEA,IBA,ISS,TAS,IEA,IEA,IDA,IBA,IDA IBA IEA,IDA IBA TAS IEA,IBA IEA,IEA,IDA IEA,IEA,IEA,ISS IBA IEA,TAS,IEA,IDA IBA IEA,IDA,IEA,IEA,IBA IEA,IMP,IMP,IEA,IEA,TAS,IDA IBA,IDA,TAS,ISS IC,IEA,IEA,IEA,IDA IMP,IDA IBA,IEA,IBA,IEA,IC,IBA IEA,IEA,IBA IEA,IDA,TAS,IEA,IMP,IEA,IEA,IBA,IBA IEA,IDA,IDA,IDA IMP ISS IBA,ISS IBA I…	PLXND1,ARHGAP33,WWTR1,CD44,EPHA3,IPO5,PSME4,ARHGEF10L,PAX2,PLXNA2,DNAJC10,EPHA6,APLP2,GNAO1,GMIP,ICAM1,PSME1,SYDE2,PCSK5,NRP1,FBXO7,LGMN,PAK5,TIMP1,RIPK2,STK3,DMPK,FZR1,TGFB1,TFPI2,PPP1R17,SPOCK2,RUNDC3A,CCND1,TPD52L1,PHACTR1,HMGCR,SERPINI2,APC2,CCT4,LEPR,CNN3,SGK1,PPP4R4,FKBP1B,LYPLA1,LRP1,PREX1,SDC4,PPP1R12C,SH3BP4,GADD45G,MLLT1,PLXNA3,ACAP3,LGALS3,SPINK5,SBF2,ANXA1,MDFIC,DBNL,DNAJC1,ANP32B,PI1…
query_1	TRUE	0.0165537	548	840	57	0.0678571	0.104015	GO:0030155	GO:BP	regulation of cell adhesion	16308	7752	c("GO:0007155", "GO:0050794")	IBA,IMP,IMP,IEA,IDA,ISS IEA,IDA,IBA,IEA,IDA IMP,IEA,IEA,IEA,IEA,IEA,IEA,IEA,IDA,IEA,IEA,IMP IEA,IDA,IBA,ISS,IEA,IEA,IMP,IMP,IDA IBA,IDA,ISS,IEA,IDA IMP,IDA ISS IBA IEA,IMP ISS,IEA,IMP,IDA IMP,IEA,ISS IEA,IMP,IEA,IDA IBA,IMP,IMP IBA,ISS IEA,ISS IEA,IMP,IMP IEA,IEA,IDA IBA IEA,IDA,IBA,IDA,IDA IEA,IBA,IMP ISS IBA TAS IEA	PLXND1,CD44,VCL,TNC,EPHA3,CBFB,TFRC,PLXNA2,ICAM1,NRP1,LGALS1,RIPK2,TGFB1,SPOCK2,SERPINI2,EPB41L5,TNR,HOXA7,LRP1,PREX1,SDC4,TWSG1,PLXNA3,LGALS3,SPINK5,SWAP70,IL6ST,ETS1,ANXA1,ITGAV,TPM1,IQGAP1,CDH13,HSPD1,CDKN2A,GSN,RPS3,PRKCA,MMP14,PRKCD,JAM3,ILK,IGF2,ADAM9,LIMS1,SEMA3E,DSCAM,FUT9,FZD4,PAWR,EFNA5,MUC1,PLXNB2,AJAP1,ADA,PLXNA4,LYN
query_1	TRUE	0.0185529	591	840	60	0.0714286	0.101523	GO:0120035	GO:BP	regulation of plasma membrane bounded cell projection organization	16308	22875	c("GO:0031344", "GO:0120036")	IBA,IBA,IEA,IMP,IMP,IBA IEA,IBA,IEA,IMP ISS IEA,IEA,IMP,IBA IEA,ISS IBA NAS IEA,IEA,IEA,IEA,IEA,IDA IMP ISS IBA IEA,IEA,IEA,IDA IBA,IBA IEA,IEA,IEA,IBA,IMP,IMP,ISS,IBA IEA,IEA,IEA,IBA,ISS IEA,IBA,IMP,ISS IEA,ISS IEA,ISS IEA,ISS IEA,IEA,IEA,IBA,ISS,IBA,IDA IEA,IMP,IEA,IEA,ISS IEA,IEA,IEA,IBA,ISS IEA,IDA IBA IEA,ISS,ISS IEA,IBA,ISS IEA,IMP,IEA	HECW1,PLXND1,ARHGAP33,CD44,EPHA3,LZTS1,PLXNA2,ICAM1,NRP1,LGALS1,FBXO7,METRN,DBN1,NFE2L2,TNR,SPP1,FKBP1B,BCL11A,LRP1,PREX1,CDC42EP1,PLXNA3,ACAP3,ATP8A2,DBNL,YAP1,PLCE1,ABI2,NTRK3,IQGAP1,CRABP2,EPS8,POU4F2,SEMA3D,WASF2,CHRNB2,PRKCD,F2RL1,CSMD3,ILK,B2M,ROR2,IL1RAPL1,SEMA3E,DSCAM,FUT9,GRIN1,KREMEN1,DENND5A,CNTN2,EFNA5,ROR1,RELN,PLXNB2,OCLN,ARC,PLXNA4,PLEKHM1,LYN,CYFIP1
query_1	TRUE	0.0187532	605	840	61	0.072619	0.100826	GO:0031344	GO:BP	regulation of cell projection organization	16308	8313	c("GO:0030030", "GO:0051128")	IBA,IBA,IEA,IMP,IMP,IBA IEA,IBA,IEA,IMP ISS IEA,IEA,IMP,IBA IEA,ISS IBA NAS IEA,IEA,IEA,IEA,IEA,IDA IMP ISS IBA IEA,IEA,IEA,IDA IBA,IBA IEA,IEA,IEA,IBA,IMP,IMP,ISS,IBA IEA,IEA,IEA,IBA,ISS IEA,IBA,IMP,ISS IEA,ISS IEA,ISS IEA,ISS IEA,IEA,IEA,IBA,ISS,IBA,IDA IEA,IMP,ISS IEA,IEA,IEA,ISS IEA,IEA,IEA,IBA,ISS IEA,IDA IBA IEA,ISS,ISS IEA,IBA,ISS IEA,IMP,IEA	HECW1,PLXND1,ARHGAP33,CD44,EPHA3,LZTS1,PLXNA2,ICAM1,NRP1,LGALS1,FBXO7,METRN,DBN1,NFE2L2,TNR,SPP1,FKBP1B,BCL11A,LRP1,PREX1,CDC42EP1,PLXNA3,ACAP3,ATP8A2,DBNL,YAP1,PLCE1,ABI2,NTRK3,IQGAP1,CRABP2,EPS8,POU4F2,SEMA3D,WASF2,CHRNB2,PRKCD,F2RL1,CSMD3,ILK,B2M,ROR2,IL1RAPL1,SEMA3E,DSCAM,FUT9,FZD4,GRIN1,KREMEN1,DENND5A,CNTN2,EFNA5,ROR1,RELN,PLXNB2,OCLN,ARC,PLXNA4,PLEKHM1,LYN,CYFIP1
query_1	TRUE	0.0189591	125	840	22	0.0261905	0.176	GO:0042542	GO:BP	response to hydrogen peroxide	16308	11863	c("GO:0000302", "GO:0010035")	ISS,IEA,IDA,IEP,IMP IGI,IEA,IEA,IDA IMP,IEA,IBA IEA,IEA,IEA,IDA,IEA,IDA,IEA,IMP,IEA,IEA,IEA,IEA,IEA	PAX2,GNAO1,FBXO7,STAT1,NFE2L2,FKBP1B,KDM6B,STK26,ETS1,ANXA1,CBX8,HSPD1,RPS3,FOXO1,PRKCD,AXL,ADAM9,FOSL1,BNIP3,PAWR,ADA,TXNIP
query_1	TRUE	0.0190803	483	840	52	0.0619048	0.10766	GO:0003013	GO:BP	circulatory system process	16308	1602	GO:0003008	NAS,TAS,IEA,ISS TAS NAS IEA,IMP,IMP,IGI,NAS,ISS NAS,IEA,IEA,IEA,TAS,IEP,IDA IBA TAS,TAS,ISS IBA IC IEA,IMP ISS,NAS,TAS,IMP IBA TAS NAS IEA,ISS IBA TAS IEA,ISS IEA,ISS NAS,NAS,NAS,IMP,IBA IEA,IEA,TAS,IMP ISS IBA TAS IEA,IEA,ISS IEA,IC,IMP ISS TAS,NAS,IEA,TAS NAS IEA,IMP,NAS,ISS IEA,IDA,TAS,IEA,IMP TAS IEA,ISS IEA,IDA,IEA,IEA,IMP,IMP ISS TAS IC IEA,IEA	SLC7A2,PIK3C2A,WWTR1,ATP1A2,CPS1,DSG2,SLC2A3,TFRC,SLC1A3,GNAO1,ICAM1,TMEM38B,ITPR3,PCSK5,DMPK,ATP1A3,PDE4D,STAT1,LEPR,SGK1,CASQ2,FKBP1B,SCPEP1,LRP1,ABCC4,LRP3,DSC2,PRCP,YAP1,MYOF,TPM1,EGFR,GSN,GSTO1,CACNA1C,SLC2A13,EXT2,GJA1,TTN,SLC6A1,F2RL1,CARTPT,AHCYL1,AR,KCND3,APLN,FGFBP3,HTR1D,ADA,OCLN,RYR2,STK39
query_1	TRUE	0.0235132	212	840	30	0.0357143	0.141509	GO:0007162	GO:BP	negative regulation of cell adhesion	16308	3082	c("GO:0007155", "GO:0030155", "GO:0048523")	IBA,IEA,ISS IEA,IBA,IEA,IEA,IEA,IEA,IDA,IEA,IMP,IDA,IBA,ISS,IEA,IDA IBA,IDA,IMP ISS,IEA,ISS IEA,IMP,ISS IEA,ISS IEA,IMP IEA,IEA,IDA,IDA,IBA,IDA,IBA	PLXND1,TNC,CBFB,PLXNA2,LGALS1,TGFB1,EPB41L5,TNR,HOXA7,LRP1,SDC4,TWSG1,PLXNA3,LGALS3,SWAP70,ANXA1,CDH13,CDKN2A,MMP14,PRKCD,JAM3,SEMA3E,DSCAM,FZD4,PAWR,EFNA5,MUC1,PLXNB2,AJAP1,PLXNA4
query_1	TRUE	0.0247287	4965	840	321	0.382143	0.0646526	GO:0048518	GO:BP	positive regulation of biological process	16308	14903	c("GO:0008150", "GO:0050789")	IBA,IEA,IBA TAS,IDA IBA,IMP,IMP ISS IEA,IDA IGI ISS IBA TAS IEA,ISS,IDA IMP IBA,ISS IBA IEA,IEA,IDA IMP IBA,IMP,IBA,ISS IC IEA,IEA,ISS IEA,TAS,IMP IEP ISS TAS IEA,ISS TAS IEA,TAS IEA,IDA IMP IEA,IDA IBA,IDA IMP ISS IEA,IBA,IMP ISS IEA,IEA,IMP,IBA,IDA IMP IBA TAS,IMP IBA,IEP IBA IEA,IMP,IEA,IEA,IMP IEA,IMP IEA,IBA,IBA TAS,IDA IBA IEA,IEA,ISS,IDA IMP ISS TAS IEA,IDA IC,IDA HMP IEA,IDA IBA IEA,TAS,I…	HECW1,CYP26B1,PLXND1,CRLF1,PIK3C2A,UFL1,WWTR1,ATP1A2,CD44,POU2F2,TNC,EPHA3,HEBP2,NNAT,YBX3,CALCRL,IPO5,ZNRD1,TNFRSF1A,CBFB,PSME4,TFRC,ARHGEF10L,PAX2,PLXNA2,SIRT6,SLC1A3,EPB41L2,EPHA6,SMARCA2,STK17B,TRAF5,PPIE,DDHD2,SRRT,MMP2,ICAM1,ZFHX4,PSME1,IL11,ITPR3,SCD,NRP1,ZDHHC8,LGALS1,FBXO7,POLR3H,MLC1,LGMN,SIX4,PAK5,CELF4,ELF4,CD99L2,TIMP1,NECAB2,METRN,SYT17,RIPK2,STK3,AMH,DYRK1B,FZR1,TGFB1,MEIS3,ZC3HAV1…
query_1	TRUE	0.0280928	4085	840	272	0.32381	0.0665851	GO:0048523	GO:BP	negative regulation of cellular process	16308	14908	c("GO:0009987", "GO:0048519", "GO:0050794")	IBA TAS,TAS IEA,IBA,IEA,IMP,IDA IEA,IDA,IEA,IDA IEA,IMP IGI IEA,ISS TAS IEA,IDA IMP,TAS,IEA,IDA,IBA,IDA TAS,IMP IC IEA,IMP,TAS,ISS IEA,ISS IEA,TAS,IEA,IMP,IDA IMP ISS,IBA,IDA,IMP IBA IEA,ISS IBA IEA,IDA IMP TAS,IEA,IDA,IEA,IBA,TAS,TAS,IEA,IDA,IBA,IEA,IEA,IDA IMP IBA IEA,IGI ISS IEA,ISS IBA IEA,IEA,IEA,IBA,IDA IMP IBA IEA,IDA,TAS,IMP IEA,IDA IEA,IEA,IEA,IEA,IDA,IEA,IMP,IMP,IMP,TAS,IDA,IMP IEA,IDA …	HECW1,CYP26B1,PLXND1,SKAP2,WDR54,CRLF1,RHBDF1,ST3GAL1,UFL1,WWTR1,ATP1A2,CD44,VCL,TNC,EPHA3,SCML1,LTBP1,YBX3,LZTS1,IPO5,TNFRSF1A,CBFB,PSME4,MBD3,TFRC,PAX2,PLXNA2,DNAJC10,SIRT6,CIC,SMARCA2,APLP2,ICAM1,MCOLN1,ZFHX4,PSME1,JPH4,TMEM38B,IL11,ITPR3,NRP1,LGALS1,FBXO7,LGMN,SIX4,PAK5,CELF4,SCML2,TIMP1,NECAB2,RIPK2,STK3,FZR1,TGFB1,MEIS3,TFPI2,HOXA5,PPP1R17,AEBP1,ERLIN1,UNC5B,SPOCK2,STN1,SNX25,CCND1,RPS13,PH…
query_1	TRUE	0.0290707	1296	840	107	0.127381	0.0825617	GO:0051674	GO:BP	localization of cell	16308	16096	c("GO:0009987", "GO:0051179")	ISS IBA IEA,IMP,IEA,IMP IBA,IDA IMP TAS,TAS IEA,ISS,ISS IBA IEA,IMP IEP IEA,IDA,IMP ISS TAS IEA,IDA,IEA,TAS,IEA,IMP,IEA,IEA,TAS,IBA,IEA,IMP ISS IBA,IEA,ISS IBA IEA,IEA,IGI IEA,IBA,TAS,IDA IGI,IEA,IEA,IDA IBA,TAS,IDA,ISS IEA,IMP,IEA,IBA TAS IEA,IEA,IBA,IEA,IDA IBA,IEA,IEA,IMP,IMP IEA,IDA ISS IBA IEA,TAS,IBA IEA,TAS,TAS IEA,TAS,IBA,IMP,IMP ISS,IDA IEA,IMP IEA,IDA,IMP,TAS,IMP TAS IEA,IDA IMP IEP,ISS…	PLXND1,RHBDF1,CELSR3,PIK3C2A,CD44,VCL,EPHA3,PLXNA2,ICAM1,SYDE2,NRP1,LGMN,SIX4,PAK5,CD99L2,TIMP1,TGFB1,HOXA5,SPOCK2,TSPAN11,RSPH4A,PHACTR1,PDE4D,IQCG,EPB41L5,ACVR1,APC2,GRB14,IGFBP5,NFE2L2,TNR,LGALS8,SGK1,HOXA7,LRP1,USP45,PREX1,SDC4,FEZF1,PLXNA3,ACAP3,LGALS3,SWAP70,RRAS2,STK26,ETS1,ANXA1,GYPC,PRCP,ABI2,ITGAV,PARP9,FGF5,MAPK8IP3,TPM1,NTRK3,IQGAP1,CDH13,CCDC40,SLC16A3,EGFR,MSN,EPS8,GJA1,SEMA3D,PRKCA…
query_1	TRUE	0.0290707	1296	840	107	0.127381	0.0825617	GO:0048870	GO:BP	cell motility	16308	15224	c("GO:0006928", "GO:0040011", "GO:0051674")	ISS IBA IEA,IMP,IEA,IMP IBA,IDA IMP TAS,TAS IEA,ISS,ISS IBA IEA,IMP IEP IEA,IDA,IMP ISS TAS IEA,IDA,IEA,TAS,IEA,IMP,IEA,IEA,TAS,IBA,IEA,IMP ISS IBA,IEA,ISS IBA IEA,IEA,IGI IEA,IBA,TAS,IDA IGI,IEA,IEA,IDA IBA,TAS,IDA,ISS IEA,IMP,IEA,IBA TAS IEA,IEA,IBA,IEA,IDA IBA,IEA,IEA,IMP,IMP IEA,IDA ISS IBA IEA,TAS,IBA IEA,TAS,TAS IEA,TAS,IBA,IMP,IMP ISS,IDA IEA,IMP IEA,IDA,IMP,TAS,IMP TAS IEA,IDA IMP IEP,ISS…	PLXND1,RHBDF1,CELSR3,PIK3C2A,CD44,VCL,EPHA3,PLXNA2,ICAM1,SYDE2,NRP1,LGMN,SIX4,PAK5,CD99L2,TIMP1,TGFB1,HOXA5,SPOCK2,TSPAN11,RSPH4A,PHACTR1,PDE4D,IQCG,EPB41L5,ACVR1,APC2,GRB14,IGFBP5,NFE2L2,TNR,LGALS8,SGK1,HOXA7,LRP1,USP45,PREX1,SDC4,FEZF1,PLXNA3,ACAP3,LGALS3,SWAP70,RRAS2,STK26,ETS1,ANXA1,GYPC,PRCP,ABI2,ITGAV,PARP9,FGF5,MAPK8IP3,TPM1,NTRK3,IQGAP1,CDH13,CCDC40,SLC16A3,EGFR,MSN,EPS8,GJA1,SEMA3D,PRKCA…
query_1	TRUE	0.0298887	1173	840	99	0.117857	0.084399	GO:0046903	GO:BP	secretion	16308	14503	GO:0006810	TAS,IDA IMP IBA,TAS IEA,TAS,TAS,TAS,IBA,TAS,TAS,ISS IEA,TAS,TAS,TAS,TAS,TAS,IEA,IEA,IDA,TAS,IEP,TAS,TAS,TAS,IBA,TAS,TAS,TAS,IEA,TAS,ISS IEA,TAS,TAS,IDA,IEA,TAS,IEA,IMP,IMP,IDA TAS,IEA,TAS,IBA IEA,TAS,TAS,IEA,IMP IBA IEA,TAS,TAS,IDA,TAS,TAS,IBA IEA,TAS,TAS,IDA,TAS,IBA IEA,TAS,TAS,IEA,TAS,TAS,IMP,TAS,IMP ISS IEA,TAS,IMP IGI TAS,IMP,IDA IBA,IEA,ISS IBA IEA,TAS,IEA,ISS IEA,IBA TAS IEA,TAS,TAS,ISS,TAS…	TSPOAP1,RHBDF1,PIK3C2A,CD44,VCL,HEBP2,NNAT,ATP11B,SLC2A3,TNFRSF1A,TPD52,SLC1A3,PGM1,PPIE,APLP2,RPH3A,TMEM38B,IL11,ITPR3,PCSK5,PYGL,SLC32A1,TIMP1,SYT17,SLC17A7,SLC1A6,ALDOC,CCND1,LTA4H,HMGCR,GCA,SGK1,SPP1,FKBP1B,CYSTM1,LRP1,ACSL3,SDC4,ABCC4,PPAT,GAD1,SYT5,HABP4,LGALS3,MICAL2,ANXA1,DBNL,GAD2,DNAJC1,PRCP,GGH,UNC13C,OLA1,ITGAV,PCSK6,IQGAP1,SYT2,LHFPL2,DOK3,EGFR,STOM,GSN,GLUD1,CACNA1C,GJA1,PRKCA,TTN,M…
query_1	TRUE	0.0307121	1082	840	93	0.110714	0.0859519	GO:0043269	GO:BP	regulation of ion transport	16308	12266	c("GO:0006811", "GO:0051049")	IBA,IDA IMP IBA,ISS TAS NAS IEA,IBA,ISS IEA,IBA IEA,IEA,IEA,IEA,TAS IEA,IEA,TAS,IDA,IBA,IEA,ISS IEA,ISS IEA,IEA,IEA,IDA IMP ISS IBA IEA,IDA,IDA IMP ISS IBA IEA,IEA,IEA,ISS IEA,IMP,IMP,TAS,IEA,IBA,IEA,IDA IBA,IEA,IEA,ISS IEA,IDA,IMP,IDA,IMP,IEA,IBA,IEA,ISS,IMP,IEA,IBA,IMP,IDA IC,ISS TAS IEA,IEA,TAS,IEA,TAS,IMP IGI,IMP,IDA,IEA,IEA,IEA,ISS IEA,ISS IBA IEA,IBA,IMP,ISS,ISS IEA,IDA IEA,IEA,IGI,IDA,IEA,…	HECW1,RHBDF1,ATP1A2,NNAT,IPO5,GRIPAP1,SIRT6,GNAO1,ICAM1,JPH4,TMEM38B,ITPR3,ZDHHC8,SYT17,TGFB1,HMGCR,PDE4D,STC2,NFE2L2,CASQ2,SPP1,FKBP1B,LYPLA1,LRAT,LRP1,ACSL3,AHNAK,GRIA3,RTN2,SYT5,KCNC3,LGALS3,ATP8A2,ANXA1,MDFIC,DNAJC1,ANP32B,BARD1,ITGAV,KCNH5,SYT2,EGFR,NIPSNAP2,CDKN2A,STOM,SEC16A,GLUD1,GSTO1,CACNA1C,POU4F2,GRIA4,GJA1,PRKCA,TTN,MCU,RAB11FIP1,SLC6A1,IFNGR2,HK2,CHRNB2,SHANK1,FGF11,PRKCD,AIMP1,F2RL…
query_1	TRUE	0.0357765	950	840	84	0.1	0.0884211	GO:0000902	GO:BP	cell morphogenesis	16308	310	GO:0009653	IBA,IBA,IEA,IEA,TAS,IMP,IEA,IBA,IBA IEA,TAS,IBA,IEA,IBA,IEA,IMP ISS TAS NAS IEA,IBA IEA,IDA,IEA,IBA IEA,IMP ISS,ISS IBA IEA,IEA,NAS IEA,IBA,IEA,IMP ISS IEA,IBA IEA,IEA,IEA,IDA IBA,IEA,IBA IEA,IEA,IBA IEA,IDA IBA,ISS IBA IEA,IEA,ISS,IDA,IMP,IMP,IEA,IMP,IEA,IDA,IEA,IBA TAS IEA,IBA,IEA,IMP,ISS IEA,ISS IEA,IEA,IBA,ISS IBA NAS IEA,TAS,IEA,ISS IEA,ISS IBA IEA,IEA,IMP IBA IEA,IEA,IEA,ISS,IEA,IMP IBA,IEA…	HECW1,PLXND1,ARHGAP33,CELSR3,LYPLA2,CD44,VCL,EPHA3,LZTS1,PAX2,PLXNA2,SLC1A3,EPHA6,ICAM1,NRP1,METRN,SYT17,TGFB1,UNC5B,PHACTR1,DBN1,EPB41L5,TNR,SGK1,SPP1,BCL11A,SLITRK3,LRP1,PREX1,CDC42EP1,FEZF1,PLXNA3,ATP8A2,CNTN6,ANXA1,DBNL,YAP1,ABI2,ITGAV,MAPK8IP3,TPM1,NTRK3,IQGAP1,CRABP2,SYT2,GDF7,CNTN4,CDH18,EGFR,MSN,EPS8,POU4F2,GJA1,SEMA3D,ROBO3,PRKCA,WASF2,CHRNB2,SHANK1,HPRT1,ILK,AXL,AR,IL1RAPL1,CLIC4,LIMS1,…
query_1	TRUE	0.0370057	228	840	31	0.0369048	0.135965	GO:0060560	GO:BP	developmental growth involved in morphogenesis	16308	17393	c("GO:0009653", "GO:0048589")	IEA,IEA,IEA,ISS IEA,ISS IEA,IDA,IEA,IBA,IEA,IEA,IEA,IMP ISS IEA,IEA,IEA,IBA,IEA,IEA,IMP,IEA,IDA,ISS IEA,IBA,IEA,IEA,IBA,IDA IEA,IBA,IEA,IDA,IEA,IMP IEA	VCL,TNC,SIRT6,NRP1,SIX4,SYT17,TGFB1,DBN1,EPB41L5,TNR,SPP1,BCL11A,LRP1,PLXNA3,DBNL,YAP1,NTRK3,IQGAP1,CRABP2,SYT2,POU4F2,SEMA3D,SPRY1,ILK,SEMA3E,DSCAM,ULK1,EFNA5,ITSN2,PLXNA4,CYFIP1
query_1	TRUE	0.0381432	4531	840	296	0.352381	0.0653277	GO:0048519	GO:BP	negative regulation of biological process	16308	14904	c("GO:0008150", "GO:0050789")	IBA TAS,TAS IEA,IBA,IEA,IMP,IDA IEA,IDA,IEA,IDA IEA,IMP IGI IEA,ISS TAS IEA,IDA IMP,TAS,IEA,IDA,IBA,IDA TAS,IMP IC IEA,IMP,IEA,TAS IEA,IMP ISS IEA,ISS IEA,TAS,IEA,IMP,IDA IMP ISS,IBA,IDA,IMP IBA IEA,ISS IBA IEA,IDA IMP TAS,IEA,IMP IBA IEA,IEA,IDA IBA,IDA IEA,IEA,IBA,TAS,TAS,IEA,IEA,IDA,IBA,IEA,IBA,IEA,IDA IMP IBA IEA,IMP IGI ISS IEA,ISS IBA IEA,IEA,IEA,IBA,IDA IMP IBA IEA,IDA,TAS,IMP IEA,IEA,IDA …	HECW1,CYP26B1,PLXND1,SKAP2,WDR54,CRLF1,RHBDF1,ST3GAL1,UFL1,WWTR1,ATP1A2,CD44,VCL,TNC,EPHA3,SCML1,LTBP1,YBX3,LZTS1,CALCRL,IPO5,TNFRSF1A,CBFB,PSME4,MBD3,TFRC,PAX2,PLXNA2,DNAJC10,SIRT6,CIC,SMARCA2,APLP2,SRRT,GNAO1,GMIP,ICAM1,MCOLN1,ZFHX4,PSME1,JPH4,TMEM38B,TLL2,IL11,ITPR3,NRP1,HNRNPM,LGALS1,FBXO7,LGMN,SIX4,PAK5,CELF4,SCML2,TIMP1,NECAB2,RIPK2,STK3,AMH,FZR1,TGFB1,MEIS3,TFPI2,ZC3HAV1,HOXA5,PPP1R17,AEBP…
query_1	TRUE	0.0438353	836	840	76	0.0904762	0.0909091	GO:0051270	GO:BP	regulation of cellular component movement	16308	15785	c("GO:0006928", "GO:0032879", "GO:0050794")	ISS IBA IEA,IMP,IEA,TAS IEA,IMP,ISS IBA IEA,IMP,IMP ISS TAS IEA,IDA,IEA,IMP,IEA,TAS,IEA,IMP ISS,ISS IBA IEA,IEA,IGI,IDA IGI,IEA,TAS,IDA,ISS IEA,IEA,IEA,IBA,IDA,IEA,IEA,IMP,IMP,IMP IEA,IDA ISS IBA IEA,IBA IEA,IEA,IBA,IMP,IMP ISS,IDA,IEA,IDA,IMP,IMP TAS,IMP,IMP,ISS IEA,IMP,IBA,IDA IMP,IMP,IDA IEA,IMP ISS,IMP,IDA ISS IEA,IMP,IDA IMP,IEA,IEA,IDA IMP,IDA,IDA,IBA,IMP,ISS IEA,IEA,IEA,IEA,TAS,ISS IBA IEA…	PLXND1,PIK3C2A,ATP1A2,VCL,DSG2,PLXNA2,ICAM1,NRP1,LGMN,CD99L2,TIMP1,TGFB1,SPOCK2,RSPH4A,PHACTR1,PDE4D,EPB41L5,ACVR1,IGFBP5,NFE2L2,SGK1,HOXA7,LRP1,PREX1,SDC4,PLXNA3,LGALS3,SWAP70,RRAS2,STK26,DSC2,ETS1,ANXA1,PRCP,ITGAV,FGF5,MAPK8IP3,TPM1,NTRK3,IQGAP1,CDH13,CCDC40,EGFR,MSN,CACNA1C,POU4F2,GJA1,SEMA3D,PRKCA,MCU,MMP14,LMNA,WDR63,F2RL1,JCAD,JAM3,ILK,C16orf45,ADAM9,ROR2,CLIC4,SEMA3E,FUT9,CAVIN1,UNC5C,FLRT…
query_1	TRUE	8.79479e-13	3706	840	296	0.352381	0.0798705	GO:0005886	GO:CC	plasma membrane	16308	522	c("GO:0016020", "GO:0071944")	IDA IBA TAS IEA,ISS IBA TAS IEA,IBA IEA,IDA IBA,IDA IBA IEA,IBA,TAS,IEA,IDA IBA IEA,IDA IBA IEA,IDA IGI ISS TAS IC IEA,IDA IBA TAS NAS IEA,IDA,ISS IEA,IDA IBA TAS IEA,IDA TAS IEA,TAS,IBA TAS,IMP ISS TAS IEA,IEA,IDA IBA TAS IEA,TAS IEA,TAS IEA,TAS IEA,IDA IGI IBA TAS IEA,TAS IEA,ISS IBA TAS IEA,IEA,IMP ISS TAS IEA,IDA IBA TAS IEA,IBA TAS IEA,IEA,ISS IBA,TAS IEA,IEA,IBA TAS IEA,IEA,IDA IBA,IBA TAS …	SLC7A2,PLXND1,ARHGAP33,SKAP2,THSD7A,CRLF1,SYPL1,CELSR3,PIK3C2A,CLDN11,ATP1A2,CD44,LRRC7,VCL,EPHA3,DSG2,MSMO1,ATP11B,SLC2A3,LZTS1,CALCRL,TNFRSF1A,CNGB1,CYBRD1,TFRC,CLNS1A,PLXNA2,SYNJ2,SLC1A3,EPB41L2,EPHA6,STK17B,TRAF5,APLP2,MMP2,GNAO1,RPH3A,GMIP,ICAM1,MCOLN1,JPH4,ITPR3,NRP1,MLC1,SLC32A1,PLS3,CD99L2,NECAB2,SYT17,SLC17A7,DMPK,SLC1A6,ATP1A3,CYTH2,IQCE,CLDN15,UNC5B,RUNDC3A,PPFIBP1,TSPAN11,GPR63,ADGRG6…
query_1	TRUE	2.31987e-12	3798	840	300	0.357143	0.0789889	GO:0071944	GO:CC	cell periphery	16308	3147	GO:0110165	IDA IBA TAS IEA,ISS IBA TAS IEA,IBA IEA,IDA IBA,IDA IBA IEA,IBA,TAS,IEA,IDA IBA IEA,IDA IBA IEA,IDA IGI ISS TAS IC IEA,IDA IBA TAS NAS IEA,IDA,ISS IEA,IDA IBA TAS IEA,IDA TAS IEA,TAS,IBA TAS,IMP ISS TAS IEA,IEA,IDA IBA TAS IEA,TAS IEA,TAS IEA,TAS IEA,IDA IGI IBA TAS IEA,TAS IEA,ISS IBA TAS IEA,IEA,IMP ISS TAS IEA,IDA IBA TAS IEA,IBA TAS IEA,IEA,ISS IBA,TAS IEA,IEA,IBA TAS IEA,IEA,IDA IBA,IBA TAS …	SLC7A2,PLXND1,ARHGAP33,SKAP2,THSD7A,CRLF1,SYPL1,CELSR3,PIK3C2A,CLDN11,ATP1A2,CD44,LRRC7,VCL,EPHA3,DSG2,MSMO1,ATP11B,SLC2A3,LZTS1,CALCRL,TNFRSF1A,CNGB1,CYBRD1,TFRC,CLNS1A,PLXNA2,SYNJ2,SLC1A3,EPB41L2,EPHA6,STK17B,TRAF5,APLP2,MMP2,GNAO1,RPH3A,GMIP,ICAM1,MCOLN1,JPH4,ITPR3,NRP1,MLC1,SLC32A1,PLS3,CD99L2,NECAB2,SYT17,SLC17A7,DMPK,SLC1A6,ATP1A3,CYTH2,IQCE,CLDN15,UNC5B,RUNDC3A,PPFIBP1,TSPAN11,GPR63,ADGRG6…
query_1	TRUE	3.40421e-09	13635	840	774	0.921429	0.0567657	GO:0110165	GO:CC	cellular anatomical entity	16308	3871	GO:0005575	TAS IEA,IDA IBA TAS IEA,IDA TAS IEA,IDA IBA TAS IEA,IDA ISS IBA TAS IEA,IBA TAS IEA,IDA IBA TAS IEA,IDA ISS IBA TAS IEA,IDA IBA IEA,IDA IBA TAS IEA,IDA,IDA IBA TAS IEA,IDA IBA IEA,IDA IBA IEA,HDA IBA TAS IEA,TAS IEA,IDA HDA TAS IEA,IDA HDA IBA TAS IEA,IDA HDA IBA TAS IEA,IDA IEA,IDA ISS IBA IEA,HDA TAS IEA,IDA HDA IBA IEA,IDA IBA TAS NAS IEA,IDA IGI HDA ISS TAS IC IEA,IDA HDA ISS IBA IEA,IDA IBA …	HS3ST1,HECW1,CYP26B1,SLC7A2,PLXND1,ARHGAP33,SKAP2,MCUB,THSD7A,TSPOAP1,WDR54,CRLF1,DNAH9,RHBDF1,SYPL1,CELSR3,ST3GAL1,LYPLA2,PIK3C2A,TMEM159,CLDN11,HEBP1,UFL1,WWTR1,ATP1A2,NCDN,CPS1,TOMM34,CD44,VRK2,POU2F2,ALG1,CHPF2,LRRC7,VCL,PQLC2,TNC,EPHA3,DSG2,SCML1,LTBP1,RCN1,HEBP2,MSMO1,NNAT,GINM1,ATP11B,PARP12,SLC2A3,YBX3,BCAT1,LZTS1,CALCRL,IPO5,ZNRD1,ISOC1,TNFRSF1A,CBFB,GRIPAP1,LAPTM4A,PSME4,DGCR2,WIPI1,CNG…
query_1	TRUE	3.80345e-09	13742	840	778	0.92619	0.0566148	GO:0005575	GO:CC	cellular_component	16308	247	character(0)	TAS IEA,IDA IBA TAS IEA,IDA TAS IEA,IDA IBA TAS IEA,IDA ISS IBA TAS IEA,IDA IBA TAS IEA,IDA IBA TAS IEA,IDA ISS IBA TAS IEA,IDA IBA IEA,IDA IBA TAS IEA,IDA,IDA IBA TAS IEA,IDA IBA IEA,ND,IDA IBA IEA,HDA IBA TAS IEA,TAS IEA,IDA HDA TAS IEA,IDA HDA IBA TAS IEA,IDA HDA IBA TAS IEA,IDA IEA,IDA ISS IBA IEA,HDA TAS IEA,IDA HDA IBA IEA,IDA IBA TAS NAS IEA,IDA IGI HDA ISS TAS IC IEA,IDA HDA ISS IBA IEA,I…	HS3ST1,HECW1,CYP26B1,SLC7A2,PLXND1,ARHGAP33,SKAP2,MCUB,THSD7A,TSPOAP1,WDR54,CRLF1,DNAH9,RPUSD1,RHBDF1,SYPL1,CELSR3,ST3GAL1,LYPLA2,PIK3C2A,TMEM159,CLDN11,HEBP1,UFL1,WWTR1,ATP1A2,NCDN,CPS1,TOMM34,CD44,VRK2,POU2F2,ALG1,CHPF2,LRRC7,VCL,PQLC2,TNC,EPHA3,DSG2,SCML1,LTBP1,RCN1,HEBP2,MSMO1,NNAT,GINM1,ATP11B,PARP12,SLC2A3,YBX3,BCAT1,LZTS1,CALCRL,IPO5,ZNRD1,ISOC1,TNFRSF1A,CBFB,GRIPAP1,LAPTM4A,PSME4,DGCR2,WI…
query_1	TRUE	1.33651e-08	7067	840	466	0.554762	0.0659403	GO:0016020	GO:CC	membrane	16308	858	GO:0110165	TAS IEA,IDA IBA TAS IEA,ISS IBA TAS IEA,IBA IEA,IDA IBA,IDA ISS IBA TAS IEA,IDA IBA IEA,IBA,IDA IBA IEA,IBA TAS IEA,TAS IEA,IDA HDA TAS IEA,IDA HDA IBA IEA,IDA IEA,IDA IBA IEA,IDA HDA IBA IEA,IDA IGI ISS TAS IC IEA,IDA HDA IEA,IEA,IDA HDA TAS IEA,IDA IBA TAS NAS IEA,IDA IEA,HDA TAS IEA,HDA TAS IEA,IDA,IDA ISS IEA,IDA IBA TAS IEA,HDA,IDA IBA TAS IEA,IDA TAS IEA,IBA TAS IEA,IEA,IEA,HDA IBA TAS NAS …	CYP26B1,SLC7A2,PLXND1,ARHGAP33,SKAP2,MCUB,THSD7A,CRLF1,RHBDF1,SYPL1,CELSR3,ST3GAL1,PIK3C2A,TMEM159,CLDN11,UFL1,ATP1A2,NCDN,CPS1,TOMM34,CD44,VRK2,ALG1,CHPF2,LRRC7,VCL,PQLC2,TNC,EPHA3,DSG2,MSMO1,NNAT,GINM1,ATP11B,SLC2A3,LZTS1,CALCRL,IPO5,TNFRSF1A,CBFB,GRIPAP1,LAPTM4A,DGCR2,WIPI1,CNGB1,CYBRD1,TFRC,CLNS1A,PLXNA2,DNAJC10,SYNJ2,SLC1A3,FDFT1,EPB41L2,EPHA6,CPOX,STK17B,TRAF5,PLOD1,APLP2,HADHA,DDHD2,MMP2,G…
query_1	TRUE	5.54602e-07	3068	840	236	0.280952	0.0769231	GO:0031982	GO:CC	vesicle	16308	1462	GO:0043227	IDA,HDA IBA IEA,HDA,HDA,IDA HDA IEA,HDA,HDA IEA,IEA,HDA TAS,HDA TAS,IDA,HDA,HDA TAS,IDA IBA TAS IEA,HDA TAS,IDA,IBA IEA,IDA,IDA IEA,TAS,HDA,IDA HDA TAS IEA,HDA,ISS,HDA TAS,HDA,HDA,TAS,HDA TAS,IBA,ISS TAS IEA,IDA HDA,IDA TAS IEA,IBA,HDA,HDA,IBA,ISS,ISS TAS IEA,HDA,HDA,IDA TAS IEA,IDA ISS IBA IEA,HDA TAS,HDA TAS IEA,IBA TAS IEA,HDA TAS,HDA,IBA,IDA,IBA TAS IEA,IEA,HDA,HDA,HDA,IEA,HDA,HDA TAS,HDA,IEA…	WDR54,SYPL1,ST3GAL1,LYPLA2,PIK3C2A,HEBP1,ATP1A2,NCDN,CD44,VCL,EPHA3,DSG2,HEBP2,ATP11B,SLC2A3,CALCRL,GRIPAP1,LAPTM4A,WIPI1,CNGB1,CYBRD1,TFRC,NEBL,SLC1A3,PGM1,EPB41L2,PLOD1,PPIE,APLP2,DDHD2,RPH3A,ICAM1,MCOLN1,PITPNM3,PSME1,FKBP5,ITPR3,PCSK5,NRP1,HNRNPM,LGALS1,KDELR3,MLC1,PYGL,LGMN,SLC32A1,TIMP1,QPRT,SYT17,RIPK2,SLC17A7,TGFB1,ATP1A3,MEST,AEBP1,TRIM14,MYH3,ALDOC,GALNT7,SNX25,UGDH,RPS13,LTA4H,SERPINI2…
query_1	TRUE	2.36679e-06	294	840	45	0.0535714	0.153061	GO:0043235	GO:CC	receptor complex	16308	2145	GO:0032991	IBA,IBA,IDA IBA,IBA,IDA,IDA IBA TAS,IDA IEA,IBA TAS,IBA,ISS,IDA,IDA,TAS NAS,IDA,IDA,IDA IBA,IDA IBA,IDA,ISS IBA IEA,IBA TAS,IDA IBA,IDA,IDA NAS IEA,IDA IBA,IDA,IDA IBA,IEA,ISS IBA,IDA IEA,ISS IBA IEA,IBA,IDA,IBA IEA,IDA,IBA,IBA,IEA,IDA IBA,IDA IBA TAS IEA,IBA,IDA IBA TAS IEA,IDA IBA,IBA,IBA TAS,IEA	PLXND1,CRLF1,CD44,EPHA3,CALCRL,TNFRSF1A,TFRC,PLXNA2,EPHA6,TRAF5,MCOLN1,ITPR3,NRP1,GPR63,PEX5L,ACVR1,LEPR,LRP1,GRIA3,PLXNA3,IL6ST,LOXL4,ITGAV,NTRK3,HSPD1,EGFR,EPS8,GRIA4,CHRNB2,SHANK1,GRIK3,ADGRV1,GRIK2,B2M,AXL,ROR2,CPT1C,GPRC5C,GRIN1,GABRG3,GRIN2A,ROR1,PLXNB2,PLXNA4,LYN
query_1	TRUE	2.75578e-06	1853	840	158	0.188095	0.0852671	GO:0030054	GO:CC	cell junction	16308	1035	GO:0110165	IDA,IEA,IEA,IBA IEA,IDA ISS IBA IEA,IEA,IEA,HDA,IDA IMP HDA ISS NAS IEA,HDA,IDA IBA TAS IEA,ISS,IBA IEA,IBA IEA,IEA,IBA IEA,IEA,IDA HDA,ISS TAS IEA,HDA,IDA HDA IEA,IEA,IEA,IBA TAS IEA,HDA IEA,IEA,IBA TAS IEA,IEA,ISS,IEA,ISS IBA IEA,IEA,EXP IDA HDA,HDA IBA,IEA,IEA,IBA IEA,IEA,IEA,IEA,HDA IEA,EXP IDA IEA,IEA,IDA IMP IEA,HDA IEA,IEA,IEA,IDA HDA,IBA IEA,HDA,IEA,IEA,IBA IEA,HDA,IEA,ISS IBA IEA,IEA,IBA…	SLC7A2,ARHGAP33,TSPOAP1,SYPL1,CLDN11,ATP1A2,NCDN,CD44,VCL,TNC,DSG2,YBX3,LZTS1,GRIPAP1,CNGB1,SYNJ2,SLC1A3,EPB41L2,RPH3A,ICAM1,NRP1,MLC1,PAK5,SLC32A1,CD99L2,SYT17,SLC17A7,SLC1A6,ATP1A3,CYTH2,CLDN15,CCND1,RPS13,PPFIBP1,PHACTR1,PCDHB5,DBN1,EPB41L5,APC2,TNR,CNN3,RPS25,BCL11A,SLITRK3,LRP1,SLC12A5,SDC4,AHNAK,GRIA3,CDC42EP1,GAD1,CGNL1,SYT5,CNN1,KCNC3,PDLIM4,SLC6A11,NTS,RRAS2,CNTN6,DDB2,DSC2,DSC3,DAGLA,AN…
query_1	TRUE	9.25041e-06	1216	840	114	0.135714	0.09375	GO:0043005	GO:CC	neuron projection	16308	2104	GO:0120025	IEA,IEA,IDA,IEA,IEA,ISS IBA IEA,IBA,IBA IEA,IEA,IEA,ISS IEA,IBA,IEA,ISS IEA,IEA,ISS IEA,IDA,IDA IBA IEA,ISS IEA,IEA,IEA,IEA,IDA,IEA,IDA ISS IBA NAS IEA,IDA ISS,IEA,IEA,IEA,IDA,IBA,IEA,IBA IEA,IBA IEA,ISS IEA,IEA,IBA,IEA,IBA,IEA,IBA,IEA,IDA ISS IEA,IEA,IBA IEA,IEA,IBA IEA,ISS,IDA ISS IEA,IEA,IBA,IBA,ISS IEA,IDA,IEA,IBA,ISS IEA,IBA NAS,IEA,IEA,ISS IEA,ISS IEA,ISS IBA IEA,IEA,IBA,IBA IEA,IEA,ISS IBA…	ARHGAP33,TSPOAP1,CLDN11,UFL1,ATP1A2,NCDN,EPHA3,LZTS1,GRIPAP1,CNGB1,SLC1A3,EPHA6,GNAO1,RPH3A,JPH4,NRP1,FBXO7,SLC32A1,SLC38A7,NECAB2,SLC17A7,TGFB1,ATP1A3,CYTH2,DBN1,STAT1,CNN3,LRP1,PREX1,SLC12A5,GRIA3,GAD1,SYT5,KCNC3,PDLIM4,ACAP3,SLC6A11,ATP8A2,NTS,SBF2,CNTN6,IL6ST,DAGLA,AGTPBP1,DBNL,GAD2,UNC13C,ABI2,MAPK8IP3,MAP3K12,SSTR1,NTRK3,IQGAP1,CDH13,LMTK3,SYT2,SLC4A10,CNTN4,RGS10,CACNA1C,SLC2A13,EPS8,GRIA4…
query_1	TRUE	1.65499e-05	2804	840	214	0.254762	0.0763195	GO:0005576	GO:CC	extracellular region	16308	248	GO:0110165	IEA,IDA IBA TAS IEA,HDA,HDA IEA,HDA,HDA,HDA TAS,HDA,HDA,HDA TAS,HDA ISS TAS IEA,IEA,HDA,IDA HDA TAS NAS IEA,HDA TAS,HDA,IDA TAS NAS IEA,HDA,HDA,IDA HDA IEA,HDA,HDA TAS,HDA,HDA,TAS,HDA,IDA HDA TAS IEA,IDA HDA IEA,HDA,TAS IEA,TAS IEA,HDA,IDA ISS TAS IEA,HDA IEA,HDA,HDA ISS IBA IEA,HDA TAS,IDA HDA,IDA HDA IBA TAS NAS IEA,IBA IEA,HDA,IBA TAS NAS IEA,IEA,HDA,IBA TAS IEA,HDA,HDA IBA IEA,NAS IEA,HDA,HDA…	THSD7A,CRLF1,SYPL1,ST3GAL1,LYPLA2,PIK3C2A,HEBP1,ATP1A2,CD44,VCL,TNC,EPHA3,DSG2,LTBP1,HEBP2,SLC2A3,TNFRSF1A,GRIPAP1,CYBRD1,TFRC,NEBL,PGM1,EPB41L2,PLOD1,PPIE,APLP2,MMP2,ICAM1,PSME1,TLL2,IL11,FKBP5,PCSK5,NRP1,HNRNPM,LGALS1,PYGL,LGMN,TIMP1,METRN,QPRT,AMH,TGFB1,ATP1A3,TFPI2,MEST,AEBP1,SPOCK2,MYH3,ALDOC,GALNT7,UGDH,RPS13,LTA4H,STC2,SERPINI2,GNB4,IQCG,MOB1A,APC2,GCA,IGFBP5,CCT4,PCYOX1,TNR,LEPR,LGALS8,CT…
query_1	TRUE	3.77649e-05	2206	840	176	0.209524	0.0797824	GO:0005615	GO:CC	extracellular space	16308	285	c("GO:0005576", "GO:0110165")	IDA IBA TAS,HDA,HDA,HDA,HDA,HDA,HDA,HDA,HDA,HDA,HDA,HDA,IDA,HDA,HDA,HDA IEA,HDA,HDA,HDA,HDA,HDA,IDA HDA TAS,IDA HDA IEA,HDA,IEA,HDA,IDA ISS,HDA,HDA,HDA IBA IEA,HDA,HDA,IDA HDA IBA,IBA IEA,HDA,IBA TAS IEA,IEA,IBA,HDA,HDA IBA,HDA,HDA,HDA,HDA,HDA,HDA,HDA IBA,HDA IBA IEA,HDA,HDA,HDA,HDA,IDA IBA IC,HDA,IDA HDA,IBA,TAS,HDA,IDA IEA,HDA,IDA HDA IBA IEA,HDA,HDA,HDA,HDA,HDA,HDA,HDA,IDA HDA,IBA IEA,HDA,HDA,…	CRLF1,SYPL1,ST3GAL1,LYPLA2,PIK3C2A,HEBP1,CD44,VCL,TNC,DSG2,HEBP2,SLC2A3,TNFRSF1A,GRIPAP1,CYBRD1,TFRC,NEBL,PGM1,EPB41L2,PLOD1,APLP2,MMP2,ICAM1,PSME1,IL11,FKBP5,PCSK5,NRP1,HNRNPM,LGALS1,PYGL,LGMN,TIMP1,METRN,QPRT,AMH,TGFB1,TFPI2,MEST,AEBP1,MYH3,ALDOC,GALNT7,UGDH,RPS13,LTA4H,STC2,SERPINI2,GNB4,IQCG,MOB1A,GCA,IGFBP5,CCT4,PCYOX1,TNR,LGALS8,CTBS,NENF,RPS25,SPP1,CYSTM1,LYPLA1,SCPEP1,ANXA11,SDC4,NCOA5,GL…
query_1	TRUE	4.22535e-05	3806	840	271	0.322619	0.0712034	GO:0016021	GO:CC	integral component of membrane	16308	859	GO:0031224	TAS IEA,ISS IBA IEA,IDA ISS IBA IEA,IEA,IEA,TAS IEA,TAS IEA,IEA,IEA,IEA,IDA IGI ISS IC IEA,TAS,NAS IEA,IEA,IEA,IEA,IDA IBA IEA,IDA IBA IEA,IEA,TAS IEA,IEA,IEA,IEA,IDA IMP IEA,IDA TAS IEA,TAS IEA,IEA,IEA,IDA IEA,IEA,IGI TAS IEA,ISS IBA IEA,IEA,IMP ISS IEA,TAS IEA,IBA IEA,IEA,ISS,NAS IEA,IDA NAS,IBA TAS IEA,IDA NAS IEA,IEA,IEA,IEA,IDA IEA,IBA IEA,IDA IBA IEA,IEA,IEA,IEA,IEA,IDA IEA,IEA,IBA IEA,IEA,…	SLC7A2,PLXND1,MCUB,THSD7A,RHBDF1,SYPL1,CELSR3,ST3GAL1,TMEM159,CLDN11,ATP1A2,TOMM34,CD44,VRK2,ALG1,CHPF2,PQLC2,EPHA3,DSG2,MSMO1,NNAT,GINM1,ATP11B,SLC2A3,CALCRL,TNFRSF1A,LAPTM4A,DGCR2,CNGB1,CYBRD1,TFRC,PLXNA2,DNAJC10,SLC1A3,FDFT1,EPHA6,CPOX,TRAF5,APLP2,L2HGDH,ICAM1,MCOLN1,SEL1L3,JPH4,TMEM38B,ITPR3,PCSK5,SCD,NRP1,ZDHHC8,SEZ6L,KDELR3,MLC1,PXMP4,SLC32A1,ST8SIA5,CD99L2,SLC25A15,SLC38A7,SLC17A7,DMPK,SLC…
query_1	TRUE	7.62618e-05	1098	840	103	0.122619	0.0938069	GO:0005887	GO:CC	integral component of plasma membrane	16308	523	c("GO:0016021", "GO:0031226")	TAS,ISS IBA IEA,TAS,IDA IGI ISS IC IEA,NAS,IDA IBA IEA,IMP,IDA TAS,TAS,IGI TAS,ISS IBA IEA,IMP ISS IEA,IBA IEA,ISS,IBA TAS,NAS,IDA,IEA,ISS TAS IEA,IDA NAS IC,IBA,IBA,IBA,IDA IBA IEA,IDA IMP IEA,TAS,ISS,IEA,NAS,TAS,ISS IBA IEA,IBA,IDA IBA IEA,IEA,IDA,IEA,TAS,TAS,IDA TAS NAS IEA,IBA,IBA,IBA,IBA,IBA,IBA TAS IEA,IBA TAS IEA,IBA,IDA IEA,ISS,IDA,IEA,ISS IBA,TAS,IBA,IEA,TAS,TAS,IDA IBA IEA,ISS IBA IEA,I…	SLC7A2,PLXND1,SYPL1,ATP1A2,CD44,EPHA3,SLC2A3,CALCRL,TNFRSF1A,TFRC,PLXNA2,SLC1A3,EPHA6,TRAF5,ICAM1,MCOLN1,ITPR3,NRP1,SLC1A6,ATP1A3,TSPAN11,ADGRG6,PCDHB5,ACVR1,SLITRK3,PTGFR,LRP1,SLC12A5,SDC4,SLC10A2,GRIA3,PLXNA3,KCNC3,SLC6A11,IL6ST,DAGLA,GYPC,ENTPD1,ITGAV,PCDH10,SLC39A8,LPAR6,SSTR1,KCNH5,NTRK3,SLC16A3,EGFR,STOM,CACNA1C,SLC2A13,EPS8,GRIA4,GJA1,SEMA3D,SLC6A1,MMP14,IFNGR2,CHRNB2,SHANK1,LRRTM1,GRIK3,F…
query_1	TRUE	7.83591e-05	1157	840	107	0.127381	0.0924806	GO:0031226	GO:CC	intrinsic component of plasma membrane	16308	1248	c("GO:0005886", "GO:0031224")	TAS,ISS IBA IEA,TAS,IDA IGI ISS IC IEA,NAS,IDA IBA IEA,IMP,IDA TAS,TAS,IGI TAS,ISS IBA IEA,IMP ISS IEA,IBA IEA,ISS,IBA TAS,NAS,IDA,IEA,ISS TAS IEA,IDA NAS IC,IBA,IBA,IBA,IDA IBA IEA,IDA IMP IEA,TAS,ISS,IEA,NAS,TAS,ISS IBA IEA,IBA,IDA IBA IEA,IEA,IEA,IDA,IEA,TAS,TAS,IDA TAS NAS IEA,IBA,IBA,IBA,IBA,IBA,IBA TAS IEA,IBA TAS IEA,IBA,IDA IEA,ISS,IDA,IEA,ISS IBA,TAS,IBA,IEA,TAS,TAS,IDA IBA IEA,ISS IBA I…	SLC7A2,PLXND1,SYPL1,ATP1A2,CD44,EPHA3,SLC2A3,CALCRL,TNFRSF1A,TFRC,PLXNA2,SLC1A3,EPHA6,TRAF5,ICAM1,MCOLN1,ITPR3,NRP1,SLC1A6,ATP1A3,TSPAN11,ADGRG6,PCDHB5,ACVR1,SLITRK3,PTGFR,LRP1,SLC12A5,SDC4,SLC10A2,GRIA3,PLXNA3,KCNC3,SLC6A11,CNTN6,IL6ST,DAGLA,GYPC,ENTPD1,ITGAV,PCDH10,SLC39A8,LPAR6,SSTR1,KCNH5,NTRK3,SLC16A3,EGFR,STOM,CACNA1C,SLC2A13,EPS8,GRIA4,GJA1,SEMA3D,SLC6A1,MMP14,IFNGR2,CHRNB2,SHANK1,LRRTM1,G…
query_1	TRUE	8.90765e-05	3903	840	275	0.327381	0.0704586	GO:0031224	GO:CC	intrinsic component of membrane	16308	1246	c("GO:0016020", "GO:0110165")	TAS IEA,ISS IBA IEA,IDA ISS IBA IEA,IEA,IEA,TAS IEA,TAS IEA,IEA,IEA,IEA,IDA IGI ISS IC IEA,TAS,NAS IEA,IEA,IEA,IEA,IDA IBA IEA,IDA IBA IEA,IEA,TAS IEA,IEA,IEA,IEA,IDA IMP IEA,IDA TAS IEA,TAS IEA,IEA,IEA,IDA IEA,IEA,IGI TAS IEA,ISS IBA IEA,IEA,IMP ISS IEA,TAS IEA,IBA IEA,IEA,ISS,NAS IEA,IDA NAS,IBA TAS IEA,IDA NAS IEA,IEA,IEA,IEA,IDA IEA,IBA IEA,IDA IBA IEA,IEA,IEA,IEA,IEA,IDA IEA,IEA,IBA IEA,IEA,…	SLC7A2,PLXND1,MCUB,THSD7A,RHBDF1,SYPL1,CELSR3,ST3GAL1,TMEM159,CLDN11,ATP1A2,TOMM34,CD44,VRK2,ALG1,CHPF2,PQLC2,EPHA3,DSG2,MSMO1,NNAT,GINM1,ATP11B,SLC2A3,CALCRL,TNFRSF1A,LAPTM4A,DGCR2,CNGB1,CYBRD1,TFRC,PLXNA2,DNAJC10,SLC1A3,FDFT1,EPHA6,CPOX,TRAF5,APLP2,L2HGDH,ICAM1,MCOLN1,SEL1L3,JPH4,TMEM38B,ITPR3,PCSK5,SCD,NRP1,ZDHHC8,SEZ6L,KDELR3,MLC1,PXMP4,SLC32A1,ST8SIA5,CD99L2,SLC25A15,SLC38A7,SLC17A7,DMPK,SLC…
query_1	TRUE	0.000134306	3761	840	266	0.316667	0.0707259	GO:0012505	GO:CC	endomembrane system	16308	825	GO:0110165	TAS IEA,TAS IEA,IDA IBA IEA,IBA IEA,IDA TAS IEA,IEA,IDA IEA,IDA IEA,IDA IBA IEA,IEA,IEA,IDA TAS,IDA ISS IEA,IBA TAS IEA,TAS IEA,TAS,TAS,IDA,TAS,IDA IBA TAS IEA,TAS,IBA TAS IEA,IDA IBA TAS NAS IEA,TAS,IDA,TAS,IDA IEA,IBA IEA,IDA IEA,IDA TAS IEA,TAS,IDA TAS IEA,IDA,IDA,IDA IEA,IDA ISS IBA TAS IEA,TAS,IBA TAS IEA,TAS,TAS,IEA,ISS TAS IEA,IDA TAS IEA,IEA,IBA TAS IEA,NAS IEA,IDA ISS IBA TAS IEA,IDA ISS…	HS3ST1,CYP26B1,RHBDF1,SYPL1,ST3GAL1,LYPLA2,PIK3C2A,TMEM159,UFL1,ATP1A2,NCDN,CD44,VRK2,ALG1,CHPF2,VCL,TNC,EPHA3,LTBP1,RCN1,HEBP2,MSMO1,ATP11B,SLC2A3,CALCRL,IPO5,TNFRSF1A,GRIPAP1,LAPTM4A,WIPI1,CNGB1,TFRC,PAX2,TPD52,DNAJC10,FDFT1,PGM1,PLOD1,PPIE,APLP2,DDHD2,RPH3A,MCOLN1,PITPNM3,JPH4,TMEM38B,ITPR3,PCSK5,SCD,NRP1,ZDHHC8,SEZ6L,LGALS1,KDELR3,MLC1,PYGL,LGMN,SLC32A1,ST8SIA5,PCYT1B,TIMP1,SYT17,SLC17A7,DMPK…
query_1	TRUE	0.000135702	2001	840	161	0.191667	0.0804598	GO:0042995	GO:CC	cell projection	16308	2103	GO:0110165	IDA IEA,IEA,IEA,IEA,IDA IBA IEA,IDA,IEA,ISS IEA,ISS IBA IEA,IDA ISS IEA,IBA,IEA,IBA IEA,IEA,TAS IEA,IEA,IEA,ISS IEA,IBA,IEA,ISS IEA,IEA,IEA,IEA,ISS IEA,IDA,IEA,IDA IBA IEA,ISS IEA,IEA,IEA,IEA,IDA,IEA,TAS IEA,IEA,IDA,IDA ISS IBA IC IEA,IDA ISS IBA NAS IEA,ISS IBA IEA,IEA,IDA,IDA ISS,IEA,IEA,IEA,IEA,IEA,IEA,IDA,IEA,IBA,IEA,IBA IEA,IBA IEA,IDA ISS IEA,IEA,IBA IEA,IEA,IBA,IEA,IEA,IBA,IEA,IDA ISS IEA,…	PLXND1,ARHGAP33,THSD7A,TSPOAP1,DNAH9,CLDN11,UFL1,ATP1A2,NCDN,CD44,EPHA3,SLC2A3,LZTS1,GRIPAP1,CNGB1,CYBRD1,SYNJ2,SLC1A3,EPHA6,GNAO1,RPH3A,MCOLN1,PITPNM3,JPH4,NRP1,FBXO7,MLC1,SLC32A1,SLC38A7,NECAB2,SLC17A7,TGFB1,ATP1A3,CYTH2,IQCE,ANKMY2,PHYH,RSPH4A,DBN1,IQCG,EPB41L5,APC2,STAT1,CCT4,WIPF1,CNN3,SPP1,LRP1,PREX1,SLC12A5,SLC10A2,GRIA3,GAD1,SYT5,KCNC3,PDLIM4,ACAP3,SLC6A11,ATP8A2,NTS,SWAP70,SBF2,CNTN6,IL6…
query_1	TRUE	0.000439503	1922	840	154	0.183333	0.0801249	GO:0120025	GO:CC	plasma membrane bounded cell projection	16308	3875	GO:0042995	IDA IEA,IEA,IEA,IDA IBA IEA,IDA,IEA,IEA,ISS IBA IEA,IDA ISS IEA,IBA,IBA IEA,IEA,TAS IEA,IEA,ISS IEA,IBA,IEA,ISS IEA,IEA,ISS IEA,IDA,IEA,IDA IBA IEA,ISS IEA,IEA,IEA,IEA,IDA,IEA,TAS IEA,IEA,IDA,IDA ISS IBA IC IEA,IDA ISS IBA NAS IEA,ISS IBA IEA,IEA,IDA,IDA ISS,IEA,IEA,IEA,IEA,IDA,IEA,IBA,IEA,IBA IEA,IBA IEA,IDA ISS IEA,IEA,IBA,IEA,IBA,IEA,IEA,IBA,IEA,IDA ISS IEA,ISS IEA,IEA,ISS IBA IEA,IEA,IBA IEA,…	PLXND1,ARHGAP33,TSPOAP1,DNAH9,CLDN11,UFL1,ATP1A2,NCDN,CD44,EPHA3,LZTS1,GRIPAP1,CNGB1,CYBRD1,SLC1A3,EPHA6,GNAO1,RPH3A,JPH4,NRP1,FBXO7,MLC1,SLC32A1,SLC38A7,NECAB2,SLC17A7,TGFB1,ATP1A3,CYTH2,IQCE,ANKMY2,PHYH,RSPH4A,DBN1,IQCG,EPB41L5,APC2,STAT1,WIPF1,CNN3,LRP1,PREX1,SLC12A5,SLC10A2,GRIA3,GAD1,SYT5,KCNC3,PDLIM4,ACAP3,SLC6A11,ATP8A2,NTS,SWAP70,SBF2,CNTN6,IL6ST,DAGLA,ANXA1,AGTPBP1,DBNL,GAD2,UNC13C,PLCE1…
query_1	TRUE	0.00113144	722	840	73	0.0869048	0.101108	GO:0070161	GO:CC	anchoring junction	16308	2780	GO:0030054	IDA ISS IBA IEA,IEA,HDA,IDA IMP HDA ISS NAS IEA,HDA,IDA IBA TAS IEA,ISS,HDA,HDA,IDA HDA IEA,IEA,HDA IEA,IEA,ISS IBA IEA,IEA,HDA,HDA,IEA,IEA,HDA,HDA,IEA,IDA HDA,HDA,IEA,HDA,IBA,HDA,IDA IBA IEA,IBA TAS IEA,HDA,IEA,IDA HDA IEA,HDA,HDA ISS IEA,HDA IBA IEA,HDA,IBA IEA,IBA,HDA,IDA HDA,IEA,HDA IEA,HDA,HDA,IDA HDA ISS IBA TAS IEA,IDA IBA IEA,HDA,IEA,IEA,HDA,IDA IBA IEA,IDA IMP IEA,IDA HDA IBA IEA,HDA,HDA…	CLDN11,ATP1A2,CD44,VCL,TNC,DSG2,YBX3,EPB41L2,ICAM1,NRP1,MLC1,CD99L2,CYTH2,CLDN15,CCND1,RPS13,PPFIBP1,DBN1,EPB41L5,CNN3,LRP1,SDC4,AHNAK,CDC42EP1,CGNL1,CNN1,PDLIM4,RRAS2,DSC2,DSC3,ANXA1,ABI2,ITGAV,TMOD3,IQGAP1,TGFB1I1,CDH13,USP53,CDH18,EGFR,MSN,ZNF185,GSN,CAPN5,RPS3,GJA1,PGM5,MMP14,WASF2,PRKCD,ANXA5,JCAD,JAM3,ILK,B2M,TPM4,ADAM9,CLIC4,LIMS1,RPS7,CNTNAP2,FZD4,KCNA2,NECTIN3,SYNM,PCDH9,EFNA5,FLRT2,AJAP…
query_1	TRUE	0.00387074	1649	840	133	0.158333	0.0806549	GO:1903561	GO:CC	extracellular vesicle	16308	4058	c("GO:0031982", "GO:0043230")	HDA,HDA,HDA,HDA,HDA,HDA,HDA,HDA,HDA,HDA,HDA,HDA,HDA IEA,HDA,HDA,HDA,HDA,HDA,IDA HDA,HDA,HDA,HDA,HDA,HDA,HDA,HDA,HDA,HDA,HDA,HDA,HDA,HDA,HDA,HDA,HDA,HDA,HDA,HDA,HDA,HDA,HDA,HDA,HDA,HDA,HDA,HDA,HDA,HDA,HDA,HDA,HDA,IDA HDA,HDA,HDA,HDA,HDA,HDA,HDA,HDA,IDA HDA,HDA,HDA,HDA,HDA,HDA,HDA,HDA,HDA,HDA,HDA,HDA,HDA,HDA,ISS IEA,HDA,HDA,HDA,HDA,HDA,HDA,IDA HDA,HDA,HDA,HDA,HDA,HDA,HDA,HDA,HDA,HDA,HDA,HDA,HDA,HDA…	SYPL1,ST3GAL1,LYPLA2,PIK3C2A,HEBP1,ATP1A2,CD44,VCL,DSG2,HEBP2,SLC2A3,CYBRD1,TFRC,NEBL,PGM1,EPB41L2,PLOD1,APLP2,ICAM1,PSME1,FKBP5,HNRNPM,LGALS1,PYGL,LGMN,TIMP1,QPRT,ATP1A3,MEST,AEBP1,MYH3,ALDOC,GALNT7,UGDH,RPS13,LTA4H,SERPINI2,GNB4,IQCG,MOB1A,GCA,CCT4,PCYOX1,RPS25,SPP1,CYSTM1,LYPLA1,SCPEP1,ANXA11,SDC4,GLO1,AHNAK,SH3BP4,RFTN1,LGALS3,RRAS2,IL6ST,STK26,DSC2,ANXA1,CCT7,DBNL,ANP32B,PRCP,PI15,GGH,UACA,M…
query_1	TRUE	0.00387074	1649	840	133	0.158333	0.0806549	GO:0043230	GO:CC	extracellular organelle	16308	2141	c("GO:0005576", "GO:0043226")	HDA,HDA,HDA,HDA,HDA,HDA,HDA,HDA,HDA,HDA,HDA,HDA,HDA IEA,HDA,HDA,HDA,HDA,HDA,IDA HDA,HDA,HDA,HDA,HDA,HDA,HDA,HDA,HDA,HDA,HDA,HDA,HDA,HDA,HDA,HDA,HDA,HDA,HDA,HDA,HDA,HDA,HDA,HDA,HDA,HDA,HDA,HDA,HDA,HDA,HDA,HDA,HDA,IDA HDA,HDA,HDA,HDA,HDA,HDA,HDA,HDA,IDA HDA,HDA,HDA,HDA,HDA,HDA,HDA,HDA,HDA,HDA,HDA,HDA,HDA,HDA,ISS IEA,HDA,HDA,HDA,HDA,HDA,HDA,IDA HDA,HDA,HDA,HDA,HDA,HDA,HDA,HDA,HDA,HDA,HDA,HDA,HDA,HDA…	SYPL1,ST3GAL1,LYPLA2,PIK3C2A,HEBP1,ATP1A2,CD44,VCL,DSG2,HEBP2,SLC2A3,CYBRD1,TFRC,NEBL,PGM1,EPB41L2,PLOD1,APLP2,ICAM1,PSME1,FKBP5,HNRNPM,LGALS1,PYGL,LGMN,TIMP1,QPRT,ATP1A3,MEST,AEBP1,MYH3,ALDOC,GALNT7,UGDH,RPS13,LTA4H,SERPINI2,GNB4,IQCG,MOB1A,GCA,CCT4,PCYOX1,RPS25,SPP1,CYSTM1,LYPLA1,SCPEP1,ANXA11,SDC4,GLO1,AHNAK,SH3BP4,RFTN1,LGALS3,RRAS2,IL6ST,STK26,DSC2,ANXA1,CCT7,DBNL,ANP32B,PRCP,PI15,GGH,UACA,M…
query_1	TRUE	0.0062706	1241	840	106	0.12619	0.085415	GO:0045202	GO:CC	synapse	16308	2457	GO:0030054	IEA,IEA,IBA IEA,IEA,IEA,IBA IEA,IBA IEA,IEA,IBA IEA,IEA,ISS TAS IEA,IEA,IEA,IBA TAS IEA,IEA,IBA TAS IEA,IEA,ISS,EXP IDA,IBA,IEA,IEA,IBA IEA,IEA,IEA,IEA,EXP IDA IEA,IEA,IDA IMP IEA,IEA,IEA,IBA IEA,IEA,IBA IEA,IEA,ISS IEA,IEA,IBA,IEA,IDA ISS IBA IEA,IEA,IBA IEA,IEA,IBA TAS IEA,ISS,IEA,IEA,IEA,IEA,IBA TAS IEA,ISS IEA,IEA,IEA,IEA,EXP IDA IEA,IDA IEA,IEA,ISS IBA IEA,IEA,IEA,ISS IBA IEA,IEA,IBA IEA,ISS…	ARHGAP33,TSPOAP1,SYPL1,ATP1A2,NCDN,LZTS1,GRIPAP1,CNGB1,SYNJ2,SLC1A3,RPH3A,NRP1,PAK5,SLC32A1,SYT17,SLC17A7,SLC1A6,ATP1A3,RPS13,PPFIBP1,PHACTR1,PCDHB5,DBN1,APC2,TNR,CNN3,RPS25,BCL11A,SLITRK3,LRP1,SLC12A5,GRIA3,GAD1,SYT5,KCNC3,PDLIM4,SLC6A11,NTS,CNTN6,DAGLA,ANXA1,DBNL,GAD2,UNC13C,ABI2,NTRK3,SH3GL3,CDH13,SLC16A3,SYT2,SLC4A10,EGFR,RGS10,CAPN5,RPS3,CACNA1C,EPS8,GRIA4,NMNAT2,SLC6A1,SYN2,WASF2,CHRNB2,SHA…
query_1	TRUE	0.00673515	783	840	75	0.0892857	0.0957854	GO:0036477	GO:CC	somatodendritic compartment	16308	1974	GO:0110165	IEA,ISS IEA,ISS IBA IEA,IEA,IBA IEA,IEA,ISS IEA,IEA,IEA,IEA,ISS,IEA,IEA,IDA IBA IEA,ISS IEA,IEA,IEA,IDA IC,IDA IBA NAS IEA,IDA ISS,IEA,IEA,IEA,IDA ISS IEA,IBA,IEA,IBA IEA,ISS IEA,IEA,IDA ISS IEA,IBA IEA,ISS,IDA ISS IEA,IEA,ISS IEA,IDA IEA,IEA,IEA,ISS IBA IEA,ISS IEA,ISS IBA NAS IEA,IBA IEA,ISS,ISS IEA,IEA,IEA,IBA,IEA,ISS IEA,ISS IEA,IDA IBA IEA,IBA IEA,ISS IEA,NAS,ISS IEA,ISS IEA,IDA ISS IEA,IDA …	ARHGAP33,ATP1A2,NCDN,SLC2A3,LZTS1,GRIPAP1,SLC1A3,GNAO1,RPH3A,JPH4,ITPR3,NRP1,SEZ6L,SLC32A1,SLC38A7,NECAB2,TGFB1,ATP1A3,DBN1,STAT1,CNN3,LRP1,PREX1,SLC12A5,GRIA3,SYT5,KCNC3,PDLIM4,IL6ST,DAGLA,DBNL,ABI2,MAPK8IP3,LMTK3,SLC4A10,TTBK1,RGS10,CACNA1C,GRIA4,SLC6A1,SHANK1,BRINP3,GRIK3,BSN,GRIK2,ILK,SAMD14,ROR2,CPT1C,IL1RAPL1,FRMPD4,KCND3,DSCAM,CNTNAP2,FZD4,BNIP3,GRIN1,KCNA2,NECTIN3,HTR1D,SIAH2,UNC5C,GABRG3…
query_1	TRUE	0.00897109	606	840	62	0.0738095	0.10231	GO:0030424	GO:CC	axon	16308	1108	GO:0043005	IEA,IDA,IEA,IEA,ISS IEA,IEA,ISS IEA,IEA,IEA,IEA,IDA,IEA,ISS IEA,IDA ISS,IEA,IEA,IEA,IBA,IBA IEA,IEA,IBA,IEA,IBA,IEA,IEA,IEA,IBA IEA,IDA ISS IEA,IEA,IBA,ISS IEA,IEA,IBA,ISS IEA,IBA NAS,IEA,ISS IEA,IEA,IBA,IEA,IEA,ISS IBA IEA,IDA,ISS,IBA IEA,IEA,IEA,ISS IEA,ISS IEA,IEA,ISS IBA IEA,IDA ISS NAS IEA,ISS,IEA,IDA ISS IBA IEA,IEA,ISS IEA,ISS IBA IEA,ISS IBA IEA,IEA,ISS IEA,IEA	TSPOAP1,CLDN11,GRIPAP1,CNGB1,NRP1,SLC32A1,SLC38A7,NECAB2,SLC17A7,TGFB1,ATP1A3,CYTH2,DBN1,STAT1,LRP1,PREX1,GAD1,SYT5,KCNC3,ACAP3,NTS,SBF2,CNTN6,DAGLA,AGTPBP1,GAD2,UNC13C,MAPK8IP3,MAP3K12,NTRK3,IQGAP1,LMTK3,SYT2,SLC4A10,CNTN4,RGS10,SLC2A13,EPS8,ROBO3,NCAM2,NMNAT2,SLC6A1,LRRTM1,GRIK3,BSN,GRIK2,ILK,SCN11A,CPT1C,IL1RAPL1,DSCAM,CNTNAP2,GRIN1,ULK1,KCNA2,NECTIN3,UNC5C,CNTN2,KCNQ3,PCDH9,ROR1,CYFIP1
query_1	TRUE	0.00903321	1023	840	91	0.108333	0.0889541	GO:0098590	GO:CC	plasma membrane region	16308	3598	c("GO:0005886", "GO:0016020")	IEA,IEA,IDA IBA,IEA,IEA,TAS,IEA,IDA IEA,ISS,IEA,IEA,IDA ISS IEA,IEA,ISS,IEA,IEA,IBA IEA,IEA,IDA,IEA,IDA IMP IEA,IDA IEA,IBA IEA,IDA ISS IEA,IEA,IEA,IEA,IBA IEA,ISS,IEA,IEA,IDA,IDA ISS IBA IEA,ISS IEA,IBA,IEA,IBA IEA,ISS IEA,IDA,IDA IEA,IDA,IDA,IEA,IDA,IDA IEA,IEA,ISS IBA IEA,IDA,IDA IBA IEA,IDA IEA,IDA,IEA,ISS IBA IEA,IEA,ISS,IEA,IEA,ISS IEA,ISS IBA IEA,IDA IMP IEA,IBA IEA,ISS IEA,IBA IEA,IBA IEA…	PLXND1,ATP1A2,CD44,DSG2,LZTS1,CNGB1,CYBRD1,TFRC,SLC1A3,RPH3A,NRP1,MLC1,SLC1A6,ATP1A3,IQCE,PDE4D,DBN1,EPB41L5,APC2,LEPR,SLITRK3,LRP1,SLC10A2,ABCC4,GRIA3,SH3BP4,LRP3,KCNC3,PDLIM4,SLC6A11,CNTN6,STK26,DAGLA,ANXA1,DBNL,GAD2,UNC13C,MYOF,ITGAV,SLC39A8,MAPK8IP3,TPM1,NTRK3,CDH13,SLC16A3,CTSK,SLC4A10,HSPD1,EGFR,MSN,RPS3,CACNA1C,EPS8,GRIA4,GJA1,SLC6A1,WASF2,CHRNB2,SHANK1,LRRTM1,GRIK3,ADGRV1,GRIK2,LRFN5,JCAD…
query_1	TRUE	0.0109611	582	840	60	0.0714286	0.103093	GO:0030425	GO:CC	dendrite	16308	1109	c("GO:0043005", "GO:0097447")	IEA,IEA,ISS IBA IEA,IBA IEA,IEA,IEA,IEA,IEA,IDA IBA IEA,IEA,IDA IBA NAS IEA,IDA ISS,IEA,IEA,IEA,IBA,IBA IEA,ISS IEA,IEA,IDA ISS IEA,IBA IEA,ISS,IDA ISS IEA,IEA,ISS IEA,IEA,IEA,ISS IBA IEA,ISS IBA NAS IEA,IBA IEA,ISS,ISS IEA,IEA,IEA,IBA,IEA,ISS IEA,ISS IEA,IDA IBA IEA,IBA IEA,ISS IEA,NAS,ISS IEA,ISS IEA,IDA ISS IEA,IDA ISS IBA IEA,IEA,IBA,IEA,IBA,ISS IBA IEA,IEA,IEA,IDA IEA,IDA,ISS IEA,IEA,IEA,ISS…	ARHGAP33,ATP1A2,NCDN,LZTS1,GRIPAP1,GNAO1,RPH3A,JPH4,SLC32A1,NECAB2,DBN1,STAT1,CNN3,LRP1,PREX1,GRIA3,KCNC3,PDLIM4,IL6ST,DAGLA,DBNL,ABI2,MAPK8IP3,LMTK3,SLC4A10,RGS10,CACNA1C,GRIA4,SHANK1,BRINP3,GRIK3,BSN,GRIK2,ILK,SAMD14,ROR2,CPT1C,IL1RAPL1,FRMPD4,KCND3,DSCAM,CNTNAP2,FZD4,BNIP3,GRIN1,KCNA2,NECTIN3,HTR1D,UNC5C,GABRG3,KCNB2,GRIN2A,ANKS1B,DNER,SKOR1,RELN,ADA,ERO1A,ARC,CYFIP1
query_1	TRUE	0.0116303	583	840	60	0.0714286	0.102916	GO:0097447	GO:CC	dendritic tree	16308	3372	c("GO:0036477", "GO:0043005")	IEA,IEA,ISS IBA IEA,IBA IEA,IEA,IEA,IEA,IEA,IDA IBA IEA,IEA,IDA IBA NAS IEA,IDA ISS,IEA,IEA,IEA,IBA,IBA IEA,ISS IEA,IEA,IDA ISS IEA,IBA IEA,ISS,IDA ISS IEA,IEA,ISS IEA,IEA,IEA,ISS IBA IEA,ISS IBA NAS IEA,IBA IEA,ISS,ISS IEA,IEA,IEA,IBA,IEA,ISS IEA,ISS IEA,IDA IBA IEA,IBA IEA,ISS IEA,NAS,ISS IEA,ISS IEA,IDA ISS IEA,IDA ISS IBA IEA,IEA,IBA,IEA,IBA,ISS IBA IEA,IEA,IEA,IDA IEA,IDA,ISS IEA,IEA,IEA,ISS…	ARHGAP33,ATP1A2,NCDN,LZTS1,GRIPAP1,GNAO1,RPH3A,JPH4,SLC32A1,NECAB2,DBN1,STAT1,CNN3,LRP1,PREX1,GRIA3,KCNC3,PDLIM4,IL6ST,DAGLA,DBNL,ABI2,MAPK8IP3,LMTK3,SLC4A10,RGS10,CACNA1C,GRIA4,SHANK1,BRINP3,GRIK3,BSN,GRIK2,ILK,SAMD14,ROR2,CPT1C,IL1RAPL1,FRMPD4,KCND3,DSCAM,CNTNAP2,FZD4,BNIP3,GRIN1,KCNA2,NECTIN3,HTR1D,UNC5C,GABRG3,KCNB2,GRIN2A,ANKS1B,DNER,SKOR1,RELN,ADA,ERO1A,ARC,CYFIP1
query_1	TRUE	0.0185039	1954	840	149	0.177381	0.0762538	GO:0031410	GO:CC	cytoplasmic vesicle	16308	1331	c("GO:0005737", "GO:0097708")	IBA IEA,IDA IEA,IEA,IEA,TAS,TAS,IDA,TAS,IDA IBA TAS IEA,TAS,IDA,IBA IEA,IDA,IDA IEA,TAS,IDA TAS IEA,ISS,TAS,TAS,TAS,IBA,ISS TAS IEA,IDA TAS IEA,IBA,IBA,ISS,ISS TAS IEA,IDA TAS IEA,IDA ISS IBA IEA,TAS,TAS IEA,IBA TAS IEA,TAS,IBA,IBA TAS IEA,IEA,IEA,TAS,IEA,TAS,TAS,IEA,IEA,IEA,IEA,IEA,IDA IBA TAS IEA,TAS,ISS IEA,IDA IEA,IDA TAS IEA,IDA TAS,TAS,IDA IBA IEA,TAS,IBA IEA,IEA,IDA IEA,ISS IEA,TAS,IEA,IEA…	SYPL1,PIK3C2A,ATP1A2,NCDN,CD44,VCL,EPHA3,HEBP2,ATP11B,SLC2A3,CALCRL,GRIPAP1,LAPTM4A,WIPI1,CNGB1,TFRC,SLC1A3,PGM1,PPIE,APLP2,DDHD2,RPH3A,MCOLN1,PITPNM3,ITPR3,PCSK5,NRP1,KDELR3,MLC1,PYGL,LGMN,SLC32A1,TIMP1,SYT17,SLC17A7,TGFB1,TRIM14,ALDOC,SNX25,LTA4H,GCA,GRB14,CCT4,WIPF1,LGALS8,ATP10B,RAB32,CYSTM1,LRAT,ANXA11,LRP1,ABCC4,GRIA3,AP5S1,GAD1,SYT5,SH3BP4,RFTN1,PDLIM4,LGALS3,ATP8A2,NTS,SPINK5,SBF2,STK26,D…
query_1	TRUE	0.0202958	1957	840	149	0.177381	0.0761369	GO:0097708	GO:CC	intracellular vesicle	16308	3512	c("GO:0005622", "GO:0031982")	IBA IEA,IDA IEA,IEA,IEA,TAS,TAS,IDA,TAS,IDA IBA TAS IEA,TAS,IDA,IBA IEA,IDA,IDA IEA,TAS,IDA TAS IEA,ISS,TAS,TAS,TAS,IBA,ISS TAS IEA,IDA TAS IEA,IBA,IBA,ISS,ISS TAS IEA,IDA TAS IEA,IDA ISS IBA IEA,TAS,TAS IEA,IBA TAS IEA,TAS,IBA,IBA TAS IEA,IEA,IEA,TAS,IEA,TAS,TAS,IEA,IEA,IEA,IEA,IEA,IDA IBA TAS IEA,TAS,ISS IEA,IDA IEA,IDA TAS IEA,IDA TAS,TAS,IDA IBA IEA,TAS,IBA IEA,IEA,IDA IEA,ISS IEA,TAS,IEA,IEA…	SYPL1,PIK3C2A,ATP1A2,NCDN,CD44,VCL,EPHA3,HEBP2,ATP11B,SLC2A3,CALCRL,GRIPAP1,LAPTM4A,WIPI1,CNGB1,TFRC,SLC1A3,PGM1,PPIE,APLP2,DDHD2,RPH3A,MCOLN1,PITPNM3,ITPR3,PCSK5,NRP1,KDELR3,MLC1,PYGL,LGMN,SLC32A1,TIMP1,SYT17,SLC17A7,TGFB1,TRIM14,ALDOC,SNX25,LTA4H,GCA,GRB14,CCT4,WIPF1,LGALS8,ATP10B,RAB32,CYSTM1,LRAT,ANXA11,LRP1,ABCC4,GRIA3,AP5S1,GAD1,SYT5,SH3BP4,RFTN1,PDLIM4,LGALS3,ATP8A2,NTS,SPINK5,SBF2,STK26,D…
query_1	TRUE	0.0331081	546	840	56	0.0666667	0.102564	GO:0009986	GO:CC	cell surface	16308	799	GO:0110165	IBA,IDA,HDA,IEA,IDA IGI ISS IBA IEA,IEA,HDA IEA,IEA,IEA,IEA,IEA,IDA,IEA,IBA,IBA IEA,ISS IEA,ISS,IBA IEA,IDA,IDA HDA ISS IEA,IDA,IDA IBA,IEA,IEA,IDA IEA,IDA IEA,IDA,IDA,IDA,IBA IEA,ISS IEA,IDA,IEA,IEA,IDA,IBA IEA,IEA,IDA HDA,IDA ISS,IEA,ISS,IDA,IBA,IDA,IDA,ISS IEA,IEA,ISS IEA,IEA,IEA,IDA IBA,IEA,HDA,IDA,IDA IBA,IDA IBA	CRLF1,CD44,DSG2,TNFRSF1A,TFRC,SLC1A3,ICAM1,NRP1,LGALS1,CD99L2,TGFB1,ADGRG6,TNR,LEPR,SDC4,ABCC4,LGALS3,IL6ST,ANXA1,ITGAV,KCNH5,PCSK6,CDH13,CTSK,HSPD1,EGFR,MSN,CAPN5,TMEM123,SLC6A1,CHRNB2,AIMP1,BSN,ANXA5,ADGRV1,LRFN5,B2M,AXL,ADAM9,ROR2,IL1RAPL1,CLIC4,CEL,CNTNAP2,FZD4,GRIN1,UNC5C,GRIN2A,CNTN2,KCNQ3,EFNA5,ROR1,PLXNB2,AJAP1,ADA,LY6G5C
query_1	TRUE	0.0332084	1632	840	128	0.152381	0.0784314	GO:0070062	GO:CC	extracellular exosome	16308	2758	c("GO:0005615", "GO:1903561")	HDA,HDA,HDA,HDA,HDA,HDA,HDA,HDA,HDA,HDA,HDA,HDA IEA,HDA,HDA,HDA,HDA,HDA,IDA HDA,HDA,HDA,HDA,HDA,HDA,HDA,HDA,HDA,HDA,HDA,HDA,HDA,HDA,HDA,HDA,HDA,HDA,HDA,HDA,HDA,HDA,HDA,HDA,HDA,HDA,HDA,HDA,HDA,HDA,HDA,HDA,IDA HDA,HDA,HDA,HDA,HDA,HDA,HDA,HDA,IDA HDA,HDA,HDA,HDA,HDA,HDA,HDA,HDA,HDA,HDA,HDA,HDA,HDA,HDA,HDA,HDA,HDA,HDA,HDA,HDA,IDA HDA,HDA,HDA,HDA,HDA,HDA,HDA,HDA,HDA,HDA,HDA,HDA,HDA,HDA,HDA,HDA,HDA,HDA…	SYPL1,ST3GAL1,LYPLA2,PIK3C2A,HEBP1,CD44,VCL,DSG2,HEBP2,SLC2A3,CYBRD1,TFRC,NEBL,PGM1,EPB41L2,PLOD1,APLP2,ICAM1,PSME1,FKBP5,HNRNPM,LGALS1,PYGL,LGMN,TIMP1,QPRT,MEST,AEBP1,MYH3,ALDOC,GALNT7,UGDH,RPS13,LTA4H,SERPINI2,GNB4,IQCG,MOB1A,GCA,CCT4,PCYOX1,RPS25,SPP1,CYSTM1,LYPLA1,SCPEP1,ANXA11,SDC4,GLO1,AHNAK,SH3BP4,RFTN1,LGALS3,RRAS2,IL6ST,STK26,DSC2,ANXA1,CCT7,DBNL,ANP32B,PRCP,PI15,GGH,UACA,MYOF,LOXL4,ENTP…
query_1	TRUE	0.000281999	13852	840	768	0.914286	0.0554433	GO:0003674	GO:MF	molecular_function	16308	406	character(0)	IBA TAS IEA,IPI IBA TAS IEA,IDA IPI IBA NAS IEA,IDA IBA TAS IEA,IPI ISS IBA IEA,IPI IBA IEA,IPI IEA,ISS IBA IEA,IPI,IPI IBA IEA,IDA IEA,IDA IPI IBA IEA,IPI IBA IEA,IPI IBA ND IEA,IPI IEA,IPI IBA,IPI TAS IEA,IDA ISS TAS IEA,IDA IPI HDA IBA TAS IEA,IDA IBA TAS IEA,IPI,IPI IMP ISS IEA,ISS IBA,IDA IPI IBA IEA,IDA IPI IBA NAS IEA,IDA IPI IMP IGI ISS IBA IEA,IPI,EXP IDA IPI IMP IEA,IPI IBA IEA,IDA IPI …	HS3ST1,HECW1,CYP26B1,SLC7A2,PLXND1,ARHGAP33,SKAP2,MCUB,THSD7A,TSPOAP1,WDR54,CRLF1,DNAH9,RPUSD1,RHBDF1,SYPL1,CELSR3,ST3GAL1,LYPLA2,PIK3C2A,TMEM159,CLDN11,HEBP1,UFL1,WWTR1,ATP1A2,NCDN,CPS1,TOMM34,CD44,VRK2,POU2F2,ALG1,CHPF2,LRRC7,VCL,PQLC2,TNC,EPHA3,DSG2,SCML1,LTBP1,RCN1,HEBP2,MSMO1,GINM1,ATP11B,PARP12,SLC2A3,YBX3,BCAT1,LZTS1,CALCRL,IPO5,ZNRD1,ISOC1,TNFRSF1A,CBFB,GRIPAP1,LAPTM4A,PSME4,DGCR2,WIPI1,C…
query_1	TRUE	0.0126695	13005	840	725	0.863095	0.0557478	GO:0005488	GO:MF	binding	16308	1874	GO:0003674	IPI IEA,IDA IPI NAS IEA,IPI IEA,IPI IEA,IPI IEA,IPI,IPI IBA IEA,IDA IEA,IDA IPI IBA IEA,IPI IBA IEA,IPI IEA,IPI IEA,IPI IBA,IPI IEA,IPI HDA,IDA IEA,IPI,IPI IMP ISS,ISS IBA,IPI,IPI IEA,IDA IPI IMP ISS IEA,IPI,IDA IPI IEA,IPI IBA IEA,IDA IPI IBA NAS IEA,IDA IPI IEA,IDA IPI ISS IEA,IEA,IDA IPI HDA ISS IEA,IPI,IDA IPI IEA,IPI IEA,IPI IBA IC IEA,IPI IBA IEA,IDA IPI IBA IEA,IPI IBA TAS IEA,IPI IBA,IPI …	HECW1,CYP26B1,PLXND1,ARHGAP33,SKAP2,THSD7A,TSPOAP1,WDR54,CRLF1,DNAH9,RPUSD1,RHBDF1,SYPL1,CELSR3,LYPLA2,PIK3C2A,TMEM159,CLDN11,HEBP1,UFL1,WWTR1,ATP1A2,NCDN,CPS1,TOMM34,CD44,VRK2,POU2F2,LRRC7,VCL,PQLC2,TNC,EPHA3,DSG2,SCML1,LTBP1,RCN1,HEBP2,MSMO1,GINM1,ATP11B,PARP12,SLC2A3,YBX3,BCAT1,LZTS1,CALCRL,IPO5,ZNRD1,ISOC1,TNFRSF1A,CBFB,GRIPAP1,LAPTM4A,PSME4,DGCR2,WIPI1,CNGB1,MBD3,CYBRD1,TFRC,CLNS1A,ARHGEF10L…
query_1	TRUE	0.0393095	508	840	53	0.0630952	0.104331	GO:0004888	GO:MF	transmembrane signaling receptor activity	16308	1447	GO:0038023	ISS IBA IEA,IBA,TAS IEA,IDA IBA,IDA IBA IEA,NAS,IPI IBA TAS IEA,IBA TAS IEA,ISS IBA IEA,IBA IEA,TAS,ISS TAS NAS IEA,IBA IEA,IBA IEA,IMP ISS IBA TAS IEA,IDA IBA NAS IEA,IDA ISS IBA TAS IEA,IDA TAS IEA,IDA IBA TAS IEA,IDA IBA IEA,IBA NAS IEA,IDA IBA IC IEA,IBA IEA,IDA IBA TAS IEA,IBA IEA,IDA IMP IBA TAS NAS IEA,IDA ISS IBA IEA,IDA IBA IEA,IBA TAS,IDA IEA,IDA ISS IBA TAS IEA,ISS NAS IEA,IMP ISS IBA …	PLXND1,CRLF1,CELSR3,CD44,EPHA3,LTBP1,CALCRL,TNFRSF1A,PLXNA2,EPHA6,ICAM1,NRP1,UNC5B,GPR63,ADGRG6,ACVR1,LEPR,TAS2R10,PTGFR,GRIA3,PLXNA3,IL6ST,LPAR6,SSTR1,NTRK3,EGFR,GRIA4,GPR26,IFNGR2,CHRNB2,GRIK3,ADGRV1,F2RL1,GRIK2,AXL,GRM5,ROR2,APLF,GPRC5C,FZD4,GRIN1,HTR1D,OR56A1,UNC5C,GABRG3,GRID1,GRIN2A,ROR1,DNER,PLXNB2,ACKR1,PLXNA4,P2RY11

## Sheet: GO_up in NGN2 HD vs NGN2 Ctrl
query	significant	p_value	term_size	query_size	intersection_size	precision	recall	term_id	source	term_name	effective_domain_size	source_order	parents	evidence_codes	intersection
query_1	TRUE	4.24072e-10	2189	347	101	0.291066	0.0461398	GO:0007399	GO:BP	nervous system development	16308	3296	GO:0048731	IBA,IEA,IEA,TAS,ISS IBA IEA,IMP ISS IBA,IBA IEA,IEA,IEA,ISS TAS,IBA IEA,IEA,ISS IEA,IBA,IEA,IEA,ISS,IEA,IEA,IBA IEA,IDA,IBA,IMP ISS,TAS,TAS,ISS IBA NAS IEA,IBA,NAS IEA,IBA,IDA IMP ISS IBA IEA,IEA,IDA IMP IBA IEA,ISS IEA,IDA,IEA,IBA IEA,IEA,IEA,IEA,IBA IEA,IBA TAS IEA,IEP ISS IBA IEA,IBA IEA,TAS IEA,ISS IBA IEA,IBA,TAS IEA,IMP IEP ISS,ISS IBA IEA,IEA,IBA IEA,TAS IEA,IDA,IEA,IMP ISS IBA TAS IEA,HEP…	HECW1,ARHGAP33,CELSR3,LYPLA2,NCDN,EPHA3,LZTS1,CNGB1,MBD3,PAX2,PLXNA2,SLC1A3,CIC,EPHA6,SRRT,GNAO1,ESS2,SEZ6L,SLC32A1,METRN,SYT17,MEIS3,PHACTR1,PCDHB3,ST8SIA4,DBN1,APC2,TNR,SGK1,BCL11A,HOXB3,SLITRK3,LRP1,SLC12A5,FEZF1,PLXNA3,ACAP3,SLC6A11,KDM6B,ATP8A2,CNTN6,WNT2B,DAGLA,GDF11,DBNL,ZFHX2,FGF5,MAPK8IP3,SRRM4,SSTR1,NTRK3,SH3GL3,SYT2,SLC4A10,CNTN4,TTBK1,SEC16A,POU4F2,ROBO3,NCAM2,CA10,KALRN,CHRNB2,SHANK1…
query_1	TRUE	1.58789e-07	628	347	44	0.126801	0.0700637	GO:0048812	GO:BP	neuron projection morphogenesis	16308	15168	c("GO:0031175", "GO:0120039")	IBA,IEA,IEA,TAS,IBA,IBA IEA,TAS,IBA,IBA,IBA IEA,IDA,IMP ISS,ISS IBA IEA,NAS IEA,IBA,IMP ISS IEA,IBA IEA,IEA,IEA,IBA IEA,IEA,IBA IEA,ISS IBA IEA,IMP,IEA,IDA,IBA TAS IEA,ISS IEA,ISS IBA NAS IEA,ISS IEA,ISS IBA IEA,ISS,IBA,IDA ISS IBA IEA,IEA,IBA IEA,ISS IBA TAS IEA,IBA IEA,IEA,ISS TAS IEA,IBA IEA,ISS IEA,ISS TAS IEA,IBA IEA	HECW1,ARHGAP33,CELSR3,LYPLA2,EPHA3,LZTS1,PAX2,PLXNA2,EPHA6,METRN,SYT17,PHACTR1,DBN1,TNR,SGK1,BCL11A,SLITRK3,LRP1,FEZF1,PLXNA3,ATP8A2,CNTN6,DBNL,MAPK8IP3,NTRK3,SYT2,CNTN4,POU4F2,ROBO3,CHRNB2,SHANK1,IL1RAPL1,SEMA3E,DSCAM,GRIN1,ULK1,UNC5C,CNTN2,FLRT2,RELN,PLXNB2,ZNF335,ARC,PLXNA4
query_1	TRUE	3.32693e-07	642	347	44	0.126801	0.0685358	GO:0120039	GO:BP	plasma membrane bounded cell projection morphogenesis	16308	22877	GO:0048858	IBA,IEA,IEA,TAS,IBA,IBA IEA,TAS,IBA,IBA,IBA IEA,IDA,IMP ISS,ISS IBA IEA,NAS IEA,IBA,IMP ISS IEA,IBA IEA,IEA,IEA,IBA IEA,IEA,IBA IEA,ISS IBA IEA,IMP,IEA,IDA,IBA TAS IEA,ISS IEA,ISS IBA NAS IEA,ISS IEA,ISS IBA IEA,ISS,IBA,IDA ISS IBA IEA,IEA,IBA IEA,ISS IBA TAS IEA,IBA IEA,IEA,ISS TAS IEA,IBA IEA,ISS IEA,ISS TAS IEA,IBA IEA	HECW1,ARHGAP33,CELSR3,LYPLA2,EPHA3,LZTS1,PAX2,PLXNA2,EPHA6,METRN,SYT17,PHACTR1,DBN1,TNR,SGK1,BCL11A,SLITRK3,LRP1,FEZF1,PLXNA3,ATP8A2,CNTN6,DBNL,MAPK8IP3,NTRK3,SYT2,CNTN4,POU4F2,ROBO3,CHRNB2,SHANK1,IL1RAPL1,SEMA3E,DSCAM,GRIN1,ULK1,UNC5C,CNTN2,FLRT2,RELN,PLXNB2,ZNF335,ARC,PLXNA4
query_1	TRUE	4.08351e-07	570	347	41	0.118156	0.0719298	GO:0048667	GO:BP	cell morphogenesis involved in neuron differentiation	16308	15031	c("GO:0000904", "GO:0048666")	IBA,IEA,IEA,TAS,IBA,IBA IEA,TAS,IBA,IEA,IBA,IBA IEA,IMP ISS,ISS IBA IEA,NAS IEA,IMP ISS,IBA IEA,IEA,IEA,IBA IEA,IEA,IBA IEA,IBA,IMP,IEA,IBA TAS IEA,ISS IEA,ISS IBA NAS IEA,ISS IEA,ISS IBA IEA,ISS,IBA,IDA ISS IBA IEA,IEA,IBA IEA,ISS IBA TAS IEA,IBA IEA,IEA,ISS TAS IEA,IBA IEA,ISS TAS IEA,IBA IEA	HECW1,ARHGAP33,CELSR3,LYPLA2,EPHA3,LZTS1,PAX2,PLXNA2,SLC1A3,EPHA6,METRN,PHACTR1,DBN1,TNR,BCL11A,SLITRK3,LRP1,FEZF1,PLXNA3,ATP8A2,CNTN6,DBNL,MAPK8IP3,NTRK3,CNTN4,POU4F2,ROBO3,CHRNB2,SHANK1,IL1RAPL1,SEMA3E,DSCAM,GRIN1,ULK1,UNC5C,CNTN2,FLRT2,RELN,PLXNB2,ARC,PLXNA4
query_1	TRUE	4.09261e-07	646	347	44	0.126801	0.0681115	GO:0048858	GO:BP	cell projection morphogenesis	16308	15213	c("GO:0000902", "GO:0030030", "GO:0032990")	IBA,IEA,IEA,TAS,IBA,IBA IEA,TAS,IBA,IBA,IBA IEA,IDA,IMP ISS,ISS IBA IEA,NAS IEA,IBA,IMP ISS IEA,IBA IEA,IEA,IEA,IBA IEA,IEA,IBA IEA,ISS IBA IEA,IMP,IEA,IDA,IBA TAS IEA,ISS IEA,ISS IBA NAS IEA,ISS IEA,ISS IBA IEA,ISS,IBA,IDA ISS IBA IEA,IEA,IBA IEA,ISS IBA TAS IEA,IBA IEA,IEA,ISS TAS IEA,IBA IEA,ISS IEA,ISS TAS IEA,IBA IEA	HECW1,ARHGAP33,CELSR3,LYPLA2,EPHA3,LZTS1,PAX2,PLXNA2,EPHA6,METRN,SYT17,PHACTR1,DBN1,TNR,SGK1,BCL11A,SLITRK3,LRP1,FEZF1,PLXNA3,ATP8A2,CNTN6,DBNL,MAPK8IP3,NTRK3,SYT2,CNTN4,POU4F2,ROBO3,CHRNB2,SHANK1,IL1RAPL1,SEMA3E,DSCAM,GRIN1,ULK1,UNC5C,CNTN2,FLRT2,RELN,PLXNB2,ZNF335,ARC,PLXNA4
query_1	TRUE	6.74115e-07	735	347	47	0.135447	0.0639456	GO:0032989	GO:BP	cellular component morphogenesis	16308	9216	c("GO:0009653", "GO:0016043", "GO:0048869")	IBA,IEA,IEA,TAS,IBA,IBA IEA,TAS,IBA,IBA,IBA IEA,IDA,NAS,IMP ISS,ISS IBA IEA,NAS IEA,IBA,IEA,IMP ISS IEA,IBA IEA,IEA,IEA,IBA IEA,IEA,IBA IEA,ISS IBA IEA,IMP,IEA,IDA,IBA TAS IEA,ISS IEA,ISS IBA NAS IEA,IMP,ISS IEA,ISS IBA IEA,ISS,IBA,IDA ISS IBA IEA,IEA,IBA IEA,ISS IBA TAS IEA,IBA IEA,IEA,ISS TAS IEA,IBA IEA,ISS IEA,ISS TAS IEA,IBA IEA	HECW1,ARHGAP33,CELSR3,LYPLA2,EPHA3,LZTS1,PAX2,PLXNA2,EPHA6,METRN,SYT17,MYH3,PHACTR1,DBN1,TNR,SGK1,CASQ2,BCL11A,SLITRK3,LRP1,FEZF1,PLXNA3,ATP8A2,CNTN6,DBNL,MAPK8IP3,NTRK3,SYT2,CNTN4,POU4F2,ROBO3,TTN,CHRNB2,SHANK1,IL1RAPL1,SEMA3E,DSCAM,GRIN1,ULK1,UNC5C,CNTN2,FLRT2,RELN,PLXNB2,ZNF335,ARC,PLXNA4
query_1	TRUE	8.30862e-07	634	347	43	0.123919	0.0678233	GO:0099537	GO:BP	trans-synaptic signaling	16308	22448	GO:0099536	TAS,IBA IEA,IBA IEA,TAS IEA,IEA,IBA IEA,TAS,IEA,IBA,TAS,ISS NAS IEA,IEA,IBA IEA,IBA TAS,IMP ISS IBA IEA,TAS,ISS IBA IEA,IBA IEA,ISS IEA,TAS,TAS IEA,ISS IBA TAS IEA,ISS IBA IEA,ISS IBA IEA,IEA,IEA,ISS IBA,TAS,IEA,IDA IMP IBA TAS IEA,IBA IEA,IMP IBA TAS,IBA TAS IEA,IDA IMP,IBA,ISS IBA NAS IEA,IBA,IBA,IBA TAS NAS IEA,IEA,TAS,ISS IEA,ISS IBA TAS IEA	TSPOAP1,NCDN,LZTS1,SLC1A3,RPH3A,JPH4,SLC32A1,CELF4,SYT17,PCDHB3,DBN1,TNR,SLC12A5,SYT5,DAGLA,GAD2,UNC13C,SYT2,SLC4A10,CNTN4,SLC6A1,SYN2,CHRNB2,SHANK1,LRRTM1,CADPS,GRIK3,BSN,CARTPT,GRIK2,PTCHD1,SLC6A5,GRM5,IL1RAPL1,CEL,GRIN1,GABRG3,GRID1,GRIN2A,CNTN2,KCNQ3,RELN,ARC
query_1	TRUE	8.82664e-07	1515	347	73	0.210375	0.0481848	GO:0022008	GO:BP	neurogenesis	16308	7579	c("GO:0007399", "GO:0030154")	IBA,IEA,IEA,TAS,ISS IBA IEA,IMP ISS IBA,IBA IEA,IEA,ISS TAS,IBA,IEA,IBA,IEA,IEA,IBA IEA,IDA,IMP ISS,ISS IBA NAS IEA,NAS IEA,IBA,IDA IMP ISS IBA IEA,IEA,IBA IEA,ISS IEA,IDA,IEA,IBA IEA,IEA,IBA IEA,IBA IEA,ISS IBA,IBA IEA,IEA,ISS IBA IEA,IBA,IEA,IMP IEP ISS,IBA,IBA IEA,IEA,IDA,IEA,IMP ISS IBA TAS IEA,IC,ISS IEA,ISS IBA NAS IEA,IEA,ISS IEA,ISS IBA IEA,ISS IBA IEA,ISS,ISS IEA,IEA,IBA,ISS,IBA,IDA ISS …	HECW1,ARHGAP33,CELSR3,LYPLA2,NCDN,EPHA3,LZTS1,CNGB1,PAX2,PLXNA2,SLC1A3,EPHA6,SRRT,GNAO1,METRN,SYT17,PHACTR1,DBN1,TNR,SGK1,BCL11A,HOXB3,SLITRK3,LRP1,SLC12A5,FEZF1,PLXNA3,ACAP3,ATP8A2,CNTN6,WNT2B,DAGLA,GDF11,DBNL,ZFHX2,FGF5,MAPK8IP3,SRRM4,NTRK3,SH3GL3,SYT2,SLC4A10,CNTN4,TTBK1,POU4F2,ROBO3,NCAM2,CHRNB2,SHANK1,BRINP3,ADGRV1,CSMD3,C16orf45,SAMD14,IL1RAPL1,SEMA3E,DSCAM,FUT9,GRIN1,ULK1,UNC5C,GRIN2A,CNTN…
query_1	TRUE	1.06822e-06	665	347	44	0.126801	0.0661654	GO:0032990	GO:BP	cell part morphogenesis	16308	9217	GO:0032989	IBA,IEA,IEA,TAS,IBA,IBA IEA,TAS,IBA,IBA,IBA IEA,IDA,IMP ISS,ISS IBA IEA,NAS IEA,IBA,IMP ISS IEA,IBA IEA,IEA,IEA,IBA IEA,IEA,IBA IEA,ISS IBA IEA,IMP,IEA,IDA,IBA TAS IEA,ISS IEA,ISS IBA NAS IEA,ISS IEA,ISS IBA IEA,ISS,IBA,IDA ISS IBA IEA,IEA,IBA IEA,ISS IBA TAS IEA,IBA IEA,IEA,ISS TAS IEA,IBA IEA,ISS IEA,ISS TAS IEA,IBA IEA	HECW1,ARHGAP33,CELSR3,LYPLA2,EPHA3,LZTS1,PAX2,PLXNA2,EPHA6,METRN,SYT17,PHACTR1,DBN1,TNR,SGK1,BCL11A,SLITRK3,LRP1,FEZF1,PLXNA3,ATP8A2,CNTN6,DBNL,MAPK8IP3,NTRK3,SYT2,CNTN4,POU4F2,ROBO3,CHRNB2,SHANK1,IL1RAPL1,SEMA3E,DSCAM,GRIN1,ULK1,UNC5C,CNTN2,FLRT2,RELN,PLXNB2,ZNF335,ARC,PLXNA4
query_1	TRUE	1.82088e-06	1410	347	69	0.198847	0.0489362	GO:0048699	GO:BP	generation of neurons	16308	15062	GO:0022008	IBA,IEA,IEA,TAS,ISS IBA IEA,IMP ISS IBA,IBA IEA,IEA,TAS,IBA,IEA,IBA,IEA,IEA,IBA IEA,IDA,IMP ISS,ISS IBA NAS IEA,NAS IEA,IBA,IDA IMP ISS IBA IEA,IEA,IBA IEA,IEA,IDA,IEA,IBA IEA,IEA,IBA IEA,IBA IEA,ISS IBA,IEA,IEA,ISS IBA IEA,IBA,IMP IEP ISS,IBA,IBA IEA,IEA,IDA,IEA,IMP ISS IBA TAS IEA,IC,ISS IEA,ISS IBA NAS IEA,IEA,ISS IEA,ISS IBA IEA,ISS IBA IEA,ISS,ISS IEA,IBA,ISS,IBA,IDA ISS IBA IEA,IDA IMP,IEA,…	HECW1,ARHGAP33,CELSR3,LYPLA2,NCDN,EPHA3,LZTS1,CNGB1,PAX2,PLXNA2,SLC1A3,EPHA6,SRRT,GNAO1,METRN,SYT17,PHACTR1,DBN1,TNR,SGK1,BCL11A,HOXB3,SLITRK3,LRP1,SLC12A5,FEZF1,PLXNA3,ACAP3,ATP8A2,CNTN6,WNT2B,DAGLA,GDF11,DBNL,ZFHX2,MAPK8IP3,SRRM4,NTRK3,SH3GL3,SYT2,SLC4A10,CNTN4,TTBK1,POU4F2,ROBO3,NCAM2,CHRNB2,SHANK1,BRINP3,ADGRV1,CSMD3,SAMD14,IL1RAPL1,SEMA3E,DSCAM,FUT9,GRIN1,ULK1,UNC5C,CNTN2,FLRT2,DNER,RELN,PLX…
query_1	TRUE	2.05065e-06	652	347	43	0.123919	0.0659509	GO:0099536	GO:BP	synaptic signaling	16308	22447	GO:0007267	TAS,IBA IEA,IBA IEA,TAS IEA,IEA,IBA IEA,TAS,IEA,IBA,TAS,ISS NAS IEA,IEA,IBA IEA,IBA TAS,IMP ISS IBA IEA,TAS,ISS IBA IEA,IBA IEA,ISS IEA,TAS,TAS IEA,ISS IBA TAS IEA,ISS IBA IEA,ISS IBA IEA,IEA,IEA,ISS IBA,TAS,IEA,IDA IMP IBA TAS IEA,IBA IEA,IMP IBA TAS,IBA TAS IEA,IDA IMP,IBA,ISS IBA NAS IEA,IBA,IBA,IBA TAS NAS IEA,IEA,TAS,ISS IEA,ISS IBA TAS IEA	TSPOAP1,NCDN,LZTS1,SLC1A3,RPH3A,JPH4,SLC32A1,CELF4,SYT17,PCDHB3,DBN1,TNR,SLC12A5,SYT5,DAGLA,GAD2,UNC13C,SYT2,SLC4A10,CNTN4,SLC6A1,SYN2,CHRNB2,SHANK1,LRRTM1,CADPS,GRIK3,BSN,CARTPT,GRIK2,PTCHD1,SLC6A5,GRM5,IL1RAPL1,CEL,GRIN1,GABRG3,GRID1,GRIN2A,CNTN2,KCNQ3,RELN,ARC
query_1	TRUE	2.93707e-06	1054	347	57	0.164265	0.0540797	GO:0048666	GO:BP	neuron development	16308	15030	c("GO:0030182", "GO:0048468")	IBA,IEA,IEA,TAS,ISS IBA IEA,IMP ISS IBA,IBA IEA,IEA,TAS,IBA,IEA,IBA,IEA,IBA IEA,IDA,IMP ISS,ISS IBA NAS IEA,NAS IEA,IBA,IDA IMP ISS IBA IEA,IBA IEA,IEA,IDA,IEA,IBA IEA,IEA,IBA IEA,IBA IEA,ISS IBA IEA,IMP IEP ISS,IBA,IBA IEA,IDA,IEA,ISS IBA TAS IEA,ISS IEA,ISS IBA NAS IEA,IEA,ISS IEA,ISS IBA IEA,ISS,ISS IEA,IBA,ISS,IBA,IDA ISS IBA IEA,IMP,IEA,IMP IBA IEA,ISS IBA TAS IEA,ISS IBA IEA,IEA,ISS TAS IEA…	HECW1,ARHGAP33,CELSR3,LYPLA2,NCDN,EPHA3,LZTS1,CNGB1,PAX2,PLXNA2,SLC1A3,EPHA6,GNAO1,METRN,SYT17,PHACTR1,DBN1,TNR,SGK1,BCL11A,SLITRK3,LRP1,SLC12A5,FEZF1,PLXNA3,ACAP3,ATP8A2,CNTN6,DBNL,MAPK8IP3,SRRM4,NTRK3,SYT2,SLC4A10,CNTN4,POU4F2,ROBO3,NCAM2,CHRNB2,SHANK1,ADGRV1,CSMD3,SAMD14,IL1RAPL1,SEMA3E,DSCAM,FUT9,GRIN1,ULK1,UNC5C,CNTN2,FLRT2,RELN,PLXNB2,ZNF335,ARC,PLXNA4
query_1	TRUE	2.98886e-06	937	347	53	0.152738	0.0565635	GO:0031175	GO:BP	neuron projection development	16308	8251	c("GO:0048666", "GO:0120036")	IBA,IEA,IEA,TAS,ISS IBA IEA,IMP ISS IBA,IBA IEA,TAS,IBA,IBA,IEA,IBA IEA,IDA,IMP ISS,ISS IBA NAS IEA,NAS IEA,IBA,IDA IMP ISS IBA IEA,IBA IEA,IEA,IDA,IEA,IBA IEA,IEA,IEA,IBA IEA,ISS IBA IEA,IMP IEP ISS,IBA IEA,IDA,ISS IBA TAS IEA,ISS IEA,ISS IBA NAS IEA,IEA,ISS IEA,ISS IBA IEA,ISS,ISS IEA,IBA,ISS,IBA,IDA ISS IBA IEA,IMP,IEA,IMP IBA IEA,ISS IBA TAS IEA,IBA IEA,IEA,ISS TAS IEA,IDA IBA IEA,ISS IEA,ISS…	HECW1,ARHGAP33,CELSR3,LYPLA2,NCDN,EPHA3,LZTS1,PAX2,PLXNA2,EPHA6,GNAO1,METRN,SYT17,PHACTR1,DBN1,TNR,SGK1,BCL11A,SLITRK3,LRP1,SLC12A5,FEZF1,PLXNA3,ACAP3,ATP8A2,CNTN6,DBNL,MAPK8IP3,NTRK3,SYT2,CNTN4,POU4F2,ROBO3,NCAM2,CHRNB2,SHANK1,ADGRV1,CSMD3,SAMD14,IL1RAPL1,SEMA3E,DSCAM,FUT9,GRIN1,ULK1,UNC5C,CNTN2,FLRT2,RELN,PLXNB2,ZNF335,ARC,PLXNA4
query_1	TRUE	7.15354e-06	625	347	41	0.118156	0.0656	GO:0007268	GO:BP	chemical synaptic transmission	16308	3179	GO:0098916	TAS,IBA IEA,IBA IEA,TAS IEA,IEA,IBA IEA,TAS,IEA,IBA,TAS,ISS NAS IEA,IEA,IBA IEA,IBA TAS,TAS,ISS IBA IEA,IBA IEA,ISS IEA,TAS,TAS IEA,ISS IBA TAS IEA,ISS IBA IEA,ISS IBA IEA,IEA,IEA,ISS IBA,TAS,IEA,IDA IMP IBA TAS IEA,IBA IEA,IMP IBA TAS,IBA TAS IEA,IBA,ISS IBA NAS IEA,IBA,IBA,IBA TAS NAS IEA,IEA,TAS,ISS IEA,ISS IBA TAS IEA	TSPOAP1,NCDN,LZTS1,SLC1A3,RPH3A,JPH4,SLC32A1,CELF4,SYT17,PCDHB3,DBN1,TNR,SLC12A5,SYT5,GAD2,UNC13C,SYT2,SLC4A10,CNTN4,SLC6A1,SYN2,CHRNB2,SHANK1,LRRTM1,CADPS,GRIK3,BSN,CARTPT,GRIK2,PTCHD1,SLC6A5,GRM5,CEL,GRIN1,GABRG3,GRID1,GRIN2A,CNTN2,KCNQ3,RELN,ARC
query_1	TRUE	7.15354e-06	625	347	41	0.118156	0.0656	GO:0098916	GO:BP	anterograde trans-synaptic signaling	16308	22278	GO:0099537	TAS,IBA IEA,IBA IEA,TAS IEA,IEA,IBA IEA,TAS,IEA,IBA,TAS,ISS NAS IEA,IEA,IBA IEA,IBA TAS,TAS,ISS IBA IEA,IBA IEA,ISS IEA,TAS,TAS IEA,ISS IBA TAS IEA,ISS IBA IEA,ISS IBA IEA,IEA,IEA,ISS IBA,TAS,IEA,IDA IMP IBA TAS IEA,IBA IEA,IMP IBA TAS,IBA TAS IEA,IBA,ISS IBA NAS IEA,IBA,IBA,IBA TAS NAS IEA,IEA,TAS,ISS IEA,ISS IBA TAS IEA	TSPOAP1,NCDN,LZTS1,SLC1A3,RPH3A,JPH4,SLC32A1,CELF4,SYT17,PCDHB3,DBN1,TNR,SLC12A5,SYT5,GAD2,UNC13C,SYT2,SLC4A10,CNTN4,SLC6A1,SYN2,CHRNB2,SHANK1,LRRTM1,CADPS,GRIK3,BSN,CARTPT,GRIK2,PTCHD1,SLC6A5,GRM5,CEL,GRIN1,GABRG3,GRID1,GRIN2A,CNTN2,KCNQ3,RELN,ARC
query_1	TRUE	2.95168e-05	449	347	33	0.0951009	0.0734967	GO:0007409	GO:BP	axonogenesis	16308	3304	c("GO:0048667", "GO:0048812", "GO:0061564")	IEA,TAS,IBA,TAS,IBA,IBA,IBA IEA,IBA,NAS IEA,IMP ISS,IBA IEA,IEA,IEA,IBA IEA,IEA,IBA IEA,IBA,IMP,IEA,IBA TAS IEA,ISS IEA,ISS IBA NAS IEA,ISS IEA,IBA,IDA ISS IBA IEA,IEA,IBA IEA,ISS IBA TAS IEA,IBA IEA,IEA,ISS TAS IEA,IBA IEA,IBA IEA	CELSR3,LYPLA2,EPHA3,PAX2,PLXNA2,EPHA6,METRN,DBN1,TNR,BCL11A,SLITRK3,LRP1,FEZF1,PLXNA3,ATP8A2,CNTN6,DBNL,MAPK8IP3,NTRK3,CNTN4,POU4F2,ROBO3,CHRNB2,SEMA3E,DSCAM,GRIN1,ULK1,UNC5C,CNTN2,FLRT2,RELN,PLXNB2,PLXNA4
query_1	TRUE	3.54874e-05	1282	347	62	0.178674	0.0483619	GO:0030182	GO:BP	neuron differentiation	16308	7765	c("GO:0030154", "GO:0048699")	IBA,IEA,IEA,TAS,ISS IBA IEA,IMP ISS IBA,IBA IEA,IEA,TAS,IBA,IEA,IBA,IEA,IBA IEA,IDA,IMP ISS,ISS IBA NAS IEA,NAS IEA,IBA,IDA IMP ISS IBA IEA,IBA IEA,IEA,IDA,IEA,IBA IEA,IEA,IBA IEA,IBA IEA,ISS IBA,IEA,ISS IBA IEA,IBA,IMP IEP ISS,IBA,IBA IEA,IEA,IDA,IEA,IMP ISS IBA TAS IEA,ISS IEA,ISS IBA NAS IEA,IEA,ISS IEA,ISS IBA IEA,ISS IBA IEA,ISS,ISS IEA,IBA,ISS,IBA,IDA ISS IBA IEA,IDA IMP,IEA,IMP IBA IEA,ISS…	HECW1,ARHGAP33,CELSR3,LYPLA2,NCDN,EPHA3,LZTS1,CNGB1,PAX2,PLXNA2,SLC1A3,EPHA6,GNAO1,METRN,SYT17,PHACTR1,DBN1,TNR,SGK1,BCL11A,SLITRK3,LRP1,SLC12A5,FEZF1,PLXNA3,ACAP3,ATP8A2,CNTN6,WNT2B,GDF11,DBNL,ZFHX2,MAPK8IP3,SRRM4,NTRK3,SH3GL3,SYT2,SLC4A10,CNTN4,POU4F2,ROBO3,NCAM2,CHRNB2,SHANK1,BRINP3,ADGRV1,CSMD3,SAMD14,IL1RAPL1,SEMA3E,DSCAM,FUT9,GRIN1,ULK1,UNC5C,CNTN2,FLRT2,RELN,PLXNB2,ZNF335,ARC,PLXNA4
query_1	TRUE	5.86353e-05	1428	347	66	0.190202	0.0462185	GO:0120036	GO:BP	plasma membrane bounded cell projection organization	16308	22876	GO:0030030	IBA,IEA,IEA,TAS,ISS IBA IEA,IMP ISS IBA,IBA IEA,TAS,IBA,IBA,IEA,IBA IEA,IDA,IGI,IMP ISS IBA IEA,IMP ISS,ISS IBA NAS IEA,ISS IBA IEA,NAS IEA,IBA,IDA IMP ISS IBA IEA,IBA IEA,IEA,IDA,IEA,IBA IEA,IEA,IEA,IBA IEA,ISS IBA IEA,IMP,IMP IEP ISS,IBA IEA,IDA,IMP IBA IEA,IDA,ISS IBA TAS IEA,ISS IEA,ISS IBA NAS IEA,IEA,ISS IEA,ISS IBA IEA,IMP IBA,IDA,IBA,ISS,ISS IEA,IBA,ISS,IBA,IDA ISS IBA IEA,IMP,IEA,IMP IBA…	HECW1,ARHGAP33,CELSR3,LYPLA2,NCDN,EPHA3,LZTS1,PAX2,PLXNA2,EPHA6,GNAO1,METRN,SYT17,ATP1A3,RSPH4A,PHACTR1,DBN1,IQCG,TNR,SGK1,BCL11A,SLITRK3,LRP1,SLC12A5,FEZF1,PLXNA3,ACAP3,ATP8A2,CNTN6,DBNL,PLCE1,MAPK8IP3,NTRK3,CDH13,CCDC40,SYT2,CNTN4,POU4F2,ROBO3,NCAM2,CHRNB2,SHANK1,WDR90,UBXN10,WDR63,ADGRV1,CSMD3,SAMD14,IL1RAPL1,SEMA3E,DSCAM,FUT9,GRIN1,ULK1,CFAP65,UNC5C,CNTN2,FLRT2,CFAP54,CFAP126,RELN,PLXNB2,ZNF3…
query_1	TRUE	6.10569e-05	487	347	34	0.0979827	0.0698152	GO:0061564	GO:BP	axon development	16308	18331	GO:0031175	IEA,TAS,ISS IBA,TAS,IBA,IBA,IBA IEA,IBA,NAS IEA,IMP ISS,IBA IEA,IEA,IEA,IBA IEA,IEA,IBA IEA,IBA,IMP ISS,IEA,IBA TAS IEA,ISS IEA,ISS IBA NAS IEA,IEA,ISS IEA,IBA,IDA ISS IBA IEA,IEA,IBA IEA,ISS IBA TAS IEA,IBA IEA,IEA,ISS TAS IEA,IBA IEA,IBA IEA	CELSR3,LYPLA2,EPHA3,PAX2,PLXNA2,EPHA6,METRN,DBN1,TNR,BCL11A,SLITRK3,LRP1,FEZF1,PLXNA3,ATP8A2,CNTN6,DBNL,MAPK8IP3,NTRK3,CNTN4,POU4F2,ROBO3,NCAM2,CHRNB2,SEMA3E,DSCAM,GRIN1,ULK1,UNC5C,CNTN2,FLRT2,RELN,PLXNB2,PLXNA4
query_1	TRUE	6.23839e-05	1463	347	67	0.193084	0.0457963	GO:0030030	GO:BP	cell projection organization	16308	7711	GO:0016043	IBA,IEA,IEA,IEA,TAS,ISS IBA IEA,IMP ISS IBA,IBA IEA,TAS,IBA,IBA,IEA,IBA IEA,IDA,IGI,IMP ISS IBA IEA,IMP ISS,ISS IBA NAS IEA,ISS IBA IEA,NAS IEA,IBA,IDA IMP ISS IBA IEA,IBA IEA,IEA,IDA,IEA,IBA IEA,IEA,IEA,IBA IEA,ISS IBA IEA,IMP,IMP IEP ISS,IBA IEA,IDA,IMP IBA IEA,IDA,ISS IBA TAS IEA,ISS IEA,ISS IBA NAS IEA,IEA,ISS IEA,ISS IBA IEA,IMP IBA IEA,IDA IEA,IBA,ISS,ISS IEA,IBA,ISS,IBA,IDA ISS IBA IEA,IMP…	HECW1,ARHGAP33,DNAH9,CELSR3,LYPLA2,NCDN,EPHA3,LZTS1,PAX2,PLXNA2,EPHA6,GNAO1,METRN,SYT17,ATP1A3,RSPH4A,PHACTR1,DBN1,IQCG,TNR,SGK1,BCL11A,SLITRK3,LRP1,SLC12A5,FEZF1,PLXNA3,ACAP3,ATP8A2,CNTN6,DBNL,PLCE1,MAPK8IP3,NTRK3,CDH13,CCDC40,SYT2,CNTN4,POU4F2,ROBO3,NCAM2,CHRNB2,SHANK1,WDR90,UBXN10,WDR63,ADGRV1,CSMD3,SAMD14,IL1RAPL1,SEMA3E,DSCAM,FUT9,GRIN1,ULK1,CFAP65,UNC5C,CNTN2,FLRT2,CFAP54,CFAP126,RELN,PLXNB…
query_1	TRUE	8.97306e-05	736	347	43	0.123919	0.0584239	GO:0060322	GO:BP	head development	16308	17167	GO:0048856	IEA,ISS,IEA,ISS IEA,IEA,IEA,IEA,IBA,IC,IMP ISS,IEA,IEA,IEA,IEA,IEA,IEA,IEA,IEP IEA,IBA,IMP,IEA,IEA,ISS IEA,HEP,HEP,NAS,ISS IEA,IBA,IEA,ISS IEA,IEA,IMP IEA,NAS IEA,TAS IEA,NAS,IEA,IEA,IEA,ISS IEA,ISS IEA,IMP IBA IEA,IEA,IEA	MBD3,PAX2,PLXNA2,CIC,GNAO1,SEZ6L,SLC32A1,MEIS3,MYH3,PHACTR1,TNR,HOXB3,LRP1,FEZF1,PLXNA3,SLC6A11,KDM6B,WNT2B,ZFHX2,MAPK8IP3,SSTR1,SLC4A10,CNTN4,TTBK1,SEC16A,CA10,CHRNB2,SHANK1,CCDC141,PTCHD1,C16orf45,ANKRD11,GRIN1,UNC5C,GRIN2A,CNTN2,PCDH9,POU3F1,RELN,PLXNB2,ZNF335,MAFB,PLXNA4
query_1	TRUE	0.00010925	399	347	30	0.0864553	0.075188	GO:0050808	GO:BP	synapse organization	16308	15403	GO:0034330	IEA,IBA IEA,IEA,TAS,ISS IBA IEA,IEA,IDA IMP IEA,ISS IBA IEA,IBA,IEA,ISS IEA,ISS IEA,ISS IBA IEA,IEA,IBA IEA,IBA IEA,ISS IEA,IDA IMP ISS,IMP IEA,ISS IEA,IBA,ISS,IEA,IMP,IEA,NAS,ISS IEA,ISS IEA,ISS TAS IEA,IEA	ARHGAP33,GRIPAP1,SEZ6L,PCDHB3,DBN1,TNR,SLITRK3,DBNL,UNC13C,NTRK3,SLC6A1,CHRNB2,SHANK1,LRRTM1,BSN,LRFN5,GRM5,IL1RAPL1,FRMPD4,SEMA3E,CEL,DSCAM,GRIN1,CNTN2,FLRT2,DNER,RELN,PLXNB2,ARC,LRRC24
[truncated: 61 more rows]

## Sheet: GO_down NGN2 HD vs NGN2 Ctrl
query	significant	p_value	term_size	query_size	intersection_size	precision	recall	term_id	source	term_name	effective_domain_size	source_order	parents	evidence_codes	intersection
[truncated: 114 more rows]
