# Supplementary material for: Mutant huntingtin impairs neurodevelopment in human brain organoids through CHCHD2-mediated neurometabolic failure
Source: Nat Commun. 2024 Aug 22;15:7027. doi: 10.1038/s41467-024-51216-w (PMC11341898; doi:10.1038/s41467-024-51216-w)
Supplement: Supplementary file 11 — Supplementary Data 8 [file 41467_2024_51216_MOESM11_ESM.xlsx]

## Sheet: Proteomics Perseus patient vs c
Significant	-LOG10(P-value)	Difference	Protein IDs	Majority protein IDs	Protein names	Gene names	GOBP name	GOMF name	GOCC name	KEGG name	Reactome	Student's T-test Significant patient_ctrl	Student's T-test significant	Peptides	Razor + unique peptides	Unique peptides	Sequence coverage [%]	Unique + razor sequence coverage [%]	Unique sequence coverage [%]	Mol. weight [kDa]	Q-value	Score	Intensity	MS/MS count	-Log Student's T-test p-value patient_ctrl	Student's T-test q-value patient_ctrl	Student's T-test Difference patient_ctrl	Student's T-test Test statistic patient_ctrl	180Q_patient	BIH5_ctrl	CH2_patient	CH4_patient	Con2_ctrl	XM001_ctrl
	0.247018	0.247578	Q9NRG9;F8VZ44;H3BU82;F8VUB6	Q9NRG9;F8VZ44;H3BU82	Aladin	AAAS	behavior;biological regulation;biosynthetic process;carbohydrate metabolic process;carbohydrate transport;cell cycle;cell cycle process;cell surface receptor linked signaling pathway;cellular biosynthetic process;cellular component disassembly;cellular component disassembly at cellular level;cellular component organization;cellular component organization at cellular level;cellular component organ…		cell part;centrosome;cytoplasm;cytoplasmic part;cytoskeletal part;envelope;intracellular membrane-bounded organelle;intracellular non-membrane-bounded organelle;intracellular organelle;intracellular organelle part;intracellular part;macromolecular complex;membrane;membrane part;membrane-bounded organelle;microtubule organizing center;non-membrane-bounded organelle;nuclear envelope;nuclear membran…	RNA transport	REACT_115831;REACT_163931;REACT_264487;REACT_268530;REACT_355174;REACT_6190;REACT_6354;REACT_6804;REACT_7991;REACT_9395			9	9	9	26.4	26.4	26.4	59.573	0	50.376	381890000	29	0.247018	0.769881	0.247578	0.624395	24.5743	24.3995	23.6528	24.6469	24.1298	23.602
	0.406985	0.500533	Q86V21;E7EW25	Q86V21	Acetoacetyl-CoA synthetase	AACS	adipose tissue development;anatomical structure development;biological regulation;carbohydrate homeostasis;carboxylic acid metabolic process;cell differentiation;cellular chemical homeostasis;cellular developmental process;cellular glucose homeostasis;cellular homeostasis;cellular ketone metabolic process;cellular lipid metabolic process;cellular metabolic process;cellular process;cellular respon…	acetoacetate-CoA ligase activity;acid-thiol ligase activity;adenyl nucleotide binding;adenyl ribonucleotide binding;ATP binding;binding;butyrate-CoA ligase activity;catalytic activity;ligase activity;ligase activity, forming carbon-sulfur bonds;nucleotide binding;purine nucleotide binding;purine ribonucleoside triphosphate binding;purine ribonucleotide binding;ribonucleotide binding	cell part;cytoplasmic part;cytosol;intracellular part	Butanoate metabolism				8	8	8	14.1	14.1	14.1	75.143	0	7.4541	713600000	21	0.406985	0.659442	0.500533	0.959248	25.003	23.3723	25.0511	24.2408	24.5958	24.8253
	0.608013	0.474112	Q6PD74;H0YL49	Q6PD74	Alpha- and gamma-adaptin-binding protein p34	AAGAB	establishment of localization;establishment of protein localization;protein transport;transport		cell part;cytoplasm;cytoplasmic part;cytosol;intracellular organelle part;intracellular part;nuclear part;nucleoplasm;organelle part					5	5	5	30.2	30.2	30.2	34.593	0	24.165	1512500000	41	0.608013	0.561067	0.474112	1.356	26.2275	26.5013	26.4865	26.4314	25.9004	25.3213
	0.324211	-0.287095	A0A096LP25;Q6ZSR9;A0A096LNZ0	A0A096LP25;Q6ZSR9;A0A096LNZ0	Uncharacterized protein FLJ45252	AAK1								9	8	8	28.2	26.4	26.4	54.448	0	20.676	450900000	29	0.324211	0.710265	-0.287095	-0.78945	23.1988	24.2747	23.6781	23.904	24.0719	23.2956
	2.42361	0.364975	Q2M2I8;E9PG46;K4DI97;A0A096LP60	Q2M2I8;E9PG46	AP2-associated protein kinase 1	AAK1	biological regulation;cellular component organization;cellular component organization or biogenesis;cellular macromolecule metabolic process;cellular membrane organization;cellular metabolic process;cellular process;cellular protein metabolic process;endocytosis;establishment of localization;macromolecule metabolic process;macromolecule modification;membrane invagination;membrane organization;met…	adenyl nucleotide binding;adenyl ribonucleotide binding;AP-2 adaptor complex binding;ATP binding;binding;catalytic activity;kinase activity;Notch binding;nucleotide binding;phosphotransferase activity, alcohol group as acceptor;protein binding;protein complex binding;protein kinase activity;protein serine/threonine kinase activity;purine nucleotide binding;purine ribonucleoside triphosphate bindi…	axon part;cell leading edge;cell part;cell projection part;clathrin-coated vesicle;coated pit;coated vesicle;cytoplasmic membrane-bounded vesicle;cytoplasmic part;cytoplasmic vesicle;extrinsic to membrane;extrinsic to plasma membrane;intracellular membrane-bounded organelle;intracellular organelle;intracellular part;membrane part;membrane-bounded organelle;membrane-bounded vesicle;organelle;plasm…					17	17	14	28.4	28.4	25.3	103.88	0	116.26	3014300000	93	2.42361	0.244698	0.364975	6.04814	27.2487	26.9297	27.1965	27.3647	26.8374	26.9479
	0.0732645	0.0985858	C9JG97;C9JEH3;Q13685;C9JTS3;H7C0R2	C9JG97;C9JEH3;Q13685;C9JTS3	Angio-associated migratory cell protein	AAMP	anatomical structure formation involved in morphogenesis;angiogenesis;biological regulation;cell differentiation;cell migration;cell motility;cellular component movement;cellular developmental process;cellular process;developmental process;locomotion;muscle cell migration;positive regulation of biological process;positive regulation of cell migration;positive regulation of cell motility;positive …	binding;carbohydrate binding;glycosaminoglycan binding;heparin binding;pattern binding;polysaccharide binding	cell part;cell surface;cytoplasm;intracellular part;membrane;plasma membrane					11	11	11	37.8	37.8	37.8	44.693	0	50.626	2289400000	55	0.0732645	0.928407	0.0985858	0.208858	26.6031	25.4305	26.4429	26.2947	26.694	26.9205
	0.914381	0.734573	Q9Y312;A2A2Q9	Q9Y312;A2A2Q9	Protein AAR2 homolog	AAR2								12	12	12	44.8	44.8	44.8	43.472	0	78.986	1966700000	50	0.914381	0.469182	0.734573	1.9583	26.538	25.0345	26.3901	26.289	26.3095	25.6694
	0.363394	-0.16191	P49588;H3BPK7	P49588	Alanine--tRNA ligase, cytoplasmic	AARS	alanyl-tRNA aminoacylation;amine metabolic process;amino acid activation;anatomical structure development;biological regulation;carboxylic acid metabolic process;cellular amine metabolic process;cellular amino acid metabolic process;cellular ketone metabolic process;cellular macromolecule metabolic process;cellular metabolic process;cellular nitrogen compound metabolic process;cellular process;ce…	adenyl nucleotide binding;adenyl ribonucleotide binding;alanine-tRNA ligase activity;amine binding;amino acid binding;aminoacyl-tRNA editing activity;aminoacyl-tRNA ligase activity;ATP binding;binding;carboxylic acid binding;carboxylic ester hydrolase activity;catalytic activity;cation binding;hydrolase activity;hydrolase activity, acting on ester bonds;ion binding;ligase activity;ligase activity…	cell part;cytoplasm;cytoplasmic part;cytosol;extracellular membrane-bounded organelle;extracellular organelle;extracellular region part;extracellular vesicular exosome;intracellular part;membrane;membrane-bounded organelle;membrane-bounded vesicle;organelle;vesicle	Aminoacyl-tRNA biosynthesis	REACT_15306			50	50	50	63.5	63.5	63.5	106.81	0	323.31	73351000000	747	0.363394	0.686564	-0.16191	-0.870569	31.505	31.9187	31.3659	31.7437	31.7681	31.4136
	0.582807	-0.386439	Q5JTZ9	Q5JTZ9	Alanine--tRNA ligase, mitochondrial	AARS2	alanyl-tRNA aminoacylation;amine metabolic process;amino acid activation;carboxylic acid metabolic process;cellular amine metabolic process;cellular amino acid metabolic process;cellular component assembly;cellular component assembly at cellular level;cellular component organization;cellular component organization at cellular level;cellular component organization or biogenesis;cellular component …	adenyl nucleotide binding;adenyl ribonucleotide binding;alanine-tRNA ligase activity;aminoacyl-tRNA ligase activity;ATP binding;binding;catalytic activity;cation binding;ion binding;ligase activity;ligase activity, forming aminoacyl-tRNA and related compounds;ligase activity, forming carbon-oxygen bonds;metal ion binding;nucleic acid binding;nucleotide binding;purine nucleotide binding;purine rib…	cell part;cytoplasmic part;intracellular membrane-bounded organelle;intracellular organelle;intracellular part;membrane-bounded organelle;mitochondrion;organelle	Aminoacyl-tRNA biosynthesis	REACT_15302			15	15	15	19.3	19.3	19.3	107.34	0	67.493	1999100000	50	0.582807	0.571753	-0.386439	-1.30685	25.8224	25.8791	25.8645	25.0258	26.1821	25.8108
	0.643603	0.175797	Q9BTE6;C9J5N1;L7N2F4;K7EQ85;K7N799;H7C1K1;L7N2F5	Q9BTE6;C9J5N1	Alanyl-tRNA editing protein Aarsd1	AARSD1	alanyl-tRNA aminoacylation;amine metabolic process;amino acid activation;carboxylic acid metabolic process;cellular amine metabolic process;cellular amino acid metabolic process;cellular ketone metabolic process;cellular macromolecule metabolic process;cellular metabolic process;cellular nitrogen compound metabolic process;cellular process;macromolecule metabolic process;metabolic process;ncRNA m…	adenyl nucleotide binding;adenyl ribonucleotide binding;alanine-tRNA ligase activity;aminoacyl-tRNA ligase activity;ATP binding;binding;catalytic activity;cation binding;ion binding;ligase activity;ligase activity, forming aminoacyl-tRNA and related compounds;ligase activity, forming carbon-oxygen bonds;metal ion binding;nucleic acid binding;nucleotide binding;purine nucleotide binding;purine rib…	cell part;cytoplasm;intracellular membrane-bounded organelle;intracellular organelle;intracellular part;membrane-bounded organelle;nucleus;organelle					17	17	17	57.5	57.5	57.5	45.479	0	171.05	4120100000	99	0.643603	0.550711	0.175797	1.42533	27.6451	27.2464	27.5428	27.6711	27.434	27.6512
	0.0222896	0.0147374	Q9NRN7;E9PLW6;E9PNF3	Q9NRN7;E9PLW6	L-aminoadipate-semialdehyde dehydrogenase-phosphopantetheinyl transferase	AASDHPPT	amine metabolic process;biosynthetic process;carboxylic acid biosynthetic process;carboxylic acid metabolic process;cellular amine metabolic process;cellular amino acid metabolic process;cellular biosynthetic process;cellular ketone metabolic process;cellular lipid metabolic process;cellular metabolic process;cellular modified amino acid metabolic process;cellular nitrogen compound metabolic proc…	binding;catalytic activity;cation binding;holo-[acyl-carrier-protein] synthase activity;ion binding;magnesium ion binding;metal ion binding;phosphotransferase activity, for other substituted phosphate groups;transferase activity;transferase activity, transferring phosphorus-containing groups	cell part;cytoplasmic part;cytosol;extracellular membrane-bounded organelle;extracellular organelle;extracellular region part;extracellular vesicular exosome;intracellular part;membrane-bounded organelle;membrane-bounded vesicle;organelle;vesicle	Pantothenate and CoA biosynthesis	REACT_11172			13	13	13	36.6	36.6	36.6	35.776	0	66.167	4178500000	109	0.0222896	0.975717	0.0147374	0.066767	27.7117	27.1809	27.543	27.285	27.8133	27.5013
	0.568208	-0.204772	Q9UDR5;F8WAH1;F8WE53	Q9UDR5;F8WAH1;F8WE53	Alpha-aminoadipic semialdehyde synthase, mitochondrial;Lysine ketoglutarate reductase;Saccharopine dehydrogenase	AASS	acetyl-CoA metabolic process;amine catabolic process;amine metabolic process;aspartate family amino acid catabolic process;aspartate family amino acid metabolic process;carboxylic acid catabolic process;carboxylic acid metabolic process;catabolic process;cellular amine metabolic process;cellular amino acid catabolic process;cellular amino acid metabolic process;cellular catabolic process;cellular…	catalytic activity;oxidoreductase activity;oxidoreductase activity, acting on the CH-NH group of donors;oxidoreductase activity, acting on the CH-NH group of donors, NAD or NADP as acceptor;saccharopine dehydrogenase (NAD+, L-glutamate-forming) activity;saccharopine dehydrogenase (NADP+, L-lysine-forming) activity;saccharopine dehydrogenase activity	cell part;cytoplasmic part;intracellular membrane-bounded organelle;intracellular organelle;intracellular organelle lumen;intracellular organelle part;intracellular part;membrane-bounded organelle;membrane-enclosed lumen;mitochondrial matrix;mitochondrial part;mitochondrion;organelle;organelle lumen;organelle part	Lysine biosynthesis;Lysine degradation	REACT_1298			32	32	32	39.1	39.1	39.1	102.13	0	122.2	12615000000	232	0.568208	0.576477	-0.204772	-1.27834	28.8662	29.1931	28.9494	28.7332	28.7599	29.2101
	0.0478209	-0.0847925	Q9NY61;A0A087WWS8;A0A087WTH8	Q9NY61	Protein AATF	AATF	biological adhesion;biological regulation;cell adhesion;cell division;cell surface receptor linked signaling pathway;cellular component biogenesis;cellular component biogenesis at cellular level;cellular component organization or biogenesis;cellular component organization or biogenesis at cellular level;cellular process;cellular response to stimulus;cellular response to stress;embryonic cleavage;…	binding;leucine zipper domain binding;LRR domain binding;nucleic acid binding transcription factor activity;protein binding;protein domain specific binding;sequence-specific DNA binding transcription factor activity	adherens junction;anchoring junction;cell junction;cell part;cell-substrate adherens junction;cell-substrate junction;centrosome;cytoplasm;cytoplasmic part;cytoskeletal part;focal adhesion;Golgi apparatus;intracellular membrane-bounded organelle;intracellular non-membrane-bounded organelle;intracellular organelle;intracellular organelle part;intracellular part;membrane-bounded organelle;microtubu…		REACT_13638			9	9	9	25.7	25.7	25.7	63.132	0	70.417	1506800000	44	0.0478209	0.949888	-0.0847925	-0.139585	25.2451	26.6146	25.3489	25.4705	25.095	24.6094
	0.0556138	-0.056708	H3BRN4;P80404;H3BNQ7;H3BPW8;H3BRJ1;H3BMJ9;H3BRT1	H3BRN4;P80404;H3BNQ7	4-aminobutyrate aminotransferase, mitochondrial	ABAT	adult behavior;amine catabolic process;amine metabolic process;behavior;behavioral response to cocaine;biological regulation;carboxylic acid catabolic process;carboxylic acid metabolic process;catabolic process;cell communication;cell-cell signaling;cellular amine metabolic process;cellular amino acid catabolic process;cellular amino acid metabolic process;cellular catabolic process;cellular keto…	(S)-3-amino-2-methylpropionate transaminase activity;4-aminobutyrate transaminase activity;binding;catalytic activity;cation binding;cofactor binding;enzyme binding;identical protein binding;ion binding;iron-sulfur cluster binding;metal cluster binding;metal ion binding;protein binding;protein dimerization activity;protein homodimerization activity;pyridoxal phosphate binding;succinate-semialdehy…	4-aminobutyrate transaminase complex;cell part;cell projection;cytoplasmic part;extracellular membrane-bounded organelle;extracellular organelle;extracellular region part;extracellular vesicular exosome;intracellular membrane-bounded organelle;intracellular organelle;intracellular organelle lumen;intracellular organelle part;intracellular part;macromolecular complex;membrane-bounded organelle;mem…	Alanine, aspartate and glutamate metabolism;beta-Alanine metabolism;Butanoate metabolism;Propanoate metabolism;Valine, leucine and isoleucine degradation	REACT_23964			37	37	37	83.3	83.3	83.3	58.14	0	323.31	64988000000	539	0.0556138	0.944376	-0.056708	-0.161126	31.4645	31.8379	31.3814	31.0087	30.7358	31.451
	0.237526	0.547328	Q9NP58	Q9NP58	ATP-binding cassette sub-family B member 6, mitochondrial	ABCB6	anatomical structure development;biological regulation;biosynthetic process;brain development;cation homeostasis;cellular biosynthetic process;cellular cation homeostasis;cellular chemical homeostasis;cellular homeostasis;cellular ion homeostasis;cellular iron ion homeostasis;cellular metabolic process;cellular metal ion homeostasis;cellular nitrogen compound biosynthetic process;cellular nitroge…	active transmembrane transporter activity;adenyl nucleotide binding;adenyl ribonucleotide binding;ATP binding;ATPase activity;ATPase activity, coupled;ATPase activity, coupled to movement of substances;ATPase activity, coupled to transmembrane movement of substances;binding;catalytic activity;cation binding;cofactor transporter activity;efflux transmembrane transporter activity;heme binding;heme …	ATP-binding cassette (ABC) transporter complex;cell part;cytoplasmic part;endoplasmic reticulum;endosome;envelope;extracellular membrane-bounded organelle;extracellular organelle;extracellular region part;extracellular vesicular exosome;Golgi apparatus;integral to membrane;integral to mitochondrial membrane;integral to mitochondrial outer membrane;integral to organelle membrane;intracellular memb…	ABC transporters	REACT_111108			3	3	3	4.8	4.8	4.8	93.884	0	10.018	327960000	16	0.237526	0.778519	0.547328	0.6035	23.7096	25.0178	23.6191	25.3517	23.4262	22.5943
	0.0568525	0.0318343	A0A5F9ZA98;O75027;A0A590UJS8;A0A2R8Y473;B4DGL8;A0A087WW65;E9PJR8;E9PNQ5;A0A2R8Y3N2;A0A2R8YF35	A0A5F9ZA98;O75027;A0A590UJS8;A0A2R8Y473;B4DGL8;A0A087WW65	ATP-binding cassette sub-family B member 7, mitochondrial	ABCB7	biological regulation;cation homeostasis;cellular cation homeostasis;cellular chemical homeostasis;cellular homeostasis;cellular ion homeostasis;cellular iron ion homeostasis;cellular metal ion homeostasis;cellular process;chemical homeostasis;cofactor transport;establishment of localization;heme transport;homeostatic process;ion homeostasis;iron ion homeostasis;metabolic process;metal ion homeos…	active transmembrane transporter activity;adenyl nucleotide binding;adenyl ribonucleotide binding;ATP binding;ATPase activity;ATPase activity, coupled;ATPase activity, coupled to movement of substances;ATPase activity, coupled to transmembrane movement of substances;binding;catalytic activity;cofactor transporter activity;heme transporter activity;hydrolase activity;hydrolase activity, acting on …	cell part;cytoplasmic part;integral to membrane;intracellular membrane-bounded organelle;intracellular organelle;intracellular organelle part;intracellular part;intrinsic to membrane;membrane;membrane part;membrane-bounded organelle;mitochondrial inner membrane;mitochondrial membrane;mitochondrial part;mitochondrion;organelle;organelle inner membrane;organelle membrane;organelle part	ABC transporters	REACT_111108;REACT_160176			11	11	11	19	19	19	83.27	0	47.956	2017100000	57	0.0568525	0.943832	0.0318343	0.164523	25.9409	26.3958	26.3604	26.1074	26.0221	25.8953
	0.219627	-0.131246	P33527;I3L4X2;A0A0A0MS99	P33527;I3L4X2;A0A0A0MS99	Multidrug resistance-associated protein 1	ABCC1	arachidonic acid metabolic process;carboxylic acid metabolic process;cellular alkene metabolic process;cellular ketone metabolic process;cellular lipid metabolic process;cellular metabolic process;cellular process;cobalamin metabolic process;cofactor metabolic process;establishment of localization;fatty acid metabolic process;heterocycle metabolic process;icosanoid metabolic process;leukotriene m…	active transmembrane transporter activity;adenyl nucleotide binding;adenyl ribonucleotide binding;ATP binding;ATPase activity;ATPase activity, coupled;ATPase activity, coupled to movement of substances;ATPase activity, coupled to transmembrane movement of substances;binding;catalytic activity;hydrolase activity;hydrolase activity, acting on acid anhydrides;hydrolase activity, acting on acid anhyd…	basolateral plasma membrane;cell part;extracellular membrane-bounded organelle;extracellular organelle;extracellular region part;extracellular vesicular exosome;integral to membrane;integral to plasma membrane;intrinsic to membrane;intrinsic to plasma membrane;membrane;membrane part;membrane-bounded organelle;membrane-bounded vesicle;organelle;plasma membrane;plasma membrane part;vesicle	ABC transporters;Vitamin digestion and absorption	REACT_150420;REACT_15480;REACT_163862			14	14	14	12.5	12.5	12.5	171.59	0	49.402	717270000	50	0.219627	0.790444	-0.131246	-0.563673	24.6199	25.2032	24.5578	24.8011	24.4463	24.7231
	0.834298	-0.969687	O15439;A0A2R8Y6V8;A0A2R8YDC1	O15439	Multidrug resistance-associated protein 4	ABCC4	biological regulation;blood coagulation;cell activation;cellular process;coagulation;establishment of localization;establishment of localization in cell;exocytosis;hemostasis;metabolic process;multicellular organismal process;oxidation-reduction process;platelet activation;platelet degranulation;positive regulation of biological process;positive regulation of cell proliferation;positive regulatio…	15-hydroxyprostaglandin dehydrogenase (NAD+) activity;active transmembrane transporter activity;adenyl nucleotide binding;adenyl ribonucleotide binding;ATP binding;ATPase activity;ATPase activity, coupled;ATPase activity, coupled to movement of substances;ATPase activity, coupled to transmembrane movement of substances;binding;catalytic activity;hydrolase activity;hydrolase activity, acting on ac…	basolateral plasma membrane;cell part;cytoplasmic part;cytoplasmic vesicle membrane;cytoplasmic vesicle part;integral to membrane;intracellular organelle part;intracellular part;intrinsic to membrane;membrane;membrane part;organelle membrane;organelle part;plasma membrane;plasma membrane part;platelet dense granule membrane;secretory granule membrane;vesicle membrane	ABC transporters;Bile secretion	REACT_15480;REACT_318			11	11	11	14.3	14.3	14.3	149.52	0	38.843	462000000	26	0.834298	0.489942	-0.969687	-1.79873	22.4322	24.651	23.3142	24.1836	24.1345	24.0537
	1.37253	0.409344	A0A3B3ITW3;P28288	A0A3B3ITW3;P28288	ATP-binding cassette sub-family D member 3	ABCD3	carboxylic acid catabolic process;carboxylic acid metabolic process;catabolic process;cellular catabolic process;cellular component organization;cellular component organization at cellular level;cellular component organization or biogenesis;cellular component organization or biogenesis at cellular level;cellular ketone metabolic process;cellular lipid catabolic process;cellular lipid metabolic pr…	active transmembrane transporter activity;adenyl nucleotide binding;adenyl ribonucleotide binding;ATP binding;ATPase activity;ATPase activity, coupled;ATPase activity, coupled to movement of substances;ATPase activity, coupled to transmembrane movement of substances;binding;catalytic activity;hydrolase activity;hydrolase activity, acting on acid anhydrides;hydrolase activity, acting on acid anhyd…	cell part;cytoplasmic part;cytosol;integral to membrane;intracellular membrane-bounded organelle;intracellular organelle;intracellular organelle lumen;intracellular organelle part;intracellular part;intrinsic to membrane;membrane;membrane part;membrane-bounded organelle;membrane-enclosed lumen;microbody;microbody lumen;microbody membrane;microbody part;mitochondrial inner membrane;mitochondrial m…	ABC transporters;Peroxisome	REACT_111158			15	15	15	25.5	25.5	25.5	75.421	0	95.246	4008000000	107	1.37253	0.403635	0.409344	2.93949	27.4477	26.9709	27.1835	27.6047	27.1285	26.9084
	0.196387	0.102312	P61221;D6R9I9;D6RGF4;H0Y990	P61221;D6R9I9	ATP-binding cassette sub-family E member 1	ABCE1	biological regulation;catabolic process;cellular catabolic process;cellular macromolecule catabolic process;cellular macromolecule metabolic process;cellular metabolic process;cellular nitrogen compound metabolic process;cellular process;establishment of localization;macromolecule catabolic process;macromolecule metabolic process;metabolic process;multi-organism process;negative regulation of cat…	adenyl nucleotide binding;adenyl ribonucleotide binding;ATP binding;ATPase activity;binding;catalytic activity;enzyme inhibitor activity;enzyme regulator activity;hydrolase activity;hydrolase activity, acting on acid anhydrides;hydrolase activity, acting on acid anhydrides, in phosphorus-containing anhydrides;iron-sulfur cluster binding;metal cluster binding;nucleoside-triphosphatase activity;nuc…	cell part;cytoplasm;cytoplasmic part;intracellular membrane-bounded organelle;intracellular organelle;intracellular organelle lumen;intracellular organelle part;intracellular part;membrane;membrane-bounded organelle;membrane-enclosed lumen;mitochondrial matrix;mitochondrial part;mitochondrion;organelle;organelle lumen;organelle part		REACT_15480			27	27	27	48.4	48.4	48.4	67.314	0	227.54	21294000000	282	0.196387	0.811538	0.102312	0.511054	29.8871	29.3508	29.7414	29.8942	29.9355	29.9295
	0.0576693	-0.0100129	Q8NE71;H0YGW7;Q5STZ8;A0A0G2JIC2;F5GYK6	Q8NE71;H0YGW7	ATP-binding cassette sub-family F member 1	ABCF1	biological regulation;biosynthetic process;cellular biosynthetic process;cellular macromolecule biosynthetic process;cellular macromolecule metabolic process;cellular metabolic process;cellular process;cellular protein metabolic process;defense response;establishment of localization;inflammatory response;macromolecule biosynthetic process;macromolecule metabolic process;metabolic process;positive…	adenyl nucleotide binding;adenyl ribonucleotide binding;ATP binding;ATPase activity;binding;catalytic activity;hydrolase activity;hydrolase activity, acting on acid anhydrides;hydrolase activity, acting on acid anhydrides, in phosphorus-containing anhydrides;nucleic acid binding;nucleoside-triphosphatase activity;nucleotide binding;purine nucleotide binding;purine ribonucleoside triphosphate bind…	cell part;cytoplasm;cytoplasmic part;cytosol;envelope;intracellular non-membrane-bounded organelle;intracellular organelle;intracellular organelle part;intracellular part;macromolecular complex;membrane;non-membrane-bounded organelle;nuclear envelope;nuclear part;nucleoplasm;organelle;organelle envelope;organelle part;polysomal ribosome;ribonucleoprotein complex;ribosome		REACT_15480			33	33	32	47.1	47.1	46.4	95.925	0	323.31	20709000000	283	0.0576693	0.94284	-0.0100129	-0.166759	29.7646	29.9021	29.8976	29.9676	29.8784	29.8794
	0.819854	0.463144	Q9UG63;C9JHK9;C9JZV3	Q9UG63;C9JHK9;C9JZV3	ATP-binding cassette sub-family F member 2	ABCF2	establishment of localization;transport	adenyl nucleotide binding;adenyl ribonucleotide binding;ATP binding;ATPase activity;binding;catalytic activity;hydrolase activity;hydrolase activity, acting on acid anhydrides;hydrolase activity, acting on acid anhydrides, in phosphorus-containing anhydrides;nucleoside-triphosphatase activity;nucleotide binding;purine nucleotide binding;purine ribonucleoside triphosphate binding;purine ribonucleo…	ATP-binding cassette (ABC) transporter complex;cell part;cytoplasmic part;envelope;intracellular organelle part;intracellular part;macromolecular complex;membrane;membrane part;mitochondrial envelope;mitochondrial part;organelle envelope;organelle part;protein complex					20	20	20	35.3	35.3	35.3	71.289	0	54.5	4241900000	99	0.819854	0.493748	0.463144	1.77018	27.4042	26.6278	27.7745	27.4922	27.2557	27.398
	1.30053	1.35469	Q9NUQ8;F8WCU6	Q9NUQ8	ATP-binding cassette sub-family F member 3	ABCF3	defense response;defense response to virus;immune effector process;immune system process;multi-organism process;response to biotic stimulus;response to other organism;response to stimulus;response to stress;response to virus	adenyl nucleotide binding;adenyl ribonucleotide binding;ATP binding;ATPase activity;binding;catalytic activity;hydrolase activity;hydrolase activity, acting on acid anhydrides;hydrolase activity, acting on acid anhydrides, in phosphorus-containing anhydrides;nucleoside-triphosphatase activity;nucleotide binding;purine nucleotide binding;purine ribonucleoside triphosphate binding;purine ribonucleo…	cell part;membrane					6	6	6	11.7	11.7	11.7	79.744	0	25.359	828100000	24	1.30053	0.412504	1.35469	2.77531	25.6281	24.1394	25.381	25.4035	24.9387	23.2705
	0.674158	-0.425023	Q9NUJ1	Q9NUJ1	Mycophenolic acid acyl-glucuronide esterase, mitochondrial	ABHD10	carbohydrate catabolic process;carbohydrate metabolic process;catabolic process;cellular carbohydrate catabolic process;cellular carbohydrate metabolic process;cellular metabolic process;cellular process;glucuronoside catabolic process;glucuronoside metabolic process;metabolic process;primary metabolic process	catalytic activity;hydrolase activity;hydrolase activity, acting on glycosyl bonds;hydrolase activity, hydrolyzing O-glycosyl compounds	cell part;cytoplasmic part;cytosol;intracellular membrane-bounded organelle;intracellular organelle;intracellular part;membrane-bounded organelle;mitochondrion;organelle					15	15	15	55.2	55.2	55.2	33.932	0	112.43	15082000000	222	0.674158	0.537014	-0.425023	-1.48484	29.3179	30.0066	29.2381	28.834	29.1695	29.4889
	0.0115485	-0.00672976	Q8N2K0;A0A5F9ZHQ8;A0A5F9ZH71;A0A5F9ZH49;A0A5F9ZHH2;I3L206;A0A5F9ZHQ0;A0A5F9ZGT4;I3L380;A0A5F9ZH28;A0A5F9ZGW7;A0A5F9ZHM3;I3L1V0;I3L294;A0A5F9ZGZ9;A0A5F9ZHF0;A0A5F9ZHG5;I3L440;Q5T712	Q8N2K0;A0A5F9ZHQ8;A0A5F9ZH71;A0A5F9ZH49;A0A5F9ZHH2;I3L206;A0A5F9ZHQ0;A0A5F9ZGT4	Monoacylglycerol lipase ABHD12	ABHD12	acylglycerol catabolic process;acylglycerol metabolic process;adult behavior;adult locomotory behavior;adult walking behavior;behavior;catabolic process;cellular catabolic process;cellular lipid catabolic process;cellular lipid metabolic process;cellular metabolic process;cellular process;glycerol ether catabolic process;glycerol ether metabolic process;glycerolipid catabolic process;glycerolipid…	acylglycerol lipase activity;carboxylic ester hydrolase activity;catalytic activity;hydrolase activity;hydrolase activity, acting on ester bonds;lipase activity	alpha-amino-3-hydroxy-5-methyl-4-isoxazolepropionic acid selective glutamate receptor complex;cell part;integral to membrane;intrinsic to membrane;ionotropic glutamate receptor complex;macromolecular complex;membrane part;plasma membrane part;protein complex;receptor complex					8	8	8	31.4	31.4	31.4	45.096	0	32.03	1963500000	44	0.0115485	0.98726	-0.00672976	-0.034997	25.9453	25.6007	25.8721	26.0178	26.0125	26.2421
	0.116823	0.0468343	A0A0G2JJD3;O95870;A0A0G2JI89;F2Z3H2;F2Z3G6	A0A0G2JJD3;O95870	Abhydrolase domain-containing protein 16A	ABHD16A		catalytic activity;hydrolase activity	cell part;integral to membrane;intrinsic to membrane;membrane part					12	12	12	26.8	26.8	26.8	67.518	0	46.44	2727500000	40	0.116823	0.882244	0.0468343	0.321192	26.7028	26.9289	26.8312	26.6103	26.5169	26.5581
	0.613667	-1.92024	B6VEX4;A0A0A0MRT6;Q8IZP0	B6VEX4;A0A0A0MRT6;Q8IZP0	Abl interactor 1	ABI1	actin cytoskeleton organization;actin filament organization;actin filament-based process;actin polymerization or depolymerization;anatomical structure development;anatomical structure formation involved in morphogenesis;anatomical structure morphogenesis;anterior/posterior pattern specification;biological regulation;cell development;cell part morphogenesis;cell projection morphogenesis;cell proje…	binding;cytoskeletal protein binding;enzyme activator activity;enzyme regulator activity;kinase activator activity;kinase regulator activity;protein binding;protein complex binding;protein kinase activator activity;protein kinase regulator activity;protein tyrosine kinase activator activity	cell junction;cell part;cell projection;cell projection part;cytoplasm;cytoplasmic part;cytoskeletal part;cytoskeleton;cytosol;endoplasmic reticulum;extracellular membrane-bounded organelle;extracellular organelle;extracellular region part;extracellular vesicular exosome;filopodium;growth cone;intracellular;intracellular membrane-bounded organelle;intracellular non-membrane-bounded organelle;intr…		REACT_160086;REACT_264464;REACT_355372			9	5	5	27.2	18.3	18.3	43.294	0	34.616	492120000	14	0.613667	0.559491	-1.92024	-1.36702	24.4012	24.4096	22.8962	19.8133	24.8935	23.5683
	0.803565	-0.370428	E7EW77;E7EP65;A0A0C4DG21;F8WAL6;Q9NYB9;E9PEZ7;B7Z836;H7C3Q7;F8WBL5;F8WEB9;H0Y6B5;E7EUA1;F8WAU3;F8WCD7;F8WAZ8	E7EW77;E7EP65;A0A0C4DG21;F8WAL6;Q9NYB9;E9PEZ7;B7Z836	Abl interactor 2	ABI2	actin cytoskeleton organization;actin filament organization;actin filament-based process;actin polymerization or depolymerization;anatomical structure development;behavior;biological regulation;camera-type eye development;cell migration;cell motility;cell projection organization;cellular component movement;cellular component organization;cellular component organization at cellular level;cellular …	binding;binding, bridging;cytoskeletal adaptor activity;cytoskeletal protein binding;DNA binding;enzyme binding;kinase binding;nucleic acid binding;proline-rich region binding;protein binding;protein binding, bridging;protein complex binding;protein domain specific binding;SH3 domain binding;ubiquitin protein ligase binding	adherens junction;anchoring junction;cell junction;cell part;cell projection;cell-cell adherens junction;cell-cell junction;cytoplasm;cytoplasmic part;cytoskeleton;cytosol;dendrite;filopodium;intracellular non-membrane-bounded organelle;intracellular organelle;intracellular part;lamellipodium;macromolecular complex;neuron projection;non-membrane-bounded organelle;organelle;protein complex;SCAR co…	Regulation of actin cytoskeleton	REACT_160086;REACT_264464;REACT_355372			13	13	9	29	29	21.7	52.789	0	54.834	6544400000	86	0.803565	0.501285	-0.370428	-1.73806	28.0982	28.0936	27.8635	27.3866	28.1373	28.2288
	1.1979	0.457694	P00519	P00519	Tyrosine-protein kinase ABL1	ABL1	actin cytoskeleton organization;actin filament branching;actin filament organization;actin filament-based process;activated T cell proliferation;activation of immune response;alpha-beta T cell activation;alpha-beta T cell differentiation;anatomical structure development;anatomical structure morphogenesis;antigen receptor-mediated signaling pathway;astrocyte differentiation;autophagy;axon guidance…	actin binding;actin monomer binding;adenyl nucleotide binding;adenyl ribonucleotide binding;adenylyltransferase activity;ATP binding;binding;catalytic activity;cation binding;cytoskeletal protein binding;DNA binding;enzyme binding;ion binding;kinase activity;kinase binding;magnesium ion binding;manganese ion binding;metal ion binding;mitogen-activated protein kinase binding;nicotinate-nucleotide …	actin cytoskeleton;cell leading edge;cell part;cytoplasm;cytoplasmic part;cytoskeleton;cytosol;extrinsic to internal side of plasma membrane;extrinsic to membrane;extrinsic to plasma membrane;intracellular membrane-bounded organelle;intracellular non-membrane-bounded organelle;intracellular organelle;intracellular organelle part;intracellular part;membrane;membrane part;membrane-bounded organelle…	Axon guidance;Cell cycle;Chronic myeloid leukemia;ErbB signaling pathway;Neurotrophin signaling pathway;Pathogenic Escherichia coli infection;Pathways in cancer;Shigellosis;Viral myocarditis	REACT_160086;REACT_19230;REACT_21402;REACT_24970;REACT_355372			12	12	8	13.6	13.6	9	122.87	0	41.938	738900000	37	1.1979	0.426501	0.457694	2.54857	25.3071	25.061	25.6823	25.4467	25.2451	24.7569
	1.88271	1.11052	P42684	P42684	Abelson tyrosine-protein kinase 2	ABL2	actin cytoskeleton organization;actin filament bundle assembly;actin filament organization;actin filament-based process;alpha-beta T cell activation;alpha-beta T cell differentiation;anatomical structure morphogenesis;associative learning;astrocyte differentiation;axon guidance;behavior;Bergmann glial cell differentiation;biological regulation;calcium ion homeostasis;cation homeostasis;cell activ…	actin binding;actin filament binding;actin monomer binding;adenyl nucleotide binding;adenyl ribonucleotide binding;ATP binding;binding;catalytic activity;cation binding;cytoskeletal protein binding;ion binding;kinase activity;magnesium ion binding;manganese ion binding;metal ion binding;non-membrane spanning protein tyrosine kinase activity;nucleotide binding;phosphotransferase activity, alcohol …	actin cytoskeleton;cell part;cell projection;cell projection part;cytoplasmic part;cytoskeleton;cytosol;dendritic spine;extrinsic to internal side of plasma membrane;extrinsic to membrane;extrinsic to plasma membrane;intracellular non-membrane-bounded organelle;intracellular organelle;intracellular part;lamellipodium;membrane part;neuron projection;neuron spine;non-membrane-bounded organelle;orga…	ErbB signaling pathway;Viral myocarditis	REACT_19230			8	4	4	10.4	6	6	128.34	0	22.532	307840000	12	1.88271	0.316516	1.11052	4.2555	23.8245	22.8574	24.102	24.4429	23.3907	22.7897
	0.118437	0.0962346	F8W8M4;A0A0A0MRL6;A0A3B3IS55;O14639;A0A494C1G0;A0A494C1P1;J3QSX6;H0Y7N6;F6XFR5	F8W8M4;A0A0A0MRL6;A0A3B3IS55;O14639;A0A494C1G0;A0A494C1P1;J3QSX6	Actin-binding LIM protein 1	ABLIM1	anatomical structure formation involved in morphogenesis;anatomical structure morphogenesis;axon guidance;biological regulation;cell projection assembly;cell projection organization;cellular component assembly;cellular component assembly at cellular level;cellular component assembly involved in morphogenesis;cellular component organization;cellular component organization at cellular level;cellula…	actin binding;binding;cation binding;cytoskeletal protein binding;ion binding;metal ion binding;protein binding;transition metal ion binding;zinc ion binding	actin cytoskeleton;actin filament bundle;actomyosin;cell part;cell projection;cytoplasm;cytoskeletal part;cytoskeleton;intracellular non-membrane-bounded organelle;intracellular organelle;intracellular organelle part;intracellular part;lamellipodium;non-membrane-bounded organelle;organelle;organelle part;stress fiber	Axon guidance	REACT_22351			20	20	20	36.2	36.2	36.2	81.104	0	71.364	2694700000	65	0.118437	0.881093	0.0962346	0.325222	26.9655	26.3422	26.4275	26.5737	26.2807	27.0551
	0.8764	0.674941	A0A1C7CYZ0;Q12979;A0A0G2JQ41;B7Z683;I3L2P5;A0A0G2JRJ1;I3L3W0;I3L1U8;I3L4Y1;A0A0G2JQB5;I3NI05;I3L259;I3L2L3;A0A0G2JQT5;I3L379	A0A1C7CYZ0;Q12979;A0A0G2JQ41;B7Z683	Active breakpoint cluster region-related protein	ABR	actin cytoskeleton organization;actin filament-based process;anatomical structure development;anatomical structure morphogenesis;biological regulation;brain development;cell surface receptor linked signaling pathway;cellular component organization;cellular component organization at cellular level;cellular component organization or biogenesis;cellular component organization or biogenesis at cellul…	enzyme activator activity;enzyme regulator activity;GTPase activator activity;GTPase regulator activity;guanyl-nucleotide exchange factor activity;nucleoside-triphosphatase regulator activity;Ras guanyl-nucleotide exchange factor activity;Rho guanyl-nucleotide exchange factor activity;small GTPase regulator activity	cell part;cytoplasmic part;cytosol;intracellular;intracellular part;membrane;plasma membrane		REACT_11051;REACT_13638;REACT_18407			12	11	11	18.9	17.8	17.8	98.918	0	52.143	884090000	32	0.8764	0.475841	0.674941	1.88233	25.5229	24.2304	25.5974	25.0949	25.3334	24.6266
	1.98794	-0.917203	Q9P1F3;Q5SZC9	Q9P1F3;Q5SZC9	Costars family protein ABRACL	ABRACL								3	3	3	35.8	35.8	35.8	9.0564	0	12.718	3350300000	58	1.98794	0.304398	-0.917203	-4.56733	26.7924	27.1683	26.4313	26.412	27.7105	27.5085
	0.831787	-0.36938	Q9ULW3	Q9ULW3	Activator of basal transcription 1	ABT1	biological regulation;biosynthetic process;cell differentiation;cell differentiation in spinal cord;cellular biosynthetic process;cellular component assembly;cellular component assembly at cellular level;cellular component organization;cellular component organization at cellular level;cellular component organization or biogenesis;cellular component organization or biogenesis at cellular level;cel…	binding;DNA binding;nucleic acid binding;nucleotide binding;protein binding transcription factor activity;transcription coactivator activity;transcription cofactor activity;transcription factor binding transcription factor activity	cell part;intracellular membrane-bounded organelle;intracellular non-membrane-bounded organelle;intracellular organelle;intracellular organelle part;intracellular part;macromolecular complex;membrane-bounded organelle;non-membrane-bounded organelle;nuclear part;nucleolus;nucleoplasm part;nucleus;organelle;organelle part;protein complex;transcription factor complex					4	4	4	27.6	27.6	27.6	31.079	0	43.397	507240000	23	0.831787	0.490146	-0.36938	-1.79376	23.7258	24.5694	23.8211	23.9033	23.8987	24.0903
	0.0431891	0.0436147	P09110;C9JDE9;H7C131;H0Y4D4;B4DVF4;F2Z2Q6;F2Z3P7	P09110;C9JDE9;H7C131;H0Y4D4	3-ketoacyl-CoA thiolase, peroxisomal	ACAA1	bile acid metabolic process;carboxylic acid catabolic process;carboxylic acid metabolic process;catabolic process;cellular catabolic process;cellular ketone metabolic process;cellular lipid catabolic process;cellular lipid metabolic process;cellular metabolic process;cellular process;fatty acid beta-oxidation;fatty acid beta-oxidation using acyl-CoA oxidase;fatty acid catabolic process;fatty acid…	acetyl-CoA C-acyltransferase activity;acyl-CoA oxidase activity;C-acyltransferase activity;catalytic activity;oxidoreductase activity;oxidoreductase activity, acting on the CH-CH group of donors;oxidoreductase activity, acting on the CH-CH group of donors, oxygen as acceptor;palmitoyl-CoA oxidase activity;transferase activity;transferase activity, transferring acyl groups;transferase activity, tr…	cell part;cytoplasmic part;intracellular membrane-bounded organelle;intracellular organelle;intracellular organelle lumen;intracellular organelle part;intracellular part;membrane;membrane-bounded organelle;membrane-enclosed lumen;microbody;microbody lumen;microbody part;organelle;organelle lumen;organelle part;peroxisomal matrix;peroxisomal part;peroxisome	Benzoate degradation;Biosynthesis of unsaturated fatty acids;Fatty acid metabolism;Peroxisome;PPAR signaling pathway;Valine, leucine and isoleucine degradation	REACT_121147;REACT_17062			14	14	14	60.1	60.1	60.1	44.292	0	184.7	10690000000	125	0.0431891	0.953258	0.0436147	0.126637	28.6656	29.1464	28.4766	29.38	28.8155	28.4294
	0.939978	-0.38564	P42765;A0A0B4J2A4;K7EME0;K7EJ68;K7EJB1;K7ER88	P42765;A0A0B4J2A4;K7EME0	3-ketoacyl-CoA thiolase, mitochondrial	ACAA2	alcohol metabolic process;biosynthetic process;carboxylic acid metabolic process;cellular ketone metabolic process;cellular lipid metabolic process;cellular metabolic process;cellular process;cellular response to chemical stimulus;cellular response to hypoxia;cellular response to oxygen levels;cellular response to stimulus;cellular response to stress;cholesterol biosynthetic process;cholesterol m…	acetyl-CoA C-acyltransferase activity;C-acyltransferase activity;catalytic activity;transferase activity;transferase activity, transferring acyl groups;transferase activity, transferring acyl groups other than amino-acyl groups	cell part;cytoplasmic part;extracellular membrane-bounded organelle;extracellular organelle;extracellular region part;extracellular vesicular exosome;intracellular membrane-bounded organelle;intracellular organelle;intracellular organelle part;intracellular part;membrane;membrane-bounded organelle;membrane-bounded vesicle;mitochondrial inner membrane;mitochondrial membrane;mitochondrial part;mito…	Benzoate degradation;Fatty acid elongation in mitochondria;Fatty acid metabolism;Valine, leucine and isoleucine degradation				25	25	25	78.3	78.3	78.3	41.924	0	323.31	24490000000	347	0.939978	0.466004	-0.38564	-2.00983	29.8824	30.4145	29.8814	29.8157	29.8651	30.4569
	0.0119399	-0.00767454	Q13085;Q59FY4;A0A0C4DGT1;A0A087WWN5;A0A087X2F8;A0A087X0W4;A0A087X126;A0A087WYK6;A0A087WVR6;A0A087WYS8	Q13085;Q59FY4	Acetyl-CoA carboxylase 1;Biotin carboxylase	ACACA	acetyl-CoA metabolic process;acyl-CoA biosynthetic process;acyl-CoA metabolic process;acylglycerol biosynthetic process;acylglycerol metabolic process;amine transport;amino acid transmembrane transport;amino acid transport;anatomical structure homeostasis;betaine transport;biological regulation;biosynthetic process;biotin metabolic process;carboxylic acid biosynthetic process;carboxylic acid meta…	acetyl-CoA carboxylase activity;adenyl nucleotide binding;adenyl ribonucleotide binding;ATP binding;binding;biotin carboxylase activity;catalytic activity;cation binding;CoA carboxylase activity;ion binding;ligase activity;ligase activity, forming carbon-carbon bonds;ligase activity, forming carbon-nitrogen bonds;metal ion binding;nucleotide binding;purine nucleotide binding;purine ribonucleoside…	actin cytoskeleton;cell part;cytoplasm;cytoplasmic part;cytoskeleton;cytosol;extracellular membrane-bounded organelle;extracellular organelle;extracellular region part;extracellular vesicular exosome;intracellular membrane-bounded organelle;intracellular non-membrane-bounded organelle;intracellular organelle;intracellular organelle part;intracellular part;membrane-bounded organelle;membrane-bound…	Fatty acid biosynthesis;Insulin signaling pathway;Propanoate metabolism;Pyruvate metabolism	REACT_11082;REACT_11153;REACT_1319;REACT_147904;REACT_169312;REACT_2122			49	49	46	32.2	32.2	29.9	265.55	0	316.23	7757600000	226	0.0119399	0.986948	-0.00767454	-0.0361674	28.3077	28.0866	28.1389	28.3907	28.6845	28.0893
	0.68258	0.457717	Q709F0;D6RDI8;F8WEV0;H0Y9C6;A0A0J9YXS1	Q709F0;D6RDI8	Acyl-CoA dehydrogenase family member 11	ACAD11	carboxylic acid catabolic process;carboxylic acid metabolic process;catabolic process;cellular catabolic process;cellular ketone metabolic process;cellular lipid catabolic process;cellular lipid metabolic process;cellular metabolic process;cellular process;fatty acid beta-oxidation;fatty acid beta-oxidation using acyl-CoA dehydrogenase;fatty acid catabolic process;fatty acid metabolic process;fat…	acyl-CoA dehydrogenase activity;binding;catalytic activity;coenzyme binding;cofactor binding;flavin adenine dinucleotide binding;long-chain-acyl-CoA dehydrogenase activity;medium-chain-acyl-CoA dehydrogenase activity;oxidoreductase activity;oxidoreductase activity, acting on the CH-CH group of donors;transferase activity;transferase activity, transferring phosphorus-containing groups;very long-ch…	cell part;cytoplasmic part;intracellular membrane-bounded organelle;intracellular organelle;intracellular organelle part;intracellular part;membrane;membrane-bounded organelle;microbody;mitochondrial membrane;mitochondrial part;nucleus;organelle;organelle membrane;organelle part;peroxisome					13	13	13	24.1	24.1	24.1	87.263	0	51.604	1936400000	48	0.68258	0.53489	0.457717	1.50125	26.2495	26.4282	26.3439	26.5246	25.9069	25.4098
	0.246636	-0.188309	Q9UKU7;E9PLS3	Q9UKU7	Isobutyryl-CoA dehydrogenase, mitochondrial	ACAD8	amine catabolic process;amine metabolic process;biological regulation;biosynthetic process;branched chain family amino acid catabolic process;branched chain family amino acid metabolic process;carboxylic acid catabolic process;carboxylic acid metabolic process;catabolic process;cellular amine metabolic process;cellular amino acid catabolic process;cellular amino acid metabolic process;cellular bi…	acyl-CoA dehydrogenase activity;binding;catalytic activity;coenzyme binding;cofactor binding;flavin adenine dinucleotide binding;oxidoreductase activity;oxidoreductase activity, acting on the CH-CH group of donors	cell part;cytoplasmic part;intracellular organelle lumen;intracellular organelle part;intracellular part;membrane-enclosed lumen;mitochondrial matrix;mitochondrial part;organelle lumen;organelle part	Valine, leucine and isoleucine degradation	REACT_197			16	16	16	44.3	44.3	44.3	45.069	0	87.031	3983500000	75	0.246636	0.769881	-0.188309	-0.623556	27.3807	27.4159	27.0938	27.002	26.8321	27.7933
	0.249217	-0.0672569	Q9H845;H0Y8Z9;D6RCD8	Q9H845;H0Y8Z9	Acyl-CoA dehydrogenase family member 9, mitochondrial	ACAD9	cellular component assembly;cellular component assembly at cellular level;cellular component biogenesis;cellular component organization;cellular component organization at cellular level;cellular component organization or biogenesis;cellular component organization or biogenesis at cellular level;cellular macromolecular complex assembly;cellular macromolecular complex subunit organization;cellular …	acyl-CoA dehydrogenase activity;binding;catalytic activity;coenzyme binding;cofactor binding;flavin adenine dinucleotide binding;oxidoreductase activity;oxidoreductase activity, acting on the CH-CH group of donors	cell part;cell projection;cytoplasmic part;dendrite;intracellular membrane-bounded organelle;intracellular organelle;intracellular part;membrane-bounded organelle;mitochondrion;neuron projection;nucleus;organelle	Geraniol degradation;Naphthalene degradation				18	18	18	36.4	36.4	36.4	68.76	0	191.45	8781500000	159	0.249217	0.767903	-0.0672569	-0.629215	28.3814	28.3027	28.495	28.2157	28.5419	28.4493
	1.31278	0.2747	Q5T4U5;P11310;B7Z9I1;E9PJM9;H0YDT5;E9PRX4	Q5T4U5;P11310;B7Z9I1	Medium-chain specific acyl-CoA dehydrogenase, mitochondrial	ACADM	amine biosynthetic process;amine metabolic process;anatomical structure development;betaine biosynthetic process;betaine metabolic process;biological regulation;biosynthetic process;carbohydrate biosynthetic process;carbohydrate metabolic process;carboxylic acid biosynthetic process;carboxylic acid catabolic process;carboxylic acid metabolic process;cardiac cell differentiation;cardiac muscle cel…	acyl-CoA dehydrogenase activity;binding;catalytic activity;coenzyme binding;cofactor binding;flavin adenine dinucleotide binding;identical protein binding;medium-chain-acyl-CoA dehydrogenase activity;oxidoreductase activity;oxidoreductase activity, acting on the CH-CH group of donors;protein binding	axon;cell part;cell projection;cytoplasmic part;extracellular membrane-bounded organelle;extracellular organelle;extracellular region part;extracellular vesicular exosome;intracellular membrane-bounded organelle;intracellular organelle;intracellular organelle lumen;intracellular organelle part;intracellular part;membrane-bounded organelle;membrane-bounded vesicle;membrane-enclosed lumen;mitochond…	beta-Alanine metabolism;Fatty acid metabolism;PPAR signaling pathway;Propanoate metabolism;Valine, leucine and isoleucine degradation	REACT_116145;REACT_160;REACT_1697;REACT_1708			23	23	23	51.3	51.3	51.3	50.27	0	184.05	29360000000	329	1.31278	0.412504	0.2747	2.80295	30.4543	30.1458	30.5477	30.5824	30.1819	30.4327
	1.16389	-0.88355	P16219;E9PE82	P16219;E9PE82	Short-chain specific acyl-CoA dehydrogenase, mitochondrial	ACADS	butyrate catabolic process;butyrate metabolic process;carboxylic acid catabolic process;carboxylic acid metabolic process;catabolic process;cellular catabolic process;cellular component assembly;cellular component organization;cellular component organization or biogenesis;cellular ketone metabolic process;cellular lipid catabolic process;cellular lipid metabolic process;cellular metabolic process…	acyl-CoA dehydrogenase activity;binding;butyryl-CoA dehydrogenase activity;carboxylic acid binding;catalytic activity;coenzyme binding;cofactor binding;fatty acid binding;fatty-acyl-CoA binding;flavin adenine dinucleotide binding;lipid binding;monocarboxylic acid binding;oxidoreductase activity;oxidoreductase activity, acting on the CH-CH group of donors	cell part;cytoplasmic part;intracellular membrane-bounded organelle;intracellular organelle;intracellular organelle lumen;intracellular organelle part;intracellular part;membrane;membrane-bounded organelle;membrane-enclosed lumen;mitochondrial matrix;mitochondrial membrane;mitochondrial part;mitochondrion;nucleus;organelle;organelle lumen;organelle membrane;organelle part	Butanoate metabolism;Fatty acid metabolism;Valine, leucine and isoleucine degradation	REACT_1887;REACT_419			9	9	9	25.2	25.2	25.2	44.297	0	28.939	783100000	32	1.16389	0.428294	-0.88355	-2.47515	24.2986	24.9728	23.9898	23.3089	24.3402	24.9349
	0.0435505	-0.0365136	P45954	P45954	Short/branched chain specific acyl-CoA dehydrogenase, mitochondrial	ACADSB	amine catabolic process;amine metabolic process;branched chain family amino acid catabolic process;branched chain family amino acid metabolic process;carboxylic acid catabolic process;carboxylic acid metabolic process;catabolic process;cellular amine metabolic process;cellular amino acid catabolic process;cellular amino acid metabolic process;cellular catabolic process;cellular ketone metabolic p…	acyl-CoA dehydrogenase activity;binding;catalytic activity;coenzyme binding;cofactor binding;flavin adenine dinucleotide binding;oxidoreductase activity;oxidoreductase activity, acting on the CH-CH group of donors	cell part;cytoplasmic part;extracellular membrane-bounded organelle;extracellular organelle;extracellular region part;extracellular vesicular exosome;intracellular membrane-bounded organelle;intracellular organelle;intracellular organelle lumen;intracellular organelle part;intracellular part;membrane-bounded organelle;membrane-bounded vesicle;membrane-enclosed lumen;mitochondrial matrix;mitochond…	Fatty acid metabolism;Valine, leucine and isoleucine degradation	REACT_197			14	14	14	42.8	42.8	42.8	47.485	0	73.014	5017400000	96	0.0435505	0.952944	-0.0365136	-0.127651	27.1815	27.5914	27.5179	27.4203	26.8822	27.7557
	0.565038	-0.362482	P49748;G3V1M7;K7EQP4;J3QRJ8;K7EJW8;J3KS89;J3QKU9;J3KSR4;K7EMF8	P49748	Very long-chain specific acyl-CoA dehydrogenase, mitochondrial	ACADVL	biological regulation;carboxylic acid catabolic process;carboxylic acid metabolic process;catabolic process;cell differentiation;cellular catabolic process;cellular developmental process;cellular ketone metabolic process;cellular lipid catabolic process;cellular lipid metabolic process;cellular macromolecule metabolic process;cellular metabolic process;cellular process;cellular protein metabolic …	acyl-CoA dehydrogenase activity;binding;catalytic activity;coenzyme binding;cofactor binding;flavin adenine dinucleotide binding;long-chain-acyl-CoA dehydrogenase activity;oxidoreductase activity;oxidoreductase activity, acting on the CH-CH group of donors	cell part;cytoplasm;cytoplasmic part;intracellular membrane-bounded organelle;intracellular non-membrane-bounded organelle;intracellular organelle;intracellular organelle lumen;intracellular organelle part;intracellular part;membrane;membrane-bounded organelle;membrane-enclosed lumen;mitochondrial inner membrane;mitochondrial matrix;mitochondrial membrane;mitochondrial nucleoid;mitochondrial part…	Fatty acid metabolism	REACT_18273;REACT_2025			33	33	33	60.5	60.5	60.5	70.389	0	267.22	12044000000	238	0.565038	0.577176	-0.362482	-1.27215	28.4114	29.3788	28.6193	28.7734	28.471	29.0417
	0.728866	-0.246576	A0A0U1RQT1;A0A087X1H5;Q15057;H7C3K3;H7C3Q8	A0A0U1RQT1;A0A087X1H5;Q15057	Arf-GAP with coiled-coil, ANK repeat and PH domain-containing protein 2	ACAP2		binding;cation binding;enzyme activator activity;enzyme regulator activity;GTPase activator activity;GTPase regulator activity;ion binding;metal ion binding;nucleoside-triphosphatase regulator activity;transition metal ion binding;zinc ion binding	cell part;cytoplasmic part;endosomal part;endosome membrane;intracellular organelle part;intracellular part;membrane;organelle membrane;organelle part	Endocytosis				7	7	7	19.2	19.2	19.2	62.841	0	33.811	457150000	30	0.728866	0.51711	-0.246576	-1.59156	23.6404	24.1462	24.0092	23.6167	24.0192	23.8407
	0.957268	-0.507775	P24752;A0A5F9ZHL1;A0A5F9ZHJ7;A0A5F9ZHJ0;A0A5F9ZHD4;A0A5F9ZI66;A0A5F9ZHH9;H0YEL7;A0A5F9ZHL7;E9PRQ6	P24752;A0A5F9ZHL1;A0A5F9ZHJ7;A0A5F9ZHJ0;A0A5F9ZHD4;A0A5F9ZI66	Acetyl-CoA acetyltransferase, mitochondrial	ACAT1	adipose tissue development;amine catabolic process;amine metabolic process;anatomical structure development;biosynthetic process;brain development;branched chain family amino acid catabolic process;branched chain family amino acid metabolic process;carboxylic acid catabolic process;carboxylic acid metabolic process;catabolic process;cellular amine metabolic process;cellular amino acid catabolic p…	acetyl-CoA C-acetyltransferase activity;acetyl-CoA C-acyltransferase activity;acetyltransferase activity;binding;C-acetyltransferase activity;C-acyltransferase activity;catalytic activity;cation binding;coenzyme binding;cofactor binding;ion binding;metal ion binding;transferase activity;transferase activity, transferring acyl groups;transferase activity, transferring acyl groups other than amino-…	cell part;cytoplasmic part;extracellular membrane-bounded organelle;extracellular organelle;extracellular region part;extracellular vesicular exosome;intracellular membrane-bounded organelle;intracellular organelle;intracellular organelle lumen;intracellular organelle part;intracellular part;membrane;membrane-bounded organelle;membrane-bounded vesicle;membrane-enclosed lumen;mitochondrial inner m…	Benzoate degradation;Butanoate metabolism;Carbon fixation pathways in prokaryotes;Fatty acid metabolism;Glyoxylate and dicarboxylate metabolism;Lysine degradation;Propanoate metabolism;Pyruvate metabolism;Synthesis and degradation of ketone bodies;Terpenoid backbone biosynthesis;Tryptophan metabolism;Two-component system;Valine, leucine and isoleucine degradation	REACT_1464;REACT_197;REACT_59			22	22	22	59	59	59	45.199	0	323.31	22716000000	281	0.957268	0.463345	-0.507775	-2.0448	29.1731	30.0176	29.407	29.8062	29.6618	30.2303
	0.239361	-0.227545	Q9BWD1	Q9BWD1	Acetyl-CoA acetyltransferase, cytosolic	ACAT2	lipid metabolic process;metabolic process;primary metabolic process	acetyl-CoA C-acetyltransferase activity;acetyl-CoA C-acyltransferase activity;acetyltransferase activity;C-acetyltransferase activity;C-acyltransferase activity;catalytic activity;transferase activity;transferase activity, transferring acyl groups;transferase activity, transferring acyl groups other than amino-acyl groups	cell part;cytoplasm;extracellular membrane-bounded organelle;extracellular organelle;extracellular region part;extracellular vesicular exosome;intracellular membrane-bounded organelle;intracellular non-membrane-bounded organelle;intracellular organelle;intracellular organelle part;intracellular part;membrane-bounded organelle;membrane-bounded vesicle;non-membrane-bounded organelle;nuclear part;nu…	Benzoate degradation;Butanoate metabolism;Carbon fixation pathways in prokaryotes;Fatty acid metabolism;Glyoxylate and dicarboxylate metabolism;Lysine degradation;Propanoate metabolism;Pyruvate metabolism;Synthesis and degradation of ketone bodies;Terpenoid backbone biosynthesis;Tryptophan metabolism;Two-component system;Valine, leucine and isoleucine degradation				20	20	20	72.5	72.5	72.5	41.35	0	323.31	73965000000	529	0.239361	0.777672	-0.227545	-0.607551	31.5811	31.0434	31.402	31.1681	32.2641	31.5263
	0.0665108	-0.0365702	Q9H3P7	Q9H3P7	Golgi resident protein GCP60	ACBD3	biosynthetic process;establishment of localization;lipid biosynthetic process;lipid metabolic process;metabolic process;primary metabolic process;steroid biosynthetic process;steroid metabolic process;transport	binding;carboxylic acid binding;coenzyme binding;cofactor binding;fatty acid binding;fatty-acyl-CoA binding;lipid binding;monocarboxylic acid binding	cell part;cytoplasmic part;Golgi apparatus;Golgi apparatus part;Golgi membrane;integral to membrane;intracellular membrane-bounded organelle;intracellular organelle;intracellular organelle part;intracellular part;intrinsic to membrane;membrane;membrane part;membrane-bounded organelle;mitochondrion;organelle;organelle membrane;organelle part					11	11	11	33.3	33.3	33.3	60.593	0	147.3	3845000000	75	0.0665108	0.934387	-0.0365702	-0.190761	27.3872	27.475	27.3674	26.9376	27.2791	27.0478
	0.165546	0.129937	B7Z2R7;Q5T8D3;X6RDD7;Q5T8E0	B7Z2R7;Q5T8D3;X6RDD7;Q5T8E0	Acyl-CoA-binding domain-containing protein 5	ACBD5	autophagy;catabolic process;cellular catabolic process;cellular component organization;cellular component organization at cellular level;cellular component organization or biogenesis;cellular component organization or biogenesis at cellular level;cellular metabolic process;cellular process;establishment of localization;metabolic process;organelle organization;peroxisome degradation;peroxisome org…	binding;carboxylic acid binding;coenzyme binding;cofactor binding;fatty acid binding;fatty-acyl-CoA binding;lipid binding;monocarboxylic acid binding	cell part;cytoplasmic part;integral to membrane;intracellular membrane-bounded organelle;intracellular organelle;intracellular organelle part;intracellular part;intrinsic to membrane;membrane;membrane part;membrane-bounded organelle;microbody;microbody membrane;microbody part;nuclear part;nucleoplasm;nucleus;organelle;organelle membrane;organelle part;peroxisomal membrane;peroxisomal part;peroxis…					11	11	11	28.7	28.7	28.7	58.792	0	115.99	5646600000	50	0.165546	0.838661	0.129937	0.439422	27.4192	27.6795	27.4935	27.183	27.3099	26.7165
	0.376287	0.297682	Q9BR61;A0A2R8Y544	Q9BR61;A0A2R8Y544	Acyl-CoA-binding domain-containing protein 6	ACBD6		binding;carboxylic acid binding;coenzyme binding;cofactor binding;fatty acid binding;fatty-acyl-CoA binding;lipid binding;monocarboxylic acid binding	cell part;cytoplasm;intracellular part					5	5	5	26.6	26.6	26.6	31.15	0	46.558	915100000	30	0.376287	0.67781	0.297682	0.896953	24.4973	24.7017	25.1979	25.4103	25.0735	24.4373
	0.801201	-0.215317	S4R3H4;E7EQT4;Q9UKV3;G3V3B0;G3V3T3;A0A087WYN3	S4R3H4;E7EQT4;Q9UKV3	Apoptotic chromatin condensation inducer in the nucleus	ACIN1	apoptosis;apoptotic chromosome condensation;biological regulation;cell death;cell differentiation;cellular component disassembly;cellular component disassembly at cellular level;cellular component disassembly involved in apoptosis;cellular component organization;cellular component organization at cellular level;cellular component organization or biogenesis;cellular component organization or bioge…	ATPase activity;binding;catalytic activity;enzyme binding;hydrolase activity;hydrolase activity, acting on acid anhydrides;hydrolase activity, acting on acid anhydrides, in phosphorus-containing anhydrides;nucleic acid binding;nucleoside-triphosphatase activity;nucleotide binding;protein binding;pyrophosphatase activity	cell part;cytoplasm;cytoplasmic part;cytosol;intracellular membrane-bounded organelle;intracellular non-membrane-bounded organelle;intracellular organelle;intracellular organelle part;intracellular part;membrane;membrane-bounded organelle;non-membrane-bounded organelle;nuclear body;nuclear part;nuclear speck;nucleolus;nucleoplasm;nucleoplasm part;nucleus;organelle;organelle part;plasma membrane	mRNA surveillance pathway;RNA transport;Spliceosome	REACT_107			46	46	46	45.4	45.4	45.4	145.44	0	323.31	28956000000	422	0.801201	0.501285	-0.215317	-1.73341	30.2482	30.6738	30.3439	30.1337	30.3424	30.3555
	1.11959	0.662384	P53396;K7ESG8;K7EIE7	P53396	ATP-citrate synthase	ACLY	acyl-CoA biosynthetic process;acyl-CoA metabolic process;acylglycerol biosynthetic process;acylglycerol metabolic process;biological regulation;biosynthetic process;carbohydrate metabolic process;carboxylic acid metabolic process;cellular biosynthetic process;cellular carbohydrate metabolic process;cellular ketone metabolic process;cellular lipid metabolic process;cellular metabolic process;cellu…	acid-thiol ligase activity;adenyl nucleotide binding;adenyl ribonucleotide binding;ATP binding;ATP citrate synthase activity;binding;catalytic activity;cation binding;CoA-ligase activity;cofactor binding;ion binding;ligase activity;ligase activity, forming carbon-sulfur bonds;metal ion binding;nucleotide binding;purine nucleotide binding;purine ribonucleoside triphosphate binding;purine ribonucle…	cell part;citrate lyase complex;cytoplasm;cytoplasmic part;cytosol;extracellular membrane-bounded organelle;extracellular organelle;extracellular region part;extracellular vesicular exosome;intracellular membrane-bounded organelle;intracellular organelle;intracellular organelle part;intracellular part;macromolecular complex;membrane;membrane-bounded organelle;membrane-bounded vesicle;mitochondrio…	Carbon fixation pathways in prokaryotes;Citrate cycle (TCA cycle)	REACT_1319;REACT_2122			53	53	53	52.3	52.3	52.3	120.84	0	314.84	33569000000	513	1.11959	0.428507	0.662384	2.38072	30.6217	30.1588	30.7098	31.2164	30.5596	29.8424
	0.727873	0.251944	P21399	P21399	Cytoplasmic aconitate hydratase	ACO1	acetyl-CoA catabolic process;acetyl-CoA metabolic process;biological regulation;carboxylic acid metabolic process;catabolic process;cation homeostasis;cellular catabolic process;cellular cation homeostasis;cellular chemical homeostasis;cellular homeostasis;cellular ion homeostasis;cellular iron ion homeostasis;cellular ketone metabolic process;cellular metabolic process;cellular metal ion homeost…	4 iron, 4 sulfur cluster binding;aconitate hydratase activity;binding;carbon-oxygen lyase activity;catalytic activity;cation binding;hydro-lyase activity;ion binding;iron-responsive element binding;iron-sulfur cluster binding;lyase activity;metal cluster binding;metal ion binding;mRNA binding;nucleic acid binding;RNA binding	cell part;cytoplasm;cytoplasmic part;cytosol;endoplasmic reticulum;extracellular membrane-bounded organelle;extracellular organelle;extracellular region part;extracellular vesicular exosome;Golgi apparatus;intracellular membrane-bounded organelle;intracellular organelle;intracellular part;membrane-bounded organelle;membrane-bounded vesicle;mitochondrion;organelle;vesicle	Carbon fixation pathways in prokaryotes;Citrate cycle (TCA cycle);Glyoxylate and dicarboxylate metabolism				29	29	29	42.5	42.5	42.5	98.398	0	177.13	16820000000	263	0.727873	0.51711	0.251944	1.58962	29.2076	29.1992	29.2499	29.6407	29.1853	28.9579
	0.191279	-0.160669	Q99798;A2A274	Q99798;A2A274	Aconitate hydratase, mitochondrial	ACO2	acetyl-CoA catabolic process;acetyl-CoA metabolic process;carboxylic acid metabolic process;catabolic process;cellular catabolic process;cellular ketone metabolic process;cellular metabolic process;cellular process;citrate metabolic process;coenzyme catabolic process;coenzyme metabolic process;cofactor catabolic process;cofactor metabolic process;generation of precursor metabolites and energy;iso…	3 iron, 4 sulfur cluster binding;4 iron, 4 sulfur cluster binding;aconitate hydratase activity;binding;carbon-oxygen lyase activity;catalytic activity;cation binding;hydro-lyase activity;ion binding;iron ion binding;iron-sulfur cluster binding;lyase activity;metal cluster binding;metal ion binding;transition metal ion binding	cell part;cytoplasmic part;intracellular membrane-bounded organelle;intracellular organelle;intracellular organelle lumen;intracellular organelle part;intracellular part;membrane-bounded organelle;membrane-enclosed lumen;mitochondrial matrix;mitochondrial part;mitochondrion;nucleus;organelle;organelle lumen;organelle part	Carbon fixation pathways in prokaryotes;Citrate cycle (TCA cycle);Glyoxylate and dicarboxylate metabolism	REACT_118595;REACT_1785			52	52	52	76.5	76.5	76.5	85.424	0	323.31	156890000000	1016	0.191279	0.816727	-0.160669	-0.499339	32.6899	33.2056	32.6768	32.3364	32.1741	32.8054
	0.221378	-0.236456	Q9NPJ3	Q9NPJ3	Acyl-coenzyme A thioesterase 13;Acyl-coenzyme A thioesterase 13, N-terminally processed	ACOT13	cellular component assembly;cellular component organization;cellular component organization or biogenesis;macromolecular complex assembly;macromolecular complex subunit organization;metabolic process;protein complex assembly;protein complex subunit organization;protein homooligomerization;protein homotetramerization;protein oligomerization;protein tetramerization	acyl-CoA hydrolase activity;catalytic activity;CoA hydrolase activity;hydrolase activity;hydrolase activity, acting on ester bonds;thiolester hydrolase activity	cell part;cytoplasmic part;cytoskeletal part;cytosol;extracellular membrane-bounded organelle;extracellular organelle;extracellular region part;extracellular vesicular exosome;intracellular membrane-bounded organelle;intracellular non-membrane-bounded organelle;intracellular organelle;intracellular organelle part;intracellular part;membrane-bounded organelle;membrane-bounded vesicle;mitochondrion…					8	8	8	73.6	73.6	73.6	14.96	0	46.266	17568000000	119	0.221378	0.789714	-0.236456	-0.567595	29.2789	30.1279	29.2456	29.0125	28.7144	29.404
	0.678459	0.231369	O00154;K7EKP8;Q6ZUV0	O00154;K7EKP8	Cytosolic acyl coenzyme A thioester hydrolase	ACOT7	biosynthetic process;carboxylic acid biosynthetic process;carboxylic acid catabolic process;carboxylic acid metabolic process;catabolic process;cellular biosynthetic process;cellular catabolic process;cellular ketone metabolic process;cellular lipid catabolic process;cellular lipid metabolic process;cellular metabolic process;cellular nitrogen compound metabolic process;cellular process;coenzyme …	acyl-CoA thioesterase activity;binding;carboxylic acid binding;carboxylic ester hydrolase activity;catalytic activity;CoA hydrolase activity;coenzyme binding;cofactor binding;fatty acid binding;fatty-acyl-CoA binding;hydrolase activity;hydrolase activity, acting on ester bonds;identical protein binding;lipid binding;monocarboxylic acid binding;palmitoyl-CoA hydrolase activity;protein binding;prot…	cell body;cell part;cell projection;cytoplasm;cytoplasmic part;cytosol;extracellular membrane-bounded organelle;extracellular organelle;extracellular region part;extracellular vesicular exosome;intracellular membrane-bounded organelle;intracellular organelle;intracellular organelle part;intracellular part;membrane-bounded organelle;membrane-bounded vesicle;mitochondrion;neuron projection;nuclear …	Biosynthesis of unsaturated fatty acids				16	16	16	50.8	50.8	50.8	41.796	0	188.37	34127000000	285	0.678459	0.536278	0.231369	1.49322	30.6415	30.2231	30.6287	30.8692	30.6706	30.5516
	0.221783	0.615792	E9PJN0;O14734;H7C5A7;E9PMC4;E9PIS4;H0Y698;Q9BR14;E9PRD4;A0A494C0N6;F6VBM3	E9PJN0;O14734;H7C5A7;E9PMC4;E9PIS4	Acyl-coenzyme A thioesterase 8	ACOT8	acyl-CoA metabolic process;bile acid biosynthetic process;bile acid metabolic process;biosynthetic process;carboxylic acid biosynthetic process;carboxylic acid catabolic process;carboxylic acid metabolic process;catabolic process;cellular biosynthetic process;cellular catabolic process;cellular component organization;cellular component organization at cellular level;cellular component organizatio…	acyl-CoA hydrolase activity;acyl-CoA thioesterase activity;binding;carboxylic ester hydrolase activity;catalytic activity;choloyl-CoA hydrolase activity;CoA hydrolase activity;hydrolase activity;hydrolase activity, acting on ester bonds;palmitoyl-CoA hydrolase activity;protein binding;receptor binding;thiolester hydrolase activity	cell part;cytoplasmic part;intracellular membrane-bounded organelle;intracellular organelle;intracellular organelle lumen;intracellular organelle part;intracellular part;membrane-bounded organelle;membrane-enclosed lumen;microbody lumen;microbody part;mitochondrion;organelle;organelle lumen;organelle part;peroxisomal matrix;peroxisomal part	Peroxisome	REACT_11041;REACT_121147;REACT_17017;REACT_17062			7	7	7	42.5	42.5	42.5	25.116	0	12.612	854220000	25	0.221783	0.789377	0.615792	0.568502	24.9836	25.2963	24.5903	24.7233	25.1561	21.9974
+	2.21625	-3.75968	Q9Y305;H7C5Q2;C9J7L8	Q9Y305;H7C5Q2	Acyl-coenzyme A thioesterase 9, mitochondrial	ACOT9	acyl-CoA metabolic process;cellular metabolic process;cellular process;coenzyme metabolic process;cofactor metabolic process;metabolic process;thioester metabolic process	acetyl-CoA hydrolase activity;carboxylic ester hydrolase activity;catalytic activity;CoA hydrolase activity;hydrolase activity;hydrolase activity, acting on ester bonds;thiolester hydrolase activity	cell part;cytoplasmic part;intracellular membrane-bounded organelle;intracellular organelle;intracellular part;membrane-bounded organelle;mitochondrion;organelle					13	13	13	35.5	35.5	35.5	49.901	0	51.292	1560000000	39	2.21625	0.26361	-3.75968	-5.30227	23.357	27.4247	22.0789	22.3629	25.372	26.2812
	0.143429	-0.0719484	Q15067;K7ELT1;I3L0T4;I3L2U4;I3L4S5;K7ESC7	Q15067	Peroxisomal acyl-coenzyme A oxidase 1	ACOX1	biological regulation;carboxylic acid catabolic process;carboxylic acid metabolic process;catabolic process;cellular catabolic process;cellular component organization;cellular component organization at cellular level;cellular component organization or biogenesis;cellular component organization or biogenesis at cellular level;cellular ketone metabolic process;cellular lipid catabolic process;cellu…	acyl-CoA dehydrogenase activity;acyl-CoA oxidase activity;binding;carboxylic acid binding;catalytic activity;coenzyme binding;cofactor binding;FAD binding;fatty acid binding;flavin adenine dinucleotide binding;lipid binding;monocarboxylic acid binding;oxidoreductase activity;oxidoreductase activity, acting on the CH-CH group of donors;oxidoreductase activity, acting on the CH-CH group of donors, …	cell part;cytoplasmic part;intracellular membrane-bounded organelle;intracellular non-membrane-bounded organelle;intracellular organelle;intracellular organelle lumen;intracellular organelle part;intracellular part;membrane;membrane-bounded organelle;membrane-enclosed lumen;microbody;microbody lumen;microbody membrane;microbody part;mitochondrion;non-membrane-bounded organelle;nuclear part;nucleo…	alpha-Linolenic acid metabolism;Biosynthesis of unsaturated fatty acids;Fatty acid metabolism;Peroxisome;PPAR signaling pathway	REACT_116145;REACT_121147;REACT_17062			20	20	20	39.8	39.8	39.8	74.423	0	97.949	4198600000	137	0.143429	0.858928	-0.0719484	-0.386599	27.4821	27.6812	27.2619	27.273	27.0921	27.4595
	0.570754	0.26005	O15254;D6RJ89	O15254	Peroxisomal acyl-coenzyme A oxidase 3	ACOX3	carboxylic acid catabolic process;carboxylic acid metabolic process;catabolic process;cellular catabolic process;cellular ketone metabolic process;cellular lipid catabolic process;cellular lipid metabolic process;cellular metabolic process;cellular process;fatty acid beta-oxidation;fatty acid beta-oxidation using acyl-CoA oxidase;fatty acid catabolic process;fatty acid metabolic process;fatty aci…	acyl-CoA dehydrogenase activity;acyl-CoA oxidase activity;binding;catalytic activity;coenzyme binding;cofactor binding;flavin adenine dinucleotide binding;oxidoreductase activity;oxidoreductase activity, acting on the CH-CH group of donors;oxidoreductase activity, acting on the CH-CH group of donors, oxygen as acceptor;pristanoyl-CoA oxidase activity;protein binding;receptor binding	cell part;cytoplasmic part;intracellular membrane-bounded organelle;intracellular organelle;intracellular organelle lumen;intracellular organelle part;intracellular part;membrane;membrane-bounded organelle;membrane-enclosed lumen;microbody;microbody lumen;microbody part;mitochondrion;organelle;organelle lumen;organelle part;peroxisomal matrix;peroxisomal part;peroxisome	alpha-Linolenic acid metabolism;Biosynthesis of unsaturated fatty acids;Fatty acid metabolism;Peroxisome;PPAR signaling pathway	REACT_17017			15	15	15	28.6	28.6	28.6	77.628	0	39.757	1714100000	77	0.570754	0.575741	0.26005	1.28331	26.0275	26.0732	26.2107	26.0809	26.008	25.4577
	0.547054	-0.336409	P24666;G5E9R5;F2Z2Q9	P24666;G5E9R5	Low molecular weight phosphotyrosine protein phosphatase	ACP1		acid phosphatase activity;catalytic activity;hydrolase activity;hydrolase activity, acting on ester bonds;non-membrane spanning protein tyrosine phosphatase activity;phosphatase activity;phosphoprotein phosphatase activity;phosphoric ester hydrolase activity;protein tyrosine phosphatase activity	cell part;cytoplasm;extracellular membrane-bounded organelle;extracellular organelle;extracellular region part;extracellular vesicular exosome;internal side of plasma membrane;intracellular part;membrane part;membrane-bounded organelle;membrane-bounded vesicle;organelle;plasma membrane part;vesicle	Riboflavin metabolism				15	15	11	81.6	81.6	67.7	18.042	0	323.31	22988000000	284	0.547054	0.585333	-0.336409	-1.23697	30.0268	30.1079	29.8851	29.9847	29.965	30.833
	1.69991	0.657135	A0A5F9ZHR7;P11117;E9PHY0;E9PQY3;A0A5F9ZI20;A0A5F9ZH40;B7Z6U3;A0A5F9ZH82;B7Z7D2	A0A5F9ZHR7;P11117;E9PHY0;E9PQY3;A0A5F9ZI20;A0A5F9ZH40;B7Z6U3;A0A5F9ZH82;B7Z7D2	Lysosomal acid phosphatase	ACP2	anatomical structure development;cellular component organization;cellular component organization at cellular level;cellular component organization or biogenesis;cellular component organization or biogenesis at cellular level;cellular metabolic process;cellular process;dephosphorylation;developmental process;lysosome organization;metabolic process;organelle organization;phosphate-containing compou…	acid phosphatase activity;catalytic activity;hydrolase activity;hydrolase activity, acting on ester bonds;phosphatase activity;phosphoric ester hydrolase activity	cell part;cytoplasmic part;extracellular membrane-bounded organelle;extracellular organelle;extracellular region part;extracellular vesicular exosome;integral to membrane;intracellular membrane-bounded organelle;intracellular organelle;intracellular organelle lumen;intracellular organelle part;intracellular part;intrinsic to membrane;lysosomal lumen;lysosomal membrane;lysosome;lytic vacuole;membr…	Riboflavin metabolism				6	6	6	17.3	17.3	17.3	49.352	0	38.929	3047500000	63	1.69991	0.341307	0.657135	3.74944	27.3639	27.0664	27.4145	27.7077	26.8606	26.5876
	0.747635	0.37274	Q96CM8;E9PF16;D6RF87	Q96CM8;E9PF16	Acyl-CoA synthetase family member 2, mitochondrial	ACSF2	carboxylic acid metabolic process;cellular ketone metabolic process;cellular lipid metabolic process;cellular metabolic process;cellular process;fatty acid metabolic process;lipid metabolic process;metabolic process;monocarboxylic acid metabolic process;organic acid metabolic process;oxoacid metabolic process;primary metabolic process;small molecule metabolic process	adenyl nucleotide binding;adenyl ribonucleotide binding;ATP binding;binding;catalytic activity;ligase activity;nucleotide binding;purine nucleotide binding;purine ribonucleoside triphosphate binding;purine ribonucleotide binding;ribonucleotide binding	cell part;cytoplasmic part;intracellular membrane-bounded organelle;intracellular organelle;intracellular part;membrane-bounded organelle;mitochondrion;organelle					17	17	17	43.4	43.4	43.4	68.124	0	179.02	6775700000	125	0.747635	0.514873	0.37274	1.62827	27.8364	28.0557	28.4976	28.4018	27.7148	27.847
	0.171153	-0.182957	A0A3B3ISK9;Q4G176;F5H5A1;F5H362;F5H755;F5H2G6;H0YGC7;F5H3B2;H0YH37;F5GX20	A0A3B3ISK9;Q4G176;F5H5A1;F5H362;F5H755;F5H2G6	Acyl-CoA synthetase family member 3, mitochondrial	ACSF3	biosynthetic process;carboxylic acid biosynthetic process;carboxylic acid catabolic process;carboxylic acid metabolic process;catabolic process;cellular biosynthetic process;cellular catabolic process;cellular ketone metabolic process;cellular lipid metabolic process;cellular metabolic process;cellular process;dicarboxylic acid catabolic process;dicarboxylic acid metabolic process;fatty acid bios…	acid-thiol ligase activity;adenyl nucleotide binding;adenyl ribonucleotide binding;ATP binding;binding;catalytic activity;ligase activity;ligase activity, forming carbon-sulfur bonds;malonyl-CoA synthetase activity;nucleotide binding;purine nucleotide binding;purine ribonucleoside triphosphate binding;purine ribonucleotide binding;ribonucleotide binding	cell part;cytoplasmic part;intracellular membrane-bounded organelle;intracellular organelle;intracellular part;membrane-bounded organelle;mitochondrion;organelle					7	7	7	15.5	15.5	15.5	71.707	0	17.423	660830000	25	0.171153	0.833949	-0.182957	-0.452611	24.7683	24.7418	24.5086	24.0201	23.9742	25.1298
	0.0318533	-0.0154648	O95573;F5H062;F5GWH2;C9JC11	O95573	Long-chain-fatty-acid--CoA ligase 3	ACSL3	acyl-CoA biosynthetic process;acyl-CoA metabolic process;acylglycerol biosynthetic process;acylglycerol metabolic process;anatomical structure development;biological regulation;biosynthetic process;brain development;carboxylic acid biosynthetic process;carboxylic acid metabolic process;cellular biosynthetic process;cellular component assembly;cellular component organization;cellular component org…	adenyl nucleotide binding;adenyl ribonucleotide binding;ATP binding;binding;catalytic activity;enzyme binding;fatty acid ligase activity;kinase binding;ligase activity;ligase activity, forming carbon-sulfur bonds;long-chain fatty acid-CoA ligase activity;nucleotide binding;protein binding;protein domain specific binding;protein kinase binding;purine nucleotide binding;purine ribonucleoside tripho…	cell part;cytoplasmic part;endoplasmic reticulum;endoplasmic reticulum membrane;endoplasmic reticulum part;Golgi apparatus;integral to membrane;intracellular membrane-bounded organelle;intracellular organelle;intracellular organelle part;intracellular part;intrinsic to membrane;lipid particle;membrane;membrane part;membrane-bounded organelle;microbody;microbody membrane;microbody part;mitochondri…	Adipocytokine signaling pathway;Fatty acid metabolism;Peroxisome;PPAR signaling pathway	REACT_380			29	29	27	52.9	52.9	51.4	80.419	0	268.68	14897000000	331	0.0318533	0.966124	-0.0154648	-0.0944683	29.0602	28.9209	29.2895	29.0256	29.0967	29.4041
	0.151486	0.101762	O60488;H0Y9A0;D6RDA8;D6RF95	O60488	Long-chain-fatty-acid--CoA ligase 4	ACSL4	acyl-CoA biosynthetic process;acyl-CoA metabolic process;acylglycerol biosynthetic process;acylglycerol metabolic process;anatomical structure development;biological regulation;biosynthetic process;carboxylic acid metabolic process;carboxylic acid transport;cellular biosynthetic process;cellular ketone metabolic process;cellular lipid metabolic process;cellular metabolic process;cellular process;…	acid-thiol ligase activity;adenyl nucleotide binding;adenyl ribonucleotide binding;arachidonate-CoA ligase activity;ATP binding;binding;catalytic activity;fatty acid ligase activity;ligase activity;ligase activity, forming carbon-sulfur bonds;long-chain fatty acid-CoA ligase activity;nucleotide binding;purine nucleotide binding;purine ribonucleoside triphosphate binding;purine ribonucleotide bind…	cell body;cell part;cytoplasm;cytoplasmic part;endoplasmic reticulum membrane;endoplasmic reticulum part;ER-mitochondrion membrane contact site;extracellular membrane-bounded organelle;extracellular organelle;extracellular region part;extracellular vesicular exosome;integral to membrane;intracellular membrane-bounded organelle;intracellular organelle;intracellular organelle part;intracellular par…	Adipocytokine signaling pathway;Fatty acid metabolism;Peroxisome;PPAR signaling pathway	REACT_380			18	16	16	32.6	31.1	31.1	79.187	0	60.123	1444600000	64	0.151486	0.852719	0.101762	0.405993	25.6178	25.4377	26.0944	25.5169	25.4936	25.9925
	0.0198148	0.0141996	Q9NR19;F8WDJ9;F8WCJ4;C9JXD9;C9J7L5;C9IYL0;B4DEH9;C9JY31	Q9NR19	Acetyl-coenzyme A synthetase, cytoplasmic	ACSS2	acetate biosynthetic process;acetate metabolic process;acetyl-CoA biosynthetic process;acetyl-CoA biosynthetic process from acetate;acetyl-CoA metabolic process;alcohol metabolic process;biosynthetic process;carboxylic acid biosynthetic process;carboxylic acid metabolic process;cellular biosynthetic process;cellular ketone metabolic process;cellular metabolic process;cellular process;coenzyme bio…	acetate-CoA ligase activity;acid-thiol ligase activity;adenyl nucleotide binding;adenyl ribonucleotide binding;AMP binding;ATP binding;binding;catalytic activity;CoA-ligase activity;ligase activity;ligase activity, forming carbon-sulfur bonds;nucleotide binding;purine nucleotide binding;purine ribonucleoside triphosphate binding;purine ribonucleotide binding;ribonucleotide binding	cell part;cytoplasm;cytoplasmic part;cytosol;intracellular membrane-bounded organelle;intracellular organelle;intracellular organelle part;intracellular part;membrane-bounded organelle;nuclear part;nucleoplasm;organelle;organelle part	Carbon fixation pathways in prokaryotes;Glycolysis / Gluconeogenesis;Methane metabolism;Propanoate metabolism;Pyruvate metabolism	REACT_34			7	7	7	12.1	12.1	12.1	78.579	0	22.233	1277000000	32	0.0198148	0.97839	0.0141996	0.0595108	25.5756	25.0988	25.1789	25.4525	25.7912	25.2744
	1.12309	1.18255	Q9H6R3;A0A0B4J1R2;F8VZB4	Q9H6R3;A0A0B4J1R2	Acyl-CoA synthetase short-chain family member 3, mitochondrial	ACSS3		acetate-CoA ligase activity;acid-thiol ligase activity;adenyl nucleotide binding;adenyl ribonucleotide binding;ATP binding;binding;catalytic activity;CoA-ligase activity;ligase activity;ligase activity, forming carbon-sulfur bonds;nucleotide binding;purine nucleotide binding;purine ribonucleoside triphosphate binding;purine ribonucleotide binding;ribonucleotide binding	cell part;cytoplasmic part;intracellular membrane-bounded organelle;intracellular organelle;intracellular part;membrane-bounded organelle;mitochondrion;organelle	Propanoate metabolism				8	8	7	16.9	16.9	15.9	74.777	0	17.107	379050000	18	1.12309	0.428294	1.18255	2.38813	23.6337	22.7298	23.8017	24.9893	22.6861	23.4611
	1.33524	0.591751	P62736;P63267;C9JFL5;F6UVQ4;F6QUT6;F8WB63;B8ZZJ2	P62736;P63267	Actin, aortic smooth muscle;Actin, gamma-enteric smooth muscle	ACTA2	anatomical structure development;biological regulation;cell development;cellular developmental process;cellular process;circulatory system process;developmental process;glomerular mesangial cell development;mesangial cell development;multicellular organismal process;multi-organism process;muscle contraction;muscle system process;regulation of anatomical structure size;regulation of biological qua…	adenyl nucleotide binding;adenyl ribonucleotide binding;ATP binding;binding;enzyme binding;kinase binding;nucleotide binding;protein binding;protein kinase binding;purine nucleotide binding;purine ribonucleoside triphosphate binding;purine ribonucleotide binding;ribonucleotide binding	actin cytoskeleton;blood microparticle;cell part;cell periphery;contractile fiber;contractile fiber part;cytoplasm;cytoplasmic part;cytoskeleton;cytosol;extracellular membrane-bounded organelle;extracellular organelle;extracellular region part;extracellular space;extracellular vesicular exosome;intracellular non-membrane-bounded organelle;intracellular organelle;intracellular part;macromolecular …	Vascular smooth muscle contraction	REACT_20558			29	12	2	76.7	48.5	7.7	42.009	0	143.75	432900000000	923	1.33524	0.410379	0.591751	2.85392	33.6184	33.1064	33.5621	34.0404	33.4131	32.9261
	1.66242	0.190097	P60709;A0A2R8YFE2;Q9BYX7	P60709	Actin, cytoplasmic 1;Actin, cytoplasmic 1, N-terminally processed	ACTB	adherens junction organization;anatomical structure development;anatomical structure homeostasis;ATP-dependent chromatin remodeling;axon guidance;biological adhesion;biological regulation;blood coagulation;cell adhesion;cell junction assembly;cell junction organization;cell surface receptor linked signaling pathway;cell-cell adhesion;cell-cell junction organization;cellular component assembly;cel…	adenyl nucleotide binding;adenyl ribonucleotide binding;ATP binding;binding;cytoskeletal protein binding;enzyme binding;identical protein binding;kinesin binding;nitric-oxide synthase binding;nucleotide binding;protein binding;purine nucleotide binding;purine ribonucleoside triphosphate binding;purine ribonucleotide binding;ribonucleotide binding;structural constituent of cytoskeleton;structural …	adherens junction;anchoring junction;axon;blood microparticle;cell cortex part;cell junction;cell part;cell projection;cell-substrate adherens junction;cell-substrate junction;chromatin;chromosomal part;cortical cytoskeleton;cytoplasm;cytoplasmic part;cytoskeletal part;cytoskeleton;cytosol;extracellular membrane-bounded organelle;extracellular organelle;extracellular region part;extracellular spa…	Adherens junction;Arrhythmogenic right ventricular cardiomyopathy (ARVC);Bacterial invasion of epithelial cells;Dilated cardiomyopathy;Focal adhesion;Hypertrophic cardiomyopathy (HCM);Leukocyte transendothelial migration;Pathogenic Escherichia coli infection;Phagosome;Phototransduction - fly;Regulation of actin cytoskeleton;Shigellosis;Tight junction;Vibrio cholerae infection;Viral myocarditis	REACT_11035;REACT_11049;REACT_147867;REACT_160086;REACT_16936;REACT_17050;REACT_19195;REACT_20649;REACT_22266;REACT_22365;REACT_24970;REACT_263952;REACT_264198;REACT_264245;REACT_264464;REACT_355252;REACT_355372;REACT_355469			39	39	0	83.2	83.2	0	41.736	0	323.31	2609300000000	9818	1.66242	0.347771	0.190097	3.6508	36.8051	36.5985	36.768	36.8925	36.7051	36.5917
+	3.44544	8.08612	P63261;I3L3I0;I3L1U9	P63261;I3L3I0;I3L1U9	Actin, cytoplasmic 2;Actin, cytoplasmic 2, N-terminally processed	ACTG1	actin cytoskeleton organization;actin filament-based process;actomyosin structure organization;adherens junction organization;anatomical structure homeostasis;axon guidance;biological adhesion;biological regulation;cell adhesion;cell junction assembly;cell junction organization;cell surface receptor linked signaling pathway;cell-cell adhesion;cell-cell junction organization;cellular component ass…	adenyl nucleotide binding;adenyl ribonucleotide binding;ATP binding;binding;enzyme binding;identical protein binding;nucleotide binding;protein binding;purine nucleotide binding;purine ribonucleoside triphosphate binding;purine ribonucleotide binding;ribonucleotide binding;structural constituent of cytoskeleton;structural molecule activity;ubiquitin protein ligase binding	blood microparticle;cell part;contractile fiber;cytoplasmic part;cytoskeletal part;cytoskeleton;cytosol;extracellular membrane-bounded organelle;extracellular organelle;extracellular region part;extracellular space;extracellular vesicular exosome;filamentous actin;intracellular membrane-bounded organelle;intracellular non-membrane-bounded organelle;intracellular organelle;intracellular organelle …	Adherens junction;Arrhythmogenic right ventricular cardiomyopathy (ARVC);Bacterial invasion of epithelial cells;Dilated cardiomyopathy;Focal adhesion;Hypertrophic cardiomyopathy (HCM);Leukocyte transendothelial migration;Pathogenic Escherichia coli infection;Phagosome;Phototransduction - fly;Regulation of actin cytoskeleton;Shigellosis;Tight junction;Vibrio cholerae infection;Viral myocarditis	REACT_11035;REACT_11049;REACT_147867;REACT_160086;REACT_19195;REACT_20649;REACT_22266;REACT_22365;REACT_263952;REACT_264198;REACT_264464;REACT_355252;REACT_355372;REACT_355469			38	1	0	82.9	4.5	0	41.792	0	57.139	51590000000	247	3.44544	0.143201	8.08612	11.2264	32.0944	23.9707	30.9539	30.2867	22.3276	22.7783
	1.23318	0.315309	O96019;H7C5S0;C9JQT2	O96019;H7C5S0	Actin-like protein 6A	ACTL6A	anatomical structure development;ATP-dependent chromatin remodeling;biological regulation;biosynthetic process;cellular biosynthetic process;cellular component organization;cellular component organization at cellular level;cellular component organization or biogenesis;cellular component organization or biogenesis at cellular level;cellular macromolecule biosynthetic process;cellular macromolecule…	binding;chromatin binding;protein binding transcription factor activity;transcription coactivator activity;transcription cofactor activity;transcription factor binding transcription factor activity	cell part;chromatin;chromatin remodeling complex;chromosomal part;DNA helicase complex;H4/H2A histone acetyltransferase complex;histone acetyltransferase complex;Ino80 complex;intracellular membrane-bounded organelle;intracellular organelle;intracellular organelle part;intracellular part;macromolecular complex;membrane;membrane-bounded organelle;npBAF complex;NuA4 histone acetyltransferase comple…		REACT_264245;REACT_264545			18	18	15	55	55	47.3	47.46	0	323.31	28681000000	262	1.23318	0.426501	0.315309	2.62561	30.217	29.9635	30.5054	30.4085	30.2311	29.9904
	0.400826	0.612406	O94805;C9JQT4	O94805	Actin-like protein 6B	ACTL6B	anatomical structure development;biological regulation;biosynthetic process;cellular biosynthetic process;cellular component organization;cellular component organization at cellular level;cellular component organization or biogenesis;cellular component organization or biogenesis at cellular level;cellular macromolecule biosynthetic process;cellular macromolecule metabolic process;cellular metabol…	protein binding transcription factor activity;structural constituent of cytoskeleton;structural molecule activity;transcription coactivator activity;transcription cofactor activity;transcription factor binding transcription factor activity	cell part;chromatin remodeling complex;intracellular membrane-bounded organelle;intracellular non-membrane-bounded organelle;intracellular organelle;intracellular organelle part;intracellular part;macromolecular complex;membrane-bounded organelle;nBAF complex;non-membrane-bounded organelle;nuclear part;nucleolus;nucleus;organelle;organelle part;protein complex;SWI/SNF complex;SWI/SNF-type complex		REACT_264545			10	7	7	34	26.3	26.3	46.877	0	62.978	623470000	20	0.400826	0.662008	0.612406	0.946804	24.4138	22.612	24.4803	24.4939	24.148	24.7907
	1.64512	-0.562286	P12814;H9KV75;H0YJW3;H7C5W8;G3V2W4;H0YJ11;G3V2N5;A0A494C1A0;P35609;G3V2X9;A0A494C033;A0A494C166;G3V5M4;G3V2E8;A0A494C0Q3;G3V380;A0A494C031	P12814;H9KV75	Alpha-actinin-1	ACTN1	actin crosslink formation;actin cytoskeleton organization;actin filament bundle assembly;actin filament organization;actin filament-based process;biological regulation;blood coagulation;cell activation;cell junction assembly;cell junction organization;cell-substrate junction assembly;cellular component assembly;cellular component assembly at cellular level;cellular component organization;cellular…	binding;calcium ion binding;cation binding;cytoskeletal protein binding;double-stranded RNA binding;integrin binding;ion binding;ion channel binding;ligand-dependent nuclear receptor transcription coactivator activity;metal ion binding;nucleic acid binding;protein binding;protein binding transcription factor activity;protein complex binding;receptor binding;RNA binding;transcription coactivator a…	actin filament bundle;actomyosin;adherens junction;anchoring junction;cell cortex part;cell junction;cell part;cell projection;cell projection part;cell-cell adherens junction;cell-cell junction;cell-substrate adherens junction;cell-substrate junction;contractile fiber part;cortical actin cytoskeleton;cortical cytoskeleton;cytoplasm;cytoplasmic membrane-bounded vesicle lumen;cytoplasmic part;cyto…	Adherens junction;Amoebiasis;Arrhythmogenic right ventricular cardiomyopathy (ARVC);Focal adhesion;Leukocyte transendothelial migration;Regulation of actin cytoskeleton;Systemic lupus erythematosus;Tight junction	REACT_163942;REACT_20580;REACT_23832;REACT_318			52	31	31	69.7	48.8	48.8	103.06	0	323.31	18536000000	270	1.64512	0.347771	-0.562286	-3.60585	29.0852	29.7341	29.3344	29.0976	29.9657	29.5043
	1.1423	-0.712245	K7EJH8	K7EJH8		ACTN4	actin crosslink formation;actin cytoskeleton organization;actin filament bundle assembly;actin filament organization;actin filament-based process;cellular component assembly;cellular component assembly at cellular level;cellular component organization;cellular component organization at cellular level;cellular component organization or biogenesis;cellular component organization or biogenesis at ce…							14	2	2	84.6	18.7	18.7	21.43	0	69.829	7700300000	67	1.1423	0.428294	-0.712245	-2.42898	28.2195	28.7142	27.9674	27.2919	28.3815	28.5199
	1.39017	-0.49944	O43707;F5GXS2;H7C144;Q08043;A0A087WSZ2;F6THM6;A0A494C060;K7EP19	O43707;F5GXS2	Alpha-actinin-4	ACTN4	actin cytoskeleton organization;actin filament bundle assembly;actin filament organization;actin filament-based process;biological regulation;blood coagulation;cell activation;cell junction assembly;cell junction organization;cell-cell junction assembly;cell-cell junction organization;cellular component assembly;cellular component assembly at cellular level;cellular component organization;cellula…	actin binding;actin filament binding;binding;calcium ion binding;cation binding;cytoskeletal protein binding;hormone receptor binding;identical protein binding;integrin binding;ion binding;ligand-dependent nuclear receptor transcription coactivator activity;metal ion binding;nuclear hormone receptor binding;nucleoside binding;protein binding;protein binding transcription factor activity;protein c…	actin filament bundle;actomyosin;adherens junction;anchoring junction;cell cortex part;cell junction;cell part;cell projection;cell-cell junction;cell-substrate adherens junction;cell-substrate junction;contractile fiber part;cortical cytoskeleton;cytoplasm;cytoplasmic membrane-bounded vesicle lumen;cytoplasmic part;cytoplasmic vesicle part;cytoskeletal part;cytoskeleton;extracellular membrane-bo…	Adherens junction;Amoebiasis;Arrhythmogenic right ventricular cardiomyopathy (ARVC);Focal adhesion;Leukocyte transendothelial migration;Regulation of actin cytoskeleton;Systemic lupus erythematosus;Tight junction	REACT_23832;REACT_318			63	63	34	77.4	77.4	47.1	104.85	0	323.31	90589000000	861	1.39017	0.403635	-0.49944	-2.98041	31.6902	32.1064	31.7225	31.2427	32.1239	31.9234
	0.37489	-0.135029	Q9NZ32;V9GYX7;G3V524;G3V2Q5;G3V5Y4;F6S9Y6;H0YJD9;G3V4K6	Q9NZ32;V9GYX7	Actin-related protein 10	ACTR10	cellular component movement;cellular process;microtubule-based movement;microtubule-based process		cell part;cytoplasm;cytoskeletal part;dynactin complex;intracellular organelle part;intracellular part;macromolecular complex;microtubule associated complex;organelle part;protein complex					10	10	10	38.6	38.6	38.6	46.306	0	70.302	4649200000	109	0.37489	0.67781	-0.135029	-0.8941	27.3237	27.5312	27.334	27.0957	27.1279	27.4994
	0.244753	0.122965	P61163;R4GMT0;A0A1B0GVS3	P61163;R4GMT0;A0A1B0GVS3	Alpha-centractin	ACTR1A	antigen processing and presentation;antigen processing and presentation of exogenous antigen;antigen processing and presentation of exogenous peptide antigen;antigen processing and presentation of exogenous peptide antigen via MHC class II;antigen processing and presentation of peptide antigen;antigen processing and presentation of peptide antigen via MHC class II;antigen processing and presentat…	adenyl nucleotide binding;adenyl ribonucleotide binding;ATP binding;binding;nucleotide binding;purine nucleotide binding;purine ribonucleoside triphosphate binding;purine ribonucleotide binding;ribonucleotide binding	cell part;centrosome;cytoplasm;cytoplasmic part;cytoskeletal part;cytosol;dynactin complex;extracellular membrane-bounded organelle;extracellular organelle;extracellular region part;extracellular vesicular exosome;intracellular non-membrane-bounded organelle;intracellular organelle;intracellular organelle part;intracellular part;macromolecular complex;membrane-bounded organelle;membrane-bounded v…		REACT_121399;REACT_15296;REACT_15364;REACT_15451;REACT_160315;REACT_267965			22	22	12	59.3	59.3	41.5	42.613	0	156.64	32525000000	306	0.244753	0.771987	0.122965	0.619422	30.8493	30.984	30.8513	30.5697	30.4617	30.4557
	0.087003	-0.0606556	P42025	P42025	Beta-centractin	ACTR1B	antigen processing and presentation;antigen processing and presentation of exogenous antigen;antigen processing and presentation of exogenous peptide antigen;antigen processing and presentation of exogenous peptide antigen via MHC class II;antigen processing and presentation of peptide antigen;antigen processing and presentation of peptide antigen via MHC class II;antigen processing and presentat…	adenyl nucleotide binding;adenyl ribonucleotide binding;ATP binding;binding;nucleotide binding;purine nucleotide binding;purine ribonucleoside triphosphate binding;purine ribonucleotide binding;ribonucleotide binding	cell part;centrosome;cytoplasm;cytoplasmic part;cytoskeletal part;cytosol;dynactin complex;extracellular membrane-bounded organelle;extracellular organelle;extracellular region part;extracellular vesicular exosome;intracellular non-membrane-bounded organelle;intracellular organelle;intracellular organelle part;intracellular part;macromolecular complex;membrane;membrane-bounded organelle;membrane-…		REACT_121399			16	6	6	49.7	30.6	30.6	42.293	0	57.077	3833500000	105	0.087003	0.912877	-0.0606556	-0.245073	26.8542	27.2012	26.8486	26.7621	26.3991	27.0467
	0.767372	0.227522	P61160;F5H6T1;A0A1B0GWD0;A0A1B0GWH0	P61160;F5H6T1	Actin-related protein 2	ACTR2	actin cytoskeleton organization;actin filament organization;actin filament-based process;actin nucleation;anatomical structure formation involved in morphogenesis;Arp2/3 complex-mediated actin nucleation;asymmetric cell division;axon guidance;biological regulation;cell cycle cytokinesis;cell cycle process;cell division;cell projection assembly;cell projection organization;cell surface receptor li…	adenyl nucleotide binding;adenyl ribonucleotide binding;ATP binding;binding;nucleotide binding;purine nucleotide binding;purine ribonucleoside triphosphate binding;purine ribonucleotide binding;ribonucleotide binding;structural constituent of cytoskeleton;structural molecule activity	actin cap;actin cytoskeleton;adherens junction;anchoring junction;Arp2/3 protein complex;cell cortex part;cell junction;cell part;cell projection;cell-substrate adherens junction;cell-substrate junction;cytoplasm;cytoplasmic part;cytoskeletal part;cytoskeleton;cytosol;extracellular membrane-bounded organelle;extracellular organelle;extracellular region part;extracellular vesicular exosome;focal a…		REACT_160086;REACT_263952;REACT_355372			17	17	17	51.3	51.3	51.3	44.76	0	115.57	31918000000	240	0.767372	0.508463	0.227522	1.66693	30.5712	30.1759	30.7152	30.3345	30.4511	30.3113
	0.113065	0.0325025	P61158;B4DXW1;F8WDR7;F8WEW2;F8WE84	P61158;B4DXW1	Actin-related protein 3	ACTR3	actin cytoskeleton organization;actin filament organization;actin filament-based process;actin nucleation;anatomical structure morphogenesis;Arp2/3 complex-mediated actin nucleation;asymmetric cell division;axon guidance;biological regulation;cell cycle cytokinesis;cell cycle process;cell division;cell part morphogenesis;cell projection morphogenesis;cell projection organization;cell surface rece…	adenyl nucleotide binding;adenyl ribonucleotide binding;ATP binding;binding;nucleotide binding;purine nucleotide binding;purine ribonucleoside triphosphate binding;purine ribonucleotide binding;ribonucleotide binding;structural constituent of cytoskeleton;structural molecule activity	actin cytoskeleton;actin filament;adherens junction;anchoring junction;Arp2/3 protein complex;cell junction;cell part;cell projection;cell-cell junction;cell-substrate adherens junction;cell-substrate junction;cytoplasmic part;cytoskeletal part;cytoskeleton;cytosol;excitatory synapse;extracellular membrane-bounded organelle;extracellular organelle;extracellular region part;extracellular vesicular…		REACT_160086;REACT_263952;REACT_355372			23	23	21	58.1	58.1	58.1	47.371	0	177.38	30789000000	345	0.113065	0.886249	0.0325025	0.311772	30.3832	30.5516	30.426	30.5745	30.4731	30.2615
	0.70503	1.19769	P27037	P27037	Activin receptor type-2A	ACVR2A	activin receptor signaling pathway;anatomical structure development;anatomical structure morphogenesis;anterior/posterior pattern specification;biological regulation;BMP signaling pathway;cell proliferation;cell surface receptor linked signaling pathway;cellular process;cellular process involved in reproduction;cellular response to BMP stimulus;cellular response to chemical stimulus;cellular resp…	adenyl nucleotide binding;adenyl ribonucleotide binding;ATP binding;binding;catalytic activity;cation binding;coreceptor activity;ion binding;kinase activity;metal ion binding;molecular transducer activity;nucleotide binding;phosphotransferase activity, alcohol group as acceptor;protein kinase activity;protein serine/threonine kinase activity;purine nucleotide binding;purine ribonucleoside tripho…	cell part;cell surface;cytoplasm;inhibin-betaglycan-ActRII complex;integral to membrane;integral to plasma membrane;intracellular part;intrinsic to membrane;intrinsic to plasma membrane;macromolecular complex;membrane;membrane part;plasma membrane;plasma membrane part;protein complex;receptor complex	Cytokine-cytokine receptor interaction;TGF-beta signaling pathway	REACT_111057;REACT_111059;REACT_12034;REACT_150238			9	9	8	25.9	25.9	23	57.847	0	24.383	715780000	34	0.70503	0.52555	1.19769	1.54503	25.496	23.3487	25.5758	25.4937	23.7693	25.8544
	0.531824	-0.673177	Q03154;A0A1B0GU86;C9JMV9	Q03154;A0A1B0GU86;C9JMV9	Aminoacylase-1	ACY1	amine metabolic process;carboxylic acid metabolic process;cellular amine metabolic process;cellular amino acid metabolic process;cellular ketone metabolic process;cellular metabolic process;cellular nitrogen compound metabolic process;cellular process;metabolic process;nitrogen compound metabolic process;organic acid metabolic process;oxoacid metabolic process;primary metabolic process;small mole…	aminoacylase activity;binding;catalytic activity;cation binding;hydrolase activity;hydrolase activity, acting on carbon-nitrogen (but not peptide) bonds;hydrolase activity, acting on carbon-nitrogen (but not peptide) bonds, in linear amides;ion binding;metal ion binding;metallopeptidase activity;peptidase activity;peptidase activity, acting on L-amino acid peptides	cell part;cytoplasm;cytoplasmic part;cytosol;extracellular membrane-bounded organelle;extracellular organelle;extracellular region part;extracellular vesicular exosome;intracellular part;membrane-bounded organelle;membrane-bounded vesicle;organelle;vesicle	Arginine and proline metabolism	REACT_264461;REACT_267633			5	5	1	15	15	3.7	45.884	0	18.921	298010000	22	0.531824	0.592939	-0.673177	-1.20712	22.8709	24.3684	22.7011	22.8065	23.576	22.4536
	1.18464	-1.52105	P00813;F5GWI4;F5GXW0;F5GYD4	P00813;F5GWI4;F5GXW0	Adenosine deaminase	ADA	2'-deoxyribonucleotide metabolic process;adenosine catabolic process;adenosine metabolic process;aging;amine transport;anatomical structure development;B cell activation;B cell activation involved in immune response;B cell differentiation;behavior;biological regulation;biosynthetic process;catabolic process;cell activation;cell activation involved in immune response;cell differentiation;cellular …	adenosine deaminase activity;binding;catalytic activity;cation binding;deaminase activity;hydrolase activity;hydrolase activity, acting on carbon-nitrogen (but not peptide) bonds;hydrolase activity, acting on carbon-nitrogen (but not peptide) bonds, in cyclic amidines;ion binding;metal ion binding;nucleoside binding;purine nucleoside binding;transition metal ion binding;zinc ion binding	cell body;cell junction;cell part;cell projection cytoplasm;cell projection part;cell surface;cytoplasm;cytoplasmic membrane-bounded vesicle lumen;cytoplasmic part;cytoplasmic vesicle part;cytosol;dendrite cytoplasm;external side of plasma membrane;extracellular region part;extracellular space;intracellular membrane-bounded organelle;intracellular organelle;intracellular organelle part;intracellu…	Primary immunodeficiency;Purine metabolism	REACT_1923			11	11	11	33.9	33.9	33.9	40.764	0	32.381	1194300000	52	1.18464	0.426501	-1.52105	-2.51985	24.2471	26.5818	24.0669	23.5272	25.0616	24.761
	0.335177	0.2623	O14672;C9J9B4;H0YK87;H0YNC5	O14672	Disintegrin and metalloproteinase domain-containing protein 10	ADAM10	axon guidance;biological regulation;cell activation;cell communication;cell surface receptor linked signaling pathway;cell-cell signaling;cellular component disassembly;cellular component disassembly at cellular level;cellular component organization;cellular component organization at cellular level;cellular component organization or biogenesis;cellular component organization or biogenesis at cell…	binding;catalytic activity;cation binding;endopeptidase activity;enzyme binding;hydrolase activity;identical protein binding;integrin binding;ion binding;kinase binding;metal ion binding;metalloendopeptidase activity;metallopeptidase activity;peptidase activity;peptidase activity, acting on L-amino acid peptides;protein binding;protein complex binding;protein dimerization activity;protein homodim…	adherens junction;anchoring junction;cell junction;cell part;cell surface;cell-substrate adherens junction;cell-substrate junction;cytoplasm;cytoplasmic membrane-bounded vesicle;cytoplasmic part;cytoplasmic vesicle;cytoskeletal part;endoplasmic reticulum part;extracellular membrane-bounded organelle;extracellular organelle;extracellular region part;extracellular vesicular exosome;focal adhesion;G…	Alzheimer's disease;Epithelial cell signaling in Helicobacter pylori infection	REACT_118572;REACT_118614;REACT_118636;REACT_118862;REACT_150401;REACT_160089;REACT_160106;REACT_160205;REACT_160243;REACT_160254;REACT_264198;REACT_9417			17	17	17	33.3	33.3	33.3	84.141	0	182.45	2876500000	76	0.335177	0.704346	0.2623	0.812305	26.4398	26.0212	26.8387	27.0785	26.9144	26.6344
	0.454545	0.289616	P78536;A6H8L4	P78536	Disintegrin and metalloproteinase domain-containing protein 17	ADAM17	adaptive immune response;adaptive immune response based on somatic recombination of immune receptors built from immunoglobulin superfamily domains;anatomical structure development;B cell activation;B cell differentiation;biological adhesion;biological regulation;cell activation;cell adhesion;cell adhesion mediated by integrin;cell differentiation;cell migration;cell motility;cell surface receptor…	binding;catalytic activity;cation binding;cytokine receptor binding;endopeptidase activity;growth factor receptor binding;hydrolase activity;integrin binding;interleukin-6 receptor binding;ion binding;metal ion binding;metalloendopeptidase activity;metallopeptidase activity;Notch binding;PDZ domain binding;peptidase activity;peptidase activity, acting on L-amino acid peptides;protein binding;prot…	actin cytoskeleton;apical plasma membrane;cell part;cell surface;cytoplasm;cytoskeleton;integral to membrane;integral to plasma membrane;intracellular non-membrane-bounded organelle;intracellular organelle;intracellular part;intrinsic to membrane;intrinsic to plasma membrane;membrane;membrane part;membrane raft;non-membrane-bounded organelle;organelle;plasma membrane;plasma membrane part	Alzheimer's disease;Epithelial cell signaling in Helicobacter pylori infection;Notch signaling pathway	REACT_111133;REACT_116022;REACT_118614;REACT_13443;REACT_1432;REACT_150401;REACT_160089;REACT_160106;REACT_160243;REACT_160254;REACT_264256;REACT_9417			10	10	10	18.1	18.1	18.1	93.02	0	57.651	842500000	35	0.454545	0.630216	0.289616	1.05454	25.3193	24.2706	24.8315	24.6322	24.825	24.8186
	0.781913	0.323961	P55265;A0A3B3ISX1	P55265	Double-stranded RNA-specific adenosine deaminase	ADAR	adenosine to inosine editing;anatomical structure development;base conversion or substitution editing;biological regulation;cell differentiation;cell surface receptor linked signaling pathway;cellular component assembly;cellular component assembly at cellular level;cellular component organization;cellular component organization at cellular level;cellular component organization or biogenesis;cellu…	adenosine deaminase activity;binding;catalytic activity;cation binding;deaminase activity;DNA binding;double-stranded RNA adenosine deaminase activity;hydrolase activity;hydrolase activity, acting on carbon-nitrogen (but not peptide) bonds;hydrolase activity, acting on carbon-nitrogen (but not peptide) bonds, in cyclic amidines;ion binding;metal ion binding;nucleic acid binding	cell part;cytoplasm;intracellular membrane-bounded organelle;intracellular non-membrane-bounded organelle;intracellular organelle;intracellular organelle part;intracellular part;membrane;membrane-bounded organelle;non-membrane-bounded organelle;nuclear part;nucleolus;nucleoplasm;nucleus;organelle;organelle part	Cytosolic DNA-sensing pathway;Measles	REACT_1231;REACT_1966;REACT_25162			59	59	5	55.1	55.1	6.2	136.06	0	323.31	52211000000	596	0.781913	0.50288	0.323961	1.69547	31.0377	30.995	31.0782	31.5975	30.9578	30.7887
	0.1297	0.225283	Q8NI60	Q8NI60	Atypical kinase ADCK3, mitochondrial	ADCK3	biosynthetic process;cellular biosynthetic process;cellular ketone metabolic process;cellular metabolic process;cellular process;coenzyme biosynthetic process;coenzyme metabolic process;cofactor biosynthetic process;cofactor metabolic process;metabolic process;oxidoreduction coenzyme metabolic process;phosphate-containing compound metabolic process;phosphorus metabolic process;phosphorylation;qui…	adenyl nucleotide binding;adenyl ribonucleotide binding;ADP binding;ATP binding;binding;catalytic activity;kinase activity;nucleotide binding;purine nucleotide binding;purine ribonucleoside triphosphate binding;purine ribonucleotide binding;ribonucleotide binding;transferase activity;transferase activity, transferring phosphorus-containing groups	cell part;cytoplasmic part;integral to membrane;intracellular membrane-bounded organelle;intracellular organelle;intracellular part;intrinsic to membrane;membrane part;membrane-bounded organelle;mitochondrion;organelle					6	6	6	12.5	12.5	12.5	71.949	0	15.925	530370000	29	0.1297	0.872377	0.225283	0.353119	24.8509	24.251	24.4738	23.0147	23.2799	24.1326
	0.486115	-0.301022	E7ENY0;E7EV99;H0Y9H2;A0A0A0MSR2;H0YG19;D6RAH3;D6RF25;D6RJE2;H0YFD8	E7ENY0;E7EV99;H0Y9H2		ADD1			cell part;cytoskeleton;intermediate filament cytoskeleton;intracellular non-membrane-bounded organelle;intracellular organelle;intracellular part;membrane;non-membrane-bounded organelle;organelle;plasma membrane					23	22	2	51	49.8	5.1	73.403	0	323.31	20985000000	268	0.486115	0.615846	-0.301022	-1.11715	29.6146	29.5228	29.6215	28.8708	29.6194	29.8678
	0.535955	-0.548323	P35612;C9JTM0;A0A1C7CYY0;C9J080;C9J299	P35612	Beta-adducin	ADD2	actin cytoskeleton organization;actin filament bundle assembly;actin filament capping;actin filament organization;actin filament-based process;anatomical structure development;barbed-end actin filament capping;biological regulation;cellular component assembly;cellular component assembly at cellular level;cellular component organization;cellular component organization at cellular level;cellular co…	actin binding;actin filament binding;binding;cytoskeletal protein binding;identical protein binding;protein binding;protein dimerization activity;protein heterodimerization activity;protein homodimerization activity;spectrin binding;structural molecule activity	cell part;cytoplasmic membrane-bounded vesicle;cytoplasmic part;cytoplasmic vesicle;cytoskeletal part;cytosol;F-actin capping protein complex;intracellular membrane-bounded organelle;intracellular organelle;intracellular organelle part;intracellular part;macromolecular complex;membrane;membrane-bounded organelle;membrane-bounded vesicle;organelle;organelle part;plasma membrane;protein complex;ves…		REACT_268444			29	29	27	65.7	65.7	63.5	80.853	0	282.06	14024000000	259	0.535955	0.590148	-0.548323	-1.21522	29.194	29.3058	29.2291	28.1115	28.9882	29.8856
	0.449966	-0.415852	Q9UEY8	Q9UEY8	Gamma-adducin	ADD3	cellular process;establishment of localization;transmembrane transport;transport	structural constituent of cytoskeleton;structural molecule activity	cell cortex;cell junction;cell part;cell-cell junction;chromosome;condensed chromosome;condensed nuclear chromosome;cytoplasm;cytoplasmic part;cytoskeleton;cytosol;intracellular non-membrane-bounded organelle;intracellular organelle;intracellular organelle part;intracellular part;membrane;non-membrane-bounded organelle;nuclear chromosome;nuclear part;nucleoplasm;organelle;organelle part;plasma me…		REACT_268444			13	12	12	29.6	28.5	28.5	79.154	0	74.993	1964300000	52	0.449966	0.633105	-0.415852	-1.04542	26.2351	26.1436	26.0837	25.0831	26.5338	25.9721
	0.351294	0.34402	B1ALU1;A0A6I8PRM6;B1ALU3;A0A6I8PTT2;A0A6I8PRJ0;O95490;A0A6I8PIV6;A0A6I8PLG0;A0A6I8PRQ0;A0A6I8PUE4;H0Y5C0;A0A6I8PU30;H0Y3V3;K7ESH3	B1ALU1;A0A6I8PRM6;B1ALU3;A0A6I8PTT2;A0A6I8PRJ0;O95490;A0A6I8PIV6;A0A6I8PLG0;A0A6I8PRQ0;A0A6I8PUE4;H0Y5C0	Latrophilin-2	ADGRL2	biological regulation;cell surface receptor linked signaling pathway;cellular process;cellular response to stimulus;G-protein coupled receptor protein signaling pathway;regulation of biological process;regulation of cellular process;response to stimulus;signal transduction	binding;carbohydrate binding;G-protein coupled receptor activity;latrotoxin receptor activity;molecular transducer activity;receptor activity;signal transducer activity;signaling receptor activity;transmembrane signaling receptor activity	cell part;integral to membrane;intrinsic to membrane;membrane;membrane part;plasma membrane					18	18	17	17.8	17.8	17.8	155.55	0	68.39	2230200000	94	0.351294	0.694769	0.34402	0.845676	26.421	26.8794	26.6313	26.3044	25.8743	25.571
	1.03676	0.519369	E9PBG4;E7EW95;E7EVD6;E7ETE3;E7EUW2;Q9HAR2;E7EMR3;E7ES20;E7ENK1;E7ESV6;E7EUP0;E7EX52;E7EN28;H0Y9K5	E9PBG4;E7EW95;E7EVD6;E7ETE3;E7EUW2;Q9HAR2;E7EMR3;E7ES20;E7ENK1;E7ESV6;E7EUP0;E7EX52;E7EN28	Latrophilin-3	ADGRL3	biological regulation;cell surface receptor linked signaling pathway;cellular process;cellular response to stimulus;G-protein coupled receptor protein signaling pathway;regulation of biological process;regulation of cellular process;response to stimulus;signal transduction	binding;carbohydrate binding;G-protein coupled receptor activity;molecular transducer activity;receptor activity;signal transducer activity;signaling receptor activity;transmembrane signaling receptor activity	cell part;integral to membrane;intrinsic to membrane;membrane;membrane part;plasma membrane					13	13	13	11.8	11.8	11.8	167.98	0	37.457	999110000	35	1.03676	0.450873	0.519369	2.20747	25.3977	25.0825	25.5198	24.9556	24.542	24.6906
	1.37002	0.220664	P11766;H0YAG8;D6RFE4;D6R9G2;D6RAY0	P11766;H0YAG8	Alcohol dehydrogenase class-3	ADH5	aging;alcohol catabolic process;alcohol metabolic process;aldehyde catabolic process;biological regulation;catabolic process;cellular aldehyde metabolic process;cellular catabolic process;cellular lipid metabolic process;cellular macromolecule metabolic process;cellular metabolic process;cellular process;cellular protein metabolic process;developmental process;diterpenoid metabolic process;ethano…	alcohol dehydrogenase (NAD) activity;binding;carboxylic acid binding;catalytic activity;cation binding;electron carrier activity;fatty acid binding;formaldehyde dehydrogenase activity;ion binding;lipid binding;metal ion binding;monocarboxylic acid binding;oxidoreductase activity;oxidoreductase activity, acting on CH-OH group of donors;oxidoreductase activity, acting on the aldehyde or oxo group o…	cell part;cytoplasmic part;extracellular membrane-bounded organelle;extracellular organelle;extracellular region part;extracellular vesicular exosome;intracellular membrane-bounded organelle;intracellular organelle;intracellular part;membrane-bounded organelle;membrane-bounded vesicle;mitochondrion;nucleus;organelle;vesicle	Chloroalkane and chloroalkene degradation;Drug metabolism - cytochrome P450;Fatty acid metabolism;Glycolysis / Gluconeogenesis;Metabolism of xenobiotics by cytochrome P450;Methane metabolism;Naphthalene degradation;Retinol metabolism;Tyrosine metabolism				18	18	18	64.2	64.2	64.2	39.724	0	323.31	117180000000	613	1.37002	0.403635	0.220664	2.93371	32.4428	32.101	32.3482	32.2573	32.2309	32.0544
	0.598863	0.210087	P55263;A0A5K1VW54;A0A5F9ZH31;A0A5K1VW94;A0A5F9ZH72;A0A5F9ZHJ1;A0A5F9ZGZ8;A0A5F9ZH83;A0A5F9ZH76	P55263;A0A5K1VW54;A0A5F9ZH31;A0A5K1VW94;A0A5F9ZH72;A0A5F9ZHJ1	Adenosine kinase	ADK	2'-deoxyribonucleotide biosynthetic process;2'-deoxyribonucleotide metabolic process;adenosine metabolic process;AMP biosynthetic process;AMP metabolic process;AMP salvage;biological regulation;biosynthetic process;cell proliferation;cellular aromatic compound metabolic process;cellular biosynthetic process;cellular metabolic compound salvage;cellular metabolic process;cellular nitrogen compound …	adenosine kinase activity;adenyl nucleotide binding;adenyl ribonucleotide binding;ATP binding;binding;catalytic activity;cation binding;ion binding;kinase activity;metal ion binding;nucleobase-containing compound kinase activity;nucleoside kinase activity;nucleotide binding;phosphotransferase activity, alcohol group as acceptor;purine nucleotide binding;purine ribonucleoside triphosphate binding;…	cell part;cytoplasm;cytoplasmic part;cytosol;intracellular organelle part;intracellular part;nuclear part;nucleoplasm;organelle part	Purine metabolism	REACT_1923			15	15	15	49.2	49.2	49.2	40.545	0	112.23	15660000000	198	0.598863	0.565322	0.210087	1.33817	29.3485	29.3101	29.4514	29.2775	29.285	28.8521
	0.660669	0.191323	Q9H2P0;A0A669KBJ7;A0A2R8Y6X0;A0A2R8YCL6	Q9H2P0;A0A669KBJ7;A0A2R8Y6X0	Activity-dependent neuroprotector homeobox protein	ADNP	biological regulation;biosynthetic process;cellular biosynthetic process;cellular macromolecule biosynthetic process;cellular macromolecule metabolic process;cellular metabolic process;cellular nitrogen compound metabolic process;cellular process;macromolecule biosynthetic process;macromolecule metabolic process;metabolic process;negative regulation of apoptosis;negative regulation of biological …	binding;cation binding;chromatin binding;DNA binding;ion binding;metal ion binding;nucleic acid binding	cell part;extracellular region part;extracellular space;intracellular membrane-bounded organelle;intracellular organelle;intracellular part;membrane-bounded organelle;nucleus;organelle					50	50	50	54.8	54.8	54.8	123.56	0	323.31	25479000000	379	0.660669	0.542642	0.191323	1.45857	29.9324	29.6515	30.1911	30.0267	29.9146	30.0101
	0.178378	0.192916	Q6IQ32;H0YLN6;H0YM09	Q6IQ32	ADNP homeobox protein 2	ADNP2	biological regulation;biosynthetic process;cell communication;cell differentiation;cellular biosynthetic process;cellular developmental process;cellular macromolecule biosynthetic process;cellular macromolecule metabolic process;cellular metabolic process;cellular nitrogen compound metabolic process;cellular process;cellular response to chemical stimulus;cellular response to external stimulus;cel…	binding;cation binding;DNA binding;ion binding;metal ion binding;nucleic acid binding	cell part;intracellular membrane-bounded organelle;intracellular organelle;intracellular part;membrane-bounded organelle;nucleus;organelle					9	9	9	9.6	9.6	9.6	122.83	0	21.085	568030000	33	0.178378	0.827484	0.192916	0.469494	24.9142	24.8798	24.1376	25.3568	24.7414	24.2085
	0.938721	0.75196	Q96SZ5	Q96SZ5	2-aminoethanethiol dioxygenase	ADO		binding;catalytic activity;cation binding;cysteamine dioxygenase activity;dioxygenase activity;ion binding;metal ion binding;oxidoreductase activity;oxidoreductase activity, acting on single donors with incorporation of molecular oxygen;oxidoreductase activity, acting on single donors with incorporation of molecular oxygen, incorporation of two atoms of oxygen	cell part;cytoplasmic part;intracellular membrane-bounded organelle;intracellular organelle;intracellular part;membrane-bounded organelle;mitochondrion;organelle	Taurine and hypotaurine metabolism				9	9	9	37.8	37.8	37.8	29.751	0	34.441	1821500000	61	0.938721	0.466562	0.75196	2.00729	26.6228	26.5096	26.2859	26.9878	25.5913	25.5398
	0.827418	0.36632	Q9BRR6;H3BRS6;H3BU35	Q9BRR6;H3BRS6;H3BU35	ADP-dependent glucokinase	ADPGK	alcohol catabolic process;alcohol metabolic process;carbohydrate catabolic process;carbohydrate metabolic process;catabolic process;cellular carbohydrate catabolic process;cellular carbohydrate metabolic process;cellular metabolic process;cellular process;generation of precursor metabolites and energy;glucose catabolic process;glucose metabolic process;glycolysis;hexose catabolic process;hexose m…	ADP-specific glucokinase activity;binding;catalytic activity;cation binding;ion binding;kinase activity;metal ion binding;phosphotransferase activity, alcohol group as acceptor;transferase activity;transferase activity, transferring phosphorus-containing groups	cell part;cytoplasmic part;endoplasmic reticulum;extracellular region;intracellular membrane-bounded organelle;intracellular organelle;intracellular part;membrane;membrane-bounded organelle;organelle	Glycolysis / Gluconeogenesis				6	6	6	17.5	17.5	17.5	54.088	0	57.697	1025800000	29	0.827418	0.491432	0.36632	1.78513	25.6024	24.8224	25.6462	25.2457	25.2075	25.3655
	0.0833251	0.192943	Q8NDY3;A0A0U1RQK4;X6RL45	Q8NDY3;A0A0U1RQK4	[Protein ADP-ribosylarginine] hydrolase-like protein 1	ADPRHL1	cellular macromolecule metabolic process;cellular metabolic process;cellular process;cellular protein metabolic process;macromolecule metabolic process;macromolecule modification;metabolic process;primary metabolic process;protein de-ADP-ribosylation;protein metabolic process;protein modification process	ADP-ribosylarginine hydrolase activity;binding;catalytic activity;cation binding;hydrolase activity;hydrolase activity, acting on glycosyl bonds;hydrolase activity, hydrolyzing N-glycosyl compounds;ion binding;magnesium ion binding;metal ion binding						8	8	8	23.4	23.4	23.4	40.104	0	21.548	1323300000	31	0.0833251	0.916593	0.192943	0.235454	25.8757	24.6261	26.1718	24.2898	26.4003	24.7321
	0.0425615	-0.0508378	Q9NX46	Q9NX46	Poly(ADP-ribose) glycohydrolase ARH3	ADPRHL2	cellular process;cellular response to chemical stimulus;cellular response to oxidative stress;cellular response to oxygen radical;cellular response to reactive oxygen species;cellular response to stimulus;cellular response to stress;cellular response to superoxide;response to chemical stimulus;response to inorganic substance;response to oxidative stress;response to oxygen radical;response to reac…	binding;catalytic activity;cation binding;hydrolase activity;hydrolase activity, acting on glycosyl bonds;hydrolase activity, hydrolyzing O-glycosyl compounds;ion binding;metal ion binding;poly(ADP-ribose) glycohydrolase activity	cell part;cytoplasmic part;intracellular organelle lumen;intracellular organelle part;intracellular part;membrane-enclosed lumen;mitochondrial matrix;mitochondrial part;nuclear part;nucleoplasm;organelle lumen;organelle part					10	10	10	36.6	36.6	36.6	38.946	0	75.2	4519900000	69	0.0425615	0.954056	-0.0508378	-0.124874	27.6306	27.7351	27.3139	26.9522	27.6772	26.6369
	0.271582	-0.200062	P25098;E9PRV7	P25098;E9PRV7	Beta-adrenergic receptor kinase 1	ADRBK1	activation of phospholipase C activity;adaptation of signaling pathway;anatomical structure development;biological regulation;cardiac muscle contraction;cell surface receptor linked signaling pathway;cellular component organization;cellular component organization or biogenesis;cellular macromolecule metabolic process;cellular membrane organization;cellular metabolic process;cellular process;cellu…	adenyl nucleotide binding;adenyl ribonucleotide binding;adrenergic receptor binding;alpha-2A adrenergic receptor binding;ATP binding;beta-adrenergic receptor kinase activity;binding;catalytic activity;Edg-2 lysophosphatidic acid receptor binding;endothelial differentiation G-protein coupled receptor binding;G-protein coupled receptor kinase activity;G-protein-coupled receptor binding;kinase activ…	cell part;cell projection;cilium;cytoplasm;cytoplasmic part;cytosol;intracellular part;membrane;plasma membrane;primary cilium	Chemokine signaling pathway;Endocytosis;Phototransduction - fly	REACT_18283;REACT_267753;REACT_9000			10	10	6	18.4	18.4	9.4	79.573	0	39.988	1253600000	40	0.271582	0.748864	-0.200062	-0.677802	24.8541	24.6506	25.258	24.7201	25.373	25.4088
	0.0274086	0.0127029	Q16186;A0A087WX59;A0A087WUX6	Q16186;A0A087WX59	Proteasomal ubiquitin receptor ADRM1	ADRM1	biological regulation;biosynthetic process;cellular biosynthetic process;cellular component assembly;cellular component assembly at cellular level;cellular component organization;cellular component organization at cellular level;cellular component organization or biogenesis;cellular component organization or biogenesis at cellular level;cellular macromolecular complex assembly;cellular macromolec…	binding;endopeptidase activator activity;endopeptidase regulator activity;enzyme activator activity;enzyme binding;enzyme regulator activity;peptidase activator activity;peptidase regulator activity;protease binding;proteasome binding;protein binding;protein complex binding	cell part;cytoplasm;integral to membrane;integral to plasma membrane;intracellular membrane-bounded organelle;intracellular organelle;intracellular organelle part;intracellular part;intrinsic to membrane;intrinsic to plasma membrane;macromolecular complex;membrane;membrane part;membrane-bounded organelle;nuclear part;nucleoplasm;nucleus;organelle;organelle part;plasma membrane;plasma membrane par…					7	7	7	23.8	23.8	23.8	42.153	0	51.304	8999400000	118	0.0274086	0.97062	0.0127029	0.0816605	28.884	28.7511	28.4112	28.5791	28.5176	28.5675
	0.534938	0.135992	P30566;A0A1B0GTJ7;A0A1B0GWJ0;A0A0A6YY92;A0A1B0GWF8;A0A1B0GTG9;A0A096LNY6;A0A096LNY5;A0A096LNY4;A0A096LPA2;A0A096LP72;B4DEP1;A0A096LP76;A0A096LP92;V9GY96;A0A1W2PRX2;A0A096LNT0	P30566;A0A1B0GTJ7;A0A1B0GWJ0;A0A0A6YY92;A0A1B0GWF8;A0A1B0GTG9;A0A096LNY6	Adenylosuccinate lyase	ADSL	aerobic respiration;AMP biosynthetic process;AMP metabolic process;biosynthetic process;cellular aromatic compound metabolic process;cellular biosynthetic process;cellular component assembly;cellular component organization;cellular component organization or biogenesis;cellular metabolic process;cellular nitrogen compound biosynthetic process;cellular nitrogen compound metabolic process;cellular p…	(S)-2-(5-amino-1-(5-phospho-D-ribosyl)imidazole-4-carboxamido)succinate AMP-lyase (fumarate-forming) activity;amidine-lyase activity;carbon-nitrogen lyase activity;catalytic activity;lyase activity;N6-(1,2-dicarboxyethyl)AMP AMP-lyase (fumarate-forming) activity	cell part;cytoplasmic part;cytosol;intracellular membrane-bounded organelle;intracellular organelle;intracellular part;membrane-bounded organelle;mitochondrion;organelle	Alanine, aspartate and glutamate metabolism;Purine metabolism	REACT_1776			20	20	20	58.5	58.5	58.5	54.889	0	159.1	11262000000	194	0.534938	0.590533	0.135992	1.21323	28.9454	28.6863	28.8242	29.0344	28.9856	28.7242
	0.31756	-0.13015	P30520	P30520	Adenylosuccinate synthetase isozyme 2	ADSS	amine metabolic process;AMP biosynthetic process;AMP metabolic process;aspartate family amino acid metabolic process;aspartate metabolic process;biosynthetic process;carboxylic acid metabolic process;cellular amine metabolic process;cellular amino acid metabolic process;cellular aromatic compound metabolic process;cellular biosynthetic process;cellular ketone metabolic process;cellular metabolic …	adenylosuccinate synthase activity;anion binding;binding;catalytic activity;cation binding;GTP binding;guanyl nucleotide binding;guanyl ribonucleotide binding;ion binding;ligase activity;ligase activity, forming carbon-nitrogen bonds;magnesium ion binding;metal ion binding;nucleotide binding;phosphate ion binding;purine nucleotide binding;purine ribonucleoside triphosphate binding;purine ribonucl…	cell part;cytoplasm;cytoplasmic part;cytosol;extracellular membrane-bounded organelle;extracellular organelle;extracellular region part;extracellular vesicular exosome;intracellular part;membrane;membrane-bounded organelle;membrane-bounded vesicle;organelle;plasma membrane;vesicle	Alanine, aspartate and glutamate metabolism;Purine metabolism	REACT_1776			16	16	16	47.6	47.6	47.6	50.097	0	113.91	10303000000	170	0.31756	0.714349	-0.13015	-0.775525	28.68	28.6082	28.2582	28.6729	28.8502	28.5431
	1.15872	0.688538	Q8N556	Q8N556	Actin filament-associated protein 1	AFAP1	biological regulation;regulation of biological process;regulation of cellular component organization;regulation of cellular process;regulation of cytoskeleton organization;regulation of organelle organization;regulation of response to stimulus;regulation of signal transduction;regulation of signaling		actin cytoskeleton;adherens junction;anchoring junction;cell junction;cell part;cell-substrate adherens junction;cell-substrate junction;cytoplasm;cytoskeleton;focal adhesion;intracellular non-membrane-bounded organelle;intracellular organelle;intracellular part;non-membrane-bounded organelle;organelle					5	5	5	12.2	12.2	12.2	80.724	0	26.498	828400000	38	1.15872	0.428294	0.688538	2.46408	25.6045	25.222	25.4959	25.5129	24.307	25.0186
	0.830267	1.23234	Q9UHB7;C9JCE0;H7C319	Q9UHB7	AF4/FMR2 family member 4	AFF4	anatomical structure development;biosynthetic process;cell development;cellular biosynthetic process;cellular developmental process;cellular macromolecule biosynthetic process;cellular macromolecule metabolic process;cellular metabolic process;cellular nitrogen compound metabolic process;cellular process;cellular process involved in reproduction;developmental process;developmental process involve…	nucleic acid binding transcription factor activity;sequence-specific DNA binding transcription factor activity	cell part;chromatin;chromosomal part;cytoplasmic part;intracellular membrane-bounded organelle;intracellular non-membrane-bounded organelle;intracellular organelle;intracellular organelle part;intracellular part;macromolecular complex;membrane-bounded organelle;mitochondrion;non-membrane-bounded organelle;nuclear part;nucleolus;nucleoplasm;nucleoplasm part;nucleus;organelle;organelle part;protein…					7	7	7	9.1	9.1	9.1	127.46	0	34.824	192060000	17	0.830267	0.490403	1.23234	1.79076	23.9406	22.0183	23.9357	23.7791	24.0237	21.9163
	0.131589	-0.0940234	Q9Y4W6;K7EP56	Q9Y4W6	AFG3-like protein 2	AFG3L2	anatomical structure development;anatomical structure morphogenesis;axon ensheathment;axonogenesis;biological regulation;cell development;cell part morphogenesis;cell projection morphogenesis;cell projection organization;cellular component morphogenesis;cellular component organization;cellular component organization at cellular level;cellular component organization or biogenesis;cellular componen…	adenyl nucleotide binding;adenyl ribonucleotide binding;ATP binding;binding;catalytic activity;cation binding;endopeptidase activity;hydrolase activity;ion binding;metal ion binding;metalloendopeptidase activity;metallopeptidase activity;nucleotide binding;peptidase activity;peptidase activity, acting on L-amino acid peptides;protein binding;purine nucleotide binding;purine ribonucleoside triphos…	cell part;cytoplasmic part;integral to membrane;intracellular membrane-bounded organelle;intracellular organelle;intracellular organelle part;intracellular part;intrinsic to membrane;membrane;membrane part;membrane-bounded organelle;mitochondrial inner membrane;mitochondrial membrane;mitochondrial part;mitochondrion;organelle;organelle inner membrane;organelle membrane;organelle part					34	33	33	43.9	43.9	43.9	88.583	0	240.23	17662000000	272	0.131589	0.870364	-0.0940234	-0.35776	29.4011	29.9589	29.6033	29.2641	29.1183	29.4733
	0.0269437	0.0294787	P20933;H0Y9C7;H0Y8L9	P20933;H0Y9C7	N(4)-(beta-N-acetylglucosaminyl)-L-asparaginase;Glycosylasparaginase alpha chain;Glycosylasparaginase beta chain	AGA	cellular macromolecule metabolic process;cellular metabolic process;cellular process;cellular protein metabolic process;macromolecule metabolic process;macromolecule modification;metabolic process;primary metabolic process;protein deglycosylation;protein maturation;protein metabolic process;protein modification process	asparaginase activity;catalytic activity;hydrolase activity;hydrolase activity, acting on carbon-nitrogen (but not peptide) bonds;hydrolase activity, acting on carbon-nitrogen (but not peptide) bonds, in linear amides;N4-(beta-N-acetylglucosaminyl)-L-asparaginase activity;peptidase activity	cell part;cytoplasmic part;endoplasmic reticulum;extracellular membrane-bounded organelle;extracellular organelle;extracellular region part;extracellular vesicular exosome;intracellular membrane-bounded organelle;intracellular organelle;intracellular part;lysosome;lytic vacuole;membrane-bounded organelle;membrane-bounded vesicle;organelle;vacuole;vesicle	Lysosome;Other glycan degradation				6	6	6	24.3	24.3	24.3	37.208	0	72.53	2547700000	54	0.0269437	0.971042	0.0294787	0.0803142	26.8724	26.458	26.7494	26.0117	26.1135	26.9737
	0.401041	0.348344	E7EUN2;A0A087X1U1;F5GXM9;H7C0A7;A0A0U1RRF1;C9J8Z2;A0A087X044;J3KQL4;A0A0D9SFU9;A6NIR3	E7EUN2;A0A087X1U1;F5GXM9;H7C0A7		AGAP1	biological regulation;cellular process;cellular response to stimulus;establishment of localization;establishment of protein localization;intracellular signal transduction;protein transport;regulation of biological process;regulation of cellular process;response to stimulus;signal transduction;small GTPase mediated signal transduction;transport	binding;cation binding;GTP binding;guanyl nucleotide binding;guanyl ribonucleotide binding;ion binding;metal ion binding;nucleotide binding;purine nucleotide binding;purine ribonucleoside triphosphate binding;purine ribonucleotide binding;ribonucleotide binding;transition metal ion binding;zinc ion binding	cell part;intracellular;membrane					8	8	3	15	15	7.9	116.62	0	98.031	849410000	39	0.401041	0.661965	0.348344	0.94724	24.756	24.2095	25.1741	24.5541	24.1139	25.1158
	0.302437	-0.426422	Q96P47;E7ESL9;H7C5G0;H7C4U6;C9J975;H0Y873;H7C4F1	Q96P47;E7ESL9;H7C5G0;H7C4U6;C9J975	Arf-GAP with GTPase, ANK repeat and PH domain-containing protein 3	AGAP3	biological regulation;catabolic process;cellular catabolic process;cellular macromolecule catabolic process;cellular macromolecule metabolic process;cellular metabolic process;cellular process;cellular response to chemical stimulus;cellular response to oxidative stress;cellular response to reactive oxygen species;cellular response to stimulus;cellular response to stress;establishment of localizat…	binding;catalytic activity;cation binding;enzyme activator activity;enzyme regulator activity;GTP binding;GTPase activator activity;GTPase activity;GTPase regulator activity;guanyl nucleotide binding;guanyl ribonucleotide binding;hydrolase activity;hydrolase activity, acting on acid anhydrides;hydrolase activity, acting on acid anhydrides, in phosphorus-containing anhydrides;ion binding;metal ion…	cell part;cell periphery;cytoplasm;intracellular;intracellular membrane-bounded organelle;intracellular organelle;intracellular part;membrane;membrane-bounded organelle;nucleus;organelle					6	6	6	7.1	7.1	7.1	95.043	0	15.34	708180000	20	0.302437	0.726243	-0.426422	-0.743674	25.0745	25.2563	24.6725	23.4461	24.9641	24.252
	1.98485	-0.566316	P52594;B8ZZY2;C9J2I0	P52594;B8ZZY2;C9J2I0	Arf-GAP domain and FG repeat-containing protein 1	AGFG1	acrosome assembly;anatomical structure formation involved in morphogenesis;cellular component assembly;cellular component assembly at cellular level;cellular component assembly involved in morphogenesis;cellular component organization;cellular component organization at cellular level;cellular component organization or biogenesis;cellular component organization or biogenesis at cellular level;cell…	binding;cation binding;DNA binding;ion binding;metal ion binding;nucleic acid binding;RNA binding;transition metal ion binding;zinc ion binding	cell body;cell part;cell projection;cytoplasmic membrane-bounded vesicle;cytoplasmic part;cytoplasmic vesicle;intracellular membrane-bounded organelle;intracellular organelle;intracellular organelle part;intracellular part;macromolecular complex;membrane part;membrane-bounded organelle;membrane-bounded vesicle;neuronal cell body;nuclear part;nuclear pore;organelle;organelle part;pore complex;prot…					12	12	12	30.1	30.1	30.1	58.259	0	292.96	5373400000	96	1.98485	0.304398	-0.566316	-4.55793	27.174	27.637	27.4078	27.0734	27.8359	27.8812
	0.13439	-0.0933247	Q53H12;E9PC15;A0A3B3ITD0;A0A3B3ISZ0;E9PG39;A0A3B3ITX7;A0A3B3IS09;A0A3B3IRM6;F8WDD1	Q53H12;E9PC15;A0A3B3ITD0;A0A3B3ISZ0;E9PG39	Acylglycerol kinase, mitochondrial	AGK	activation of protein kinase activity;activation of protein kinase C activity by G-protein coupled receptor protein signaling pathway;biological regulation;biosynthetic process;cell surface receptor linked signaling pathway;cellular biosynthetic process;cellular lipid metabolic process;cellular metabolic process;cellular process;cellular response to stimulus;ceramide biosynthetic process;ceramide…	acylglycerol kinase activity;adenyl nucleotide binding;adenyl ribonucleotide binding;ATP binding;binding;catalytic activity;ceramide kinase activity;diacylglycerol kinase activity;kinase activity;lipid kinase activity;NAD+ kinase activity;nucleotide binding;phosphotransferase activity, alcohol group as acceptor;purine nucleotide binding;purine ribonucleoside triphosphate binding;purine ribonucleo…	cell part;cytoplasmic part;intracellular membrane-bounded organelle;intracellular organelle;intracellular organelle part;intracellular part;membrane;membrane-bounded organelle;mitochondrial membrane;mitochondrial part;mitochondrion;organelle;organelle membrane;organelle part	Glycerolipid metabolism				22	22	5	69.9	69.9	17.5	47.137	0	204.4	19150000000	213	0.13439	0.867526	-0.0933247	-0.364618	29.8043	30.2884	29.7797	29.7087	29.4079	29.8765
	0.226589	0.258234	P35573;A0A1C7CYW1	P35573	Glycogen debranching enzyme;4-alpha-glucanotransferase;Amylo-alpha-1,6-glucosidase	AGL	alcohol metabolic process;biosynthetic process;carbohydrate biosynthetic process;carbohydrate catabolic process;carbohydrate metabolic process;catabolic process;cellular biosynthetic process;cellular carbohydrate biosynthetic process;cellular carbohydrate catabolic process;cellular carbohydrate metabolic process;cellular glucan metabolic process;cellular macromolecule biosynthetic process;cellula…	4-alpha-glucanotransferase activity;alpha-glucosidase activity;amylo-alpha-1,6-glucosidase activity;binding;carbohydrate binding;catalytic activity;glucosidase activity;glycogen debranching enzyme activity;hydrolase activity;hydrolase activity, acting on glycosyl bonds;hydrolase activity, hydrolyzing O-glycosyl compounds;pattern binding;polysaccharide binding;transferase activity;transferase acti…	cell part;cytoplasm;cytoplasmic part;cytosol;endoplasmic reticulum;inclusion body;intracellular membrane-bounded organelle;intracellular organelle;intracellular organelle part;intracellular part;isoamylase complex;macromolecular complex;membrane-bounded organelle;nuclear part;nucleoplasm;organelle;organelle part;protein complex;sarcoplasmic reticulum	Starch and sucrose metabolism	REACT_1008			32	32	32	26	26	26	174.76	0	114.36	3584900000	142	0.226589	0.785666	0.258234	0.579234	26.8014	27.3965	26.9932	27.0342	26.7771	25.8807
	1.97317	0.710852	Q9UL18;A0A6I8PTZ8;Q5TA58	Q9UL18;A0A6I8PTZ8;Q5TA58	Protein argonaute-1;Protein argonaute	AGO1	biological regulation;biosynthetic process;catabolic process;cell surface receptor linked signaling pathway;cellular biosynthetic process;cellular catabolic process;cellular component assembly;cellular component assembly at cellular level;cellular component organization;cellular component organization at cellular level;cellular component organization or biogenesis;cellular component organization …	basal RNA polymerase II transcription machinery binding;basal transcription machinery binding;binding;core promoter binding;core promoter proximal region DNA binding;core promoter proximal region sequence-specific DNA binding;DNA binding;double-stranded RNA binding;enzyme binding;miRNA binding;nucleic acid binding;pre-miRNA binding;protein binding;regulatory region DNA binding;regulatory region n…	cell part;cytoplasm;cytoplasmic mRNA processing body;cytoplasmic part;cytosol;intracellular membrane-bounded organelle;intracellular non-membrane-bounded organelle;intracellular organelle;intracellular organelle part;intracellular part;macromolecular complex;membrane-bounded organelle;micro-ribonucleoprotein complex;non-membrane-bounded organelle;nuclear part;nucleoplasm;nucleus;organelle;organel…		REACT_118560;REACT_118568;REACT_118699;REACT_12417;REACT_169325;REACT_169436;REACT_263982;REACT_268530;REACT_75829			23	23	10	32.7	32.7	15.6	97.213	0	104.24	10041000000	187	1.97317	0.305622	0.710852	4.52261	29.0907	28.0806	28.9277	29.0473	28.5911	28.2615
	0.676083	0.376521	Q9UKV8;E5RJY2	Q9UKV8	Protein argonaute-2	AGO2	biological regulation;biosynthetic process;cell surface receptor linked signaling pathway;cellular biosynthetic process;cellular component assembly;cellular component assembly at cellular level;cellular component organization;cellular component organization at cellular level;cellular component organization or biogenesis;cellular component organization or biogenesis at cellular level;cellular macr…	basal RNA polymerase II transcription machinery binding;basal transcription machinery binding;binding;catalytic activity;cation binding;core promoter binding;DNA binding;double-stranded RNA binding;endonuclease activity;endonuclease activity, active with either ribo- or deoxyribonucleic acids and producing 5'-phosphomonoesters;endoribonuclease activity;endoribonuclease activity, cleaving siRNA-pa…	cell part;cytoplasm;cytoplasmic mRNA processing body;cytoplasmic part;cytosol;intracellular membrane-bounded organelle;intracellular non-membrane-bounded organelle;intracellular organelle;intracellular organelle part;intracellular part;macromolecular complex;membrane;membrane-bounded organelle;micro-ribonucleoprotein complex;mRNA cap binding complex;non-membrane-bounded organelle;nuclear part;nuc…		REACT_118560;REACT_118568;REACT_118699;REACT_12417;REACT_263982;REACT_268530;REACT_75829			20	13	13	28.5	18.9	18.9	97.207	0	32.203	1642600000	36	0.676083	0.536278	0.376521	1.48859	26.0768	25.6506	25.5688	26.2138	25.8086	25.2707
	1.7379	0.355293	Q9H9G7;A0A0U1RR19;Q5TA56	Q9H9G7	Protein argonaute-3	AGO3	biological regulation;catabolic process;cell surface receptor linked signaling pathway;cellular catabolic process;cellular component assembly;cellular component assembly at cellular level;cellular component organization;cellular component organization at cellular level;cellular component organization or biogenesis;cellular component organization or biogenesis at cellular level;cellular macromolec…	binding;double-stranded RNA binding;miRNA binding;nucleic acid binding;pre-miRNA binding;RNA binding;single-stranded RNA binding	cell part;cytoplasm;cytoplasmic mRNA processing body;cytoplasmic part;cytosol;intracellular non-membrane-bounded organelle;intracellular organelle;intracellular part;macromolecular complex;membrane;micro-ribonucleoprotein complex;non-membrane-bounded organelle;organelle;ribonucleoprotein complex;RISC-loading complex;RNA granule;RNAi effector complex;RNA-induced silencing complex		REACT_118560;REACT_118568;REACT_118699;REACT_12417;REACT_169325;REACT_169436;REACT_263982;REACT_75829			17	6	6	23.5	8.8	8.8	97.359	0	15.257	470530000	38	1.7379	0.33906	0.355293	3.85112	24.1225	23.8468	24.1279	24.0246	23.7952	23.5671
	0.0192225	0.0124957	Q9NRZ7;C9JL26	Q9NRZ7	1-acyl-sn-glycerol-3-phosphate acyltransferase gamma	AGPAT3	acylglycerol biosynthetic process;acylglycerol metabolic process;biosynthetic process;carboxylic acid biosynthetic process;carboxylic acid metabolic process;CDP-diacylglycerol biosynthetic process;CDP-diacylglycerol metabolic process;cellular biosynthetic process;cellular ketone metabolic process;cellular lipid metabolic process;cellular metabolic process;cellular process;diacylglycerol biosynthe…	1-acylglycerol-3-phosphate O-acyltransferase activity;acylglycerol O-acyltransferase activity;catalytic activity;O-acyltransferase activity;transferase activity;transferase activity, transferring acyl groups;transferase activity, transferring acyl groups other than amino-acyl groups	cell part;cytoplasmic part;endoplasmic reticulum;endoplasmic reticulum membrane;endoplasmic reticulum part;envelope;integral to membrane;intracellular membrane-bounded organelle;intracellular organelle;intracellular organelle part;intracellular part;intrinsic to membrane;membrane;membrane part;membrane-bounded organelle;nuclear envelope;nuclear part;organelle;organelle envelope;organelle membrane…	Glycerolipid metabolism;Glycerophospholipid metabolism	REACT_1190;REACT_120906			6	6	6	16	16	16	43.38	0	12.991	933560000	16	0.0192225	0.97867	0.0124957	0.0577683	24.8099	24.7829	24.9013	25.2572	24.8369	25.3112
	0.675442	0.371768	Q9NRZ5;H0Y5R3;Q6AI25;G3XAF1;Q5TEE8	Q9NRZ5	1-acyl-sn-glycerol-3-phosphate acyltransferase delta	AGPAT4	acylglycerol biosynthetic process;acylglycerol metabolic process;biosynthetic process;carboxylic acid biosynthetic process;carboxylic acid metabolic process;CDP-diacylglycerol biosynthetic process;CDP-diacylglycerol metabolic process;cellular biosynthetic process;cellular ketone metabolic process;cellular lipid metabolic process;cellular metabolic process;cellular process;diacylglycerol biosynthe…	1-acylglycerol-3-phosphate O-acyltransferase activity;acylglycerol O-acyltransferase activity;catalytic activity;O-acyltransferase activity;transferase activity;transferase activity, transferring acyl groups;transferase activity, transferring acyl groups other than amino-acyl groups	cell part;cytoplasmic part;endoplasmic reticulum membrane;endoplasmic reticulum part;integral to membrane;intracellular organelle part;intracellular part;intrinsic to membrane;membrane;membrane part;organelle membrane;organelle part	Glycerolipid metabolism;Glycerophospholipid metabolism	REACT_1190;REACT_120906			8	8	8	23.5	23.5	23.5	44.021	0	16.7	1282100000	25	0.675442	0.536305	0.371768	1.48734	25.8432	25.8973	26.5223	25.9852	25.8735	25.4646
	0.678242	0.384617	Q9NUQ2;H0YC22	Q9NUQ2	1-acyl-sn-glycerol-3-phosphate acyltransferase epsilon	AGPAT5	acylglycerol biosynthetic process;acylglycerol metabolic process;biosynthetic process;carboxylic acid biosynthetic process;carboxylic acid metabolic process;CDP-diacylglycerol biosynthetic process;CDP-diacylglycerol metabolic process;cell differentiation;cellular biosynthetic process;cellular developmental process;cellular ketone metabolic process;cellular lipid metabolic process;cellular metabol…	1-acylglycerol-3-phosphate O-acyltransferase activity;acylglycerol O-acyltransferase activity;catalytic activity;O-acyltransferase activity;transferase activity;transferase activity, transferring acyl groups;transferase activity, transferring acyl groups other than amino-acyl groups	cell part;cytoplasmic part;endoplasmic reticulum membrane;endoplasmic reticulum part;envelope;integral to membrane;intracellular membrane-bounded organelle;intracellular organelle;intracellular organelle part;intracellular part;intrinsic to membrane;membrane;membrane part;membrane-bounded organelle;mitochondrial membrane;mitochondrial outer membrane;mitochondrial part;mitochondrion;nuclear envelo…		REACT_1190;REACT_120906			8	8	8	25.8	25.8	25.8	42.072	0	39.199	982750000	30	0.678242	0.536278	0.384617	1.4928	25.3728	25.5129	25.539	25.594	25.1813	24.6577
	0.115871	0.0487849	Q86UL3;E5RIA1;E5RHA6	Q86UL3;E5RIA1;E5RHA6	Glycerol-3-phosphate acyltransferase 4	AGPAT6	acyl-CoA metabolic process;acylglycerol biosynthetic process;acylglycerol metabolic process;alcohol metabolic process;amine metabolic process;biological regulation;biosynthetic process;body fluid secretion;carboxylic acid biosynthetic process;carboxylic acid metabolic process;CDP-diacylglycerol biosynthetic process;CDP-diacylglycerol metabolic process;cell maturation;cellular amine metabolic proc…	catalytic activity;glycerol-3-phosphate O-acyltransferase activity;O-acyltransferase activity;transferase activity;transferase activity, transferring acyl groups;transferase activity, transferring acyl groups other than amino-acyl groups	cell part;cytoplasmic part;endoplasmic reticulum;endoplasmic reticulum membrane;endoplasmic reticulum part;integral to membrane;intracellular membrane-bounded organelle;intracellular organelle;intracellular organelle part;intracellular part;intrinsic to membrane;membrane;membrane part;membrane-bounded organelle;organelle;organelle membrane;organelle part	Glycerolipid metabolism;Glycerophospholipid metabolism	REACT_1190;REACT_120906			4	4	4	12.1	12.1	12.1	52.07	0	16.182	557120000	16	0.115871	0.883002	0.0487849	0.318811	24.59	24.6388	24.6514	24.4225	24.2321	24.6467
	0.393291	0.219911	O00116;A0A1B0GWA2;A0A2R8YEL0;B8ZZ81	O00116;A0A1B0GWA2;A0A2R8YEL0	Alkyldihydroxyacetonephosphate synthase, peroxisomal	AGPS	biosynthetic process;cellular biosynthetic process;cellular lipid metabolic process;cellular metabolic process;cellular process;ether lipid biosynthetic process;ether lipid metabolic process;glycerol ether biosynthetic process;glycerol ether metabolic process;glycerolipid biosynthetic process;glycerolipid metabolic process;lipid biosynthetic process;lipid metabolic process;metabolic process;organ…	alkylglycerone-phosphate synthase activity;binding;catalytic activity;coenzyme binding;cofactor binding;FAD binding;flavin adenine dinucleotide binding;oxidoreductase activity;oxidoreductase activity, acting on CH-OH group of donors;oxidoreductase activity, acting on the CH-OH group of donors, NAD or NADP as acceptor;transferase activity;transferase activity, transferring alkyl or aryl (other tha…	cell part;cytoplasmic part;intracellular membrane-bounded organelle;intracellular non-membrane-bounded organelle;intracellular organelle;intracellular organelle lumen;intracellular organelle part;intracellular part;membrane;membrane-bounded organelle;membrane-enclosed lumen;microbody;microbody lumen;microbody membrane;microbody part;mitochondrion;non-membrane-bounded organelle;nuclear part;nucleo…	Ether lipid metabolism;Peroxisome	REACT_1407			25	25	25	53.3	53.3	53.3	72.911	0	278.34	19626000000	248	0.393291	0.665552	0.219911	0.931545	29.457	29.0802	29.8098	29.629	29.3466	29.8092
	0.340764	0.413167	O00468;A0A087X208;A0A494C1I6	O00468;A0A087X208;A0A494C1I6	Agrin;Agrin N-terminal 110 kDa subunit;Agrin C-terminal 110 kDa subunit;Agrin C-terminal 90 kDa fragment;Agrin C-terminal 22 kDa fragment	AGRN	amine metabolic process;aminoglycan biosynthetic process;aminoglycan catabolic process;aminoglycan metabolic process;axon guidance;biological regulation;biosynthetic process;carbohydrate biosynthetic process;carbohydrate catabolic process;carbohydrate metabolic process;catabolic process;cell surface receptor linked signaling pathway;cellular component organization;cellular component organization …	acetylcholine receptor regulator activity;binding;calcium ion binding;carbohydrate binding;cation binding;chondroitin sulfate binding;dystroglycan binding;extracellular matrix binding;glycoprotein binding;glycosaminoglycan binding;heparan sulfate proteoglycan binding;ion binding;laminin binding;metal ion binding;monosaccharide binding;pattern binding;polysaccharide binding;protein binding;proteog…	basal lamina;cell junction;cell part;cell surface;cytoplasm;cytoplasmic part;extracellular matrix;extracellular matrix part;extracellular membrane-bounded organelle;extracellular organelle;extracellular region;extracellular region part;extracellular space;extracellular vesicular exosome;Golgi apparatus part;Golgi lumen;integral to membrane;intracellular organelle lumen;intracellular organelle par…	ECM-receptor interaction	REACT_120752;REACT_121248;REACT_121408;REACT_13552;REACT_163874;REACT_163906;REACT_18312;REACT_24968;REACT_267741;REACT_267942;REACT_268678;REACT_268749			64	64	6	39.1	39.1	5.2	217.32	0	323.31	50117000000	645	0.340764	0.700953	0.413167	0.823902	30.7177	30.7119	30.6836	32.174	30.9769	30.6471
	0.449096	0.455416	J3KNS1;Q9UPW5	J3KNS1;Q9UPW5	Cytosolic carboxypeptidase 1	AGTPBP1	adult behavior;adult locomotory behavior;adult walking behavior;anatomical structure development;behavior;biological regulation;cell differentiation;cell differentiation in hindbrain;cellular component organization;cellular component organization at cellular level;cellular component organization or biogenesis;cellular component organization or biogenesis at cellular level;cellular developmental p…	binding;carboxypeptidase activity;catalytic activity;cation binding;cytoskeletal protein binding;exopeptidase activity;hydrolase activity;ion binding;metal ion binding;metallocarboxypeptidase activity;metalloexopeptidase activity;metallopeptidase activity;peptidase activity;peptidase activity, acting on L-amino acid peptides;protein binding;transition metal ion binding;tubulin binding;zinc ion bi…	cell part;cytoplasm;cytoplasmic part;cytosol;intracellular membrane-bounded organelle;intracellular organelle;intracellular part;membrane-bounded organelle;mitochondrion;nucleus;organelle					20	20	20	21.6	21.6	21.6	143.23	0	77.827	1436200000	72	0.449096	0.633939	0.455416	1.04369	25.614	24.4231	25.5999	25.9488	25.693	25.6803
	0.803357	0.260939	Q8WYP5;H7C4S1	Q8WYP5	Protein ELYS	AHCTF1	biological regulation;cell cycle;cellular component assembly;cellular component assembly at cellular level;cellular component organization;cellular component organization at cellular level;cellular component organization or biogenesis;cellular component organization or biogenesis at cellular level;cellular macromolecular complex assembly;cellular macromolecular complex subunit organization;cellul…	binding;DNA binding;nucleic acid binding;nucleic acid binding transcription factor activity;sequence-specific DNA binding transcription factor activity	cell part;chromosomal part;condensed chromosome kinetochore;cytoplasmic part;cytosol;extracellular membrane-bounded organelle;extracellular organelle;extracellular region part;extracellular vesicular exosome;intracellular membrane-bounded organelle;intracellular non-membrane-bounded organelle;intracellular organelle;intracellular organelle part;intracellular part;kinetochore;macromolecular comple…		REACT_150425;REACT_150471;REACT_355252;REACT_682			37	37	37	21.7	21.7	21.7	252.5	0	174.75	3930500000	155	0.803357	0.501285	0.260939	1.73765	27.1163	26.7685	27.3084	27.103	26.7924	27.184
	0.389844	0.177481	P23526	P23526	Adenosylhomocysteinase	AHCY	amine metabolic process;carboxylic acid metabolic process;cellular amine metabolic process;cellular amino acid metabolic process;cellular ketone metabolic process;cellular metabolic process;cellular modified amino acid metabolic process;cellular nitrogen compound metabolic process;cellular process;coenzyme metabolic process;cofactor metabolic process;heterocycle metabolic process;metabolic proces…	adenosylhomocysteinase activity;catalytic activity;hydrolase activity;hydrolase activity, acting on ether bonds;trialkylsulfonium hydrolase activity	cell part;cytoplasm;cytoplasmic membrane-bounded vesicle;cytoplasmic part;cytoplasmic vesicle;cytosol;extracellular membrane-bounded organelle;extracellular organelle;extracellular region part;extracellular vesicular exosome;intracellular membrane-bounded organelle;intracellular organelle;intracellular part;melanosome;membrane-bounded organelle;membrane-bounded vesicle;organelle;pigment granule;v…	Cysteine and methionine metabolism	REACT_115639;REACT_268587;REACT_6946			30	30	30	61.8	61.8	61.8	47.716	0	323.31	140040000000	655	0.389844	0.668524	0.177481	0.92455	32.3832	32.1893	32.3009	32.7582	32.5637	32.1568
	1.11831	-0.523499	O43865	O43865	Putative adenosylhomocysteinase 2	AHCYL1	amine metabolic process;biological regulation;carboxylic acid metabolic process;cellular amine metabolic process;cellular amino acid metabolic process;cellular ketone metabolic process;cellular macromolecule metabolic process;cellular metabolic process;cellular modified amino acid metabolic process;cellular nitrogen compound metabolic process;cellular process;coenzyme metabolic process;cofactor m…	catalytic activity;hydrolase activity	cell part;cytoplasmic part;cytosol;endoplasmic reticulum;extracellular membrane-bounded organelle;extracellular organelle;extracellular region part;extracellular vesicular exosome;intracellular membrane-bounded organelle;intracellular organelle;intracellular part;membrane-bounded organelle;membrane-bounded vesicle;organelle;vesicle	Cysteine and methionine metabolism	REACT_111064;REACT_118700;REACT_15426;REACT_160158;REACT_163834;REACT_18325;REACT_188329;REACT_264273			19	19	9	47.5	47.5	29.1	58.951	0	100.1	8400200000	144	1.11831	0.428843	-0.523499	-2.378	28.0242	28.7627	27.9825	28.0304	28.7482	28.0967
	0.00611327	-0.00398254	Q96HN2;H0Y8B3;C9K0S0	Q96HN2;H0Y8B3	Putative adenosylhomocysteinase 3;Adenosylhomocysteinase	AHCYL2	amine metabolic process;carboxylic acid metabolic process;cellular amine metabolic process;cellular amino acid metabolic process;cellular ketone metabolic process;cellular metabolic process;cellular modified amino acid metabolic process;cellular nitrogen compound metabolic process;cellular process;coenzyme metabolic process;cofactor metabolic process;heterocycle metabolic process;metabolic proces…	adenosylhomocysteinase activity;catalytic activity;hydrolase activity;hydrolase activity, acting on ether bonds;trialkylsulfonium hydrolase activity	cell part;cytoplasmic part;cytosol;intracellular part	Cysteine and methionine metabolism				17	7	7	37.3	19.3	19.3	66.72	0	51.763	939870000	20	0.00611327	0.993773	-0.00398254	-0.0186383	25.1298	25.7006	25.7368	25.6717	25.4014	25.4482
	0.101196	0.0578709	Q5TGY3	Q5TGY3	AT-hook DNA-binding motif-containing protein 1	AHDC1		binding;DNA binding;nucleic acid binding						10	10	10	12.4	12.4	12.4	168.35	0	64.634	516720000	35	0.101196	0.894867	0.0578709	0.281705	24.1557	24.2738	24.174	24.1911	23.7087	24.3646
	1.15977	-1.54772	Q09666	Q09666	Neuroblast differentiation-associated protein AHNAK	AHNAK	biological regulation;cellular component assembly;cellular component organization;cellular component organization or biogenesis;macromolecular complex assembly;macromolecular complex subunit organization;protein complex assembly;protein complex subunit organization;protein oligomerization;regulation of biological process;regulation of cellular metabolic process;regulation of cellular process;regu…		actin cytoskeleton;adherens junction;anchoring junction;cell junction;cell part;cell-cell contact zone;cell-cell junction;cell-substrate adherens junction;cell-substrate junction;contractile fiber part;costamere;cytoplasm;cytoplasmic part;cytoskeleton;cytosol;extracellular membrane-bounded organelle;extracellular organelle;extracellular region part;extracellular vesicular exosome;focal adhesion;i…					66	66	66	30.3	30.3	30.3	629.09	0	136.7	3646500000	144	1.15977	0.428294	-1.54772	-2.46632	24.9983	27.086	25.1296	26.2402	26.1195	27.8058
	0.0715166	-0.0831369	Q8IVF2	Q8IVF2	Protein AHNAK2	AHNAK2			cell part;contractile fiber part;costamere;cytoplasm;cytoplasmic part;cytoplasmic vesicle membrane;cytoplasmic vesicle part;intracellular membrane-bounded organelle;intracellular organelle;intracellular organelle part;intracellular part;membrane;membrane part;membrane-bounded organelle;nucleus;organelle;organelle membrane;organelle part;plasma membrane;plasma membrane part;sarcolemma;T-tubule;ves…					6	6	6	6.5	6.5	6.5	616.62	0	23.156	354720000	15	0.0715166	0.929444	-0.0831369	-0.204193	23.7595	24.0302	23.8452	23.6427	23.0568	24.4098
	0.0944395	-0.0425466	O95433;G3V438;H0YJU2;H0YJG7;G3V3W9;H0YJ63	O95433;G3V438	Activator of 90 kDa heat shock protein ATPase homolog 1	AHSA1	biological regulation;positive regulation of ATPase activity;positive regulation of catalytic activity;positive regulation of hydrolase activity;positive regulation of molecular function;regulation of ATPase activity;regulation of biological process;regulation of catabolic process;regulation of catalytic activity;regulation of cellular catabolic process;regulation of cellular metabolic process;re…	ATPase activator activity;ATPase regulator activity;binding;chaperone binding;enzyme activator activity;enzyme regulator activity;nucleoside-triphosphatase regulator activity;protein binding	cell part;cytoplasm;cytoplasmic part;cytosol;endoplasmic reticulum;extracellular membrane-bounded organelle;extracellular organelle;extracellular region part;extracellular vesicular exosome;intracellular membrane-bounded organelle;intracellular organelle;intracellular part;membrane-bounded organelle;membrane-bounded vesicle;organelle;vesicle					21	21	21	77.2	77.2	77.2	38.274	0	118.49	17718000000	247	0.0944395	0.903199	-0.0425466	-0.264361	29.4633	29.6715	29.4732	29.2462	29.4606	29.1783
	0.460292	0.209463	Q96BJ3	Q96BJ3	Axin interactor, dorsalization-associated protein	AIDA	biological regulation;developmental process;dorsal/ventral pattern formation;negative regulation of biological process;negative regulation of catalytic activity;negative regulation of cell communication;negative regulation of cellular process;negative regulation of intracellular protein kinase cascade;negative regulation of JNK cascade;negative regulation of JUN kinase activity;negative regulatio…		cell part;cytoplasm;intracellular part					16	16	16	57.2	57.2	57.2	35.023	0	110.23	5809500000	109	0.460292	0.627065	0.209463	1.06597	27.907	27.803	27.7708	28.1038	27.3881	27.962
	0.894867	-1.60886	Q9BQI0;A6PVM9;Q5JUP3	Q9BQI0;A6PVM9;Q5JUP3	Allograft inflammatory factor 1-like	AIF1L		actin binding;actin filament binding;binding;calcium ion binding;cation binding;cytoskeletal protein binding;ion binding;metal ion binding;protein binding	actin cytoskeleton;adherens junction;anchoring junction;cell junction;cell part;cell projection membrane;cell projection part;cell-substrate adherens junction;cell-substrate junction;cytoplasm;cytoskeleton;extracellular membrane-bounded organelle;extracellular organelle;extracellular region part;extracellular vesicular exosome;focal adhesion;intracellular non-membrane-bounded organelle;intracellu…					6	6	6	44	44	44	17.068	0	18.258	1556200000	22	0.894867	0.472433	-1.60886	-1.9192	25.5639	26.3143	25.8304	23.2065	26.6133	26.4998
	0.548083	-0.256418	O95831;E9PMA0	O95831	Apoptosis-inducing factor 1, mitochondrial	AIFM1	activation of caspase activity;apoptosis;apoptosis in response to endoplasmic reticulum stress;biological regulation;catabolic process;cell death;cell differentiation;cell redox homeostasis;cellular catabolic process;cellular component assembly;cellular component assembly at cellular level;cellular component biogenesis;cellular component organization;cellular component organization at cellular le…	binding;catalytic activity;coenzyme binding;cofactor binding;DNA binding;electron carrier activity;FAD binding;flavin adenine dinucleotide binding;NAD(P)H oxidase activity;nucleic acid binding;oxidoreductase activity;oxidoreductase activity, acting on NADH or NADPH;oxidoreductase activity, acting on NADH or NADPH, oxygen as acceptor	cell part;cytoplasmic part;cytosol;intracellular membrane-bounded organelle;intracellular organelle;intracellular organelle part;intracellular part;membrane;membrane-bounded organelle;membrane-enclosed lumen;mitochondrial inner membrane;mitochondrial intermembrane space;mitochondrial membrane;mitochondrial part;mitochondrion;nucleus;organelle;organelle envelope lumen;organelle inner membrane;orga…	Apoptosis				27	27	27	57.1	57.1	57.1	66.9	0	164.31	25466000000	276	0.548083	0.58487	-0.256418	-1.23898	29.9044	30.5659	30.1716	29.8259	29.9642	30.1411
	0.584178	-0.176422	Q12904;A0A5F9ZHC5;D6R937	Q12904;A0A5F9ZHC5	Aminoacyl tRNA synthase complex-interacting multifunctional protein 1;Endothelial monocyte-activating polypeptide 2	AIMP1	alcohol metabolic process;amine metabolic process;amino acid activation;anatomical structure formation involved in morphogenesis;angiogenesis;apoptosis;biological adhesion;biological regulation;carbohydrate metabolic process;carboxylic acid metabolic process;cell adhesion;cell communication;cell death;cell migration;cell motility;cell-cell signaling;cellular amine metabolic process;cellular amino…	binding;cytokine activity;enzyme binding;GTPase binding;identical protein binding;nucleic acid binding;protein binding;protein dimerization activity;protein homodimerization activity;receptor binding;RNA binding;tRNA binding	aminoacyl-tRNA synthetase multienzyme complex;cell part;cell surface;cytoplasm;cytoplasmic membrane-bounded vesicle;cytoplasmic part;cytoplasmic vesicle;cytosol;endoplasmic reticulum;extracellular region part;extracellular space;Golgi apparatus;intracellular membrane-bounded organelle;intracellular organelle;intracellular part;macromolecular complex;membrane;membrane-bounded organelle;membrane-bo…		REACT_15306			23	23	23	73.7	73.7	73.7	34.352	0	186.46	18068000000	258	0.584178	0.571753	-0.176422	-1.30952	29.5236	29.9727	29.5611	29.5028	29.5634	29.5807
	0.506213	0.234173	Q13155;A8MU58;F8WCL2	Q13155;A8MU58	Aminoacyl tRNA synthase complex-interacting multifunctional protein 2	AIMP2	amine metabolic process;amino acid activation;apoptosis;biological regulation;carboxylic acid metabolic process;cell death;cell differentiation;cellular amine metabolic process;cellular amino acid metabolic process;cellular developmental process;cellular ketone metabolic process;cellular macromolecule metabolic process;cellular metabolic process;cellular nitrogen compound metabolic process;cellul…		cell part;cytoplasmic part;cytosol;intracellular membrane-bounded organelle;intracellular organelle;intracellular part;membrane;membrane-bounded organelle;nucleus;organelle		REACT_15306			10	10	10	44.7	44.7	44.7	35.348	0	148.97	18100000000	193	0.506213	0.604727	0.234173	1.15679	29.7537	29.3108	29.3884	29.2991	29.4626	28.9653
	0.281343	-0.102095	O00170;E9PMH2;V9GYQ3	O00170;E9PMH2	AH receptor-interacting protein	AIP	biological regulation;cellular macromolecule metabolic process;cellular metabolic process;cellular process;cellular protein metabolic process;cellular response to stimulus;establishment of localization;establishment of localization in cell;establishment of protein localization;establishment of protein localization in mitochondrion;establishment of protein localization to organelle;intracellular p…	binding;GAF domain binding;molecular transducer activity;protein binding;protein binding transcription factor activity;protein domain specific binding;signal transducer activity;transcription coactivator activity;transcription cofactor activity;transcription factor binding;transcription factor binding transcription factor activity;unfolded protein binding	cell part;cytoplasm;cytoplasmic part;cytosol;intracellular organelle part;intracellular part;membrane;nuclear part;nucleoplasm;organelle part					15	15	15	58.5	58.5	58.5	37.636	0	164.12	6218000000	91	0.281343	0.742118	-0.102095	-0.698777	27.8254	27.9121	27.7406	27.6349	27.5727	28.0224
	1.38789	-0.577981	Q96IF1;G3V5F5;G3V481;H0YJL9	Q96IF1	LIM domain-containing protein ajuba	AJUBA	biological adhesion;biological regulation;biosynthetic process;calcium-dependent cell-cell adhesion;cell adhesion;cell cycle;cell cycle process;cell junction assembly;cell junction organization;cell migration;cell motility;cell projection assembly;cell projection organization;cell-cell adhesion;cell-substrate junction assembly;cellular biosynthetic process;cellular component assembly;cellular com…	alpha-catenin binding;binding;cation binding;chromatin binding;ion binding;metal ion binding;protein binding;protein binding transcription factor activity;transcription cofactor activity;transcription corepressor activity;transcription factor binding transcription factor activity;transition metal ion binding;zinc ion binding	adherens junction;anchoring junction;cell junction;cell part;cell projection;cell-cell junction;cell-substrate adherens junction;cell-substrate junction;cytoplasmic mRNA processing body;cytoplasmic part;cytoskeletal part;cytosol;focal adhesion;intracellular membrane-bounded organelle;intracellular non-membrane-bounded organelle;intracellular organelle;intracellular organelle part;intracellular pa…		REACT_160315			5	5	5	13.8	13.8	13.8	56.933	0	13.632	540540000	21	1.38789	0.403635	-0.577981	-2.97512	23.8131	24.0415	23.4752	23.6326	24.554	24.0593
	0.558612	0.146913	Q5T9B7;P00568;H0YID2;Q9Y6K8	Q5T9B7;P00568	Adenylate kinase isoenzyme 1	AK1	ADP biosynthetic process;ADP metabolic process;AMP metabolic process;ATP metabolic process;biological regulation;biosynthetic process;cell cycle arrest;cell cycle process;cellular biosynthetic process;cellular metabolic process;cellular nitrogen compound biosynthetic process;cellular nitrogen compound metabolic process;cellular process;heterocycle biosynthetic process;heterocycle metabolic proces…	adenyl nucleotide binding;adenyl ribonucleotide binding;adenylate kinase activity;ATP binding;binding;catalytic activity;kinase activity;nucleobase-containing compound kinase activity;nucleoside diphosphate kinase activity;nucleotide binding;nucleotide kinase activity;phosphotransferase activity, phosphate group as acceptor;purine nucleotide binding;purine ribonucleoside triphosphate binding;puri…	axoneme part;cell part;cell projection part;cytoplasm;cytoplasmic part;cytosol;extracellular membrane-bounded organelle;extracellular organelle;extracellular region part;extracellular vesicular exosome;intracellular part;membrane;membrane-bounded organelle;membrane-bounded vesicle;organelle;organelle part;outer dense fiber;plasma membrane;vesicle	Purine metabolism	REACT_21330			16	16	16	65.2	65.2	65.2	23.411	0	152.66	22934000000	214	0.558612	0.580095	0.146913	1.25958	30.1913	29.7525	29.9272	29.9796	29.8634	30.0415
	0.60991	-0.612225	F8W1A4;P54819;F8VY04;A0A5K1VW67;F8VZG5;A0A5F9ZHP2;G3V213;F8VPP1	F8W1A4;P54819;F8VY04;A0A5K1VW67;F8VZG5;A0A5F9ZHP2	Adenylate kinase 2, mitochondrial;Adenylate kinase 2, mitochondrial;Adenylate kinase 2, mitochondrial, N-terminally processed	AK2	2'-deoxyribonucleotide metabolic process;ADP biosynthetic process;ADP metabolic process;AMP metabolic process;anatomical structure development;ATP metabolic process;biosynthetic process;brain development;cellular biosynthetic process;cellular metabolic process;cellular nitrogen compound biosynthetic process;cellular nitrogen compound metabolic process;cellular process;dATP metabolic process;deoxy…	adenyl nucleotide binding;adenyl ribonucleotide binding;adenylate kinase activity;ATP binding;binding;catalytic activity;kinase activity;nucleobase-containing compound kinase activity;nucleotide binding;nucleotide kinase activity;phosphotransferase activity, phosphate group as acceptor;purine nucleotide binding;purine ribonucleoside triphosphate binding;purine ribonucleotide binding;ribonucleotid…	cell part;cytoplasmic part;cytosol;extracellular membrane-bounded organelle;extracellular organelle;extracellular region part;extracellular vesicular exosome;intracellular organelle part;intracellular part;membrane;membrane-bounded organelle;membrane-bounded vesicle;membrane-enclosed lumen;mitochondrial inner membrane;mitochondrial intermembrane space;mitochondrial membrane;mitochondrial part;org…	Purine metabolism	REACT_21330			20	20	20	80.6	80.6	80.6	25.63	0	87.863	26251000000	250	0.60991	0.561067	-0.612225	-1.3597	29.5562	30.8777	29.8072	29.2998	29.4053	30.217
	0.71701	-0.756197	Q9UIJ7	Q9UIJ7	GTP:AMP phosphotransferase AK3, mitochondrial	AK3	ADP biosynthetic process;ADP metabolic process;AMP metabolic process;biological regulation;biosynthetic process;blood coagulation;cellular biosynthetic process;cellular metabolic process;cellular nitrogen compound biosynthetic process;cellular nitrogen compound metabolic process;cellular process;coagulation;GTP metabolic process;hemostasis;heterocycle biosynthetic process;heterocycle metabolic pr…	adenyl nucleotide binding;adenyl ribonucleotide binding;ATP binding;binding;catalytic activity;GTP binding;guanyl nucleotide binding;guanyl ribonucleotide binding;kinase activity;nucleobase-containing compound kinase activity;nucleoside triphosphate adenylate kinase activity;nucleotide binding;phosphotransferase activity, phosphate group as acceptor;purine nucleotide binding;purine ribonucleoside…	cell part;cytoplasmic part;intracellular membrane-bounded organelle;intracellular organelle;intracellular organelle lumen;intracellular organelle part;intracellular part;membrane-bounded organelle;membrane-enclosed lumen;mitochondrial matrix;mitochondrial part;mitochondrion;organelle;organelle lumen;organelle part	Pyrimidine metabolism	REACT_24970			20	20	20	81.1	81.1	81.1	25.565	0	170.65	24929000000	201	0.71701	0.519912	-0.756197	-1.56841	29.4704	30.6432	29.5752	29.1901	29.2316	30.6295
	0.592429	-0.613634	P27144;F8VS11	P27144;F8VS11	Adenylate kinase 4, mitochondrial	AK4	ADP biosynthetic process;ADP metabolic process;AMP metabolic process;anatomical structure development;ATP metabolic process;biosynthetic process;brain development;cellular biosynthetic process;cellular metabolic process;cellular nitrogen compound biosynthetic process;cellular nitrogen compound metabolic process;cellular process;developmental process;GTP metabolic process;heterocycle biosynthetic …	adenyl nucleotide binding;adenyl ribonucleotide binding;adenylate kinase activity;ATP binding;binding;catalytic activity;GTP binding;guanyl nucleotide binding;guanyl ribonucleotide binding;kinase activity;nucleobase-containing compound kinase activity;nucleoside diphosphate kinase activity;nucleoside triphosphate adenylate kinase activity;nucleotide binding;nucleotide kinase activity;phosphotrans…	cell part;cytoplasmic part;extracellular membrane-bounded organelle;extracellular organelle;extracellular region part;extracellular vesicular exosome;intracellular membrane-bounded organelle;intracellular organelle;intracellular organelle lumen;intracellular organelle part;intracellular part;membrane-bounded organelle;membrane-bounded vesicle;membrane-enclosed lumen;mitochondrial matrix;mitochond…	Purine metabolism				18	18	18	74.9	74.9	74.9	25.268	0	139.55	29491000000	235	0.592429	0.568598	-0.613634	-1.32562	30.143	31.4873	30.2704	29.7884	29.9731	30.5824
	0.0983723	0.256202	Q9Y3D8;D6RDH4;A0A087WY94;A0A087WVD7	Q9Y3D8;D6RDH4	Adenylate kinase isoenzyme 6	AK6	cellular metabolic process;cellular nitrogen compound metabolic process;cellular process;metabolic process;nitrogen compound metabolic process;nucleobase-containing compound metabolic process;nucleobase-containing small molecule metabolic process;nucleoside phosphate metabolic process;nucleotide metabolic process;nucleotide phosphorylation;phosphate-containing compound metabolic process;phosphoru…	adenyl nucleotide binding;adenyl ribonucleotide binding;adenylate kinase activity;ATP binding;ATPase activity;binding;catalytic activity;hydrolase activity;hydrolase activity, acting on acid anhydrides;hydrolase activity, acting on acid anhydrides, in phosphorus-containing anhydrides;kinase activity;nucleobase-containing compound kinase activity;nucleoside-triphosphatase activity;nucleotide bindi…	Cajal body;cell part;intracellular organelle part;intracellular part;membrane;nuclear body;nuclear part;nucleoplasm;nucleoplasm part;organelle part					3	3	3	27.3	27.3	27.3	20.061	0	11.473	559920000	20	0.0983723	0.897774	0.256202	0.274477	24.356	22.0297	24.0259	23.9816	24.5687	24.9966
	0.420211	-0.321607	Q92667;I3L0W0;I3L2A2;I3L2N7;I3L3K1;I3L364;I3L0K6;I3NI36	Q92667;I3L0W0	A-kinase anchor protein 1, mitochondrial	AKAP1	biological regulation;blood coagulation;coagulation;hemostasis;multicellular organismal process;regulation of biological quality;regulation of body fluid levels	binding;nucleic acid binding;RNA binding	cell part;cytoplasmic part;cytosol;integral to membrane;intracellular membrane-bounded organelle;intracellular organelle;intracellular organelle part;intracellular part;intrinsic to membrane;membrane;membrane part;membrane-bounded organelle;mitochondrial membrane;mitochondrial outer membrane;mitochondrial part;mitochondrion;organelle;organelle membrane;organelle outer membrane;organelle part;oute…		REACT_24970			9	9	9	16.6	16.6	16.6	97.34	0	21.655	606120000	36	0.420211	0.650506	-0.321607	-0.985883	24.3721	25.2773	24.7436	24.1863	24.3088	24.6808
	0.93786	-0.798253	Q02952	Q02952	A-kinase anchor protein 12	AKAP12	biological regulation;cell surface receptor linked signaling pathway;cellular process;cellular response to stimulus;establishment of localization;establishment of localization in cell;establishment of protein localization;G-protein coupled receptor protein signaling pathway;intracellular protein transport;intracellular transport;positive regulation of biological process;positive regulation of bio…	adenylate cyclase binding;binding;enzyme binding;protein binding;protein kinase A binding	adherens junction;anchoring junction;cell cortex;cell junction;cell part;cell-substrate adherens junction;cell-substrate junction;cytoplasm;cytoplasmic part;cytoskeleton;focal adhesion;intracellular non-membrane-bounded organelle;intracellular organelle;intracellular part;membrane;non-membrane-bounded organelle;organelle;plasma membrane					73	73	73	62	62	62	191.48	0	323.31	35577000000	567	0.93786	0.466562	-0.798253	-2.00556	30.1964	30.2413	30.2437	29.2356	30.9384	30.8907
	0.598425	-0.449107	Q12802;H0YMW2;A0A087WTD7;A8MYJ1;A0A087WY36;H0YK84;H0YLH1	Q12802;H0YMW2	A-kinase anchor protein 13	AKAP13	biological regulation;cell surface receptor linked signaling pathway;cellular macromolecule metabolic process;cellular metabolic process;cellular process;cellular protein metabolic process;cellular response to stimulus;enzyme linked receptor protein signaling pathway;establishment of localization;establishment of localization in cell;intracellular signal transduction;intracellular transport;macro…	binding;cAMP-dependent protein kinase activity;catalytic activity;cation binding;cyclic nucleotide-dependent protein kinase activity;enzyme regulator activity;GTPase regulator activity;guanyl-nucleotide exchange factor activity;ion binding;kinase activity;metal ion binding;molecular transducer activity;nucleoside-triphosphatase regulator activity;phosphotransferase activity, alcohol group as acce…	cell part;cytoplasm;cytoplasmic part;cytosol;intracellular membrane-bounded organelle;intracellular organelle;intracellular part;membrane;membrane-bounded organelle;nucleus;organelle;perinuclear region of cytoplasm		REACT_11051;REACT_13638;REACT_18407			21	21	21	13.2	13.2	13.2	307.55	0	137.39	1537700000	77	0.598425	0.565404	-0.449107	-1.33731	25.4569	25.4155	25.7012	24.735	25.9726	25.8523
	0.297011	0.111873	Q02040;X6RAJ1	Q02040;X6RAJ1	A-kinase anchor protein 17A	AKAP17A	B cell activation;biological regulation;cell activation;cellular macromolecule metabolic process;cellular metabolic process;cellular nitrogen compound metabolic process;cellular process;cellular response to stimulus;immune system process;leukocyte activation;lymphocyte activation;macromolecule metabolic process;metabolic process;mRNA metabolic process;mRNA processing;nitrogen compound metabolic p…	binding;nucleotide binding;protein binding;protein kinase A binding	cell part;cytoplasm;intracellular membrane-bounded organelle;intracellular organelle;intracellular organelle part;intracellular part;macromolecular complex;membrane-bounded organelle;nuclear body;nuclear part;nuclear speck;nucleoplasm;nucleoplasm part;nucleus;organelle;organelle part;ribonucleoprotein complex;spliceosomal complex					18	18	18	29.5	29.5	29.5	80.735	0	112.47	5762100000	104	0.297011	0.728197	0.111873	0.732179	27.4542	27.7007	27.5948	27.689	27.2273	27.4744
	1.48945	-1.27523	Q9Y2D5;C9JVY5	Q9Y2D5;C9JVY5	A-kinase anchor protein 2	AKAP2								27	27	27	45.1	45.1	45.1	94.659	0	200.25	5865400000	130	1.48945	0.385679	-1.27523	-3.21609	26.5413	28.6865	26.9203	26.804	28.0359	27.3689
	0.291114	-0.113998	O43823;M0QYL4	O43823	A-kinase anchor protein 8	AKAP8	biological regulation;cell cycle phase;cell cycle process;cellular component organization;cellular component organization at cellular level;cellular component organization or biogenesis;cellular component organization or biogenesis at cellular level;cellular macromolecule metabolic process;cellular metabolic process;cellular nitrogen compound metabolic process;cellular process;cellular response t…	binding;cation binding;DNA binding;double-stranded DNA binding;ion binding;metal ion binding;nucleic acid binding;structure-specific DNA binding;transition metal ion binding;zinc ion binding	cell part;chromosome;condensed chromosome;cytoplasmic part;female pronucleus;Golgi apparatus;intracellular membrane-bounded organelle;intracellular non-membrane-bounded organelle;intracellular organelle;intracellular organelle part;intracellular part;membrane;membrane-bounded organelle;mitochondrion;non-membrane-bounded organelle;nuclear matrix;nuclear part;nucleoplasm;nucleus;organelle;organelle…					18	18	18	39	39	39	76.107	0	144.71	2911200000	77	0.291114	0.733892	-0.113998	-0.719646	26.4863	26.9269	26.7794	26.8551	26.5979	26.938
	0.272788	0.100633	Q9ULX6;V9GZ50;M0R1Y5;M0R010;M0QYT7	Q9ULX6	A-kinase anchor protein 8-like	AKAP8L		binding;cation binding;DEAD/H-box RNA helicase binding;DNA binding;enzyme binding;ion binding;metal ion binding;nucleic acid binding;protein binding	cell part;cytoplasm;intracellular membrane-bounded organelle;intracellular organelle;intracellular organelle part;intracellular part;membrane-bounded organelle;nuclear matrix;nuclear part;nucleoplasm;nucleus;organelle;organelle part					14	14	14	28	28	28	71.639	0	135.92	4746300000	72	0.272788	0.748075	0.100633	0.680402	27.662	27.8991	27.7739	27.7166	27.5281	27.4234
	1.31662	0.522255	A0A0A0MRF6;Q99996;A0A0A0MRE9;A0A6I8PUA5;A0A087WX84;H7BYL6;A0A6I8PUD8;A0A2R8Y590;Q6PJH3;H7BZV6;H0Y6Q0	A0A0A0MRF6;Q99996;A0A0A0MRE9;A0A6I8PUA5	A-kinase anchor protein 9	AKAP9	anatomical structure development;biological regulation;cell communication;cell cycle;cell cycle process;cell development;cell-cell signaling;cellular chemical homeostasis;cellular component organization;cellular component organization at cellular level;cellular component organization or biogenesis;cellular component organization or biogenesis at cellular level;cellular developmental process;cellu…	binding;channel regulator activity;ion channel binding;potassium channel regulator activity;protein binding;protein complex scaffold;receptor binding;structural molecule activity	cation channel complex;cell part;centrosome;cytoplasmic part;cytoskeletal part;cytoskeleton;cytosol;Golgi apparatus;intracellular membrane-bounded organelle;intracellular non-membrane-bounded organelle;intracellular organelle;intracellular organelle part;intracellular part;ion channel complex;macromolecular complex;membrane part;membrane-bounded organelle;microtubule organizing center;microtubule…		REACT_15296;REACT_15364;REACT_15451;REACT_160315;REACT_20546;REACT_20594;REACT_20642;REACT_267965			84	84	84	27.2	27.2	27.2	453.49	0	323.31	8403400000	281	1.31662	0.412504	0.522255	2.81163	28.6767	27.7346	28.6663	28.3951	28.2213	28.2154
	0.458348	-0.256676	P14550;Q5T621;V9GYG2;V9GYP9	P14550	Alcohol dehydrogenase [NADP(+)]	AKR1A1	alcohol metabolic process;aldehyde catabolic process;biosynthetic process;carbohydrate catabolic process;carbohydrate metabolic process;carboxylic acid biosynthetic process;carboxylic acid catabolic process;carboxylic acid metabolic process;catabolic process;cellular aldehyde metabolic process;cellular biosynthetic process;cellular carbohydrate metabolic process;cellular catabolic process;cellula…	alcohol dehydrogenase (NADP+) activity;alditol:NADP+ 1-oxidoreductase activity;aldo-keto reductase (NADP) activity;catalytic activity;electron carrier activity;L-glucuronate reductase activity;oxidoreductase activity;oxidoreductase activity, acting on CH-OH group of donors;oxidoreductase activity, acting on the CH-OH group of donors, NAD or NADP as acceptor	apical plasma membrane;cell part;cytoplasmic part;cytosol;extracellular membrane-bounded organelle;extracellular organelle;extracellular region part;extracellular space;extracellular vesicular exosome;intracellular part;membrane part;membrane-bounded organelle;membrane-bounded vesicle;organelle;plasma membrane part;vesicle	Caprolactam degradation;Glycerolipid metabolism;Glycolysis / Gluconeogenesis				21	21	21	74.2	74.2	74.2	36.573	0	228.78	56753000000	358	0.458348	0.627799	-0.256676	-1.0621	31.0336	31.4459	30.9768	30.5977	31.1718	30.7604
	0.930868	-0.213315	P15121;E9PCX2;E9PEF9;C9JRZ8	P15121;E9PCX2	Aldose reductase	AKR1B1	alcohol biosynthetic process;alcohol metabolic process;biological regulation;biosynthetic process;C21-steroid hormone biosynthetic process;C21-steroid hormone metabolic process;carbohydrate biosynthetic process;carbohydrate metabolic process;cellular biosynthetic process;cellular carbohydrate biosynthetic process;cellular carbohydrate metabolic process;cellular hormone metabolic process;cellular …	alcohol dehydrogenase (NADP+) activity;alditol:NADP+ 1-oxidoreductase activity;aldo-keto reductase (NADP) activity;catalytic activity;electron carrier activity;glyceraldehyde oxidoreductase activity;oxidoreductase activity;oxidoreductase activity, acting on CH-OH group of donors;oxidoreductase activity, acting on the aldehyde or oxo group of donors;oxidoreductase activity, acting on the CH-OH gro…	cell part;cytoplasm;cytoplasmic part;cytosol;extracellular membrane-bounded organelle;extracellular organelle;extracellular region part;extracellular space;extracellular vesicular exosome;intracellular organelle part;intracellular part;membrane-bounded organelle;membrane-bounded vesicle;nuclear part;nucleoplasm;organelle;organelle part;vesicle	Fructose and mannose metabolism;Galactose metabolism;Glycerolipid metabolism;Pentose and glucuronate interconversions;Pyruvate metabolism	REACT_11038;REACT_355154			24	24	24	75.9	75.9	75.9	35.853	0	156.12	49125000000	383	0.930868	0.468292	-0.213315	-1.99146	31.0069	31.0792	30.8781	30.8071	31.2795	30.9734
+	2.485	1.0776	Q04828;A6NHU4;H0Y804;S4R3Z2;A0A0A0MSS8;P42330;P17516;S4R3D5	Q04828;A6NHU4;H0Y804	Aldo-keto reductase family 1 member C1	AKR1C1	apocarotenoid metabolic process;bile acid and bile salt transport;bile acid metabolic process;biological regulation;C21-steroid hormone metabolic process;carboxylic acid metabolic process;carboxylic acid transport;cell differentiation;cellular aldehyde metabolic process;cellular component assembly;cellular component organization;cellular component organization or biogenesis;cellular developmental…	17-alpha,20-alpha-dihydroxypregn-4-en-3-one dehydrogenase activity;alcohol dehydrogenase (NADP+) activity;alditol:NADP+ 1-oxidoreductase activity;aldo-keto reductase (NADP) activity;androsterone dehydrogenase (B-specific) activity;androsterone dehydrogenase activity;bile acid binding;binding;carboxylic acid binding;catalytic activity;indanol dehydrogenase activity;ketosteroid monooxygenase activi…	cell part;cytoplasmic part;cytosol;extracellular membrane-bounded organelle;extracellular organelle;extracellular region part;extracellular vesicular exosome;intracellular part;membrane-bounded organelle;membrane-bounded vesicle;organelle;vesicle	Metabolism of xenobiotics by cytochrome P450;Steroid hormone biosynthesis	REACT_11041;REACT_11048;REACT_11053;REACT_24968			13	13	5	53.9	53.9	22.6	36.788	0	63.927	10185000000	110	2.485	0.230725	1.0776	6.28489	29.2521	27.9831	29.044	29.4965	28.3648	28.2119
	1.47576	1.10214	P52895;B4DK69;S4R3P0;A0A3B3IRI8	P52895;B4DK69;S4R3P0	Aldo-keto reductase family 1 member C2	AKR1C2	biological regulation;C21-steroid hormone metabolic process;carboxylic acid metabolic process;cell differentiation;cell surface receptor linked signaling pathway;cellular developmental process;cellular hormone metabolic process;cellular ketone metabolic process;cellular lipid metabolic process;cellular metabolic process;cellular process;cellular response to chemical stimulus;cellular response to …	alcohol dehydrogenase (NADP+) activity;alditol:NADP+ 1-oxidoreductase activity;aldo-keto reductase (NADP) activity;bile acid binding;binding;carboxylic acid binding;catalytic activity;ketosteroid monooxygenase activity;lipid binding;monocarboxylic acid binding;monooxygenase activity;oxidoreductase activity;oxidoreductase activity, acting on CH-OH group of donors;oxidoreductase activity, acting on…	cell part;cytoplasm;intracellular part	Metabolism of xenobiotics by cytochrome P450;Steroid hormone biosynthesis	REACT_11041;REACT_11048;REACT_11053			11	3	3	40.2	9	9	36.735	0	5.8612	874830000	21	1.47576	0.387866	1.10214	3.18303	25.0911	24.0831	25.5464	25.6642	23.9852	24.9269
	0.646445	-0.302614	O43488;H3BLU7;H7C5H7;A0A499FJT0;Q8NHP1;O95154	O43488;H3BLU7	Aflatoxin B1 aldehyde reductase member 2	AKR7A2	carbohydrate metabolic process;cellular aldehyde metabolic process;cellular metabolic process;cellular process;metabolic process;primary metabolic process;small molecule metabolic process;xenobiotic metabolic process	alcohol dehydrogenase (NADP+) activity;alditol:NADP+ 1-oxidoreductase activity;aldo-keto reductase (NADP) activity;catalytic activity;electron carrier activity;epoxide hydrolase activity;ether hydrolase activity;hydrolase activity;hydrolase activity, acting on ether bonds;oxidoreductase activity;oxidoreductase activity, acting on CH-OH group of donors;oxidoreductase activity, acting on the CH-OH …	cell part;cytoplasmic part;cytosol;extracellular membrane-bounded organelle;extracellular organelle;extracellular region part;extracellular vesicular exosome;Golgi apparatus;intracellular membrane-bounded organelle;intracellular organelle;intracellular part;membrane-bounded organelle;membrane-bounded vesicle;mitochondrion;organelle;vesicle		REACT_264461			13	13	13	45.4	45.4	45.4	39.589	0	95.948	10579000000	144	0.646445	0.549172	-0.302614	-1.43086	29.0958	29.2194	28.6688	28.7466	29.3786	28.8211
	0.724772	0.285289	P31749;G3V4I6;A0A087WY56;G3V3X1;G3V2I6	P31749	RAC-alpha serine/threonine-protein kinase	AKT1	activation-induced cell death of T cells;aging;alcohol metabolic process;amine metabolic process;aminoglycan metabolic process;anatomical structure development;apoptosis;apoptotic mitochondrial changes;biological regulation;biosynthetic process;blood coagulation;blood vessel development;carbohydrate biosynthetic process;carbohydrate homeostasis;carbohydrate metabolic process;carbohydrate transpor…	14-3-3 protein binding;adenyl nucleotide binding;adenyl ribonucleotide binding;ATP binding;binding;catalytic activity;enzyme binding;enzyme regulator activity;identical protein binding;kinase activity;lipid binding;nitric-oxide synthase regulator activity;nucleotide binding;phosphatidylinositol binding;phosphatidylinositol-3,4,5-trisphosphate binding;phosphatidylinositol-3,4-bisphosphate binding;…	cell junction;cell part;cell-cell junction;cytoplasm;cytoplasmic part;cytoskeletal part;cytoskeleton;cytosol;intracellular membrane-bounded organelle;intracellular non-membrane-bounded organelle;intracellular organelle;intracellular organelle part;intracellular part;membrane;membrane-bounded organelle;microtubule cytoskeleton;mitochondrion;non-membrane-bounded organelle;nuclear part;nucleoplasm;n…	Acute myeloid leukemia;Adipocytokine signaling pathway;Apoptosis;B cell receptor signaling pathway;Carbohydrate digestion and absorption;Chagas disease (American trypanosomiasis);Chemokine signaling pathway;Chronic myeloid leukemia;Colorectal cancer;Endometrial cancer;ErbB signaling pathway;Fc epsilon RI signaling pathway;Fc gamma R-mediated phagocytosis;Focal adhesion;Glioma;Hepatitis C;Insulin …	REACT_111176;REACT_115662;REACT_12442;REACT_12447;REACT_12477;REACT_12564;REACT_13655;REACT_147867;REACT_15523;REACT_1695;REACT_19290;REACT_19358;REACT_19405;REACT_24915;REACT_25042;REACT_263991;REACT_264178;REACT_355377;REACT_355468;REACT_549;REACT_75829			13	13	10	33.1	33.1	25	55.686	0	102.89	2356300000	54	0.724772	0.51711	0.285289	1.58357	26.2493	26.0538	26.5162	26.7812	26.3757	26.2613
	0.173057	-0.284054	Q96B36;H9KV91;M0R2V8	Q96B36;H9KV91	Proline-rich AKT1 substrate 1	AKT1S1	biological regulation;cell surface receptor linked signaling pathway;cellular component organization;cellular component organization or biogenesis;cellular process;cellular response to chemical stimulus;cellular response to fibroblast growth factor stimulus;cellular response to growth factor stimulus;cellular response to heat;cellular response to organic substance;cellular response to stimulus;ce…		cell part;cytoplasm;cytoplasmic part;cytosol;intracellular organelle part;intracellular part;macromolecular complex;nuclear part;nucleoplasm;organelle part;protein complex		REACT_12564;REACT_264164;REACT_355468;REACT_6754;REACT_6836			4	4	4	21.5	21.5	21.5	27.383	0	4.2491	572860000	15	0.173057	0.832284	-0.284054	-0.457072	24.707	24.4463	24.3031	22.7938	23.7842	24.4257
	0.651963	0.633807	P31751;J3QKW1;M0R0P9;C9JHS6;M0QZK3;J3KRI8;E7EVP8;A8MX96;A0A1B0GXA2;M0R275;A0A5F9ZHJ8;C9JIJ1;A0A0A0MRF1;C9JC83;J3KSY8;C9J258;C9JIF6;M0R283;J3QL45;M0QZW8	P31751;J3QKW1;M0R0P9;C9JHS6;M0QZK3	RAC-beta serine/threonine-protein kinase	AKT2	alcohol metabolic process;apoptosis;biological regulation;biosynthetic process;carbohydrate biosynthetic process;carbohydrate metabolic process;carbohydrate transport;cell death;cell differentiation;cell surface receptor linked signaling pathway;cellular biosynthetic process;cellular carbohydrate biosynthetic process;cellular carbohydrate metabolic process;cellular component organization;cellular…	adenyl nucleotide binding;adenyl ribonucleotide binding;ATP binding;binding;catalytic activity;kinase activity;nucleotide binding;phosphotransferase activity, alcohol group as acceptor;protein kinase activity;protein serine/threonine kinase activity;purine nucleotide binding;purine ribonucleoside triphosphate binding;purine ribonucleotide binding;ribonucleotide binding;transferase activity;transf…	cell cortex;cell part;cell projection membrane;cell projection part;cytoplasmic part;cytosol;intracellular membrane-bounded organelle;intracellular organelle;intracellular organelle part;intracellular part;leading edge membrane;membrane;membrane part;membrane-bounded organelle;nuclear part;nucleoplasm;nucleus;organelle;organelle part;plasma membrane;plasma membrane part;ruffle membrane	Acute myeloid leukemia;Adipocytokine signaling pathway;Apoptosis;B cell receptor signaling pathway;Carbohydrate digestion and absorption;Chagas disease (American trypanosomiasis);Chemokine signaling pathway;Chronic myeloid leukemia;Colorectal cancer;Endometrial cancer;ErbB signaling pathway;Fc epsilon RI signaling pathway;Fc gamma R-mediated phagocytosis;Focal adhesion;Glioma;Hepatitis C;Insulin …	REACT_115662;REACT_12442;REACT_12447;REACT_12564;REACT_13655;REACT_1451;REACT_147867;REACT_1695;REACT_19290;REACT_19358;REACT_19405;REACT_263991;REACT_264178;REACT_355377;REACT_355468;REACT_549;REACT_6743;REACT_75829;REACT_790			9	6	1	25.6	17.5	1.7	55.768	0	24.112	322380000	18	0.651963	0.545661	0.633807	1.44161	23.7128	23.0654	23.3968	24.071	23.7892	22.4246
	0.322344	-0.1531	Q8IZ83;F5H4B6;M0QY06	Q8IZ83;F5H4B6	Aldehyde dehydrogenase family 16 member A1	ALDH16A1		aldehyde dehydrogenase (NAD) activity;catalytic activity;oxidoreductase activity;oxidoreductase activity, acting on the aldehyde or oxo group of donors;oxidoreductase activity, acting on the aldehyde or oxo group of donors, NAD or NADP as acceptor	cell part;extracellular membrane-bounded organelle;extracellular organelle;extracellular region part;extracellular vesicular exosome;membrane;membrane-bounded organelle;membrane-bounded vesicle;organelle;vesicle					6	6	6	9.9	9.9	9.9	85.126	0	23.657	707800000	20	0.322344	0.711886	-0.1531	-0.785547	24.9723	25.0099	24.4231	24.9252	24.7581	25.0118
	0.0560525	0.0416164	P54886	P54886	Delta-1-pyrroline-5-carboxylate synthase;Glutamate 5-kinase;Gamma-glutamyl phosphate reductase	ALDH18A1	amine biosynthetic process;amine metabolic process;biosynthetic process;carboxylic acid biosynthetic process;carboxylic acid metabolic process;cellular amine metabolic process;cellular amino acid biosynthetic process;cellular amino acid metabolic process;cellular biosynthetic process;cellular ketone metabolic process;cellular metabolic process;cellular modified amino acid biosynthetic process;cel…	adenyl nucleotide binding;adenyl ribonucleotide binding;amino acid kinase activity;ATP binding;binding;catalytic activity;coenzyme binding;cofactor binding;glutamate 5-kinase activity;glutamate-5-semialdehyde dehydrogenase activity;kinase activity;NADP binding;nucleotide binding;oxidoreductase activity;oxidoreductase activity, acting on the aldehyde or oxo group of donors;oxidoreductase activity,…	cell part;cytoplasm;cytoplasmic part;intracellular membrane-bounded organelle;intracellular organelle;intracellular organelle part;intracellular part;membrane;membrane-bounded organelle;mitochondrial inner membrane;mitochondrial membrane;mitochondrial part;mitochondrion;organelle;organelle inner membrane;organelle membrane;organelle part	Arginine and proline metabolism	REACT_238			45	45	45	60.3	60.3	60.3	87.301	0	323.31	40176000000	482	0.0560525	0.944376	0.0416164	0.16233	30.4169	30.331	30.8376	30.9668	30.7687	30.9968
	0.956058	1.19718	P00352;Q5SYQ7;Q5SYQ9;Q5SYQ8	P00352	Retinal dehydrogenase 1	ALDH1A1	alcohol metabolic process;biological regulation;cellular aldehyde metabolic process;cellular hormone metabolic process;cellular lipid metabolic process;cellular metabolic process;cellular process;diterpenoid metabolic process;ethanol metabolic process;ethanol oxidation;fat-soluble vitamin metabolic process;hormone metabolic process;isoprenoid metabolic process;lipid metabolic process;metabolic pr…	3-chloroallyl aldehyde dehydrogenase activity;aldehyde dehydrogenase (NAD) activity;androgen binding;benzaldehyde dehydrogenase (NAD+) activity;binding;catalytic activity;enzyme activator activity;enzyme regulator activity;GTPase activator activity;GTPase regulator activity;hormone binding;lipid binding;nucleoside-triphosphatase regulator activity;oxidoreductase activity;oxidoreductase activity, …	cell part;cytoplasm;cytoplasmic part;cytosol;extracellular membrane-bounded organelle;extracellular organelle;extracellular region part;extracellular vesicular exosome;intracellular part;membrane-bounded organelle;membrane-bounded vesicle;organelle;vesicle	Retinol metabolism	REACT_268561;REACT_34			12	10	10	23	19.8	19.8	54.861	0	39.384	6150100000	109	0.956058	0.463345	1.19718	2.04235	28.5516	26.7007	28.8674	28.0701	26.8232	28.3737
	0.367305	-0.161736	P30837;P47895;H0YKF9	P30837	Aldehyde dehydrogenase X, mitochondrial	ALDH1B1	alcohol catabolic process;alcohol metabolic process;carbohydrate metabolic process;catabolic process;ethanol catabolic process;ethanol metabolic process;metabolic process;primary alcohol catabolic process;primary alcohol metabolic process;primary metabolic process;small molecule catabolic process;small molecule metabolic process	aldehyde dehydrogenase (NAD) activity;catalytic activity;oxidoreductase activity;oxidoreductase activity, acting on the aldehyde or oxo group of donors;oxidoreductase activity, acting on the aldehyde or oxo group of donors, NAD or NADP as acceptor	cell part;cytoplasmic part;intracellular membrane-bounded organelle;intracellular organelle;intracellular organelle lumen;intracellular organelle part;intracellular part;membrane-bounded organelle;membrane-enclosed lumen;mitochondrial matrix;mitochondrial part;mitochondrion;nuclear part;nucleoplasm;organelle;organelle lumen;organelle part	Arginine and proline metabolism;Ascorbate and aldarate metabolism;beta-Alanine metabolism;Chloroalkane and chloroalkene degradation;Fatty acid metabolism;Glycerolipid metabolism;Glycolysis / Gluconeogenesis;Histidine metabolism;Limonene and pinene degradation;Lysine degradation;Pentose and glucuronate interconversions;Propanoate metabolism;Pyruvate metabolism;Tryptophan metabolism;Valine, leucine…				24	23	19	52	50.3	44.5	57.206	0	239.7	23425000000	219	0.367305	0.683615	-0.161736	-0.878589	29.7106	30.2527	29.9427	29.7094	29.6769	29.9183
	0.602526	0.443282	O75891	O75891	Cytosolic 10-formyltetrahydrofolate dehydrogenase	ALDH1L1	10-formyltetrahydrofolate catabolic process;10-formyltetrahydrofolate metabolic process;aromatic compound catabolic process;biosynthetic process;catabolic process;cellular aromatic compound metabolic process;cellular catabolic process;cellular metabolic process;cellular nitrogen compound catabolic process;cellular nitrogen compound metabolic process;cellular process;coenzyme catabolic process;coe…	aldehyde dehydrogenase (NAD) activity;catalytic activity;formyltetrahydrofolate dehydrogenase activity;hydroxymethyl-, formyl- and related transferase activity;methyltransferase activity;oxidoreductase activity;oxidoreductase activity, acting on the aldehyde or oxo group of donors;oxidoreductase activity, acting on the aldehyde or oxo group of donors, NAD or NADP as acceptor;oxidoreductase activi…	cell part;cytoplasmic part;extracellular membrane-bounded organelle;extracellular organelle;extracellular region part;extracellular vesicular exosome;intracellular membrane-bounded organelle;intracellular organelle;intracellular part;membrane-bounded organelle;membrane-bounded vesicle;mitochondrion;organelle;vesicle	One carbon pool by folate				8	8	7	9	9	8.1	98.828	0	15.483	336700000	20	0.602526	0.563108	0.443282	1.34531	23.7546	23.3468	24.6397	23.7043	23.6423	23.7796
	0.00477757	-0.00398827	P05091;F8VP50;S4R3S4;H0Y2X5	P05091	Aldehyde dehydrogenase, mitochondrial	ALDH2	alcohol catabolic process;alcohol metabolic process;biological regulation;biosynthetic process;carbohydrate metabolic process;catabolic process;cell communication;cell-cell signaling;cellular biosynthetic process;cellular metabolic process;cellular process;ethanol catabolic process;ethanol metabolic process;ethanol oxidation;metabolic process;neurotransmitter biosynthetic process;neurotransmitter…	aldehyde dehydrogenase (NAD) activity;aldehyde dehydrogenase [NAD(P)+] activity;catalytic activity;electron carrier activity;oxidoreductase activity;oxidoreductase activity, acting on the aldehyde or oxo group of donors;oxidoreductase activity, acting on the aldehyde or oxo group of donors, NAD or NADP as acceptor	cell part;cytoplasmic part;extracellular membrane-bounded organelle;extracellular organelle;extracellular region part;extracellular vesicular exosome;intracellular organelle lumen;intracellular organelle part;intracellular part;membrane-bounded organelle;membrane-bounded vesicle;membrane-enclosed lumen;mitochondrial matrix;mitochondrial part;organelle;organelle lumen;organelle part;vesicle	Arginine and proline metabolism;Ascorbate and aldarate metabolism;beta-Alanine metabolism;Chloroalkane and chloroalkene degradation;Fatty acid metabolism;Glycerolipid metabolism;Glycolysis / Gluconeogenesis;Histidine metabolism;Limonene and pinene degradation;Lysine degradation;Pentose and glucuronate interconversions;Propanoate metabolism;Pyruvate metabolism;Tryptophan metabolism;Valine, leucine…	REACT_15532;REACT_34			31	31	28	60.3	60.3	57.1	56.381	0	229.72	31065000000	387	0.00477757	0.995	-0.00398827	-0.0145879	30.5075	29.9503	30.3269	30.2969	30.328	30.865
	0.509623	0.183357	P51648;A0A5F9ZHN9;A0A5F9ZHI5;J3QRD1;A0A5F9ZGX4;A0A5F9ZI12;A0A5K1VW72;I3L1M4;A0A5F9ZHZ9;A0A5F9ZHP6;J3QS00;J3KTG1;I3L2W1;A0A0D9SGC3;I3L0X1;J3QKK9;C9JKT2;K7EN73;C9JMC5;E9PJV0;I3L3I9;A8MYB8;J3KTD9;P48448;E9PNN6;P30838;P43353	P51648;A0A5F9ZHN9;A0A5F9ZHI5;J3QRD1;A0A5F9ZGX4;A0A5F9ZI12;A0A5K1VW72	Fatty aldehyde dehydrogenase	ALDH3A2	alcohol metabolic process;anatomical structure development;cellular aldehyde metabolic process;cellular lipid metabolic process;cellular metabolic process;cellular process;central nervous system development;developmental process;epidermis development;isoprenoid metabolic process;lipid metabolic process;metabolic process;oxidation-reduction process;peripheral nervous system development;phytol meta…	3-chloroallyl aldehyde dehydrogenase activity;aldehyde dehydrogenase (NAD) activity;aldehyde dehydrogenase [NAD(P)+] activity;catalytic activity;long-chain-alcohol oxidase activity;long-chain-aldehyde dehydrogenase activity;oxidoreductase activity;oxidoreductase activity, acting on CH-OH group of donors;oxidoreductase activity, acting on the aldehyde or oxo group of donors;oxidoreductase activity…	cell part;cytoplasmic part;endoplasmic reticulum membrane;endoplasmic reticulum part;extracellular membrane-bounded organelle;extracellular organelle;extracellular region part;extracellular vesicular exosome;integral to membrane;intracellular membrane-bounded organelle;intracellular organelle;intracellular organelle part;intracellular part;intrinsic to membrane;membrane;membrane part;membrane-bou…	Arginine and proline metabolism;Ascorbate and aldarate metabolism;beta-Alanine metabolism;Chloroalkane and chloroalkene degradation;Fatty acid metabolism;Glycerolipid metabolism;Glycolysis / Gluconeogenesis;Histidine metabolism;Limonene and pinene degradation;Lysine degradation;Pentose and glucuronate interconversions;Propanoate metabolism;Pyruvate metabolism;Tryptophan metabolism;Valine, leucine…				17	17	17	36.3	36.3	36.3	54.847	0	102.44	10081000000	119	0.509623	0.604727	0.183357	1.16351	28.5242	28.7508	28.699	28.85	28.4462	28.3262
	0.48081	-0.329196	P30038;Q5TF55	P30038	Delta-1-pyrroline-5-carboxylate dehydrogenase, mitochondrial	ALDH4A1	4-hydroxyproline catabolic process;4-hydroxyproline metabolic process;amine biosynthetic process;amine catabolic process;amine metabolic process;biosynthetic process;carboxylic acid biosynthetic process;carboxylic acid catabolic process;carboxylic acid metabolic process;catabolic process;cellular amine metabolic process;cellular amino acid biosynthetic process;cellular amino acid catabolic proces…	1-pyrroline-5-carboxylate dehydrogenase activity;aldehyde dehydrogenase (NAD) activity;binding;catalytic activity;electron carrier activity;identical protein binding;oxidoreductase activity;oxidoreductase activity, acting on the aldehyde or oxo group of donors;oxidoreductase activity, acting on the aldehyde or oxo group of donors, NAD or NADP as acceptor;oxidoreductase activity, acting on the CH-…	cell part;cytoplasmic part;intracellular organelle lumen;intracellular organelle part;intracellular part;membrane-enclosed lumen;mitochondrial matrix;mitochondrial part;organelle lumen;organelle part	Alanine, aspartate and glutamate metabolism;Arginine and proline metabolism	REACT_1002			24	24	24	49.6	49.6	49.6	61.719	0	141.36	10816000000	171	0.48081	0.617786	-0.329196	-1.10666	28.5685	29.2832	28.7557	28.2359	28.3979	28.8666
	0.15295	-0.0918954	P51649;C9J8Q5;A0A5F9ZI23;A0A5F9ZH98;A0A5F9ZH05	P51649;C9J8Q5;A0A5F9ZI23	Succinate-semialdehyde dehydrogenase, mitochondrial	ALDH5A1	acetate metabolic process;alcohol metabolic process;amine catabolic process;amine metabolic process;anatomical structure development;biological regulation;carbohydrate metabolic process;carboxylic acid catabolic process;carboxylic acid metabolic process;catabolic process;cell communication;cell-cell signaling;cellular amine metabolic process;cellular amino acid catabolic process;cellular amino ac…	aldehyde dehydrogenase (NAD) activity;binding;catalytic activity;identical protein binding;oxidoreductase activity;oxidoreductase activity, acting on the aldehyde or oxo group of donors;oxidoreductase activity, acting on the aldehyde or oxo group of donors, NAD or NADP as acceptor;protein binding;protein dimerization activity;protein homodimerization activity;succinate-semialdehyde dehydrogenase …	cell part;cytoplasmic part;intracellular membrane-bounded organelle;intracellular organelle;intracellular organelle lumen;intracellular organelle part;intracellular part;membrane-bounded organelle;membrane-enclosed lumen;mitochondrial matrix;mitochondrial part;mitochondrion;organelle;organelle lumen;organelle part	Alanine, aspartate and glutamate metabolism;Butanoate metabolism	REACT_23964			22	22	22	53.1	53.1	53.1	57.214	0	177.77	13084000000	162	0.15295	0.850798	-0.0918954	-0.409499	29.3566	29.5809	29.1013	28.9725	28.9099	29.2153
	0.785915	-0.297792	Q02252;G3V4Z4	Q02252;G3V4Z4	Methylmalonate-semialdehyde dehydrogenase [acylating], mitochondrial	ALDH6A1	amine catabolic process;amine metabolic process;branched chain family amino acid catabolic process;branched chain family amino acid metabolic process;brown fat cell differentiation;carboxylic acid catabolic process;carboxylic acid metabolic process;catabolic process;cell differentiation;cellular amine metabolic process;cellular amino acid catabolic process;cellular amino acid metabolic process;ce…	aldehyde dehydrogenase (NAD) activity;binding;carboxylic acid binding;catalytic activity;coenzyme binding;cofactor binding;fatty acid binding;fatty-acyl-CoA binding;lipid binding;malonate-semialdehyde dehydrogenase (acetylating) activity;methylmalonate-semialdehyde dehydrogenase (acylating) activity;monocarboxylic acid binding;oxidoreductase activity;oxidoreductase activity, acting on the aldehyd…	cell part;cytoplasmic part;extracellular membrane-bounded organelle;extracellular organelle;extracellular region part;extracellular vesicular exosome;intracellular membrane-bounded organelle;intracellular organelle;intracellular organelle lumen;intracellular organelle part;intracellular part;membrane-bounded organelle;membrane-bounded vesicle;membrane-enclosed lumen;mitochondrial matrix;mitochond…	Inositol phosphate metabolism;Propanoate metabolism;Valine, leucine and isoleucine degradation	REACT_197			27	27	27	55.9	55.9	55.9	57.839	0	208.88	27438000000	361	0.785915	0.50288	-0.297792	-1.70334	30.1847	30.6051	30.3008	29.8982	30.1791	30.4929
	0.428115	-0.0915655	A0A1B0GTG2;A0A1B0GW77;P49419;A0A1B0GUA1;A0A1B0GW82;A0A1B0GTY9;A0A1B0GTJ4;A0A1B0GV49;A0A0J9YWF7;A0A1B0GUY0;H0YHM6;F8WDY6;F8VVF2;A0A1B0GVU0	A0A1B0GTG2;A0A1B0GW77;P49419;A0A1B0GUA1;A0A1B0GW82;A0A1B0GTY9;A0A1B0GTJ4;A0A1B0GV49	Alpha-aminoadipic semialdehyde dehydrogenase	ALDH7A1	alcohol metabolic process;amine biosynthetic process;amine catabolic process;amine metabolic process;aspartate family amino acid catabolic process;aspartate family amino acid metabolic process;betaine biosynthetic process;betaine metabolic process;biosynthetic process;carboxylic acid biosynthetic process;carboxylic acid catabolic process;carboxylic acid metabolic process;catabolic process;cellula…	aldehyde dehydrogenase (NAD) activity;betaine-aldehyde dehydrogenase activity;catalytic activity;L-aminoadipate-semialdehyde dehydrogenase activity;oxidoreductase activity;oxidoreductase activity, acting on the aldehyde or oxo group of donors;oxidoreductase activity, acting on the aldehyde or oxo group of donors, NAD or NADP as acceptor	cell part;cytoplasm;cytoplasmic part;cytosol;extracellular membrane-bounded organelle;extracellular organelle;extracellular region part;extracellular vesicular exosome;intracellular membrane-bounded organelle;intracellular organelle;intracellular organelle lumen;intracellular organelle part;intracellular part;membrane-bounded organelle;membrane-bounded vesicle;membrane-enclosed lumen;mitochondria…	Arginine and proline metabolism;Ascorbate and aldarate metabolism;beta-Alanine metabolism;Fatty acid metabolism;Glycerolipid metabolism;Glycine, serine and threonine metabolism;Glycolysis / Gluconeogenesis;Histidine metabolism;Lysine biosynthesis;Lysine degradation;Propanoate metabolism;Pyruvate metabolism;Tryptophan metabolism;Valine, leucine and isoleucine degradation	REACT_1298			33	33	33	61.6	61.6	61.6	58.139	0	323.31	58795000000	527	0.428115	0.645446	-0.0915655	-1.00175	31.3874	31.3978	31.137	31.1506	31.2927	31.2591
	0.139941	0.116959	P49189	P49189	4-trimethylaminobutyraldehyde dehydrogenase	ALDH9A1	amine biosynthetic process;amine metabolic process;anatomical structure development;betaine biosynthetic process;betaine metabolic process;biological regulation;biosynthetic process;carboxylic acid biosynthetic process;carboxylic acid metabolic process;carnitine biosynthetic process;carnitine metabolic process;cellular aldehyde metabolic process;cellular amine metabolic process;cellular amino aci…	1-pyrroline dehydrogenase activity;3-chloroallyl aldehyde dehydrogenase activity;4-trimethylammoniobutyraldehyde dehydrogenase activity;aldehyde dehydrogenase (NAD) activity;amine binding;aminobutyraldehyde dehydrogenase activity;binding;catalytic activity;coenzyme binding;cofactor binding;NAD binding;nucleotide binding;oxidoreductase activity;oxidoreductase activity, acting on the aldehyde or ox…	cell part;cytoplasm;cytoplasmic part;cytosol;extracellular membrane-bounded organelle;extracellular organelle;extracellular region part;extracellular vesicular exosome;intracellular membrane-bounded organelle;intracellular organelle;intracellular part;membrane-bounded organelle;membrane-bounded vesicle;mitochondrion;organelle;vesicle	Arginine and proline metabolism;Ascorbate and aldarate metabolism;beta-Alanine metabolism;Fatty acid metabolism;Glycerolipid metabolism;Glycolysis / Gluconeogenesis;Histidine metabolism;Lysine degradation;Propanoate metabolism;Pyruvate metabolism;Tryptophan metabolism;Valine, leucine and isoleucine degradation	REACT_2125			22	22	22	45.7	45.7	45.7	53.801	0	109.61	18975000000	225	0.139941	0.861987	0.116959	0.378145	29.4164	29.8925	29.5033	30.2843	29.4366	29.524
	0.522978	-0.46505	P04075;J3KPS3;H3BQN4;H3BPS8;H3BUH7;H3BR04;H3BMQ8;H3BU78;H3BR68	P04075;J3KPS3;H3BQN4;H3BPS8;H3BUH7	Fructose-bisphosphate aldolase A;Fructose-bisphosphate aldolase	ALDOA	actin cytoskeleton organization;actin filament organization;actin filament-based process;alcohol biosynthetic process;alcohol catabolic process;alcohol metabolic process;anatomical structure homeostasis;ATP biosynthetic process;ATP metabolic process;biological regulation;biosynthetic process;blood coagulation;carbohydrate biosynthetic process;carbohydrate catabolic process;carbohydrate metabolic …	actin binding;aldehyde-lyase activity;binding;carbohydrate binding;carbon-carbon lyase activity;catalytic activity;cytoskeletal protein binding;fructose binding;fructose-bisphosphate aldolase activity;identical protein binding;lyase activity;monosaccharide binding;protein binding;sugar binding;tubulin binding	actin cytoskeleton;cell part;contractile fiber part;cytoplasmic membrane-bounded vesicle lumen;cytoplasmic part;cytoplasmic vesicle part;cytoskeleton;cytosol;extracellular membrane-bounded organelle;extracellular organelle;extracellular region;extracellular region part;extracellular space;extracellular vesicular exosome;I band;intracellular membrane-bounded organelle;intracellular non-membrane-bo…	Carbon fixation in photosynthetic organisms;Fructose and mannose metabolism;Glycolysis / Gluconeogenesis;Pentose phosphate pathway	REACT_1383;REACT_1520;REACT_318			33	33	29	90.7	90.7	79.1	39.42	0	323.31	205270000000	1128	0.522978	0.59651	-0.46505	-1.18976	33.0501	33.9476	32.7935	32.9097	33.5505	32.6503
	0.0783434	0.0339521	P05062;A0A3B3IS80;A0A087WXX2	P05062;A0A3B3IS80;A0A087WXX2	Fructose-bisphosphate aldolase B;Fructose-bisphosphate aldolase	ALDOB	alcohol biosynthetic process;alcohol catabolic process;alcohol metabolic process;biological regulation;biosynthetic process;carbohydrate biosynthetic process;carbohydrate catabolic process;carbohydrate metabolic process;catabolic process;cellular biosynthetic process;cellular carbohydrate biosynthetic process;cellular carbohydrate catabolic process;cellular carbohydrate metabolic process;cellular…	aldehyde-lyase activity;ATPase binding;binding;carbohydrate binding;carbon-carbon lyase activity;catalytic activity;cytoskeletal protein binding;enzyme binding;fructose binding;fructose-bisphosphate aldolase activity;identical protein binding;lyase activity;monosaccharide binding;protein binding;sugar binding	cell part;centriolar satellite;cytoplasmic part;cytoskeletal part;cytosol;extracellular membrane-bounded organelle;extracellular organelle;extracellular region part;extracellular vesicular exosome;intracellular organelle part;intracellular part;membrane-bounded organelle;membrane-bounded vesicle;microtubule organizing center;microtubule organizing center part;organelle;organelle part;vesicle	Carbon fixation in photosynthetic organisms;Fructose and mannose metabolism;Glycolysis / Gluconeogenesis;Pentose phosphate pathway	REACT_1383;REACT_1520;REACT_1571;REACT_355030			7	5	5	21.4	17.6	17.6	39.473	0	13.292	786820000	27	0.0783434	0.922934	0.0339521	0.222337	25.281	24.9764	25.2748	25.359	25.4697	25.367
	0.899449	-0.891351	P09972;A8MVZ9;J3KSV6;J3QKP5;C9J8F3;K7EKH5;J3QKK1	P09972;A8MVZ9;J3KSV6;J3QKP5	Fructose-bisphosphate aldolase C;Fructose-bisphosphate aldolase	ALDOC	aging;alcohol biosynthetic process;alcohol catabolic process;alcohol metabolic process;anatomical structure morphogenesis;apoptosis;biosynthetic process;carbohydrate biosynthetic process;carbohydrate catabolic process;carbohydrate metabolic process;catabolic process;cell death;cell differentiation;cellular biosynthetic process;cellular carbohydrate biosynthetic process;cellular carbohydrate catab…	aldehyde-lyase activity;binding;carbon-carbon lyase activity;catalytic activity;cytoskeletal protein binding;fructose-bisphosphate aldolase activity;lyase activity;protein binding	axon;cell part;cell projection;cytoplasmic part;cytoskeleton;cytosol;extracellular membrane-bounded organelle;extracellular organelle;extracellular region part;extracellular vesicular exosome;intracellular membrane-bounded organelle;intracellular non-membrane-bounded organelle;intracellular organelle;intracellular part;membrane-bounded organelle;membrane-bounded vesicle;mitochondrion;neuron proje…	Carbon fixation in photosynthetic organisms;Fructose and mannose metabolism;Glycolysis / Gluconeogenesis;Pentose phosphate pathway	REACT_1383;REACT_1520			30	26	25	81.6	67.3	65.4	39.455	0	267.13	20860000000	306	0.899449	0.471177	-0.891351	-1.92836	29.2766	30.7073	28.7622	28.8863	29.6424	29.2495
	0.530748	2.2836	Q9BT22;K7EID2;A0A087WZJ8;Q6GMV1;C9J202	Q9BT22;K7EID2	Chitobiosyldiphosphodolichol beta-mannosyltransferase	ALG1	biosynthetic process;carbohydrate biosynthetic process;carbohydrate metabolic process;cellular biosynthetic process;cellular carbohydrate biosynthetic process;cellular carbohydrate metabolic process;cellular lipid metabolic process;cellular macromolecule biosynthetic process;cellular macromolecule metabolic process;cellular metabolic process;cellular polysaccharide biosynthetic process;cellular p…	beta-1,4-mannosyltransferase activity;catalytic activity;chitobiosyldiphosphodolichol beta-mannosyltransferase activity;mannosyltransferase activity;transferase activity;transferase activity, transferring glycosyl groups;transferase activity, transferring hexosyl groups	cell part;cytoplasmic part;endoplasmic reticulum;endoplasmic reticulum membrane;endoplasmic reticulum part;integral to membrane;intracellular membrane-bounded organelle;intracellular organelle;intracellular organelle part;intracellular part;intrinsic to membrane;membrane;membrane part;membrane-bounded organelle;organelle;organelle membrane;organelle part	N-Glycan biosynthesis;Various types of N-glycan biosynthesis	REACT_22433;REACT_268144			6	6	6	17.5	17.5	17.5	52.518	0	12.82	4597200000	28	0.530748	0.593218	2.2836	1.20501	27.6141	21.7272	27.7738	27.9727	27.61	27.1726
	1.39403	1.34788	Q2TAA5;A0A3B3ISU2	Q2TAA5	GDP-Man:Man(3)GlcNAc(2)-PP-Dol alpha-1,2-mannosyltransferase	ALG11	biosynthetic process;carbohydrate biosynthetic process;carbohydrate metabolic process;cellular carbohydrate metabolic process;cellular macromolecule metabolic process;cellular metabolic process;cellular process;cellular protein metabolic process;dolichol-linked oligosaccharide biosynthetic process;glycosylation;macromolecule glycosylation;macromolecule metabolic process;macromolecule modification…	alpha-1,2-mannosyltransferase activity;catalytic activity;glycolipid 2-alpha-mannosyltransferase activity;glycolipid mannosyltransferase activity;mannosyltransferase activity;transferase activity;transferase activity, transferring glycosyl groups;transferase activity, transferring hexosyl groups	cell part;cytoplasmic part;endoplasmic reticulum membrane;endoplasmic reticulum part;integral to membrane;intracellular organelle part;intracellular part;intrinsic to membrane;membrane;membrane part;organelle membrane;organelle part	N-Glycan biosynthesis;Various types of N-glycan biosynthesis	REACT_22433;REACT_268132			4	4	4	13.8	13.8	13.8	55.65	0	15.865	371340000	22	1.39403	0.403635	1.34788	2.9894	23.8531	22.1429	24.1108	24.7003	23.3835	23.0941
	0.623312	0.322456	Q9H553;A0A0A0MTE0	Q9H553	Alpha-1,3/1,6-mannosyltransferase ALG2	ALG2	biosynthetic process;carbohydrate biosynthetic process;carbohydrate metabolic process;cellular carbohydrate metabolic process;cellular macromolecule metabolic process;cellular metabolic process;cellular process;cellular protein metabolic process;dolichol-linked oligosaccharide biosynthetic process;glycosylation;macromolecule glycosylation;macromolecule metabolic process;macromolecule modification…	alpha-1,3-mannosyltransferase activity;alpha-1,6-mannosyltransferase activity;binding;calcium-dependent protein binding;catalytic activity;glycolipid 3-alpha-mannosyltransferase activity;glycolipid 6-alpha-mannosyltransferase activity;glycolipid mannosyltransferase activity;mannosyltransferase activity;protein binding;protein dimerization activity;protein heterodimerization activity;protein N-ter…	cell part;cytoplasm;cytoplasmic part;endoplasmic reticulum membrane;endoplasmic reticulum part;integral to membrane;intracellular membrane-bounded organelle;intracellular organelle;intracellular organelle part;intracellular part;intrinsic to membrane;membrane;membrane part;membrane-bounded organelle;nucleus;organelle;organelle membrane;organelle part;perinuclear region of cytoplasm	N-Glycan biosynthesis;Various types of N-glycan biosynthesis	REACT_22433;REACT_268833			9	9	9	28.8	28.8	28.8	47.091	0	34.487	1917100000	58	0.623312	0.555522	0.322456	1.38581	25.8947	26.0577	26.1772	26.4183	25.4907	25.9745
	1.67597	0.80921	Q9Y673	Q9Y673	Dolichyl-phosphate beta-glucosyltransferase	ALG5	biosynthetic process;carbohydrate biosynthetic process;carbohydrate metabolic process;cellular carbohydrate metabolic process;cellular macromolecule metabolic process;cellular metabolic process;cellular process;cellular protein metabolic process;determination of bilateral symmetry;determination of left/right symmetry;developmental process;dolichol-linked oligosaccharide biosynthetic process;glyco…	catalytic activity;dolichyl-phosphate beta-glucosyltransferase activity;glucosyltransferase activity;oligosaccharyl transferase activity;transferase activity;transferase activity, transferring glycosyl groups;transferase activity, transferring hexosyl groups;UDP-glucosyltransferase activity;UDP-glycosyltransferase activity	cell part;cytoplasmic part;endoplasmic reticulum membrane;endoplasmic reticulum part;integral to membrane;intracellular organelle part;intracellular part;intrinsic to membrane;membrane;membrane part;organelle membrane;organelle part	N-Glycan biosynthesis	REACT_22346			6	6	6	28.7	28.7	28.7	36.946	0	25.146	1445300000	39	1.67597	0.345728	0.80921	3.68626	26.188	25.4443	26.1332	26.3591	25.7649	25.0434
	0.183493	0.229619	H0YDQ1;H0YDD3;Q9BVK2	H0YDQ1;H0YDD3;Q9BVK2	Probable dolichyl pyrophosphate Glc1Man9GlcNAc2 alpha-1,3-glucosyltransferase	ALG8	biosynthetic process;carbohydrate biosynthetic process;carbohydrate metabolic process;cellular carbohydrate metabolic process;cellular lipid metabolic process;cellular macromolecule metabolic process;cellular metabolic process;cellular oligosaccharide metabolic process;cellular process;cellular protein metabolic process;dolichol-linked oligosaccharide biosynthetic process;glycosylation;lipid meta…	alpha-1,3-mannosyltransferase activity;catalytic activity;dolichyl pyrophosphate Man9GlcNAc2 alpha-1,3-glucosyltransferase activity;glucosyltransferase activity;mannosyltransferase activity;transferase activity;transferase activity, transferring glycosyl groups;transferase activity, transferring hexosyl groups	cell part;cytoplasmic part;endoplasmic reticulum membrane;endoplasmic reticulum part;integral to membrane;intracellular organelle part;intracellular part;intrinsic to membrane;membrane;membrane part;organelle membrane;organelle part	N-Glycan biosynthesis	REACT_22433;REACT_268459			2	2	2	19.5	19.5	19.5	9.6744	0.00040557	2.6124	436110000	13	0.183493	0.823482	0.229619	0.481373	23.7233	22.472	23.756	23.41	23.8704	23.858
	0.113628	-0.086956	A0A087WZ62;Q9H6U8;H0YCW6;A0A087WTZ3;A0A087WVC0;A0A087WZY8;A0A087WV58	A0A087WZ62;Q9H6U8;H0YCW6	Alpha-1,2-mannosyltransferase ALG9	ALG9	biosynthetic process;carbohydrate biosynthetic process;carbohydrate metabolic process;cellular carbohydrate metabolic process;cellular macromolecule metabolic process;cellular metabolic process;cellular process;cellular protein metabolic process;dolichol-linked oligosaccharide biosynthetic process;glycosylation;macromolecule glycosylation;macromolecule metabolic process;macromolecule modification…	catalytic activity;mannosyltransferase activity;transferase activity;transferase activity, transferring glycosyl groups;transferase activity, transferring hexosyl groups	cell part;cytoplasmic part;endoplasmic reticulum;endoplasmic reticulum membrane;endoplasmic reticulum part;integral to membrane;intracellular membrane-bounded organelle;intracellular organelle;intracellular organelle part;intracellular part;intrinsic to membrane;membrane;membrane part;membrane-bounded organelle;organelle;organelle membrane;organelle part	N-Glycan biosynthesis;Various types of N-glycan biosynthesis	REACT_22433;REACT_268015			6	6	6	10.4	10.4	10.4	95.921	0	16.871	1639900000	23	0.113628	0.885804	-0.086956	-0.313186	26.1826	26.0254	26.0012	25.7226	26.4915	25.6504
	0.213994	-0.0654373	Q6P6C2;K7ER58	Q6P6C2	RNA demethylase ALKBH5	ALKBH5	biological regulation;cell differentiation;cellular developmental process;cellular macromolecule metabolic process;cellular metabolic process;cellular nitrogen compound metabolic process;cellular process;demethylation;developmental process;establishment of localization;establishment of localization in cell;establishment of RNA localization;gamete generation;intracellular transport;macromolecule m…	binding;catalytic activity;cation binding;demethylase activity;ion binding;metal ion binding;oxidative RNA demethylase activity;oxidoreductase activity;oxidoreductase activity, acting on paired donors, with incorporation or reduction of molecular oxygen;oxidoreductase activity, acting on paired donors, with incorporation or reduction of molecular oxygen, 2-oxoglutarate as one donor, and incorpora…	cell part;intracellular membrane-bounded organelle;intracellular organelle;intracellular organelle part;intracellular part;membrane-bounded organelle;nuclear body;nuclear part;nuclear speck;nucleoplasm part;nucleus;organelle;organelle part					8	8	8	33.8	33.8	33.8	44.255	0	62.084	1218500000	37	0.213994	0.794008	-0.0654373	-0.551018	25.3213	25.3962	25.222	25.0742	25.3319	25.0857
	0.141455	0.195482	P05186;B1ANL0	P05186	Alkaline phosphatase, tissue-nonspecific isozyme	ALPL	anatomical structure development;biomineral tissue development;cell differentiation;cellular developmental process;cellular process;cellular response to chemical stimulus;cellular response to organic cyclic compound;cellular response to organic substance;cellular response to stimulus;cementum mineralization;developmental process;developmental process involved in reproduction;endochondral ossifica…	alkaline phosphatase activity;binding;catalytic activity;cation binding;hydrolase activity;hydrolase activity, acting on acid anhydrides;hydrolase activity, acting on acid anhydrides, in phosphorus-containing anhydrides;hydrolase activity, acting on ester bonds;ion binding;metal ion binding;phosphatase activity;phosphoric ester hydrolase activity;pyrophosphatase activity	anchored to membrane;cell part;extracellular matrix;extracellular membrane-bounded organelle;extracellular organelle;extracellular region part;extracellular space;extracellular vesicular exosome;integral to membrane;intrinsic to membrane;membrane;membrane part;membrane-bounded organelle;membrane-bounded vesicle;organelle;plasma membrane;vesicle	Aminobenzoate degradation;Folate biosynthesis;Two-component system				11	11	11	26.9	26.9	26.9	57.304	0	50.289	2286900000	70	0.141455	0.860945	0.195482	0.381819	26.3965	25.4504	26.9724	26.3987	26.9595	26.7713
	1.06118	0.693076	Q96Q42;H0Y696;J3KQ43;J3KQ33	Q96Q42	Alsin	ALS2	anatomical structure morphogenesis;behavior;behavioral defense response;behavioral fear response;biological regulation;cell communication;cell part morphogenesis;cell projection morphogenesis;cell projection organization;cell-cell signaling;cellular component morphogenesis;cellular component organization;cellular component organization at cellular level;cellular component organization or biogenes…	binding;enzyme activator activity;enzyme binding;enzyme regulator activity;GTPase binding;GTPase regulator activity;guanyl-nucleotide exchange factor activity;identical protein binding;kinase activator activity;kinase regulator activity;nucleoside-triphosphatase regulator activity;protein binding;protein dimerization activity;protein homodimerization activity;protein kinase activator activity;pro…	cell part;cell projection;cell projection part;centrosome;cytoplasmic part;cytoskeletal part;cytosol;dendrite;dendritic spine;early endosome;endosome;growth cone;intracellular membrane-bounded organelle;intracellular non-membrane-bounded organelle;intracellular organelle;intracellular organelle part;intracellular part;lamellipodium;macromolecular complex;membrane-bounded organelle;microtubule org…	Amyotrophic lateral sclerosis (ALS)				13	13	13	10.7	10.7	10.7	183.63	0	40.555	786150000	33	1.06118	0.444639	0.693076	2.25812	24.9271	23.635	25.0752	24.7085	24.5109	24.4857
+	2.76074	-0.666217	E9PB61;Q86V81	E9PB61;Q86V81	THO complex subunit 4	ALYREF	biological regulation;biosynthetic process;cell differentiation;cellular biosynthetic process;cellular developmental process;cellular macromolecule biosynthetic process;cellular macromolecule metabolic process;cellular metabolic process;cellular nitrogen compound metabolic process;cellular process;cellular response to stimulus;cellular response to stress;developmental process;DNA metabolic proces…	binding;nucleic acid binding;nucleotide binding	catalytic step 2 spliceosome;cell part;cytoplasmic part;cytosol;extracellular membrane-bounded organelle;extracellular organelle;extracellular region part;extracellular vesicular exosome;intracellular membrane-bounded organelle;intracellular organelle;intracellular organelle part;intracellular part;macromolecular complex;membrane;membrane-bounded organelle;membrane-bounded vesicle;nuclear body;nu…	mRNA surveillance pathway;RNA transport;Spliceosome	REACT_1597;REACT_1835;REACT_1849;REACT_387;REACT_405;REACT_424;REACT_467			10	10	10	45.5	45.5	45.5	27.557	0	323.31	45018000000	284	2.76074	0.210583	-0.666217	-7.44918	30.6768	31.4328	30.6311	30.5269	31.1915	31.2091
	0.509344	-0.509853	Q4VCS5;A6NP16;E7ERM3	Q4VCS5;A6NP16;E7ERM3	Angiomotin	AMOT	actin cytoskeleton organization;actin filament-based process;ameboidal cell migration;anatomical structure morphogenesis;biological regulation;blood vessel endothelial cell migration;cell differentiation;cell junction assembly;cell junction organization;cell migration;cell migration involved in gastrulation;cell motility;cell-cell junction assembly;cell-cell junction organization;cellular compone…	angiostatin binding;binding;protein binding;receptor activity	actin filament;actin filament bundle;actomyosin;cell junction;cell part;cell projection;cell surface;cell-cell junction;cytoplasm;cytoplasmic membrane-bounded vesicle;cytoplasmic part;cytoplasmic vesicle;cytoskeletal part;cytosol;endocytic vesicle;external side of plasma membrane;integral to membrane;intracellular membrane-bounded organelle;intracellular organelle;intracellular organelle part;int…		REACT_118607			8	8	7	9.7	9.7	8.8	118.08	0	25.268	5912300000	35	0.509344	0.604727	-0.509853	-1.16296	28.4879	28.7166	27.6524	28.9927	28.6623	29.2836
	2.03971	0.408459	Q9Y2J4;D6RCL7	Q9Y2J4	Angiomotin-like protein 2	AMOTL2	biological regulation;cell surface receptor linked signaling pathway;cellular process;cellular response to stimulus;hippo signaling cascade;intracellular signal transduction;regulation of biological process;regulation of cellular process;response to stimulus;signal transduction;Wnt receptor signaling pathway		apical plasma membrane;cell junction;cell part;cell-cell junction;cytoplasmic part;cytoplasmic vesicle;cytosol;endosome;intracellular membrane-bounded organelle;intracellular organelle;intracellular part;membrane part;membrane-bounded organelle;occluding junction;organelle;plasma membrane part;recycling endosome;tight junction;vesicle		REACT_118607			5	5	5	7.4	7.4	7.4	85.763	0	53.29	393900000	18	2.03971	0.291444	0.408459	4.7267	23.9488	23.4113	23.9229	24.0132	23.5524	23.6958
	0.305212	-0.216511	A0A5F9UK94;H0Y360;Q01433;A0A590UK85;A0A590UJY6;E9PJF6;E9PIJ1;A0A590UJX5;H0YF16	A0A5F9UK94;H0Y360;Q01433;A0A590UK85;A0A590UJY6	AMP deaminase 2	AMPD2	biological regulation;biosynthetic process;cellular aromatic compound metabolic process;cellular biosynthetic process;cellular metabolic compound salvage;cellular metabolic process;cellular nitrogen compound biosynthetic process;cellular nitrogen compound metabolic process;cellular process;cyclic nucleotide metabolic process;cyclic purine nucleotide metabolic process;energy homeostasis;heterocycl…	AMP deaminase activity;binding;catalytic activity;cation binding;deaminase activity;hydrolase activity;hydrolase activity, acting on carbon-nitrogen (but not peptide) bonds;hydrolase activity, acting on carbon-nitrogen (but not peptide) bonds, in cyclic amidines;ion binding;metal ion binding	cell part;cytoplasmic part;cytosol;intracellular part	Purine metabolism	REACT_1923			19	19	19	20.8	20.8	20.8	94.889	0	51.344	2328400000	78	0.305212	0.724273	-0.216511	-0.749538	26.0225	26.5431	26.0699	26.1943	26.6465	25.7467
	0.916697	0.297563	P49418;H0Y7T8	P49418	Amphiphysin	AMPH	behavior;cell communication;cell-cell signaling;cellular component organization;cellular component organization or biogenesis;cellular membrane organization;cellular process;cognition;endocytosis;establishment of localization;learning;learning or memory;membrane invagination;membrane organization;multicellular organismal process;neurological system process;response to stimulus;signaling;synaptic …	binding;lipid binding;phospholipid binding	actin cytoskeleton;cell junction;cell part;clathrin coated vesicle membrane;clathrin-coated vesicle;coated vesicle;coated vesicle membrane;cytoplasmic membrane-bounded vesicle;cytoplasmic part;cytoplasmic vesicle;cytoplasmic vesicle membrane;cytoplasmic vesicle part;cytoskeleton;intracellular membrane-bounded organelle;intracellular non-membrane-bounded organelle;intracellular organelle;intracell…	Fc gamma R-mediated phagocytosis				22	22	21	39.6	39.6	39.6	76.256	0	160.53	8025400000	176	0.916697	0.469182	0.297563	1.96295	28.6417	27.9519	28.4414	28.4545	28.2795	28.4135
	0.642587	0.408731	Q9H1A4;H0Y564;F8WAS1	Q9H1A4;H0Y564	Anaphase-promoting complex subunit 1	ANAPC1	anaphase-promoting complex-dependent proteasomal ubiquitin-dependent protein catabolic process;biological regulation;catabolic process;cell cycle;cell cycle checkpoint;cell cycle phase;cell cycle process;cell division;cellular catabolic process;cellular component organization;cellular component organization at cellular level;cellular component organization or biogenesis;cellular component organiz…		anaphase-promoting complex;cell part;cullin-RING ubiquitin ligase complex;cytoplasmic part;cytosol;intracellular organelle part;intracellular part;macromolecular complex;nuclear part;nuclear ubiquitin ligase complex;nucleoplasm;organelle part;protein complex;ubiquitin ligase complex	Cell cycle;Cell cycle - yeast;Meiosis - yeast;Oocyte meiosis;Progesterone-mediated oocyte maturation;Ubiquitin mediated proteolysis	REACT_1072;REACT_150471;REACT_169168;REACT_6761;REACT_6781;REACT_6785;REACT_6820;REACT_6837;REACT_6850;REACT_6867;REACT_6871;REACT_6904;REACT_75842;REACT_8017			15	15	15	11	11	11	216.5	0	39.592	1473100000	38	0.642587	0.551056	0.408731	1.42335	25.9197	25.4565	26.6551	25.9634	25.984	25.8715
	0.708915	-0.870146	Q9BS18	Q9BS18	Anaphase-promoting complex subunit 13	ANAPC13	cell cycle phase;cell cycle process;cell division;cellular component organization;cellular component organization at cellular level;cellular component organization or biogenesis;cellular component organization or biogenesis at cellular level;cellular macromolecule metabolic process;cellular metabolic process;cellular process;cellular protein metabolic process;macromolecule metabolic process;macro…		anaphase-promoting complex;cell part;cullin-RING ubiquitin ligase complex;intracellular organelle part;intracellular part;macromolecular complex;nuclear part;nuclear ubiquitin ligase complex;organelle part;protein complex;ubiquitin ligase complex	Cell cycle;Oocyte meiosis;Progesterone-mediated oocyte maturation;Ubiquitin mediated proteolysis	REACT_75842			3	3	3	79.7	79.7	79.7	8.5213	0	8.1553	312220000	16	0.708915	0.523679	-0.870146	-1.55261	23.032	23.8691	23.2613	21.5883	23.4381	23.1848
	2.4048	0.514819	Q9UJX5;D6RAP6;D6RFM7	Q9UJX5	Anaphase-promoting complex subunit 4	ANAPC4	anaphase-promoting complex-dependent proteasomal ubiquitin-dependent protein catabolic process;biological regulation;catabolic process;cell cycle;cell cycle checkpoint;cell cycle phase;cell cycle process;cell division;cellular catabolic process;cellular component organization;cellular component organization at cellular level;cellular component organization or biogenesis;cellular component organiz…	acid-amino acid ligase activity;binding;catalytic activity;enzyme binding;ligase activity;ligase activity, forming carbon-nitrogen bonds;phosphatase binding;protein binding;protein phosphatase binding;small conjugating protein ligase activity;ubiquitin-protein ligase activity	anaphase-promoting complex;cell part;cullin-RING ubiquitin ligase complex;cytoplasmic part;cytosol;intracellular membrane-bounded organelle;intracellular organelle;intracellular organelle part;intracellular part;macromolecular complex;membrane-bounded organelle;nuclear part;nuclear ubiquitin ligase complex;nucleoplasm;nucleus;organelle;organelle part;protein complex;ubiquitin ligase complex	Cell cycle;Cell cycle - yeast;Meiosis - yeast;Oocyte meiosis;Progesterone-mediated oocyte maturation;Ubiquitin mediated proteolysis	REACT_1072;REACT_150471;REACT_169168;REACT_6761;REACT_6781;REACT_6785;REACT_6820;REACT_6837;REACT_6850;REACT_6867;REACT_6871;REACT_6904;REACT_75842;REACT_8017			9	9	9	19.3	19.3	19.3	92.115	0	49.552	647190000	23	2.4048	0.245359	0.514819	5.9771	24.7781	24.2019	24.8075	24.8758	24.4656	24.2495
	0.975397	1.28604	F5H0F9;Q9UJX4;F5GY68;F5H3S5;H0YFB5;F5H0N1;F5GZ05	F5H0F9;Q9UJX4;F5GY68	Anaphase-promoting complex subunit 5	ANAPC5	anaphase-promoting complex-dependent proteasomal ubiquitin-dependent protein catabolic process;biological regulation;catabolic process;cell cycle;cell cycle checkpoint;cell cycle phase;cell cycle process;cell division;cellular catabolic process;cellular component organization;cellular component organization at cellular level;cellular component organization or biogenesis;cellular component organiz…	binding;enzyme binding;phosphatase binding;protein binding;protein phosphatase binding	anaphase-promoting complex;cell part;cullin-RING ubiquitin ligase complex;cytoplasmic part;cytosol;intracellular membrane-bounded organelle;intracellular organelle;intracellular organelle part;intracellular part;macromolecular complex;membrane-bounded organelle;nuclear part;nuclear ubiquitin ligase complex;nucleoplasm;nucleus;organelle;organelle part;protein complex;ubiquitin ligase complex	Cell cycle;Cell cycle - yeast;Meiosis - yeast;Oocyte meiosis;Progesterone-mediated oocyte maturation;Ubiquitin mediated proteolysis	REACT_1072;REACT_150471;REACT_169168;REACT_6761;REACT_6781;REACT_6785;REACT_6820;REACT_6837;REACT_6850;REACT_6867;REACT_6871;REACT_6904;REACT_75842;REACT_8017			9	9	9	17.5	17.5	17.5	83.674	0	16.752	609880000	20	0.975397	0.460342	1.28604	2.08162	24.6893	22.5247	24.1147	25.1129	24.3831	23.1509
	1.31547	0.379447	Q9UJX3;H0YIW2	Q9UJX3	Anaphase-promoting complex subunit 7	ANAPC7	anaphase-promoting complex-dependent proteasomal ubiquitin-dependent protein catabolic process;biological regulation;catabolic process;cell cycle;cell cycle checkpoint;cell cycle phase;cell cycle process;cell division;cellular catabolic process;cellular component organization;cellular component organization at cellular level;cellular component organization or biogenesis;cellular component organiz…	binding;enzyme binding;phosphatase binding;protein binding;protein phosphatase binding	anaphase-promoting complex;cell part;cullin-RING ubiquitin ligase complex;cytoplasmic part;cytosol;intracellular membrane-bounded organelle;intracellular organelle;intracellular organelle part;intracellular part;macromolecular complex;membrane-bounded organelle;nuclear part;nuclear ubiquitin ligase complex;nucleoplasm;nucleus;organelle;organelle part;protein complex;ubiquitin ligase complex	Cell cycle;Cell cycle - yeast;Meiosis - yeast;Oocyte meiosis;Progesterone-mediated oocyte maturation;Ubiquitin mediated proteolysis	REACT_1072;REACT_150471;REACT_169168;REACT_6761;REACT_6781;REACT_6785;REACT_6820;REACT_6837;REACT_6850;REACT_6867;REACT_6871;REACT_6904;REACT_75842;REACT_8017			18	18	18	40.1	40.1	40.1	66.855	0	100.68	3717600000	92	1.31547	0.412504	0.379447	2.80902	27.1973	26.5905	27.208	27.2889	26.9515	27.0138
+	2.35161	1.71424	Q9UKU9	Q9UKU9	Angiopoietin-related protein 2	ANGPTL2	developmental process;multicellular organismal development;multicellular organismal process	binding;protein binding;receptor binding	extracellular membrane-bounded organelle;extracellular organelle;extracellular region part;extracellular space;extracellular vesicular exosome;membrane-bounded organelle;membrane-bounded vesicle;organelle;vesicle					3	3	3	7.3	7.3	7.3	57.104	0	24.477	500990000	11	2.35161	0.256735	1.71424	5.77999	25.0147	23.8294	24.8585	25.179	22.8654	23.2147
	0.41611	-0.283917	Q01484;A0A5F9ZHS1;A0A5F9ZGX3;A0A5F9ZHD2;A0A5F9ZH19;A0A5F9ZHR8;A0A5F9ZGY3;I6L894;A0A5F9ZI40;A0A5F9ZHN5;A0A5F9ZI30;A0A5F9ZGY4;A0A5F9ZI65;A0A5F9ZI46;A0A5F9ZHT8;A0A5F9ZHT4;A0A5F9ZHF7;A0A5F9ZI45;B7Z651;A0A669KB19;A0A5F9ZI41;A0A087WZU3;D6RIY9	Q01484;A0A5F9ZHS1;A0A5F9ZGX3;A0A5F9ZHD2;A0A5F9ZH19;A0A5F9ZHR8;A0A5F9ZGY3;I6L894;A0A5F9ZI40;A0A5F9ZHN5;A0A5F9ZI30;A0A5F9ZGY4;A0A5F9ZI65;A0A5F9ZI46;A0A5F9ZHT8;A0A5F9ZHT4;A0A5F9ZHF7	Ankyrin-2	ANK2	anatomical structure development;anatomical structure formation involved in morphogenesis;atrial septum development;axon guidance;biological regulation;calcium ion homeostasis;calcium ion transport;calcium-mediated signaling;cardiac muscle contraction;cardiac septum development;cation homeostasis;cation transport;cell junction assembly;cell junction organization;cell-cell junction assembly;cell-c…	ATPase binding;binding;binding, bridging;channel regulator activity;cytoskeletal protein binding;enzyme binding;ion channel binding;kinase binding;potassium channel regulator activity;protein binding;protein binding, bridging;protein kinase binding;spectrin binding;structural constituent of cytoskeleton;structural molecule activity	A band;apical plasma membrane;basolateral plasma membrane;cell junction;cell part;cell projection;cell-cell contact zone;cell-cell junction;contractile fiber part;costamere;cytoplasmic part;cytoskeleton;cytosol;integral to membrane;integral to plasma membrane;intercalated disc;intracellular;intracellular non-membrane-bounded organelle;intracellular organelle;intracellular part;intrinsic to membra…		REACT_22266			85	85	0	33.2	33.2	0	433.71	0	323.31	13492000000	402	0.41611	0.651924	-0.283917	-0.977635	28.6525	28.8969	29.0856	28.275	28.6908	29.2772
	0.814923	-0.346652	Q12955;A0A087WTF3;A0A087WZ65;A0A087WTP5;H0Y3A4;A0A087WVC2;A0A087WZ26;A0A087X0B4;H0Y951;A0A087WY90;A0A087WTE8;D6RF31;D6RHY3;H0Y9E9;H0YA66;A0A087WX55;H0Y8Z4;A0A087WWI5;H0YAH5	Q12955;A0A087WTF3	Ankyrin-3	ANK3	anatomical structure morphogenesis;axon guidance;axonogenesis;biological regulation;cation homeostasis;cell cycle cytokinesis;cell cycle process;cell part morphogenesis;cell projection morphogenesis;cell projection organization;cellular chemical homeostasis;cellular component assembly;cellular component assembly at cellular level;cellular component morphogenesis;cellular component organization;ce…	binding;binding, bridging;cadherin binding;cell adhesion molecule binding;cytoskeletal protein binding;ion channel binding;protein binding;protein binding, bridging;spectrin binding;structural constituent of cytoskeleton;structural molecule activity	axon part;basolateral plasma membrane;cell junction;cell part;cell projection;cell projection part;cell surface;cell-cell contact zone;cell-cell junction;contractile fiber part;costamere;cytoplasmic part;cytoskeleton;dendrite;endoplasmic reticulum;Golgi apparatus;initial segment;intercalated disc;intracellular membrane-bounded organelle;intracellular non-membrane-bounded organelle;intracellular o…		REACT_22266			63	56	51	19.9	18	16.5	480.4	0	255.42	4933800000	168	0.814923	0.495378	-0.346652	-1.76045	27.214	27.5933	27.7142	27.1706	27.653	27.8925
	2.07043	0.592431	Q9P2R3;K7EPT2;I3L3P8;I3L1Z9	Q9P2R3	Rabankyrin-5	ANKFY1	biological regulation;cellular component organization;cellular component organization at cellular level;cellular component organization or biogenesis;cellular component organization or biogenesis at cellular level;cellular localization;cellular membrane fusion;cellular membrane organization;cellular process;endocytosis;endosomal vesicle fusion;endosome localization;endosome transport;establishmen…	binding;cation binding;enzyme binding;GTPase binding;ion binding;metal ion binding;protein binding;Rab GTPase binding;Ras GTPase binding;small GTPase binding	cell part;cytoplasmic part;early endosome;endosomal part;endosome;endosome membrane;extracellular membrane-bounded organelle;extracellular organelle;extracellular region part;extracellular vesicular exosome;intracellular membrane-bounded organelle;intracellular organelle;intracellular organelle part;intracellular part;lysosomal membrane;macropinosome;membrane;membrane-bounded organelle;membrane-b…					26	26	26	32.3	32.3	32.3	128.4	0	268.13	7233400000	187	2.07043	0.28927	0.592431	4.82324	28.4908	27.6137	28.4663	28.303	27.9575	27.9115
	1.9458	0.221849	Q8IWZ3;E9PDP5;H7C2F5;H3BLS9;H0Y4P6;D6RHC4;H0Y7Y3;H0Y785;H0Y472;A0A0A0MQZ8;H7C2E1	Q8IWZ3;E9PDP5	Ankyrin repeat and KH domain-containing protein 1	ANKHD1			cell part;cytoplasm;intracellular part					40	40	25	24.9	24.9	16.8	269.45	0	323.31	4916200000	192	1.9458	0.307971	0.221849	4.44053	27.4176	27.2878	27.5204	27.4698	27.2874	27.167
	0.70156	0.225335	Q86XL3;F5H6J0;F5H1D4	Q86XL3	Ankyrin repeat and LEM domain-containing protein 2	ANKLE2	biological regulation;cell cycle;cell cycle phase;cell cycle process;cell division;cellular component organization;cellular component organization at cellular level;cellular component organization or biogenesis;cellular component organization or biogenesis at cellular level;cellular membrane organization;cellular process;membrane organization;mitosis;mitotic cell cycle;mitotic nuclear envelope re…	binding;enzyme binding;enzyme regulator activity;phosphatase binding;phosphatase regulator activity;protein binding;protein phosphatase 2A binding;protein phosphatase binding;protein phosphatase regulator activity;protein phosphatase type 2A regulator activity	cell part;cytoplasmic part;endoplasmic reticulum membrane;endoplasmic reticulum part;integral to endoplasmic reticulum membrane;integral to membrane;integral to organelle membrane;intracellular organelle part;intracellular part;intrinsic to endoplasmic reticulum membrane;intrinsic to membrane;intrinsic to organelle membrane;membrane;membrane part;organelle membrane;organelle part		REACT_160242			14	14	14	20	20	20	104.11	0	66.533	37556000000	81	0.70156	0.52555	0.225335	1.53826	30.4815	30.445	30.6249	30.9675	30.5176	30.4354
	0.072502	-0.0547867	Q8IV38;G3V0G5;F8WB95	Q8IV38;G3V0G5	Ankyrin repeat and MYND domain-containing protein 2	ANKMY2		binding;cation binding;ion binding;metal ion binding	cell part;cell projection;cilium					14	14	14	42.9	42.9	42.9	49.298	0	152.8	4751000000	101	0.072502	0.928788	-0.0547867	-0.206824	27.6662	28.0088	27.2468	27.5838	27.4024	27.25
	0.700018	-0.253625	Q8IZ07;H0YIN8;S4R3D2;F8W150;S4R3U2	Q8IZ07;H0YIN8	Ankyrin repeat domain-containing protein 13A	ANKRD13A			cell part;cytoplasmic part;endosome;intracellular membrane-bounded organelle;intracellular organelle;intracellular part;late endosome;membrane;membrane-bounded organelle;organelle;plasma membrane					7	7	6	13.4	13.4	11.4	67.618	0	24.978	668290000	23	0.700018	0.525837	-0.253625	-1.53525	24.7028	24.8285	24.4857	24.1742	24.6673	24.6278
	1.12092	0.296291	O75179;H0YM23;H0YLQ3;A0A1W2PQ15	O75179;H0YM23	Ankyrin repeat domain-containing protein 17	ANKRD17	anatomical structure maturation;biological regulation;blood vessel maturation;defense response;defense response to bacterium;developmental maturation;developmental process;immune response;immune system process;innate immune response;multi-organism process;negative regulation of biological process;negative regulation of cell differentiation;negative regulation of cellular process;negative regulati…	binding;chromatin binding;nucleic acid binding;RNA binding	cell part;chromatin;chromosomal part;cytoplasm;intracellular membrane-bounded organelle;intracellular organelle;intracellular organelle part;intracellular part;membrane;membrane-bounded organelle;nucleus;organelle;organelle part					33	20	20	19.6	13.8	13.8	274.25	0	141.73	2518500000	112	1.12092	0.428294	0.296291	2.38355	26.6271	26.0772	26.559	26.5137	26.4899	26.2439
	2.5201	-0.571891	O15084;B4DIW9	O15084;B4DIW9	Serine/threonine-protein phosphatase 6 regulatory ankyrin repeat subunit A	ANKRD28			cell part;intracellular organelle part;intracellular part;nuclear part;nucleoplasm;organelle part					10	10	9	15.4	15.4	13.6	112.96	0	110.43	1081200000	39	2.5201	0.227187	-0.571891	-6.42375	24.739	25.3354	24.5189	24.6655	25.151	25.1527
	0.14978	0.0428982	Q92625;A0A3B3ISP1;A0A3B3ITU5	Q92625;A0A3B3ISP1;A0A3B3ITU5	Ankyrin repeat and SAM domain-containing protein 1A	ANKS1A	biological regulation;cell maturation;cell migration;cell motility;cell surface receptor linked signaling pathway;cellular component movement;cellular developmental process;cellular process;cellular response to stimulus;developmental maturation;developmental process;enzyme linked receptor protein signaling pathway;ephrin receptor signaling pathway;locomotion;neuron maturation;neuron remodeling;re…		cell part;cell projection;cytoplasm;intracellular organelle part;intracellular part;neuron projection;nuclear part;nucleoplasm;organelle part					16	16	16	23.6	23.6	23.6	123.11	0	61.71	2201600000	78	0.14978	0.853948	0.0428982	0.401902	26.2004	26.2117	25.9712	26.1009	25.9951	25.9369
	0.419696	-0.70179	Q9H8Y5;B8ZZS4;C9JS61;C9K022	Q9H8Y5;B8ZZS4	Ankyrin repeat and zinc finger domain-containing protein 1	ANKZF1		binding;cation binding;ion binding;metal ion binding	cell part;membrane					8	8	8	16.1	16.1	16.1	80.926	0	14.705	573600000	28	0.419696	0.650719	-0.70179	-0.984847	23.7758	23.997	24.5469	22.1655	24.4269	24.1696
	0.0904586	-0.242435	Q9NQW6;H7C1K5;C9JJT6;H7C3S1;H7C1C2	Q9NQW6	Actin-binding protein anillin	ANLN	biological regulation;cell cycle cytokinesis;cell cycle phase;cell cycle process;cell differentiation;cellular component assembly;cellular component assembly at cellular level;cellular component organization;cellular component organization at cellular level;cellular component organization or biogenesis;cellular component organization or biogenesis at cellular level;cellular developmental process;…	actin binding;binding;cytoskeletal protein binding;protein binding	actin cytoskeleton;actomyosin contractile ring;cell cortex part;cell division site part;cell part;contractile ring;cytoplasmic part;cytoskeletal part;cytoskeleton;intracellular membrane-bounded organelle;intracellular non-membrane-bounded organelle;intracellular organelle;intracellular organelle part;intracellular part;membrane-bounded organelle;non-membrane-bounded organelle;nuclear part;nucleop…					12	12	12	15	15	15	124.2	0	62.22	480510000	20	0.0904586	0.907787	-0.242435	-0.254063	21.8861	21.1794	22.3986	23.4239	23.974	23.2825
	0.151416	0.151516	Q9NW15;C9J670;C9IZD0;C9JA49;C9IYD3;C9JQC9;C9JPY2;H7C3N6;C9JH90	Q9NW15;C9J670	Anoctamin-10	ANO10	anion transport;cation transport;cellular process;chloride transport;establishment of localization;inorganic anion transport;ion transmembrane transport;ion transport;transmembrane transport;transport	anion channel activity;anion transmembrane transporter activity;calcium activated cation channel activity;cation channel activity;cation transmembrane transporter activity;channel activity;chloride channel activity;gated channel activity;intracellular calcium activated chloride channel activity;ion channel activity;ion gated channel activity;ion transmembrane transporter activity;passive transmem…	cell part;integral to membrane;intracellular;intrinsic to membrane;membrane;membrane part;plasma membrane		REACT_160189			7	7	7	13.6	13.6	13.6	76.328	0	44.252	1237100000	35	0.151416	0.852719	0.151516	0.405826	25.7201	25.6213	25.4874	25.2096	25.7045	24.6366
	0.565852	-0.216549	H0YN26;P39687;H7BZ09;O95626	H0YN26;P39687	Acidic leucine-rich nuclear phosphoprotein 32 family member A	ANP32A	biological regulation;biosynthetic process;cellular biosynthetic process;cellular macromolecule biosynthetic process;cellular macromolecule metabolic process;cellular metabolic process;cellular nitrogen compound metabolic process;cellular process;cellular response to stimulus;establishment of localization;establishment of localization in cell;gene expression;intracellular signal transduction;intr…		cell part;cytoplasm;cytoplasmic part;endoplasmic reticulum;intracellular membrane-bounded organelle;intracellular organelle;intracellular organelle part;intracellular part;membrane-bounded organelle;nuclear part;nucleoplasm;nucleus;organelle;organelle part;perinuclear region of cytoplasm		REACT_25218			12	12	8	55.4	55.4	46.3	19.997	0	314.35	95557000000	359	0.565852	0.576497	-0.216549	-1.27374	32.177	32.529	31.8549	32.1045	32.1972	32.0599
	0.390069	-0.240251	Q92688	Q92688	Acidic leucine-rich nuclear phosphoprotein 32 family member B	ANP32B	activation of caspase activity;anatomical structure development;biological regulation;cellular component assembly;cellular component assembly at cellular level;cellular component organization;cellular component organization at cellular level;cellular component organization or biogenesis;cellular component organization or biogenesis at cellular level;cellular macromolecular complex assembly;cellul…	binding;enzyme binding;histone binding;protein binding;RNA polymerase binding	cell part;cytoplasm;extracellular membrane-bounded organelle;extracellular organelle;extracellular region part;extracellular vesicular exosome;intracellular membrane-bounded organelle;intracellular organelle;intracellular part;membrane-bounded organelle;membrane-bounded vesicle;nucleus;organelle;vesicle					9	7	7	30.3	27.5	27.5	28.787	0	157.48	22027000000	133	0.390069	0.668389	-0.240251	-0.925007	29.53	29.9116	29.8901	30.1585	30.4702	29.9176
	0.929118	0.20247	Q9BTT0;Q5TB19;E9PLC4;E9PPH5;Q5TB25	Q9BTT0;Q5TB19;E9PLC4	Acidic leucine-rich nuclear phosphoprotein 32 family member E	ANP32E	ATP-dependent chromatin remodeling;cellular component organization;cellular component organization at cellular level;cellular component organization or biogenesis;cellular component organization or biogenesis at cellular level;cellular macromolecular complex subunit organization;cellular process;chromatin modification;chromatin organization;chromatin remodeling;chromosome organization;histone exc…	binding;enzyme inhibitor activity;enzyme regulator activity;histone binding;phosphatase inhibitor activity;phosphatase regulator activity;protein binding	cell part;chromatin remodeling complex;chromosomal part;cytoplasmic membrane-bounded vesicle;cytoplasmic part;cytoplasmic vesicle;intracellular membrane-bounded organelle;intracellular organelle;intracellular organelle part;intracellular part;macromolecular complex;membrane-bounded organelle;membrane-bounded vesicle;nuclear chromosome part;nuclear part;nucleus;organelle;organelle part;protein com…					7	7	7	45.1	45.1	45.1	30.692	0	281.9	35271000000	177	0.929118	0.468292	0.20247	1.98793	30.5639	30.5208	30.5268	30.7846	30.3066	30.4406
	1.08932	-2.33311	P04083;Q5T3N1;Q5T3N0	P04083;Q5T3N1	Annexin A1;Annexin	ANXA1	acid secretion;alpha-beta T cell activation;alpha-beta T cell differentiation;anatomical structure development;arachidonic acid secretion;biological regulation;carboxylic acid transport;cell activation;cell differentiation;cell surface receptor linked signaling pathway;cellular component movement;cellular developmental process;cellular macromolecule metabolic process;cellular metabolic process;ce…	ATPase activity;ATPase activity, coupled;binding;binding, bridging;calcium ion binding;calcium-dependent phospholipid binding;calcium-dependent protein binding;catalytic activity;cation binding;DNA binding;DNA-dependent ATPase activity;double-stranded DNA-dependent ATPase activity;enzyme inhibitor activity;enzyme regulator activity;helicase activity;hydrolase activity;hydrolase activity, acting o…	adherens junction;anchoring junction;basolateral plasma membrane;cell junction;cell part;cell projection;cell surface;cell-substrate adherens junction;cell-substrate junction;cilium;cornified envelope;cytoplasm;cytoplasmic part;cytoskeleton;endosome;extracellular membrane-bounded organelle;extracellular organelle;extracellular region;extracellular region part;extracellular space;extracellular ves…		REACT_17044;REACT_18283;REACT_19231;REACT_21264			19	19	19	61.3	61.3	61.3	38.714	0	130.44	2377600000	54	1.08932	0.437479	-2.33311	-2.31694	23.0529	24.1098	22.3811	24.0889	27.121	25.2915
	1.07685	-0.725061	P50995;H0Y6E1	P50995	Annexin A11	ANXA11	cell cycle;cell division;cellular component organization;cellular component organization or biogenesis;cellular membrane organization;cellular process;endocytosis;establishment of localization;membrane invagination;membrane organization;phagocytosis;response to calcium ion;response to chemical stimulus;response to inorganic substance;response to metal ion;response to stimulus;transport;vesicle-me…	antigen binding;binding;calcium ion binding;calcium-dependent phospholipid binding;calcium-dependent protein binding;cation binding;ion binding;lipid binding;metal ion binding;MHC class II protein complex binding;MHC protein complex binding;phosphatidylethanolamine binding;phospholipid binding;protein binding	azurophil granule;cell part;cytoplasm;cytoplasmic membrane-bounded vesicle;cytoplasmic part;cytoplasmic vesicle;cytoskeletal part;endocytic vesicle;envelope;extracellular membrane-bounded organelle;extracellular organelle;extracellular region part;extracellular vesicular exosome;intracellular membrane-bounded organelle;intracellular non-membrane-bounded organelle;intracellular organelle;intracell…					8	8	8	20	20	20	54.389	0	59.251	1506800000	41	1.07685	0.440014	-0.725061	-2.29081	24.8406	26.0883	24.8479	25.5372	25.9361	25.3766
	0.987395	-4.82365	P07355;H0YN42;H0YMU9;H0YMD0;H0YM50;A6NMY6;H0YKS4;H0YMM1;H0YNP5;H0YN28;H0YL33;H0YKX9;H0YMT9;H0YLV6;H0YKZ7;H0YMW4;H0YKL9;H0YKV8;H0YNA0;H0YMD9;H0YNB8;H0YKN4;H0YN52;H0YLE2	P07355;H0YN42;H0YMU9;H0YMD0;H0YM50;A6NMY6;H0YKS4	Annexin A2;Annexin;Putative annexin A2-like protein	ANXA2	anatomical structure formation involved in morphogenesis;angiogenesis;biological regulation;body fluid secretion;cellular component assembly;cellular component assembly at cellular level;cellular component organization;cellular component organization at cellular level;cellular component organization or biogenesis;cellular component organization or biogenesis at cellular level;cellular membrane or…	binding;calcium ion binding;calcium-dependent phospholipid binding;calcium-dependent protein binding;cation binding;enzyme inhibitor activity;enzyme regulator activity;ion binding;lipase inhibitor activity;lipid binding;metal ion binding;phosphatidylinositol binding;phosphatidylinositol-4,5-bisphosphate binding;phospholipase A2 inhibitor activity;phospholipase inhibitor activity;phospholipid bind…	basement membrane;basolateral plasma membrane;cell cortex;cell part;cell projection;cell surface;cytoplasmic membrane-bounded vesicle;cytoplasmic part;cytoplasmic vesicle;early endosome;endosomal part;endosome;endosome membrane;extracellular matrix part;extracellular membrane-bounded organelle;extracellular organelle;extracellular region part;extracellular space;extracellular vesicular exosome;ex…		REACT_17044;REACT_641			34	34	34	81.4	81.4	81.4	38.604	0	270.77	28636000000	192	0.987395	0.45813	-4.82365	-2.10608	26.5751	31.419	28.0486	21.9534	31.9975	27.6317
	0.862124	-0.862223	P08758;E9PHT9;D6RBL5;D6RBE9;D6RCN3	P08758;E9PHT9;D6RBL5	Annexin A5;Annexin	ANXA5	biological regulation;blood coagulation;cellular process;cellular response to stimulus;coagulation;hemostasis;multicellular organismal process;negative regulation of apoptosis;negative regulation of biological process;negative regulation of catalytic activity;negative regulation of cell death;negative regulation of cellular process;negative regulation of coagulation;negative regulation of molecul…	binding;calcium ion binding;calcium-dependent phospholipid binding;cation binding;enzyme inhibitor activity;enzyme regulator activity;ion binding;lipase inhibitor activity;lipid binding;metal ion binding;phospholipase inhibitor activity;phospholipid binding	adherens junction;anchoring junction;blood microparticle;cell junction;cell part;cell-substrate adherens junction;cell-substrate junction;cytoplasm;endothelial microparticle;external side of plasma membrane;extracellular membrane-bounded organelle;extracellular organelle;extracellular region part;extracellular vesicular exosome;focal adhesion;intracellular;intracellular part;membrane;membrane par…					25	25	25	63.4	63.4	63.4	35.936	0	323.31	43111000000	371	0.862124	0.477857	-0.862223	-1.85392	30.1184	31.7578	29.9442	31.0962	31.256	30.7316
	1.84497	-1.13734	P08133;E5RK69;E7EMC6;E5RFF0;E5RJF5;E5RK63;E5RI05;E5RJR0;E5RIU8;H0YC77	P08133;E5RK69;E7EMC6	Annexin A6;Annexin	ANXA6	biological regulation;calcium ion transport;cation transport;cellular component assembly;cellular component organization;cellular component organization or biogenesis;cellular process;divalent inorganic cation transport;divalent metal ion transport;establishment of localization;ion transmembrane transport;ion transport;macromolecular complex assembly;macromolecular complex subunit organization;me…	binding;calcium ion binding;calcium-dependent phospholipid binding;calcium-dependent protein binding;cation binding;channel activity;cholesterol binding;gated channel activity;GTP binding;guanyl nucleotide binding;guanyl ribonucleotide binding;identical protein binding;ion binding;ion channel activity;ion transmembrane transporter activity;ligand-gated channel activity;ligand-gated ion channel ac…	adherens junction;anchoring junction;cell junction;cell part;cell-substrate adherens junction;cell-substrate junction;cytoplasmic membrane-bounded vesicle;cytoplasmic part;cytoplasmic vesicle;endosomal part;endosome membrane;extracellular membrane-bounded organelle;extracellular organelle;extracellular region part;extracellular vesicular exosome;focal adhesion;intracellular membrane-bounded organ…		REACT_17044			43	43	43	63.6	63.6	63.6	75.872	0	317.29	30721000000	410	1.84497	0.317249	-1.13734	-4.14745	29.3053	30.564	29.2546	29.896	30.9616	30.3423
	0.239609	-0.29685	P20073	P20073	Annexin A7	ANXA7	autophagy;behavior;behavioral interaction between organisms;biological regulation;calcium ion homeostasis;catabolic process;cation homeostasis;cell differentiation;cell proliferation;cell volume homeostasis;cellular calcium ion homeostasis;cellular catabolic process;cellular cation homeostasis;cellular chemical homeostasis;cellular component organization;cellular component organization or biogene…	binding;calcium ion binding;calcium-dependent phospholipid binding;calcium-dependent protein binding;cation binding;integrin binding;ion binding;lipid binding;metal ion binding;phospholipid binding;protein binding;protein complex binding;receptor binding	cell part;cytoplasmic part;cytosol;endoplasmic reticulum membrane;endoplasmic reticulum part;envelope;extracellular membrane-bounded organelle;extracellular organelle;extracellular region part;extracellular vesicular exosome;intracellular membrane-bounded organelle;intracellular organelle;intracellular organelle part;intracellular part;membrane;membrane part;membrane-bounded organelle;membrane-bo…					15	15	15	34.8	34.8	34.8	52.739	0	97.65	2611600000	66	0.239609	0.777529	-0.29685	-0.608098	26.333	27.0856	25.9283	26.9827	27.0963	25.9526
	0.852382	0.711397	Q06278;C9J244	Q06278	Aldehyde oxidase	AOX1	cellular metabolic process;cellular process;defense response;heterocycle metabolic process;inflammatory response;metabolic process;reactive oxygen species metabolic process;response to stimulus;response to stress;response to wounding;small molecule metabolic process;vitamin B6 metabolic process;vitamin metabolic process;water-soluble vitamin metabolic process	2 iron, 2 sulfur cluster binding;aldehyde oxidase activity;binding;catalytic activity;cation binding;coenzyme binding;cofactor binding;electron carrier activity;flavin adenine dinucleotide binding;ion binding;iron ion binding;iron-sulfur cluster binding;metal cluster binding;metal ion binding;molybdopterin cofactor binding;NAD binding;nucleotide binding;oxidoreductase activity;oxidoreductase acti…	cell part;cytoplasm;cytoplasmic part;cytosol;extracellular membrane-bounded organelle;extracellular organelle;extracellular region part;extracellular vesicular exosome;intracellular part;membrane-bounded organelle;membrane-bounded vesicle;organelle;vesicle	Drug metabolism - cytochrome P450;Nicotinate and nicotinamide metabolism;Tryptophan metabolism;Tyrosine metabolism;Valine, leucine and isoleucine degradation;Vitamin B6 metabolism	REACT_25012			11	11	11	7.7	7.7	7.7	147.92	0	52.017	2760200000	81	0.852382	0.480863	0.711397	1.83457	26.3521	26.233	26.7824	27.664	26.277	26.1545
	0.625894	0.309373	Q10567;C9J1E7;H7C034	Q10567;C9J1E7	AP-1 complex subunit beta-1	AP1B1	antigen processing and presentation;antigen processing and presentation of exogenous antigen;antigen processing and presentation of exogenous peptide antigen;antigen processing and presentation of exogenous peptide antigen via MHC class II;antigen processing and presentation of peptide antigen;antigen processing and presentation of peptide antigen via MHC class II;antigen processing and presentat…	binding;enzyme binding;kinase binding;protein binding;protein kinase binding;protein transporter activity;substrate-specific transporter activity;transporter activity	AP-type membrane coat adaptor complex;cell part;clathrin adaptor complex;clathrin coated vesicle membrane;clathrin-coated endocytic vesicle membrane;coated vesicle membrane;cytoplasmic part;cytoplasmic vesicle membrane;cytoplasmic vesicle part;cytosol;endocytic vesicle membrane;Golgi apparatus part;Golgi membrane;intracellular organelle part;intracellular part;lysosomal membrane;macromolecular co…	Lysosome	REACT_11103;REACT_121399;REACT_19287;REACT_19400			36	19	19	40.1	23.3	23.3	104.64	0	127.55	8911800000	193	0.625894	0.554414	0.309373	1.39084	28.6985	28.0594	28.3958	28.6827	28.681	28.1086
	0.416976	0.278271	O43747;H3BR36;H3BUN9;H3BNR4;H3BN71;B4DGE1;H3BS13;H3BV30;H3BRM7;H3BN75;B3KNW1	O43747	AP-1 complex subunit gamma-1	AP1G1	antigen processing and presentation;antigen processing and presentation of exogenous antigen;antigen processing and presentation of exogenous peptide antigen;antigen processing and presentation of exogenous peptide antigen via MHC class II;antigen processing and presentation of peptide antigen;antigen processing and presentation of peptide antigen via MHC class II;antigen processing and presentat…	binding;cytoskeletal protein binding;enzyme binding;GTPase binding;GTP-dependent protein binding;kinesin binding;protein binding;protein transporter activity;Rab GTPase binding;Ras GTPase binding;small GTPase binding;substrate-specific transporter activity;transporter activity	AP-type membrane coat adaptor complex;cell part;clathrin adaptor complex;clathrin coated vesicle membrane;clathrin-coated endocytic vesicle membrane;clathrin-coated vesicle;coated vesicle;coated vesicle membrane;cytoplasm;cytoplasmic membrane-bounded vesicle;cytoplasmic part;cytoplasmic vesicle;cytoplasmic vesicle membrane;cytoplasmic vesicle part;cytosol;endocytic vesicle membrane;endosome;Golgi…	Lysosome	REACT_11103;REACT_121399;REACT_19287;REACT_19400			20	20	20	32.4	32.4	32.4	91.35	0	149.38	11089000000	192	0.416976	0.651762	0.278271	0.979379	29.0537	28.3654	28.7899	29.0497	29.2236	28.4696
	1.32477	0.352177	Q9BXS5;E7ENJ6;K7EJL1;K7ENA7;K7EQX3;Q9Y6Q5;A0A087WZX7;K7EJJ1;K7EPR4;K7EK69;K7ERH5;K7EL08;K7EMG5	Q9BXS5;E7ENJ6;K7EJL1	AP-1 complex subunit mu-1	AP1M1	antigen processing and presentation;antigen processing and presentation of exogenous antigen;antigen processing and presentation of exogenous peptide antigen;antigen processing and presentation of exogenous peptide antigen via MHC class II;antigen processing and presentation of peptide antigen;antigen processing and presentation of peptide antigen via MHC class II;antigen processing and presentat…		AP-type membrane coat adaptor complex;cell part;clathrin adaptor complex;clathrin coated vesicle membrane;clathrin-coated endocytic vesicle membrane;coated vesicle membrane;cytoplasmic part;cytoplasmic vesicle membrane;cytoplasmic vesicle part;cytosol;endocytic vesicle membrane;extracellular membrane-bounded organelle;extracellular organelle;extracellular region part;extracellular vesicular exoso…	Lysosome	REACT_11103;REACT_121399;REACT_19287;REACT_19400			16	16	12	45.6	45.6	34	48.586	0	47.505	7924900000	131	1.32477	0.411559	0.352177	2.83011	28.4619	27.9575	28.3871	28.5404	28.3391	28.0362
	1.85944	1.17768	A0A2R8YGH5;P61966;H7C1E4	A0A2R8YGH5;P61966;H7C1E4	AP-1 complex subunit sigma-1A	AP1S1	antigen processing and presentation;antigen processing and presentation of exogenous antigen;antigen processing and presentation of exogenous peptide antigen;antigen processing and presentation of exogenous peptide antigen via MHC class II;antigen processing and presentation of peptide antigen;antigen processing and presentation of peptide antigen via MHC class II;antigen processing and presentat…	protein transporter activity;substrate-specific transporter activity;transporter activity	AP-1 adaptor complex;AP-type membrane coat adaptor complex;cell part;clathrin adaptor complex;clathrin coated vesicle membrane;clathrin-coated endocytic vesicle membrane;coated pit;coated vesicle membrane;cytoplasmic part;cytoplasmic vesicle membrane;cytoplasmic vesicle part;cytosol;endocytic vesicle membrane;extracellular membrane-bounded organelle;extracellular organelle;extracellular region pa…	Lysosome	REACT_11103;REACT_121399;REACT_19287;REACT_19400			4	4	4	20.4	20.4	20.4	18.602	0	60.058	921040000	29	1.85944	0.317102	1.17768	4.18865	25.6971	24.483	26.1546	25.7198	25.1542	24.4013
	0.801207	0.269907	O95782;M0R2D9;A0A0G2JS17;H0YDE9;E9PPZ3;E9PS94;E9PQP4;E9PPY8	O95782	AP-2 complex subunit alpha-1	AP2A1	antigen processing and presentation;antigen processing and presentation of exogenous antigen;antigen processing and presentation of exogenous peptide antigen;antigen processing and presentation of exogenous peptide antigen via MHC class II;antigen processing and presentation of peptide antigen;antigen processing and presentation of peptide antigen via MHC class II;antigen processing and presentat…	binding;enzyme binding;kinase binding;protein binding;protein kinase binding;protein transporter activity;substrate-specific transporter activity;transporter activity	AP-2 adaptor complex;apical plasma membrane;AP-type membrane coat adaptor complex;basolateral plasma membrane;cell part;clathrin adaptor complex;clathrin coat;clathrin coat of trans-Golgi network vesicle;clathrin coated vesicle membrane;clathrin vesicle coat;clathrin-coated endocytic vesicle membrane;coated vesicle membrane;cytoplasmic part;cytoplasmic vesicle membrane;cytoplasmic vesicle part;cy…	Endocrine and other factor-regulated calcium reabsorption;Endocytosis;Huntington's disease	REACT_11166;REACT_11200;REACT_121399;REACT_12435;REACT_12484;REACT_18422;REACT_22365;REACT_263890;REACT_264198			34	34	25	43.5	43.5	34	107.54	0	192.71	14069000000	228	0.801207	0.501285	0.269907	1.73342	29.1578	28.9077	29.1293	29.5358	29.1721	28.9334
	0.920638	0.442696	O94973;A0A0G2JS82;E9PR62;A0A0G2JRF9;A0A0G2JQA4;E9PNC4;A0A0G2JRS3	O94973;A0A0G2JS82	AP-2 complex subunit alpha-2	AP2A2	antigen processing and presentation;antigen processing and presentation of exogenous antigen;antigen processing and presentation of exogenous peptide antigen;antigen processing and presentation of exogenous peptide antigen via MHC class II;antigen processing and presentation of peptide antigen;antigen processing and presentation of peptide antigen via MHC class II;antigen processing and presentat…	binding;enzyme binding;kinase binding;lipid binding;protein binding;protein kinase binding;protein transporter activity;substrate-specific transporter activity;transporter activity	AP-2 adaptor complex;AP-type membrane coat adaptor complex;cell part;clathrin adaptor complex;clathrin coated vesicle membrane;clathrin-coated endocytic vesicle membrane;coated vesicle membrane;cytoplasmic membrane-bounded vesicle;cytoplasmic part;cytoplasmic vesicle;cytoplasmic vesicle membrane;cytoplasmic vesicle part;cytosol;endocytic vesicle membrane;intracellular membrane-bounded organelle;i…	Endocrine and other factor-regulated calcium reabsorption;Endocytosis;Huntington's disease	REACT_11166;REACT_11200;REACT_121399;REACT_12435;REACT_12484;REACT_18422;REACT_22365;REACT_263890;REACT_264198			33	24	14	43.1	33.2	19.3	103.96	0	323.31	10234000000	168	0.920638	0.469182	0.442696	1.97087	28.8456	27.9615	28.8724	28.8386	28.6105	28.6565
	1.17568	0.388674	P63010;A0A087X253;A0A087WU93;A0A087WZQ6;A0A087WYD1;K7EN71;K7ERB2;K7EJX1;A0A087WXS3;K7EKZ5;K7EJ01	P63010;A0A087X253;A0A087WU93;A0A087WZQ6;A0A087WYD1	AP-2 complex subunit beta	AP2B1	antigen processing and presentation;antigen processing and presentation of exogenous antigen;antigen processing and presentation of exogenous peptide antigen;antigen processing and presentation of exogenous peptide antigen via MHC class II;antigen processing and presentation of peptide antigen;antigen processing and presentation of peptide antigen via MHC class II;antigen processing and presentat…	binding;clathrin binding;peptide binding;protein binding;protein transporter activity;signal sequence binding;substrate-specific transporter activity;transporter activity	AP-2 adaptor complex;AP-type membrane coat adaptor complex;cell part;clathrin adaptor complex;clathrin coated vesicle membrane;clathrin-coated endocytic vesicle membrane;coated vesicle membrane;cytoplasmic part;cytoplasmic vesicle membrane;cytoplasmic vesicle part;cytosol;endocytic vesicle membrane;intracellular membrane-bounded organelle;intracellular organelle;intracellular organelle part;intra…	Endocrine and other factor-regulated calcium reabsorption;Endocytosis;Huntington's disease	REACT_11166;REACT_11200;REACT_121399;REACT_12435;REACT_12484;REACT_18422;REACT_22365;REACT_263890;REACT_264198			38	38	21	46.2	46.2	29.1	104.55	0	292.23	55949000000	660	1.17568	0.426501	0.388674	2.50051	31.3297	30.8497	31.2291	31.5602	31.2251	30.8782
	2.17691	0.591564	A0A087WY71;E9PFW3;Q96CW1;C9JJ47;C9JTK4;C9JGT8;C9JJD3;C9JPV8;H7C4C3	A0A087WY71;E9PFW3;Q96CW1;C9JJ47	AP-2 complex subunit mu	AP2M1	antigen processing and presentation;antigen processing and presentation of exogenous antigen;antigen processing and presentation of exogenous peptide antigen;antigen processing and presentation of exogenous peptide antigen via MHC class II;antigen processing and presentation of peptide antigen;antigen processing and presentation of peptide antigen via MHC class II;antigen processing and presentat…	binding;lipid binding;lipoprotein particle receptor binding;low-density lipoprotein particle receptor binding;peptide binding;protein binding;receptor binding;signal sequence binding;transporter activity	AP-2 adaptor complex;AP-type membrane coat adaptor complex;cell part;clathrin adaptor complex;clathrin coated vesicle membrane;clathrin-coated endocytic vesicle membrane;coated vesicle membrane;cytoplasmic part;cytoplasmic vesicle membrane;cytoplasmic vesicle part;cytosol;endocytic vesicle membrane;extracellular membrane-bounded organelle;extracellular organelle;extracellular region part;extracel…	Endocrine and other factor-regulated calcium reabsorption;Endocytosis;Huntington's disease	REACT_11035;REACT_11049;REACT_11139;REACT_11166;REACT_11200;REACT_121399;REACT_12435;REACT_12484;REACT_18422;REACT_22365;REACT_263890;REACT_264198			21	21	21	48.8	48.8	48.8	49.526	0	148.94	13875000000	196	2.17691	0.27203	0.591564	5.16955	29.5493	28.9068	29.5079	29.7614	29.1785	28.9587
	0.676034	0.501881	M0R0N4;M0QYZ2;P53680;X6R390;M0QZ21;M0R1S0	M0R0N4;M0QYZ2;P53680;X6R390;M0QZ21	AP-2 complex subunit sigma	AP2S1	antigen processing and presentation;antigen processing and presentation of exogenous antigen;antigen processing and presentation of exogenous peptide antigen;antigen processing and presentation of exogenous peptide antigen via MHC class II;antigen processing and presentation of peptide antigen;antigen processing and presentation of peptide antigen via MHC class II;antigen processing and presentat…	protein transporter activity;substrate-specific transporter activity;transporter activity	AP-2 adaptor complex;AP-type membrane coat adaptor complex;cell part;clathrin adaptor complex;clathrin coated vesicle membrane;clathrin-coated endocytic vesicle membrane;coated vesicle membrane;cytoplasmic part;cytoplasmic vesicle membrane;cytoplasmic vesicle part;cytosol;endocytic vesicle membrane;intracellular organelle part;intracellular part;macromolecular complex;membrane;membrane part;organ…	Endocrine and other factor-regulated calcium reabsorption;Endocytosis;Huntington's disease	REACT_11166;REACT_11200;REACT_121399;REACT_12435;REACT_12484;REACT_18422;REACT_22365;REACT_263890;REACT_264198			5	5	5	31.9	31.9	31.9	17.303	0	15.031	1414900000	27	0.676034	0.536278	0.501881	1.4885	26.0254	25.6966	25.678	26.68	25.8707	25.3105
	0.587522	0.361363	O00203;H0YBD0	O00203	AP-3 complex subunit beta-1	AP3B1	anterograde axon cargo transport;anterograde synaptic vesicle transport;antigen processing and presentation;antigen processing and presentation of exogenous antigen;antigen processing and presentation of lipid antigen via MHC class Ib;antigen processing and presentation via MHC class Ib;antigen processing and presentation, exogenous lipid antigen via MHC class Ib;axon cargo transport;biological r…	binding;enzyme binding;GTP-dependent protein binding;phosphatase binding;protein binding;protein phosphatase binding	AP-3 adaptor complex;AP-type membrane coat adaptor complex;cell part;clathrin coated vesicle membrane;coated vesicle membrane;cytoplasmic part;cytoplasmic vesicle membrane;cytoplasmic vesicle part;Golgi apparatus;intracellular membrane-bounded organelle;intracellular organelle;intracellular organelle part;intracellular part;lysosomal membrane;macromolecular complex;membrane;membrane part;membrane…	Lysosome	REACT_19400			26	26	21	24.6	24.6	20.9	121.32	0	103.4	12230000000	207	0.587522	0.571143	0.361363	1.31605	28.943	28.643	28.9887	29.345	29.1895	28.3602
	1.2619	1.72749	Q13367;A0A5F9UJV3;A0A590UK04;A0A2R8Y2A8;A0A590UKC4;A0A590UJ60;A0A590UJE5;A0A590UJU0;A0A590UJU7;A0A590UKD3;A0A590UJW5;A0A590UK30;F5GWU4;A0A590UJS5;A0A590UK69;A0A590UJ44;F5GYB0;A0A590UJ88;A0A590UK64	Q13367;A0A5F9UJV3;A0A590UK04;A0A2R8Y2A8;A0A590UKC4;A0A590UJ60;A0A590UJE5;A0A590UJU0;A0A590UJU7	AP-3 complex subunit beta-2	AP3B2	anterograde axon cargo transport;anterograde synaptic vesicle transport;axon cargo transport;cellular component movement;cellular process;cytoskeleton-dependent intracellular transport;establishment of localization;establishment of localization in cell;establishment of protein localization;Golgi vesicle transport;intracellular protein transport;intracellular transport;microtubule-based movement;m…	transporter activity	AP-3 adaptor complex;AP-type membrane coat adaptor complex;cell part;clathrin coated vesicle membrane;coated vesicle;coated vesicle membrane;COPI-coated vesicle;cytoplasm;cytoplasmic membrane-bounded vesicle;cytoplasmic part;cytoplasmic vesicle;cytoplasmic vesicle membrane;cytoplasmic vesicle part;Golgi apparatus;Golgi apparatus part;Golgi-associated vesicle;intracellular membrane-bounded organel…	Lysosome				22	17	17	23.7	20	20	119.06	0	41.556	1212400000	46	1.2619	0.42085	1.72749	2.68902	26.0175	23.2229	25.8237	26.5999	24.9854	25.0503
	0.670653	0.368675	O14617;A0A2R8Y4J3;A0A087WYN6;K7ELX8;K7ERW8	O14617	AP-3 complex subunit delta-1	AP3D1	anterograde axon cargo transport;anterograde synaptic vesicle transport;antigen processing and presentation;antigen processing and presentation of exogenous antigen;antigen processing and presentation of lipid antigen via MHC class Ib;antigen processing and presentation via MHC class Ib;antigen processing and presentation, exogenous lipid antigen via MHC class Ib;axon cargo transport;biological r…	transporter activity	axon part;cell part;cell projection part;cytoplasmic part;endosomal part;endosome membrane;Golgi apparatus;Golgi apparatus part;Golgi membrane;intracellular membrane-bounded organelle;intracellular organelle;intracellular organelle part;intracellular part;lysosomal membrane;macromolecular complex;membrane;membrane coat;membrane part;membrane-bounded organelle;nuclear part;nucleoplasm;organelle;or…	Lysosome				33	33	10	31.8	31.8	8.7	130.16	0	220.8	9996200000	180	0.670653	0.539661	0.368675	1.47802	28.6747	28.0664	28.7265	28.9822	28.8558	28.3551
	0.546705	0.284693	Q9Y2T2;H0YBM0;H0YBA0;E7ER80	Q9Y2T2	AP-3 complex subunit mu-1	AP3M1	anterograde axon cargo transport;anterograde synaptic vesicle transport;axon cargo transport;cellular component movement;cellular process;cytoskeleton-dependent intracellular transport;establishment of localization;establishment of localization in cell;establishment of protein localization;establishment of protein localization to organelle;establishment of protein localization to vacuole;intracel…	binding;enzyme binding;GTPase binding;protein binding;Rab GTPase binding;Ras GTPase binding;small GTPase binding	AP-type membrane coat adaptor complex;cell part;clathrin adaptor complex;cytoplasmic part;cytoplasmic vesicle membrane;cytoplasmic vesicle part;Golgi apparatus;intracellular membrane-bounded organelle;intracellular organelle;intracellular organelle part;intracellular part;lysosomal membrane;lysosome;lytic vacuole;macromolecular complex;membrane;membrane part;membrane-bounded organelle;organelle;o…	Lysosome	REACT_16907			16	16	13	54.5	54.5	47.4	46.939	0	92.641	5679000000	117	0.546705	0.585563	0.284693	1.23629	28.121	27.5365	27.9283	28.2772	28.2258	27.7101
+	1.99423	1.98136	P53677;E5RJ52;H0YAY4	P53677;E5RJ52	AP-3 complex subunit mu-2	AP3M2	anterograde axon cargo transport;anterograde synaptic vesicle transport;axon cargo transport;cellular component movement;cellular process;cytoskeleton-dependent intracellular transport;establishment of localization;establishment of localization in cell;establishment of protein localization;intracellular protein transport;intracellular transport;microtubule-based movement;microtubule-based process…		AP-type membrane coat adaptor complex;cell part;clathrin adaptor complex;cytoplasmic part;cytoplasmic vesicle membrane;cytoplasmic vesicle part;Golgi apparatus;intracellular membrane-bounded organelle;intracellular organelle;intracellular organelle part;intracellular part;macromolecular complex;membrane;membrane part;membrane-bounded organelle;organelle;organelle membrane;organelle part;protein c…	Lysosome				6	3	3	19.9	12.7	12.7	46.977	0	9.9092	452470000	8	1.99423	0.304133	1.98136	4.58646	24.3643	23.2734	24.6549	25.0335	22.8683	21.9669
	0.214698	-0.239068	Q92572;F5H459	Q92572;F5H459	AP-3 complex subunit sigma-1	AP3S1	anterograde axon cargo transport;anterograde synaptic vesicle transport;axon cargo transport;biological regulation;cell surface receptor linked signaling pathway;cellular component movement;cellular process;cellular response to chemical stimulus;cellular response to endogenous stimulus;cellular response to hormone stimulus;cellular response to insulin stimulus;cellular response to organic substan…	protein transporter activity;substrate-specific transporter activity;transporter activity	AP-3 adaptor complex;AP-type membrane coat adaptor complex;cell part;cytoplasmic membrane-bounded vesicle;cytoplasmic part;cytoplasmic vesicle;cytoplasmic vesicle membrane;cytoplasmic vesicle part;Golgi apparatus;intracellular membrane-bounded organelle;intracellular organelle;intracellular organelle part;intracellular part;macromolecular complex;membrane;membrane coat;membrane part;membrane-boun…	Lysosome	REACT_19400			10	10	10	40.9	40.9	40.9	21.732	0	23.338	2224200000	37	0.214698	0.794008	-0.239068	-0.552604	26.3943	26.2019	26.306	25.5252	26.9389	25.8018
	1.02635	0.45897	O43299;A0A3B3ISJ0;A0A3B3IRY2;A0A3B3ITJ1;A0A3B3IS81	O43299;A0A3B3ISJ0	AP-5 complex subunit zeta-1	AP5Z1	cellular macromolecule metabolic process;cellular metabolic process;cellular nitrogen compound metabolic process;cellular process;cellular response to stimulus;cellular response to stress;DNA metabolic process;DNA recombination;DNA repair;double-strand break repair;double-strand break repair via homologous recombination;endosome transport;establishment of localization;establishment of localizatio…		AP-type membrane coat adaptor complex;cell part;cytoplasm;cytoplasmic part;intracellular membrane-bounded organelle;intracellular organelle;intracellular organelle part;intracellular part;macromolecular complex;membrane part;membrane-bounded organelle;nuclear part;nucleoplasm;nucleus;organelle;organelle part;protein complex					5	5	5	7.3	7.3	7.3	88.604	0	13.559	349050000	17	1.02635	0.451603	0.45897	2.18599	23.2727	22.8434	23.7301	23.6396	23.3799	23.0422
	0.550902	0.438651	O14727;C9JLV4;F8VNZ0	O14727;C9JLV4	Apoptotic protease-activating factor 1	APAF1	activation of caspase activity;activation of caspase activity by cytochrome c;anatomical structure development;anatomical structure formation involved in morphogenesis;apoptosis;biological regulation;cell death;cellular process;cellular response to biotic stimulus;cellular response to endogenous stimulus;cellular response to stimulus;death;developmental process;forebrain development;nervous syste…	adenyl nucleotide binding;adenyl ribonucleotide binding;ADP binding;apoptotic protease activator activity;ATP binding;binding;caspase activator activity;caspase regulator activity;enzyme activator activity;enzyme regulator activity;nucleotide binding;peptidase activator activity;peptidase regulator activity;purine nucleotide binding;purine ribonucleoside triphosphate binding;purine ribonucleotide…	apoptosome;cell part;cytoplasmic part;cytosol;cytosolic part;extracellular membrane-bounded organelle;extracellular organelle;extracellular region part;extracellular vesicular exosome;intracellular membrane-bounded organelle;intracellular organelle;intracellular part;macromolecular complex;membrane-bounded organelle;membrane-bounded vesicle;nucleus;organelle;protein complex;vesicle	Alzheimer's disease;Amyotrophic lateral sclerosis (ALS);Apoptosis;Huntington's disease;ko05152;p53 signaling pathway;Parkinson's disease;Small cell lung cancer	REACT_607;REACT_89			16	16	16	16.9	16.9	16.9	141.84	0	41.53	1253000000	43	0.550902	0.58358	0.438651	1.2445	25.3827	24.3844	25.4454	25.5828	25.5744	25.1363
	1.36382	0.716696	A0A0G2JMD7;Q02410	A0A0G2JMD7;Q02410	Amyloid beta A4 precursor protein-binding family A member 1	APBA1	amine transport;amino acid transport;anatomical structure development;axon cargo transport;behavior;biological adhesion;biological regulation;carboxylic acid transport;cell adhesion;cell communication;cell-cell signaling;cellular component assembly;cellular component movement;cellular component organization;cellular component organization or biogenesis;cellular process;chordate embryonic developm…	beta-amyloid binding;binding;lipid binding;phosphatidylinositol binding;phosphatidylinositol-4,5-bisphosphate binding;phospholipid binding;protein binding	cell part;clathrin-coated vesicle;coated vesicle;cytoplasmic membrane-bounded vesicle;cytoplasmic part;cytoplasmic vesicle;cytosol;Golgi apparatus;intracellular membrane-bounded organelle;intracellular organelle;intracellular part;macromolecular complex;membrane;membrane-bounded organelle;membrane-bounded vesicle;nucleus;organelle;perinuclear region of cytoplasm;plasma membrane;protein complex;sy…		REACT_15293			3	3	3	11	11	11	47.957	0	11.131	176720000	14	1.36382	0.403635	0.716696	2.9194	23.4138	22.9146	23.2251	23.0547	22.1457	22.4831
	0.965167	0.752765	Q99767;H0YMS0	Q99767	Amyloid beta A4 precursor protein-binding family A member 2	APBA2	anatomical structure development;behavior;biological regulation;cell communication;cell-cell signaling;cellular process;chordate embryonic development;developmental process;embryo development;embryo development ending in birth or egg hatching;establishment of localization;establishment of protein localization;growth;in utero embryonic development;locomotory behavior;multicellular organism growth;…	beta-amyloid binding;binding;protein binding	cell part;clathrin-coated vesicle;coated vesicle;cytoplasmic membrane-bounded vesicle;cytoplasmic part;cytoplasmic vesicle;intracellular membrane-bounded organelle;intracellular organelle;intracellular part;membrane;membrane-bounded organelle;membrane-bounded vesicle;organelle;plasma membrane;synapse part;synaptic vesicle;vesicle					9	9	9	19.6	19.6	19.6	82.511	0	43.954	550810000	30	0.965167	0.461717	0.752765	2.06083	24.4623	23.3611	24.9945	24.4899	23.8542	24.4731
	0.147946	-0.0691999	J3KPL8;O00213;A0A075B7G8;A0A087X0V7;A0A087WYH9;V9GY97;V9GYR7	J3KPL8;O00213;A0A075B7G8;A0A087X0V7;A0A087WYH9;V9GY97	Amyloid beta A4 precursor protein-binding family B member 1	APBB1	anatomical structure morphogenesis;apoptosis;associative learning;axon guidance;axonogenesis;behavior;biological regulation;biosynthetic process;cell cycle arrest;cell cycle process;cell death;cell migration;cell motility;cell part morphogenesis;cell projection morphogenesis;cell projection organization;cellular biosynthetic process;cellular component morphogenesis;cellular component movement;cel…	beta-amyloid binding;binding;chromatin binding;histone binding;proline-rich region binding;protein binding;transcription factor binding	cell part;cell projection;cell projection part;cytoplasm;growth cone;intracellular membrane-bounded organelle;intracellular organelle;intracellular organelle part;intracellular part;lamellipodium;membrane;membrane-bounded organelle;nuclear body;nuclear part;nuclear speck;nucleoplasm part;nucleus;organelle;organelle part;plasma membrane;site of polarized growth;synapse	Alzheimer's disease				9	9	8	19.2	19.2	17.7	77.159	0	87.116	957990000	54	0.147946	0.855275	-0.0691999	-0.397495	24.6823	24.8978	25.0035	25.2185	25.0478	25.1663
	0.774658	-0.482473	C9JIF9;P13798;H7C393;H7C1U0;C9JLK2;F8WEH5	C9JIF9;P13798;H7C393	Acylamino-acid-releasing enzyme	APEH	beta-amyloid metabolic process;cellular macromolecule metabolic process;cellular metabolic process;cellular process;glycoprotein metabolic process;macromolecule metabolic process;metabolic process;primary metabolic process;protein metabolic process;proteolysis	catalytic activity;endopeptidase activity;exopeptidase activity;hydrolase activity;omega peptidase activity;peptidase activity;peptidase activity, acting on L-amino acid peptides;serine hydrolase activity;serine-type endopeptidase activity;serine-type peptidase activity	cell part;cytoplasm;extracellular membrane-bounded organelle;extracellular organelle;extracellular region part;extracellular vesicular exosome;intracellular organelle part;intracellular part;membrane;membrane-bounded organelle;membrane-bounded vesicle;nuclear membrane;nuclear part;organelle;organelle membrane;organelle part;vesicle					17	17	17	33.1	33.1	33.1	81.673	0	79.668	4320200000	102	0.774658	0.504163	-0.482473	-1.68123	27.1586	27.7862	27.1801	26.8336	27.8216	27.0119
	1.20249	0.528109	P27695;G3V3M6;G3V5Q1;G3V3C7;A0A0C4DGK8;H7C4A8;G3V359;G3V5M0;G3V5D9;G3V3Y6	P27695;G3V3M6;G3V5Q1;G3V3C7	DNA-(apurinic or apyrimidinic site) lyase;DNA-(apurinic or apyrimidinic site) lyase, mitochondrial	APEX1	aging;anatomical structure homeostasis;base-excision repair;biological regulation;biosynthetic process;cell cycle;cell redox homeostasis;cellular biosynthetic process;cellular component organization;cellular component organization at cellular level;cellular component organization or biogenesis;cellular component organization or biogenesis at cellular level;cellular homeostasis;cellular macromolec…	3'-5' exonuclease activity;3'-5'-exodeoxyribonuclease activity;binding;carbon-oxygen lyase activity;catalytic activity;cation binding;chromatin binding;chromatin DNA binding;damaged DNA binding;deoxyribonuclease activity;DNA binding;DNA N-glycosylase activity;DNA-(apurinic or apyrimidinic site) lyase activity;double-stranded DNA specific 3'-5' exodeoxyribonuclease activity;double-stranded DNA spe…	cell part;centrosome;cytoplasm;cytoplasmic part;cytoskeletal part;endoplasmic reticulum;intracellular;intracellular membrane-bounded organelle;intracellular non-membrane-bounded organelle;intracellular organelle;intracellular organelle part;intracellular part;macromolecular complex;membrane-bounded organelle;microtubule organizing center;mitochondrion;non-membrane-bounded organelle;nuclear body;n…	Base excision repair	REACT_1064;REACT_1128;REACT_1357;REACT_1385;REACT_1893;REACT_1998;REACT_2192;REACT_264347;REACT_264501;REACT_355510;REACT_74;REACT_8027;REACT_977			25	25	25	80.2	80.2	80.2	35.554	0	323.31	103620000000	391	1.20249	0.426501	0.528109	2.55854	32.4081	31.7738	32.3729	32.4543	32.2808	31.5964
	1.05285	0.422239	G3V1C3;Q9BZZ5;H0YER7;E9PQK6	G3V1C3;Q9BZZ5;H0YER7	Apoptosis inhibitor 5	API5	apoptosis;biological regulation;cell death;cellular process;death;negative regulation of apoptosis;negative regulation of biological process;negative regulation of cell death;negative regulation of cellular process;negative regulation of fibroblast apoptosis;negative regulation of programmed cell death;programmed cell death;regulation of apoptosis;regulation of biological process;regulation of ce…	binding;fibroblast growth factor binding;growth factor binding;protein binding	cell part;cytoplasm;intracellular membrane-bounded organelle;intracellular organelle;intracellular organelle part;intracellular part;macromolecular complex;membrane;membrane-bounded organelle;nuclear part;nucleoplasm;nucleus;organelle;organelle part;ribonucleoprotein complex;spliceosomal complex					24	24	24	52.7	52.7	52.7	57.56	0	212.5	32020000000	301	1.05285	0.448497	0.422239	2.24082	30.5922	29.9734	30.6096	30.6028	30.5555	30.0091
	0.77483	-0.840131	Q96GX9;S4R3D6	Q96GX9;S4R3D6	Methylthioribulose-1-phosphate dehydratase	APIP	amine biosynthetic process;amine metabolic process;amino acid salvage;apoptosis;aspartate family amino acid biosynthetic process;aspartate family amino acid metabolic process;biological regulation;biosynthetic process;carboxylic acid biosynthetic process;carboxylic acid metabolic process;cell death;cellular amine metabolic process;cellular amino acid biosynthetic process;cellular amino acid metab…	binding;carbon-oxygen lyase activity;catalytic activity;cation binding;hydro-lyase activity;identical protein binding;ion binding;lyase activity;metal ion binding;methylthioribulose 1-phosphate dehydratase activity;protein binding;transition metal ion binding;zinc ion binding	cell part;cytoplasm;intracellular part	Cysteine and methionine metabolism	REACT_75881			12	12	12	59.5	59.5	59.5	27.125	0	67.96	2868700000	87	0.77483	0.504163	-0.840131	-1.68157	26.2086	27.5375	26.1372	25.5939	25.9616	26.9611
	0.450363	0.270747	Q9HDC9;H0Y512	Q9HDC9;H0Y512	Adipocyte plasma membrane-associated protein	APMAP	biosynthetic process;metabolic process	amine-lyase activity;arylesterase activity;carbon-nitrogen lyase activity;carboxylic ester hydrolase activity;catalytic activity;hydrolase activity;hydrolase activity, acting on ester bonds;lyase activity;strictosidine synthase activity	cell part;cell surface;extracellular membrane-bounded organelle;extracellular organelle;extracellular region part;extracellular vesicular exosome;integral to membrane;intrinsic to membrane;membrane;membrane part;membrane-bounded organelle;membrane-bounded vesicle;organelle;vesicle					19	19	19	55	55	55	46.48	0	132.86	27862000000	224	0.450363	0.632768	0.270747	1.04621	30.2397	30.2537	30.125	30.0948	29.9995	29.394
	0.200667	-0.137383	Q8NCW5;Q5T3I4;Q5T3I3	Q8NCW5	NAD(P)H-hydrate epimerase	APOA1BP	cellular component assembly;cellular component organization;cellular component organization or biogenesis;cellular metabolic process;cellular nitrogen compound metabolic process;cellular process;coenzyme metabolic process;cofactor metabolic process;heterocycle metabolic process;macromolecular complex assembly;macromolecular complex subunit organization;metabolic process;NAD metabolic process;NADH…	binding;cation binding;ion binding;metal ion binding;nucleotide binding	cell body;cell part;cell projection;cilium;cytoplasm;cytoplasmic part;extracellular membrane-bounded organelle;extracellular organelle;extracellular region;extracellular region part;extracellular space;extracellular vesicular exosome;intracellular membrane-bounded organelle;intracellular organelle;intracellular organelle part;intracellular part;membrane-bounded organelle;membrane-bounded vesicle;…					12	12	12	50.7	50.7	50.7	31.674	0	154.73	6599700000	95	0.200667	0.807032	-0.137383	-0.520828	27.9525	27.9916	27.5385	28.0282	28.3429	27.597
	0.120839	0.243685	B0YIW2;P02656	B0YIW2;P02656	Apolipoprotein C-III	APOC3	acylglycerol catabolic process;acylglycerol metabolic process;alcohol metabolic process;biological regulation;carbohydrate homeostasis;catabolic process;cell surface receptor linked signaling pathway;cellular catabolic process;cellular chemical homeostasis;cellular component assembly;cellular component organization;cellular component organization or biogenesis;cellular glucose homeostasis;cellula…	binding;cholesterol binding;enzyme inhibitor activity;enzyme regulator activity;high-density lipoprotein particle receptor binding;lipase inhibitor activity;lipid binding;lipoprotein particle receptor binding;phospholipid binding;protein binding;receptor binding;steroid binding;sterol binding	cell part;chylomicron;cytoplasmic part;early endosome;endosome;extracellular membrane-bounded organelle;extracellular organelle;extracellular region;extracellular region part;extracellular space;extracellular vesicular exosome;high-density lipoprotein particle;intermediate-density lipoprotein particle;intracellular membrane-bounded organelle;intracellular organelle;intracellular part;macromolecul…	PPAR signaling pathway	REACT_13621;REACT_24968;REACT_6841			1	1	1	13.7	13.7	13.7	12.815	0	32.049	2854600000	24	0.120839	0.8785	0.243685	0.331207	27.4027	28.2345	27.2192	27.4591	25.7385	27.3769
	0.0189059	0.0147502	H7C1U8;Q9BUR5;G3V1B6;A0A0J9YWW6	H7C1U8;Q9BUR5	Apolipoprotein O	APOO	establishment of localization;lipid transport;organic substance transport;transport		cell part;cytoplasmic part;extracellular region part;extracellular space;high-density lipoprotein particle;integral to membrane;intracellular membrane-bounded organelle;intracellular organelle;intracellular part;intrinsic to membrane;low-density lipoprotein particle;macromolecular complex;membrane part;membrane-bounded organelle;mitochondrion;organelle;plasma lipoprotein particle;protein-lipid co…					7	7	7	40.4	40.4	40.4	20.08	0	139.01	2695900000	44	0.0189059	0.978895	0.0147502	0.0568363	26.9544	27.1789	26.7706	26.6088	26.7615	26.3491
	0.250885	-0.278962	Q6UXV4;A0A087WYF7;A0A087WUX8	Q6UXV4;A0A087WYF7;A0A087WUX8	MICOS complex subunit MIC27	APOOL			cell part;cytoplasmic part;integral to membrane;intracellular organelle part;intracellular part;intrinsic to membrane;membrane;membrane part;mitochondrial inner membrane;mitochondrial membrane;mitochondrial part;organelle inner membrane;organelle membrane;organelle part					11	11	11	57.8	57.8	57.8	29.159	0	36.239	2718900000	59	0.250885	0.766165	-0.278962	-0.632865	26.458	27.3913	26.8198	26.2747	26.0086	26.9896
	0.184957	0.0952727	P05067;E9PG40;A0A0A0MRG2;H7C0V9;H7C2L2	P05067;E9PG40;A0A0A0MRG2;H7C0V9	Amyloid beta A4 protein;N-APP;Soluble APP-alpha;Soluble APP-beta;C99;Beta-amyloid protein 42;Beta-amyloid protein 40;C83;P3(42);P3(40);C80;Gamma-secretase C-terminal fragment 59;Gamma-secretase C-terminal fragment 57;Gamma-secretase C-terminal fragment 50;C31	APP	adult behavior;adult locomotory behavior;alcohol metabolic process;anatomical structure development;anatomical structure morphogenesis;apoptosis;associative learning;axon cargo transport;axon choice point recognition;axon midline choice point recognition;axonogenesis;behavior;behavioral interaction between organisms;biological adhesion;biological regulation;blood coagulation;calcium ion homeostas…	acetylcholine receptor binding;binding;carbohydrate binding;cation binding;DNA binding;endopeptidase inhibitor activity;endopeptidase regulator activity;enzyme activator activity;enzyme binding;enzyme inhibitor activity;enzyme regulator activity;glycosaminoglycan binding;heparin binding;identical protein binding;ion binding;metal ion binding;nucleic acid binding;pattern binding;peptidase activato…	apical part of cell;axon;cell junction;cell part;cell projection;cell projection part;cell surface;cell-cell junction;ciliary rootlet;cilium part;coated pit;coated vesicle;cytoplasm;cytoplasmic membrane-bounded vesicle;cytoplasmic membrane-bounded vesicle lumen;cytoplasmic part;cytoplasmic vesicle;cytoplasmic vesicle part;cytoskeletal part;cytosol;dendritic shaft;dendritic spine;endosomal part;en…	Alzheimer's disease	REACT_118563;REACT_163773;REACT_163906;REACT_18283;REACT_19231;REACT_19287;REACT_21264;REACT_21281;REACT_24969;REACT_25195;REACT_318;REACT_75808;REACT_75925			15	15	15	25.6	25.6	25.6	86.942	0	81.887	3147700000	69	0.184957	0.822419	0.0952727	0.484761	26.6717	26.2511	26.2682	26.7933	26.5845	26.6118
	0.190283	0.0799281	Q9UKG1;C9K0C4;C9JAB0	Q9UKG1	DCC-interacting protein 13-alpha	APPL1	apoptosis;biological regulation;cell cycle;cell death;cell proliferation;cell surface receptor linked signaling pathway;cellular process;cellular response to chemical stimulus;cellular response to endogenous stimulus;cellular response to hormone stimulus;cellular response to insulin stimulus;cellular response to organic substance;cellular response to peptide hormone stimulus;cellular response to …	binding;enzyme binding;identical protein binding;kinase binding;protein binding;protein kinase B binding;protein kinase binding	cell part;cytoplasm;cytoplasmic part;cytosol;early endosome membrane;endosomal part;endosome membrane;extracellular membrane-bounded organelle;extracellular organelle;extracellular region part;extracellular vesicular exosome;intracellular membrane-bounded organelle;intracellular organelle;intracellular organelle part;intracellular part;membrane;membrane-bounded organelle;membrane-bounded vesicle;…	Colorectal cancer;Pathways in cancer	REACT_22128			13	13	13	22.8	22.8	22.8	79.663	0	64.271	2351300000	50	0.190283	0.817285	0.0799281	0.49705	26.3461	26.3596	26.3566	26.4655	26.5515	26.0174
	1.03063	0.348944	Q8NEU8;F8VXB0;F8VWV2;F8W124;F8VR68;H0YH86	Q8NEU8;F8VXB0	DCC-interacting protein 13-beta	APPL2	biological regulation;cell cycle;cell proliferation;cellular process;cellular response to stimulus;regulation of biological process;regulation of cellular process;response to stimulus;signal transduction		cell part;cytoplasm;cytoplasmic part;early endosome membrane;endosomal part;endosome membrane;extracellular membrane-bounded organelle;extracellular organelle;extracellular region part;extracellular vesicular exosome;intracellular membrane-bounded organelle;intracellular organelle;intracellular organelle part;intracellular part;membrane;membrane-bounded organelle;membrane-bounded vesicle;nucleus;…					13	13	13	30	30	30	74.493	0	111.53	1787700000	59	1.03063	0.450873	0.348944	2.19481	26.3049	26.0258	26.2087	26.1569	26.0291	25.5686
	0.550165	-0.310997	P07741;H3BQZ9;H3BQF1;H3BQB1;H3BSW3	P07741;H3BQZ9;H3BQF1;H3BQB1;H3BSW3	Adenine phosphoribosyltransferase	APRT	adenine biosynthetic process;adenine metabolic process;adenine salvage;AMP biosynthetic process;AMP metabolic process;AMP salvage;behavior;biological regulation;biosynthetic process;body fluid secretion;cellular aromatic compound metabolic process;cellular biosynthetic process;cellular metabolic compound salvage;cellular metabolic process;cellular nitrogen compound biosynthetic process;cellular n…	adenine binding;adenine phosphoribosyltransferase activity;adenyl nucleotide binding;adenyl ribonucleotide binding;AMP binding;binding;catalytic activity;nucleobase binding;nucleotide binding;purine base binding;purine nucleotide binding;purine ribonucleotide binding;ribonucleotide binding;transferase activity;transferase activity, transferring glycosyl groups;transferase activity, transferring p…	cell part;cytoplasm;cytoplasmic part;cytosol;extracellular membrane-bounded organelle;extracellular organelle;extracellular region part;extracellular vesicular exosome;intracellular organelle part;intracellular part;membrane-bounded organelle;membrane-bounded vesicle;nuclear part;nucleoplasm;organelle;organelle part;vesicle	Purine metabolism	REACT_1923			10	10	10	64.4	64.4	64.4	19.608	0	62.39	2547600000	46	0.550165	0.583699	-0.310997	-1.24306	26.6228	27.3119	26.6119	26.5164	26.4541	26.9181
	1.08154	0.845217	Q7Z2E3;C9J8U3;A0A5K1VW64;A0A0A0MRW7;A0A5F9ZGW5;A0A5F9ZI51;F8WBD6;A0A5K1VW80;F8WBM3;Q6JV79	Q7Z2E3;C9J8U3;A0A5K1VW64;A0A0A0MRW7	Aprataxin	APTX	biological regulation;cellular macromolecule metabolic process;cellular metabolic process;cellular nitrogen compound metabolic process;cellular process;cellular response to stimulus;cellular response to stress;dephosphorylation;DNA ligation;DNA metabolic process;DNA repair;double-strand break repair;macromolecule metabolic process;metabolic process;nitrogen compound metabolic process;nucleic acid…	5'-3' exodeoxyribonuclease activity;5'-3' exonuclease activity;binding;catalytic activity;cation binding;chromatin binding;damaged DNA binding;deoxyribonuclease activity;DNA 5'-adenosine monophosphate hydrolase activity;DNA binding;double-stranded DNA binding;double-stranded RNA binding;exodeoxyribonuclease activity;exodeoxyribonuclease activity, producing 5'-phosphomonoesters;exonuclease activit…	cell part;chromatin;chromosomal part;cytoplasm;intracellular membrane-bounded organelle;intracellular non-membrane-bounded organelle;intracellular organelle;intracellular organelle part;intracellular part;membrane-bounded organelle;non-membrane-bounded organelle;nuclear part;nucleolus;nucleoplasm;nucleus;organelle;organelle part					9	9	9	39	39	39	40.74	0	30.106	1243800000	43	1.08154	0.439101	0.845217	2.30064	25.5737	24.6074	25.5192	26.3732	24.8895	25.4335
	1.09606	0.518307	O60306;H0YH15;H0YLN9	O60306	Intron-binding protein aquarius	AQR	cellular macromolecule metabolic process;cellular metabolic process;cellular nitrogen compound metabolic process;cellular process;macromolecule metabolic process;metabolic process;mRNA metabolic process;mRNA processing;nitrogen compound metabolic process;nuclear mRNA splicing, via spliceosome;nucleic acid metabolic process;nucleobase-containing compound metabolic process;primary metabolic process…		catalytic step 2 spliceosome;cell part;intracellular membrane-bounded organelle;intracellular organelle;intracellular organelle part;intracellular part;macromolecular complex;membrane;membrane-bounded organelle;nuclear part;nucleoplasm;nucleus;organelle;organelle part;ribonucleoprotein complex;spliceosomal complex	Spliceosome				23	22	22	22	21.5	21.5	171.29	0	173.23	4624900000	134	1.09606	0.435439	0.518307	2.33108	27.4059	26.8386	27.5378	27.4199	27.3537	26.6164
	0.110098	0.0416222	P48444;B0YIW6;Q6P1Q5;E9PK34	P48444;B0YIW6	Coatomer subunit delta	ARCN1	adult behavior;adult locomotory behavior;anatomical structure maturation;behavior;cellular component organization;cellular component organization at cellular level;cellular component organization or biogenesis;cellular component organization or biogenesis at cellular level;cellular process;cerebellar Purkinje cell layer maturation;COPI coating of Golgi vesicle;developmental maturation;development…		AP-type membrane coat adaptor complex;cell part;clathrin adaptor complex;COPI vesicle coat;cytoplasm;cytoplasmic part;cytoplasmic vesicle part;cytosol;endoplasmic reticulum;Golgi apparatus;Golgi apparatus part;intracellular membrane-bounded organelle;intracellular organelle;intracellular organelle part;intracellular part;macromolecular complex;membrane;membrane coat;membrane part;membrane-bounded…		REACT_11096			32	32	32	54.8	54.8	54.8	57.21	0	164.78	23678000000	290	0.110098	0.888895	0.0416222	0.304303	30.0093	29.6599	29.9632	29.8378	30.095	29.9306
	0.345905	-0.203684	P84077;P61204;F5H423;F5H0C7;H0YGG7	P84077;P61204;F5H423	ADP-ribosylation factor 1;ADP-ribosylation factor 3	ARF1	antigen processing and presentation;antigen processing and presentation of exogenous antigen;antigen processing and presentation of exogenous peptide antigen;antigen processing and presentation of exogenous peptide antigen via MHC class II;antigen processing and presentation of peptide antigen;antigen processing and presentation of peptide antigen via MHC class II;antigen processing and presentat…	binding;catalytic activity;GTP binding;GTPase activity;guanyl nucleotide binding;guanyl ribonucleotide binding;hydrolase activity;hydrolase activity, acting on acid anhydrides;hydrolase activity, acting on acid anhydrides, in phosphorus-containing anhydrides;molecular transducer activity;nucleoside-triphosphatase activity;nucleotide binding;purine nucleotide binding;purine ribonucleoside triphosp…	adherens junction;anchoring junction;cell junction;cell leading edge;cell part;cell projection;cell-substrate adherens junction;cell-substrate junction;contractile fiber part;cytoplasmic part;cytoskeletal part;cytosol;extracellular membrane-bounded organelle;extracellular organelle;extracellular region part;extracellular vesicular exosome;focal adhesion;Golgi apparatus part;Golgi membrane;intrace…	Vibrio cholerae infection	REACT_11096;REACT_11166;REACT_120836;REACT_121399;REACT_19187;REACT_19287;REACT_19400			10	6	6	81.8	53	53	20.697	0	46.758	12346000000	87	0.345905	0.697088	-0.203684	-0.834547	29.3601	29.1983	28.9252	28.9536	29.6637	28.9882
	0.0529627	0.0663471	P18085;C9JAK5;C9JPM4;U3KQF2;F5H1V1;F5H6T5;F8WDB3	P18085;C9JAK5;C9JPM4	ADP-ribosylation factor 4	ARF4	activation of phospholipase D activity;anatomical structure development;biological regulation;brain development;cell migration;cell motility;cell surface receptor linked signaling pathway;cellular component movement;cellular component organization;cellular component organization at cellular level;cellular component organization or biogenesis;cellular component organization or biogenesis at cellul…	binding;catalytic activity;epidermal growth factor receptor binding;growth factor receptor binding;GTP binding;GTPase activity;guanyl nucleotide binding;guanyl ribonucleotide binding;hydrolase activity;hydrolase activity, acting on acid anhydrides;hydrolase activity, acting on acid anhydrides, in phosphorus-containing anhydrides;nucleoside-triphosphatase activity;nucleotide binding;protein bindin…	cell part;cell projection membrane;cell projection part;cytoplasmic part;cytosol;extracellular membrane-bounded organelle;extracellular organelle;extracellular region part;extracellular vesicular exosome;Golgi apparatus;intracellular;intracellular membrane-bounded organelle;intracellular organelle;intracellular part;leading edge membrane;membrane;membrane part;membrane-bounded organelle;membrane-…		REACT_268299			13	10	10	84.4	66.7	66.7	20.511	0	49.859	9988600000	111	0.0529627	0.944828	0.0663471	0.153832	28.8536	28.8946	28.5317	28.9356	29.3108	27.9163
	0.325168	0.175867	P84085;C9J1Z8	P84085;C9J1Z8	ADP-ribosylation factor 5	ARF5	biological regulation;cellular process;cellular response to stimulus;establishment of localization;establishment of protein localization;intracellular signal transduction;metabolic process;protein transport;regulation of biological process;regulation of cellular process;response to stimulus;signal transduction;small GTPase mediated signal transduction;transport;vesicle-mediated transport	binding;catalytic activity;GTP binding;GTPase activity;guanyl nucleotide binding;guanyl ribonucleotide binding;hydrolase activity;hydrolase activity, acting on acid anhydrides;hydrolase activity, acting on acid anhydrides, in phosphorus-containing anhydrides;nucleoside-triphosphatase activity;nucleotide binding;purine nucleotide binding;purine ribonucleoside triphosphate binding;purine ribonucleo…	cell part;cytoplasmic part;extracellular membrane-bounded organelle;extracellular organelle;extracellular region part;extracellular vesicular exosome;Golgi apparatus;intracellular;intracellular membrane-bounded organelle;intracellular organelle;intracellular part;membrane;membrane-bounded organelle;membrane-bounded vesicle;organelle;perinuclear region of cytoplasm;plasma membrane;vesicle					13	13	9	84.4	84.4	66.7	20.529	0	84.917	12386000000	161	0.325168	0.709982	0.175867	0.791449	29.5364	28.9906	29.0358	29.1929	29.4004	28.8465
	0.00415292	0.00157928	P62330	P62330	ADP-ribosylation factor 6	ARF6	actin cytoskeleton organization;actin filament-based process;anatomical structure development;apoptosis;biological adhesion;biological regulation;cell adhesion;cell cycle;cell death;cell division;cell projection organization;cellular component movement;cellular component organization;cellular component organization at cellular level;cellular component organization or biogenesis;cellular component…	binding;catalytic activity;enzyme binding;GTP binding;GTPase activity;guanyl nucleotide binding;guanyl ribonucleotide binding;hydrolase activity;hydrolase activity, acting on acid anhydrides;hydrolase activity, acting on acid anhydrides, in phosphorus-containing anhydrides;nucleoside-triphosphatase activity;nucleotide binding;protein binding;purine nucleotide binding;purine ribonucleoside triphos…	adherens junction;anchoring junction;cell cortex;cell division site part;cell junction;cell part;cell projection;cell projection membrane;cell projection part;cell-substrate adherens junction;cell-substrate junction;cleavage furrow;cytoplasmic membrane-bounded vesicle;cytoplasmic part;cytoplasmic vesicle;early endosome;endocytic vesicle;endosomal part;endosome;endosome membrane;extracellular memb…	Endocytosis;Fc gamma R-mediated phagocytosis				5	5	5	50.9	50.9	50.9	20.082	0	41.411	2819400000	60	0.00415292	0.99568	0.00157928	0.0126896	26.8716	27.0011	26.7365	27.0602	26.7292	26.9333
	0.372924	0.173708	Q8N6T3;F8VWH9;F8W1U7;E5RHT6;E5RHC5;E5RHH7;H0YIQ0	Q8N6T3;F8VWH9;F8W1U7;E5RHT6;E5RHC5	ADP-ribosylation factor GTPase-activating protein 1	ARFGAP1	biological regulation;cellular component organization;cellular component organization at cellular level;cellular component organization or biogenesis;cellular component organization or biogenesis at cellular level;cellular macromolecule metabolic process;cellular metabolic process;cellular process;cellular protein metabolic process;cellular response to chemical stimulus;cellular response to organ…	binding;cation binding;enzyme activator activity;enzyme regulator activity;GTPase activator activity;GTPase regulator activity;ion binding;metal ion binding;nucleoside-triphosphatase regulator activity;transition metal ion binding;zinc ion binding	cell part;cytoplasmic part;cytoplasmic vesicle membrane;cytoplasmic vesicle part;cytosol;Golgi apparatus part;Golgi membrane;Golgi-associated vesicle membrane;intracellular organelle part;intracellular part;membrane;organelle membrane;organelle part;synapse;vesicle membrane	Endocytosis	REACT_11096;REACT_18273			13	13	13	46.6	46.6	46.6	44.667	0	106.21	3073400000	60	0.372924	0.678574	0.173708	0.890085	27.0262	26.7114	26.9466	26.7833	27.075	26.4487
	0.392545	-0.253259	Q8N6H7;G5E9L0;A0A0D9SF70;E9PQP3;E9PIY6;H0YDN9;E9PMU9;E9PJT7;E9PK28;E9PN48;H0YF45;H0YDX1;E9PM18;E9PMR9;E9PM63;E9PNY8	Q8N6H7;G5E9L0;A0A0D9SF70;E9PQP3;E9PIY6	ADP-ribosylation factor GTPase-activating protein 2	ARFGAP2	cellular process;establishment of localization;establishment of protein localization;protein transport;transport;vesicle-mediated transport	binding;cation binding;enzyme activator activity;enzyme regulator activity;GTPase activator activity;GTPase regulator activity;ion binding;metal ion binding;nucleoside-triphosphatase regulator activity;transition metal ion binding;zinc ion binding	cell part;cytoplasm;cytoplasmic part;Golgi apparatus;Golgi apparatus part;Golgi membrane;intracellular membrane-bounded organelle;intracellular non-membrane-bounded organelle;intracellular organelle;intracellular organelle part;intracellular part;membrane;membrane-bounded organelle;non-membrane-bounded organelle;nuclear part;nucleolus;organelle;organelle membrane;organelle part;plasma membrane	Endocytosis				13	13	13	32.1	32.1	32.1	56.72	0	54.352	3349000000	71	0.392545	0.666063	-0.253259	-0.930031	26.859	26.5251	26.886	26.5363	27.1832	27.3327
	0.889276	-0.262184	Q9NP61;B0QYV8	Q9NP61	ADP-ribosylation factor GTPase-activating protein 3	ARFGAP3	biological regulation;cellular process;establishment of localization;establishment of localization in cell;establishment of protein localization;intracellular protein transport;intracellular transport;positive regulation of catalytic activity;positive regulation of GTPase activity;positive regulation of hydrolase activity;positive regulation of molecular function;protein secretion;protein transpo…	binding;cation binding;enzyme activator activity;enzyme regulator activity;GTPase activator activity;GTPase regulator activity;ion binding;metal ion binding;nucleoside-triphosphatase regulator activity;protein transporter activity;substrate-specific transporter activity;transition metal ion binding;transporter activity;zinc ion binding	cell part;cytoplasm;cytoplasmic part;cytosol;Golgi apparatus;Golgi apparatus part;Golgi membrane;intracellular membrane-bounded organelle;intracellular organelle;intracellular organelle part;intracellular part;membrane;membrane-bounded organelle;organelle;organelle membrane;organelle part	Endocytosis	REACT_11096			12	12	5	35.5	35.5	17.4	56.928	0	102.48	3423400000	95	0.889276	0.473484	-0.262184	-1.90802	26.6799	27.2413	26.7576	26.9001	27.0606	26.8223
	0.895587	0.474372	Q9Y6D6;E5RIF2;E5RHL7;E5RHZ1;E5RJN9	Q9Y6D6;E5RIF2;E5RHL7	Brefeldin A-inhibited guanine nucleotide-exchange protein 1	ARFGEF1	biological regulation;cellular component organization;cellular component organization at cellular level;cellular component organization or biogenesis;cellular component organization or biogenesis at cellular level;cellular membrane organization;cellular process;endomembrane system organization;establishment of localization;establishment of localization in cell;establishment of protein localizatio…	ARF guanyl-nucleotide exchange factor activity;binding;cytoskeletal protein binding;enzyme regulator activity;GTPase regulator activity;guanyl-nucleotide exchange factor activity;myosin binding;nucleoside-triphosphatase regulator activity;protein binding;protein kinase A binding;protein kinase A regulatory subunit binding;small GTPase regulator activity	cell part;cytoplasm;cytoplasmic part;cytosol;Golgi apparatus;Golgi apparatus part;Golgi membrane;intracellular membrane-bounded organelle;intracellular non-membrane-bounded organelle;intracellular organelle;intracellular organelle part;intracellular part;macromolecular complex;membrane;membrane-bounded organelle;non-membrane-bounded organelle;nuclear matrix;nuclear part;nucleolus;nucleoplasm;orga…					33	33	18	23.4	23.4	13.6	208.76	0	145.64	5937000000	166	0.895587	0.47228	0.474372	1.92064	27.7497	26.9028	27.6451	27.9912	27.6726	27.3876
	0.183587	0.0910892	Q9Y6D5	Q9Y6D5	Brefeldin A-inhibited guanine nucleotide-exchange protein 2	ARFGEF2	biological regulation;cellular component organization;cellular component organization at cellular level;cellular component organization or biogenesis;cellular component organization or biogenesis at cellular level;cellular macromolecule metabolic process;cellular membrane organization;cellular metabolic process;cellular process;cellular response to stimulus;endomembrane system organization;endoso…	ARF guanyl-nucleotide exchange factor activity;binding;enzyme regulator activity;GABA receptor binding;GTPase regulator activity;guanyl-nucleotide exchange factor activity;nucleoside-triphosphatase regulator activity;protein binding;protein kinase A binding;protein kinase A regulatory subunit binding;receptor binding;small GTPase regulator activity	asymmetric synapse;axonemal microtubule;axoneme part;cell junction;cell part;cell projection;cell projection part;cytoplasmic membrane-bounded vesicle;cytoplasmic part;cytoplasmic vesicle;cytoskeletal part;cytosol;dendritic spine;endosome;Golgi apparatus part;Golgi membrane;intracellular membrane-bounded organelle;intracellular organelle;intracellular organelle part;intracellular part;macromolecu…		REACT_16907			29	14	14	22.2	12.2	12.2	202.04	0	62.749	1201200000	48	0.183587	0.823482	0.0910892	0.48159	25.3225	24.8631	25.0664	25.0699	24.9244	25.3981
	0.634615	0.298127	P53367	P53367	Arfaptin-1	ARFIP1	biological regulation;establishment of localization;establishment of localization in cell;establishment of protein localization;intracellular protein transport;intracellular transport;protein transport;regulation of actin cytoskeleton organization;regulation of actin filament-based process;regulation of actin nucleation;regulation of Arp2/3 complex-mediated actin nucleation;regulation of biologic…	binding;lipid binding;phosphatidylinositol binding;phosphatidylinositol-4-phosphate binding;phospholipid binding	cell part;cytoplasmic part;cytosol;Golgi apparatus part;Golgi membrane;intracellular organelle part;intracellular part;membrane;organelle membrane;organelle part;trans-Golgi network membrane					13	13	13	50.4	50.4	50.4	41.738	0	175.82	3019900000	77	0.634615	0.552945	0.298127	1.40782	26.9898	26.648	26.8841	27.0314	27.0398	26.3231
	0.0637326	0.114269	P53365;A0A087X1E4;E9PRV8	P53365;A0A087X1E4	Arfaptin-2	ARFIP2	actin cytoskeleton organization;actin filament-based process;biological regulation;cell projection assembly;cell projection organization;cellular component assembly;cellular component assembly at cellular level;cellular component movement;cellular component organization;cellular component organization at cellular level;cellular component organization or biogenesis;cellular component organization …	binding;enzyme binding;GTP binding;GTPase binding;GTP-dependent protein binding;guanyl nucleotide binding;guanyl ribonucleotide binding;lipid binding;nucleotide binding;phosphatidylinositol binding;phosphatidylinositol-4-phosphate binding;phospholipid binding;protein binding;purine nucleotide binding;purine ribonucleoside triphosphate binding;purine ribonucleotide binding;Rac GTPase binding;Ras G…	cell cortex;cell part;cell projection;cytoplasm;cytoplasmic part;Golgi apparatus part;Golgi membrane;intracellular organelle part;intracellular part;membrane;organelle membrane;organelle part;plasma membrane;ruffle;trans-Golgi network membrane					5	5	5	24	24	24	37.855	0	103.1	564340000	22	0.0637326	0.937154	0.114269	0.183258	23.6898	23.7635	23.3488	25.3013	23.9237	24.3098
	0.632097	-0.300012	Q13795	Q13795	ADP-ribosylation factor-related protein 1	ARFRP1	anatomical structure morphogenesis;biological regulation;cellular localization;cellular macromolecule localization;cellular process;cellular protein localization;cellular response to stimulus;developmental process;embryonic morphogenesis;endosome transport;establishment of localization;establishment of localization in cell;establishment of protein localization;gastrulation;Golgi to plasma membran…	binding;catalytic activity;GTP binding;GTPase activity;guanyl nucleotide binding;guanyl ribonucleotide binding;hydrolase activity;hydrolase activity, acting on acid anhydrides;hydrolase activity, acting on acid anhydrides, in phosphorus-containing anhydrides;nucleoside-triphosphatase activity;nucleotide binding;purine nucleotide binding;purine ribonucleoside triphosphate binding;purine ribonucleo…	cell part;cytoplasmic part;Golgi apparatus;Golgi apparatus part;intracellular membrane-bounded organelle;intracellular organelle;intracellular organelle part;intracellular part;membrane;membrane-bounded organelle;organelle;organelle part;trans-Golgi network					3	3	3	21.9	21.9	21.9	22.614	0	23.411	401360000	21	0.632097	0.553087	-0.300012	-1.40292	23.2575	23.9648	23.4021	23.9199	23.7969	23.7179
	0.95679	0.373635	P78540	P78540	Arginase-2, mitochondrial	ARG2	amide biosynthetic process;amine metabolic process;anatomical structure development;arginine metabolic process;biosynthetic process;carboxylic acid metabolic process;cellular amide metabolic process;cellular amine metabolic process;cellular amino acid metabolic process;cellular biosynthetic process;cellular ketone metabolic process;cellular metabolic process;cellular nitrogen compound biosyntheti…	arginase activity;binding;catalytic activity;cation binding;hydrolase activity;hydrolase activity, acting on carbon-nitrogen (but not peptide) bonds;hydrolase activity, acting on carbon-nitrogen (but not peptide) bonds, in linear amidines;ion binding;metal ion binding	cell part;cytoplasmic part;intracellular membrane-bounded organelle;intracellular organelle;intracellular organelle lumen;intracellular organelle part;intracellular part;membrane-bounded organelle;membrane-enclosed lumen;mitochondrial matrix;mitochondrial part;mitochondrion;organelle;organelle lumen;organelle part	Amoebiasis;Arginine and proline metabolism	REACT_847			9	9	9	38.7	38.7	38.7	38.577	0	70.507	1347100000	54	0.95679	0.463345	0.373635	2.04383	25.1684	25.01	25.6715	25.6926	25.1925	25.2091
	0.215471	0.154547	Q9NWB6	Q9NWB6	Arginine and glutamate-rich protein 1	ARGLU1	biological regulation;biosynthetic process;cellular biosynthetic process;cellular macromolecule biosynthetic process;cellular macromolecule metabolic process;cellular metabolic process;cellular nitrogen compound metabolic process;cellular process;macromolecule biosynthetic process;macromolecule metabolic process;metabolic process;nitrogen compound metabolic process;nucleic acid metabolic process;…		cell part;cytoplasmic part;intracellular membrane-bounded organelle;intracellular organelle;intracellular organelle part;intracellular part;membrane-bounded organelle;mitochondrion;nuclear part;nucleoplasm;organelle;organelle part					13	13	13	31.9	31.9	31.9	33.216	0	27.322	8430500000	87	0.215471	0.794008	0.154547	0.554342	28.8211	28.1486	28.2669	28.4906	28.1395	28.8269
	0.665464	0.29361	Q07960;H0YE29;E9PNR6	Q07960;H0YE29;E9PNR6	Rho GTPase-activating protein 1	ARHGAP1	biological regulation;cellular process;cellular response to stimulus;intracellular signal transduction;positive regulation of biological process;positive regulation of catalytic activity;positive regulation of cell communication;positive regulation of cellular process;positive regulation of GTPase activity;positive regulation of hydrolase activity;positive regulation of molecular function;positiv…	binding;binding, bridging;enzyme activator activity;enzyme regulator activity;GTPase activator activity;GTPase regulator activity;nucleoside-triphosphatase regulator activity;protein binding;protein binding, bridging;SH3/SH2 adaptor activity;signaling adaptor activity	cell part;cell projection;cytoplasm;cytoplasmic part;cytosol;extracellular membrane-bounded organelle;extracellular organelle;extracellular region part;extracellular vesicular exosome;intracellular;intracellular part;membrane;membrane-bounded organelle;membrane-bounded vesicle;organelle;plasma membrane;ruffle;vesicle		REACT_11051			20	20	20	57.9	57.9	57.9	50.435	0	103.98	8441900000	176	0.665464	0.54031	0.29361	1.46791	28.4703	27.7499	28.2958	28.4832	28.3782	28.2404
	0.18549	-0.154114	Q8IWW6;Q1RLN5;H0Y5D8	Q8IWW6;Q1RLN5	Rho GTPase-activating protein 12	ARHGAP12	anatomical structure morphogenesis;biological regulation;cellular process;cellular response to stimulus;developmental process;intracellular signal transduction;morphogenesis of an epithelial sheet;morphogenesis of an epithelium;regulation of biological process;regulation of cellular process;regulation of response to stimulus;regulation of signal transduction;regulation of signaling;regulation of …	enzyme activator activity;enzyme regulator activity;GTPase activator activity;GTPase regulator activity;nucleoside-triphosphatase regulator activity	cell part;cytoplasmic part;cytosol;intracellular;intracellular part		REACT_11051			10	10	10	19	19	19	96.253	0	17.521	994190000	27	0.18549	0.822276	-0.154114	-0.485995	24.9009	25.2076	24.5012	25.0264	24.4153	25.268
	0.895747	0.161251	Q68EM7;C9IZD3;I3L4P0;I3L1S9;I3L4P6;I3L3P1;I3L4Y5;I3L460	Q68EM7;C9IZD3	Rho GTPase-activating protein 17	ARHGAP17	biological regulation;cellular process;cellular response to stimulus;intracellular signal transduction;regulation of biological process;regulation of cellular process;regulation of response to stimulus;regulation of signal transduction;regulation of signaling;regulation of small GTPase mediated signal transduction;response to stimulus;signal transduction;small GTPase mediated signal transduction	enzyme activator activity;enzyme regulator activity;GTPase activator activity;GTPase regulator activity;nucleoside-triphosphatase regulator activity	cell junction;cell part;cell-cell junction;cytoplasm;cytoplasmic part;cytosol;intracellular part;membrane;occluding junction;plasma membrane;tight junction		REACT_11051			18	18	17	28.9	28.9	27.6	95.436	0	117.33	6015600000	136	0.895747	0.47228	0.161251	1.92096	28.0421	28.0588	28.2168	28.2871	28.066	27.9374
	0.0694096	-0.050389	Q5T5U3;A0A087WW76;A0A452Q6Z5;E7ESW5;A0A1B0GV73;A0A1B0GTZ9;H0Y468;Q5JSD8;A0A1B0GW11;H0Y5T2	Q5T5U3;A0A087WW76;A0A452Q6Z5;E7ESW5;A0A1B0GV73	Rho GTPase-activating protein 21	ARHGAP21	biological regulation;cellular component movement;cellular component organization;cellular component organization at cellular level;cellular component organization or biogenesis;cellular component organization or biogenesis at cellular level;cellular process;cellular response to stimulus;cytoskeleton-dependent intracellular transport;establishment of Golgi localization;establishment of localizati…	enzyme activator activity;enzyme regulator activity;GTPase activator activity;GTPase regulator activity;nucleoside-triphosphatase regulator activity	cell junction;cell part;cytoplasmic part;cytoplasmic vesicle membrane;cytoplasmic vesicle part;cytoskeleton;Golgi apparatus;Golgi apparatus part;Golgi membrane;intracellular;intracellular membrane-bounded organelle;intracellular non-membrane-bounded organelle;intracellular organelle;intracellular organelle part;intracellular part;membrane;membrane-bounded organelle;non-membrane-bounded organelle;…					24	24	24	22.4	22.4	22.4	217.46	0	110.14	2107700000	80	0.0694096	0.931408	-0.050389	-0.198553	26.3058	26.3191	26.2611	25.7594	25.7929	26.3655
	0.527323	0.604691	A7KAX9;G3V174;E9PRH3	A7KAX9;G3V174	Rho GTPase-activating protein 32	ARHGAP32	biological regulation;cellular process;cellular response to stimulus;intracellular signal transduction;regulation of biological process;regulation of cellular process;regulation of response to stimulus;regulation of signal transduction;regulation of signaling;regulation of small GTPase mediated signal transduction;response to stimulus;signal transduction;small GTPase mediated signal transduction	binding;enzyme activator activity;enzyme regulator activity;GTPase activator activity;GTPase regulator activity;lipid binding;nucleoside-triphosphatase regulator activity;phosphatidylinositol binding;phospholipid binding	actin cytoskeleton;cell cortex;cell junction;cell part;cell projection;cell projection part;cytoplasmic part;cytoskeletal part;cytoskeleton;cytosol;dendritic spine;endoplasmic reticulum membrane;endoplasmic reticulum part;endosomal part;endosome membrane;Golgi apparatus part;Golgi membrane;intracellular;intracellular non-membrane-bounded organelle;intracellular organelle;intracellular organelle p…		REACT_11051			10	10	9	8.1	8.1	7.6	230.53	0	21.641	285620000	17	0.527323	0.594807	0.604691	1.19829	24.1829	22.2121	23.5305	23.3758	23.5457	23.5174
	0.428297	0.30743	Q9NRY4	Q9NRY4	Rho GTPase-activating protein 35	ARHGAP35	anatomical structure development;anatomical structure formation involved in morphogenesis;axon guidance;biological regulation;biosynthetic process;camera-type eye development;cellular biosynthetic process;cellular macromolecule biosynthetic process;cellular macromolecule metabolic process;cellular metabolic process;cellular nitrogen compound metabolic process;cellular process;cellular response to…	binding;DNA binding;enzyme activator activity;enzyme regulator activity;GTP binding;GTPase activator activity;GTPase regulator activity;guanyl nucleotide binding;guanyl ribonucleotide binding;nucleic acid binding;nucleoside-triphosphatase regulator activity;nucleotide binding;protein binding transcription factor activity;purine nucleotide binding;purine ribonucleoside triphosphate binding;purine …	actin cytoskeleton;cell part;cytoplasmic part;cytoskeleton;cytosol;intracellular membrane-bounded organelle;intracellular non-membrane-bounded organelle;intracellular organelle;intracellular part;membrane-bounded organelle;non-membrane-bounded organelle;nucleus;organelle	Focal adhesion;Leukocyte transendothelial migration;Regulation of actin cytoskeleton	REACT_11051;REACT_19266			36	36	36	30.4	30.4	30.4	170.51	0	162.61	6330600000	158	0.428297	0.645446	0.30743	1.00211	27.9221	27.8768	28.0288	28.0924	28.1254	27.1188
	0.86636	0.280558	Q13017;A0A0A0MSK6;G3V444;H0YK04	Q13017;A0A0A0MSK6	Rho GTPase-activating protein 5	ARHGAP5	anatomical structure development;biological adhesion;biological regulation;cell adhesion;cellular component organization;cellular component organization or biogenesis;cellular process;cellular response to stimulus;developmental process;gland development;intracellular signal transduction;mammary gland development;metabolic process;organ development;positive regulation of biological process;positiv…	binding;catalytic activity;enzyme activator activity;enzyme regulator activity;GTP binding;GTPase activator activity;GTPase activity;GTPase regulator activity;guanyl nucleotide binding;guanyl ribonucleotide binding;hydrolase activity;hydrolase activity, acting on acid anhydrides;hydrolase activity, acting on acid anhydrides, in phosphorus-containing anhydrides;nucleoside-triphosphatase activity;n…	cell part;cytoplasm;cytoplasmic part;cytosol;intracellular;intracellular part;membrane	Focal adhesion;Leukocyte transendothelial migration	REACT_11051			30	30	30	27.4	27.4	27.4	172.46	0	95.65	3069900000	100	0.86636	0.477162	0.280558	1.86234	27.024	26.5597	27.1067	26.8361	26.9623	26.603
	0.0445142	0.0315399	P52565;J3KTF8;J3QQX2;J3KRY1;J3KS60	P52565;J3KTF8;J3QQX2;J3KRY1	Rho GDP-dissociation inhibitor 1	ARHGDIA	biological regulation;cell surface receptor linked signaling pathway;cellular component movement;cellular process;cellular response to stimulus;enzyme linked receptor protein signaling pathway;intracellular signal transduction;negative regulation of apoptosis;negative regulation of axonogenesis;negative regulation of biological process;negative regulation of cell adhesion;negative regulation of c…	enzyme activator activity;enzyme regulator activity;GDP-dissociation inhibitor activity;GTPase activator activity;GTPase regulator activity;nucleoside-triphosphatase regulator activity;Rho GDP-dissociation inhibitor activity;small GTPase regulator activity	cell part;cytoplasm;cytoplasmic part;cytoskeleton;cytosol;extracellular membrane-bounded organelle;extracellular organelle;extracellular region part;extracellular vesicular exosome;immunological synapse;intracellular non-membrane-bounded organelle;intracellular organelle;intracellular part;membrane part;membrane-bounded organelle;membrane-bounded vesicle;non-membrane-bounded organelle;organelle;p…	Neurotrophin signaling pathway;Vasopressin-regulated water reabsorption	REACT_11051;REACT_13779;REACT_13815			13	13	5	58.3	58.3	14.7	23.207	0	126.06	50154000000	313	0.0445142	0.95266	0.0315399	0.130353	31.3622	31.433	30.9887	31.1954	31.2937	30.7251
	0.480764	0.304812	O15013;H0YAN8;E9PB39	O15013;H0YAN8	Rho guanine nucleotide exchange factor 10	ARHGEF10	axon ensheathment;biological regulation;cell cycle process;cellular component assembly;cellular component assembly at cellular level;cellular component organization;cellular component organization at cellular level;cellular component organization or biogenesis;cellular component organization or biogenesis at cellular level;cellular process;centrosome duplication;centrosome organization;cytoskelet…	binding;cytoskeletal protein binding;enzyme regulator activity;GTPase regulator activity;guanyl-nucleotide exchange factor activity;kinesin binding;nucleoside-triphosphatase regulator activity;protein binding;Ras guanyl-nucleotide exchange factor activity;Rho guanyl-nucleotide exchange factor activity;small GTPase regulator activity	cell part;centrosome;cytoplasmic part;cytoskeletal part;cytosol;intracellular non-membrane-bounded organelle;intracellular organelle;intracellular organelle part;intracellular part;microtubule organizing center;non-membrane-bounded organelle;organelle;organelle part					8	8	7	6.2	6.2	5.6	151.61	0	11.829	438120000	20	0.480764	0.617786	0.304812	1.10657	24.0042	23.2384	23.9969	23.8028	24.1413	23.5098
	0.265903	-0.300536	Q9HCE6;Q5VXI4;A0A384DVK7	Q9HCE6;Q5VXI4;A0A384DVK7	Rho guanine nucleotide exchange factor 10-like protein	ARHGEF10L	biological regulation;cellular process;cellular response to stimulus;ER-nucleus signaling pathway;positive regulation of actin filament bundle assembly;positive regulation of biological process;positive regulation of catalytic activity;positive regulation of cellular component organization;positive regulation of cellular process;positive regulation of cytoskeleton organization;positive regulation…	enzyme activator activity;enzyme regulator activity;GTPase activator activity;GTPase regulator activity;guanyl-nucleotide exchange factor activity;nucleoside-triphosphatase regulator activity;Ras guanyl-nucleotide exchange factor activity;Rho guanyl-nucleotide exchange factor activity;small GTPase regulator activity	cell part;cytoplasm;cytoplasmic part;cytosol;intracellular part					5	4	4	4	3.4	3.4	140.38	0	4.6168	128370000	11	0.265903	0.753113	-0.300536	-0.665536	22.4828	22.5923	22.8691	22.3754	22.3227	23.7139
	1.87337	0.426637	O15085	O15085	Rho guanine nucleotide exchange factor 11	ARHGEF11	actin cytoskeleton organization;actin filament-based process;axon guidance;biological regulation;cell surface receptor linked signaling pathway;cellular component movement;cellular component organization;cellular component organization at cellular level;cellular component organization or biogenesis;cellular component organization or biogenesis at cellular level;cellular process;cellular response …	binding;enzyme activator activity;enzyme regulator activity;G-protein-coupled receptor binding;GTPase activator activity;GTPase regulator activity;guanyl-nucleotide exchange factor activity;nucleoside-triphosphatase regulator activity;protein binding;Ras guanyl-nucleotide exchange factor activity;receptor binding;Rho guanyl-nucleotide exchange factor activity;small GTPase regulator activity	cell part;cytoplasm;cytoplasmic part;cytosol;intracellular;intracellular part;membrane	ko05152;Vascular smooth muscle contraction	REACT_11051;REACT_13638;REACT_18407;REACT_19277			15	15	15	12.2	12.2	12.2	167.7	0	38.047	983150000	50	1.87337	0.31662	0.426637	4.22858	25.4438	24.8811	25.1369	25.3484	24.8074	24.9607
	0.413722	0.350284	Q9NZN5;E9PMR6	Q9NZN5;E9PMR6	Rho guanine nucleotide exchange factor 12	ARHGEF12	axon guidance;biological regulation;cell surface receptor linked signaling pathway;cellular process;cellular response to stimulus;chemotaxis;enzyme linked receptor protein signaling pathway;G-protein coupled receptor protein signaling pathway;intracellular signal transduction;locomotion;negative regulation of biological process;negative regulation of cell communication;negative regulation of cell…	binding;enzyme activator activity;enzyme regulator activity;G-protein-coupled receptor binding;GTPase activator activity;GTPase regulator activity;guanyl-nucleotide exchange factor activity;nucleoside-triphosphatase regulator activity;protein binding;Ras guanyl-nucleotide exchange factor activity;receptor binding;Rho guanyl-nucleotide exchange factor activity;small GTPase regulator activity	cell part;cytoplasm;cytoplasmic part;cytosol;extracellular membrane-bounded organelle;extracellular organelle;extracellular region part;extracellular vesicular exosome;intracellular part;membrane;membrane-bounded organelle;membrane-bounded vesicle;organelle;vesicle	Axon guidance;ko05152;Regulation of actin cytoskeleton;Vascular smooth muscle contraction	REACT_11051;REACT_13638;REACT_18407;REACT_19277			29	29	29	27.5	27.5	27.5	173.23	0	138.59	1940700000	85	0.413722	0.653308	0.350284	0.972828	26.4285	25.3225	26.2855	26.0545	25.8843	26.5108
	1.39974	0.366796	A0A3B3IPE9;A0A087WZG4;Q6ZSZ5;A0A590UK10;M0QZS0	A0A3B3IPE9;A0A087WZG4;Q6ZSZ5;A0A590UK10;M0QZS0	Rho guanine nucleotide exchange factor 18	ARHGEF18	actin cytoskeleton organization;actin filament-based process;biological regulation;cell surface receptor linked signaling pathway;cellular component organization;cellular component organization at cellular level;cellular component organization or biogenesis;cellular component organization or biogenesis at cellular level;cellular process;cellular response to stimulus;cytoskeleton organization;enzy…	enzyme regulator activity;GTPase regulator activity;guanyl-nucleotide exchange factor activity;nucleoside-triphosphatase regulator activity;Ras guanyl-nucleotide exchange factor activity;Rho guanyl-nucleotide exchange factor activity;small GTPase regulator activity	apical part of cell;cell junction;cell part;cytoplasm;cytoplasmic part;cytosol;extracellular membrane-bounded organelle;extracellular organelle;extracellular region part;extracellular vesicular exosome;intracellular part;membrane-bounded organelle;membrane-bounded vesicle;organelle;vesicle		REACT_11051;REACT_120726;REACT_13638;REACT_18407			12	12	12	19.3	19.3	19.3	125.44	0	115.34	1012600000	57	1.39974	0.403344	0.366796	3.00274	25.2754	24.9333	25.0779	25.1755	24.9009	24.5942
	0.325221	0.252536	Q92974;V9GYM8;A0A5F9ZI21;V9GZ14;V9GYF0;Q5VY93;V9GYF5;V9GYG5;V9GZ58	Q92974;V9GYM8;A0A5F9ZI21	Rho guanine nucleotide exchange factor 2	ARHGEF2	actin cytoskeleton organization;actin filament organization;actin filament-based process;anatomical structure morphogenesis;biological regulation;cell cycle phase;cell cycle process;cell division;cell morphogenesis;cell surface receptor linked signaling pathway;cellular component morphogenesis;cellular component organization;cellular component organization at cellular level;cellular component org…	binding;cation binding;cytoskeletal protein binding;enzyme binding;enzyme regulator activity;GTPase binding;GTPase regulator activity;guanyl-nucleotide exchange factor activity;ion binding;metal ion binding;microtubule binding;nucleoside-triphosphatase regulator activity;protein binding;Rac GTPase binding;Rac guanyl-nucleotide exchange factor activity;Ras GTPase binding;Ras guanyl-nucleotide exch…	adherens junction;anchoring junction;cell body;cell junction;cell part;cell projection membrane;cell projection part;cell-cell junction;cell-substrate adherens junction;cell-substrate junction;cytoplasm;cytoplasmic membrane-bounded vesicle;cytoplasmic part;cytoplasmic vesicle;cytoskeletal part;cytoskeleton;cytosol;dendritic shaft;focal adhesion;Golgi apparatus;intracellular membrane-bounded organ…	Pathogenic Escherichia coli infection	REACT_11051;REACT_13638;REACT_18407			21	21	21	31	31	31	111.54	0	90.968	1723900000	60	0.325221	0.709982	0.252536	0.79156	25.7855	25.2826	25.9512	26.3421	26.2261	25.8125
	0.225966	0.0672309	A0A2R8YG42;B1ALK7;Q14155;E7EUY6;E9PDQ5;F6SJA5;E7ENL8;E7EU80;C9JDI6;B1ANY6;C9JAD7	A0A2R8YG42;B1ALK7;Q14155;E7EUY6;E9PDQ5	Rho guanine nucleotide exchange factor 7	ARHGEF7	axon guidance;biological regulation;cell differentiation;cell junction assembly;cell junction organization;cell projection assembly;cell projection organization;cell surface receptor linked signaling pathway;cell-substrate junction assembly;cellular component assembly;cellular component assembly at cellular level;cellular component organization;cellular component organization at cellular level;ce…	binding;enzyme binding;enzyme regulator activity;GTPase regulator activity;guanyl-nucleotide exchange factor activity;kinase binding;nucleoside-triphosphatase regulator activity;protein binding;protein kinase binding;Ras guanyl-nucleotide exchange factor activity;Rho guanyl-nucleotide exchange factor activity;small GTPase regulator activity	adherens junction;anchoring junction;cell body;cell cortex;cell junction;cell part;cell projection;cell-substrate adherens junction;cell-substrate junction;cytoplasmic part;cytosol;focal adhesion;intracellular part;lamellipodium;macromolecular complex;neuron projection;neuronal cell body;protein complex;ruffle	Regulation of actin cytoskeleton	REACT_11051;REACT_12484;REACT_13638;REACT_18407;REACT_264047			24	24	21	40.7	40.7	36.9	97.152	0	233.32	8348300000	154	0.225966	0.785843	0.0672309	0.577845	28.7154	28.6818	28.5646	28.4965	28.5445	28.3485
	0.727033	0.30561	O14497;H0Y488;A0A1B0GTU5;A0A087WUV6;H0YEW5;H0YCU6	O14497;H0Y488;A0A1B0GTU5	AT-rich interactive domain-containing protein 1A	ARID1A	anatomical structure development;anatomical structure formation involved in morphogenesis;androgen receptor signaling pathway;ATP-dependent chromatin remodeling;biological regulation;biosynthetic process;blood vessel development;cardiac chamber development;cellular biosynthetic process;cellular component disassembly;cellular component disassembly at cellular level;cellular component organization;…	binding;DNA binding;ligand-dependent nuclear receptor binding;nucleic acid binding;protein binding;protein binding transcription factor activity;receptor binding;transcription coactivator activity;transcription cofactor activity;transcription factor binding transcription factor activity	cell part;chromatin;chromatin remodeling complex;chromosomal part;intracellular membrane-bounded organelle;intracellular organelle;intracellular organelle part;intracellular part;macromolecular complex;membrane-bounded organelle;nBAF complex;npBAF complex;nuclear chromatin;nuclear chromosome part;nuclear part;nucleoplasm;nucleus;organelle;organelle part;protein complex;SWI/SNF complex;SWI/SNF-typ…		REACT_264545			49	49	48	30.5	30.5	30.5	242.04	0	323.31	11069000000	268	0.727033	0.51711	0.30561	1.58798	28.8686	28.3065	29.1086	28.8901	28.8921	28.7517
	0.103771	0.0659498	Q8NFD5;A0A3F2YNW7;A0A1B0GWJ2;A0A1B0GTJ8;A0A1B0GVK1;H0Y7H8;A0A1B0GV63;A0A6I8PTU7;A0A1B0GTI6;H0Y2R3;H0Y3S9;A0A1B0GUC6;A0A1B0GVH0;A0A1B0GUG2;A0A1B0GU09	Q8NFD5;A0A3F2YNW7;A0A1B0GWJ2;A0A1B0GTJ8;A0A1B0GVK1;H0Y7H8;A0A1B0GV63	AT-rich interactive domain-containing protein 1B	ARID1B	anatomical structure development;biological regulation;biosynthetic process;cellular biosynthetic process;cellular component organization;cellular component organization at cellular level;cellular component organization or biogenesis;cellular component organization or biogenesis at cellular level;cellular macromolecule biosynthetic process;cellular macromolecule metabolic process;cellular metabol…	binding;DNA binding;nucleic acid binding;protein binding transcription factor activity;transcription coactivator activity;transcription cofactor activity;transcription factor binding transcription factor activity	cell part;chromatin remodeling complex;cytoplasm;intracellular organelle part;intracellular part;macromolecular complex;nBAF complex;nuclear part;nucleoplasm;organelle part;protein complex;SWI/SNF complex;SWI/SNF-type complex		REACT_264545			29	28	28	22.5	21.7	21.7	236.12	0	176.04	2259600000	101	0.103771	0.891518	0.0659498	0.288269	26.0914	26.0092	26.5334	26.3358	26.6277	26.1259
	0.308666	0.128513	Q68CP9;F8WCU9;F8W108;F8VWP4	Q68CP9;F8WCU9;F8W108	AT-rich interactive domain-containing protein 2	ARID2	biological regulation;biosynthetic process;cellular biosynthetic process;cellular component disassembly;cellular component disassembly at cellular level;cellular component organization;cellular component organization at cellular level;cellular component organization or biogenesis;cellular component organization or biogenesis at cellular level;cellular macromolecular complex disassembly;cellular m…	binding;cation binding;DNA binding;ion binding;metal ion binding;nucleic acid binding	cell part;intracellular organelle part;intracellular part;membrane;nuclear part;nucleoplasm;organelle part;plasma membrane		REACT_264545			19	19	19	13.7	13.7	13.7	197.39	0	68.87	23848000000	196	0.308666	0.721603	0.128513	0.756826	29.8623	29.4796	29.9874	29.8575	29.794	30.048
	1.14944	-1.34785	Q99856;K7EJ04	Q99856;K7EJ04	AT-rich interactive domain-containing protein 3A	ARID3A		binding;chromatin binding;DNA binding;nucleic acid binding;regulatory region DNA binding;regulatory region nucleic acid binding;RNA polymerase II regulatory region DNA binding;RNA polymerase II regulatory region sequence-specific DNA binding;sequence-specific DNA binding;transcription regulatory region DNA binding;transcription regulatory region sequence-specific DNA binding	cell part;cytoplasm;cytoplasmic part;Golgi apparatus;intracellular membrane-bounded organelle;intracellular non-membrane-bounded organelle;intracellular organelle;intracellular organelle part;intracellular part;membrane part;membrane raft;membrane-bounded organelle;non-membrane-bounded organelle;nuclear part;nucleolus;nucleoplasm;organelle;organelle part					10	10	9	19.9	19.9	17.2	62.888	0	30.255	596410000	17	1.14944	0.428294	-1.34785	-2.44421	23.858	24.1067	23.1647	22.1525	24.8867	24.2253
	0.609935	0.340374	Q4LE39;X6RCR8;H0Y7Y8;H7C5R6	Q4LE39;X6RCR8	AT-rich interactive domain-containing protein 4B	ARID4B	biological regulation;biosynthetic process;cellular biosynthetic process;cellular component organization;cellular component organization at cellular level;cellular component organization or biogenesis;cellular component organization or biogenesis at cellular level;cellular macromolecule biosynthetic process;cellular macromolecule metabolic process;cellular metabolic process;cellular nitrogen comp…	binding;DNA binding;nucleic acid binding;regulatory region DNA binding;regulatory region nucleic acid binding;transcription regulatory region DNA binding	cell part;cytoplasm;intracellular membrane-bounded organelle;intracellular organelle;intracellular organelle part;intracellular part;membrane-bounded organelle;nuclear part;nucleoplasm;nucleus;organelle;organelle part		REACT_263923;REACT_263965			16	16	14	16.6	16.6	15	147.81	0	66.302	1257900000	60	0.609935	0.561067	0.340374	1.35975	25.5813	25.3849	25.2764	25.6495	24.717	25.3841
	0.51385	0.240876	Q9Y4X5;H3BNB9;A0A087WT96;H3BSK4	Q9Y4X5	E3 ubiquitin-protein ligase ARIH1	ARIH1	biological regulation;catabolic process;cell surface receptor linked signaling pathway;cellular catabolic process;cellular macromolecule catabolic process;cellular macromolecule metabolic process;cellular metabolic process;cellular process;cellular protein metabolic process;cellular response to chemical stimulus;cellular response to cytokine stimulus;cellular response to organic substance;cellula…	acid-amino acid ligase activity;binding;catalytic activity;cation binding;enzyme binding;ion binding;ligase activity;ligase activity, forming carbon-nitrogen bonds;metal ion binding;protein binding;small conjugating protein ligase activity;transition metal ion binding;ubiquitin protein ligase binding;ubiquitin-protein ligase activity;zinc ion binding	cell part;cytoplasm;cytoplasmic part;cytosol;intracellular part;macromolecular complex;protein complex;ubiquitin ligase complex		REACT_115831			12	12	12	31.1	31.1	31.1	64.117	0	90.426	3357900000	72	0.51385	0.601938	0.240876	1.17182	26.8406	26.469	26.722	26.7922	26.9265	26.2366
	0.283966	0.253365	O95376;C9JCL4;F8WCS4;C9JBC5;C9JZ71	O95376	E3 ubiquitin-protein ligase ARIH2	ARIH2	cell growth;cell proliferation;cellular macromolecule metabolic process;cellular metabolic process;cellular process;cellular protein metabolic process;developmental cell growth;developmental growth;developmental process;growth;hemopoietic stem cell proliferation;macromolecule metabolic process;macromolecule modification;metabolic process;multicellular organismal development;multicellular organism…	acid-amino acid ligase activity;binding;catalytic activity;cation binding;ion binding;ligase activity;ligase activity, forming carbon-nitrogen bonds;metal ion binding;nucleic acid binding;small conjugating protein ligase activity;transition metal ion binding;ubiquitin-protein ligase activity;zinc ion binding	cell part;cytoplasm;intracellular membrane-bounded organelle;intracellular organelle;intracellular part;membrane-bounded organelle;nucleus;organelle		REACT_75842			8	8	8	23.5	23.5	23.5	57.818	0	73.245	766610000	27	0.283966	0.740221	0.253365	0.704392	24.9517	24.7402	24.6827	24.9158	25.1177	23.9322
	1.31012	0.856336	F8VYN9;P40616;B4DZG7;F8VP99;F8VP63	F8VYN9;P40616;B4DZG7	ADP-ribosylation factor-like protein 1	ARL1	activation of phospholipase D activity;biological regulation;cellular component organization;cellular component organization at cellular level;cellular component organization or biogenesis;cellular component organization or biogenesis at cellular level;cellular localization;cellular macromolecule localization;cellular metabolic process;cellular process;cellular protein localization;cellular respo…	binding;catalytic activity;cation binding;enzyme activator activity;enzyme regulator activity;GTP binding;GTPase activity;guanyl nucleotide binding;guanyl ribonucleotide binding;hydrolase activity;hydrolase activity, acting on acid anhydrides;hydrolase activity, acting on acid anhydrides, in phosphorus-containing anhydrides;ion binding;metal ion binding;nucleoside-triphosphatase activity;nucleoti…	cell part;cytoplasm;cytoplasmic part;extracellular membrane-bounded organelle;extracellular organelle;extracellular region part;extracellular vesicular exosome;Golgi apparatus;Golgi apparatus part;Golgi membrane;intracellular;intracellular membrane-bounded organelle;intracellular organelle;intracellular organelle part;intracellular part;membrane;membrane-bounded organelle;membrane-bounded vesicle…					5	5	5	37.6	37.6	37.6	21.778	0	48.133	1190100000	44	1.31012	0.412504	0.856336	2.79693	26.0242	25.0998	25.8635	26.2693	25.7263	24.7619
	1.35985	0.406762	Q8N8R7;E9PRK7	Q8N8R7;E9PRK7	ARL14 effector protein	ARL14EP			cell part;cytoplasm;intracellular part					9	9	9	39.6	39.6	39.6	29.337	0	36.264	1039300000	37	1.35985	0.403635	0.406762	2.91025	25.4332	24.6677	25.0131	25.0855	24.8058	24.8379
	0.36904	0.114989	Q9NXU5;A0A087WUW9;A0A0B4J222	Q9NXU5;A0A087WUW9;A0A0B4J222	ADP-ribosylation factor-like protein 15	ARL15	biological regulation;cellular process;cellular response to stimulus;establishment of localization;establishment of localization in cell;establishment of protein localization;intracellular protein transport;intracellular signal transduction;intracellular transport;protein transport;regulation of biological process;regulation of cellular process;response to stimulus;signal transduction;small GTPas…	binding;GTP binding;guanyl nucleotide binding;guanyl ribonucleotide binding;nucleotide binding;purine nucleotide binding;purine ribonucleoside triphosphate binding;purine ribonucleotide binding;ribonucleotide binding	cell part;extracellular membrane-bounded organelle;extracellular organelle;extracellular region part;extracellular vesicular exosome;intracellular;membrane-bounded organelle;membrane-bounded vesicle;organelle;vesicle					4	4	4	29.4	29.4	29.4	22.876	0	19.824	573910000	26	0.36904	0.68263	0.114989	0.882141	24.0663	24.2666	24.4375	24.217	24.0206	24.0886
	0.713222	0.268911	P36404;V9GYD0	P36404;V9GYD0	ADP-ribosylation factor-like protein 2	ARL2	biological regulation;cell cycle;cell junction assembly;cell junction organization;cell-cell junction assembly;cell-cell junction organization;cellular component assembly;cellular component assembly at cellular level;cellular component organization;cellular component organization at cellular level;cellular component organization or biogenesis;cellular component organization or biogenesis at cellu…	binding;catalytic activity;enzyme inhibitor activity;enzyme regulator activity;GDP binding;GTP binding;GTPase activity;GTPase inhibitor activity;GTPase regulator activity;guanyl nucleotide binding;guanyl ribonucleotide binding;hydrolase activity;hydrolase activity, acting on acid anhydrides;hydrolase activity, acting on acid anhydrides, in phosphorus-containing anhydrides;nucleoside-triphosphatas…	cell part;centrosome;cytoplasmic part;cytoskeletal part;cytosol;extracellular membrane-bounded organelle;extracellular organelle;extracellular region part;extracellular vesicular exosome;intracellular;intracellular membrane-bounded organelle;intracellular non-membrane-bounded organelle;intracellular organelle;intracellular organelle lumen;intracellular organelle part;intracellular part;lateral pl…		REACT_16967;REACT_18325			6	6	6	40.2	40.2	40.2	20.878	0	82.586	3218200000	51	0.713222	0.520926	0.268911	1.56101	27.3288	26.5941	27.0832	27.0776	27.0151	27.0737
	0.283696	0.318156	Q9Y2Y0;H3BU49;H3BM52	Q9Y2Y0;H3BU49	ADP-ribosylation factor-like protein 2-binding protein	ARL2BP	biological regulation;cellular metabolic process;cellular process;cellular response to stimulus;energy derivation by oxidation of organic compounds;energy reserve metabolic process;generation of precursor metabolites and energy;maintenance of location;maintenance of location in cell;maintenance of protein localization to organelle;maintenance of protein location;maintenance of protein location in…	enzyme regulator activity;GTPase regulator activity;nucleoside-triphosphatase regulator activity;protein binding transcription factor activity;transcription coactivator activity;transcription cofactor activity;transcription factor binding transcription factor activity	cell part;cell projection;centrosome;cilium;cytoplasmic part;cytoskeletal part;cytosol;intracellular membrane-bounded organelle;intracellular non-membrane-bounded organelle;intracellular organelle;intracellular organelle lumen;intracellular organelle part;intracellular part;membrane-bounded organelle;membrane-enclosed lumen;microtubule organizing center;midbody;mitochondrial intermembrane space;m…		REACT_18325			5	5	5	46.6	46.6	46.6	18.822	0	19.571	1361300000	39	0.283696	0.740221	0.318156	0.703816	26.0764	24.8455	25.8735	25.821	26.3875	25.5835
	0.0741896	0.0609805	P36405	P36405	ADP-ribosylation factor-like protein 3	ARL3	anatomical structure development;anatomical structure morphogenesis;biological regulation;cell development;cell part morphogenesis;cell projection morphogenesis;cell projection organization;cell surface receptor linked signaling pathway;cellular component morphogenesis;cellular component movement;cellular component organization;cellular component organization at cellular level;cellular component …	binding;catalytic activity;cation binding;cytoskeletal protein binding;GDP binding;GTP binding;GTPase activity;guanyl nucleotide binding;guanyl ribonucleotide binding;hydrolase activity;hydrolase activity, acting on acid anhydrides;hydrolase activity, acting on acid anhydrides, in phosphorus-containing anhydrides;ion binding;metal ion binding;microtubule binding;nucleoside-triphosphatase activity…	cell part;cell projection;centrosome;cilium;cytoplasmic microtubule;cytoplasmic part;cytoskeletal part;extracellular membrane-bounded organelle;extracellular organelle;extracellular region part;extracellular vesicular exosome;Golgi apparatus;Golgi apparatus part;Golgi membrane;intracellular membrane-bounded organelle;intracellular non-membrane-bounded organelle;intracellular organelle;intracellul…		REACT_268425			8	8	8	65.4	65.4	65.4	20.455	0	323.31	24300000000	196	0.0741896	0.92777	0.0609805	0.211321	30.3447	30.5825	29.952	30.2871	29.6774	30.1409
	2.08118	-0.391196	Q66PJ3;F5GYV5;H7BZV4;A0A0C4DG62;F8WCT1;F5H7X4;F8WEP2;A0A0C4DH18;A0A0A0MTG7	Q66PJ3;F5GYV5;H7BZV4;A0A0C4DG62;F8WCT1;F5H7X4	ADP-ribosylation factor-like protein 6-interacting protein 4	ARL6IP4	cellular macromolecule metabolic process;cellular metabolic process;cellular nitrogen compound metabolic process;cellular process;macromolecule metabolic process;metabolic process;mRNA metabolic process;mRNA processing;nitrogen compound metabolic process;nucleic acid metabolic process;nucleobase-containing compound metabolic process;primary metabolic process;RNA metabolic process;RNA processing;R…		cell part;intracellular membrane-bounded organelle;intracellular non-membrane-bounded organelle;intracellular organelle;intracellular organelle part;intracellular part;membrane-bounded organelle;non-membrane-bounded organelle;nuclear body;nuclear part;nuclear speck;nucleolus;nucleoplasm part;nucleus;organelle;organelle part					6	6	6	19.7	19.7	19.7	44.915	0	29.89	1816100000	41	2.08118	0.287119	-0.391196	-4.85737	25.968	26.3479	25.768	25.9172	26.3082	26.1707
	0.143771	-0.200996	O75915;F8WF90;C9JQU6;F8WF33	O75915	PRA1 family protein 3	ARL6IP5	acidic amino acid transport;amine transport;amino acid transport;anion transport;biological regulation;carboxylic acid transport;cellular chemical homeostasis;cellular homeostasis;cellular ion homeostasis;cellular process;chemical homeostasis;establishment of localization;homeostatic process;induction of apoptosis;induction of apoptosis by intracellular signals;induction of apoptosis by oxidative…		cell part;cytoplasmic part;endoplasmic reticulum;endoplasmic reticulum membrane;endoplasmic reticulum part;extracellular membrane-bounded organelle;extracellular organelle;extracellular region part;extracellular vesicular exosome;integral to membrane;intracellular membrane-bounded organelle;intracellular organelle;intracellular organelle part;intracellular part;intrinsic to membrane;membrane;memb…		REACT_12591			7	7	7	34.6	34.6	34.6	21.614	0	21.978	2061600000	57	0.143771	0.858928	-0.200996	-0.387425	26.437	27.166	26.5412	25.7222	26.5242	25.6133
	0.795168	0.291608	Q96BM9;A0A087X2J2	Q96BM9	ADP-ribosylation factor-like protein 8A	ARL8A	biological regulation;cell cycle phase;cell cycle process;cell division;cellular component organization;cellular component organization at cellular level;cellular component organization or biogenesis;cellular component organization or biogenesis at cellular level;cellular process;cellular response to stimulus;chromosome segregation;intracellular signal transduction;metabolic process;mitosis;nucle…	alpha-tubulin binding;beta-tubulin binding;binding;catalytic activity;cytoskeletal protein binding;GTP binding;GTPase activity;guanyl nucleotide binding;guanyl ribonucleotide binding;hydrolase activity;hydrolase activity, acting on acid anhydrides;hydrolase activity, acting on acid anhydrides, in phosphorus-containing anhydrides;nucleoside-triphosphatase activity;nucleotide binding;protein bindin…	cell part;cytoplasm;cytoplasmic part;cytoskeletal part;endosomal part;endosome membrane;extracellular membrane-bounded organelle;extracellular organelle;extracellular region part;extracellular vesicular exosome;intracellular organelle part;intracellular part;late endosome membrane;lysosomal membrane;membrane;membrane-bounded organelle;membrane-bounded vesicle;midbody;organelle;organelle membrane;…					16	16	7	76.3	76.3	37.6	21.416	0	116.45	11003000000	153	0.795168	0.50153	0.291608	1.72153	29.1017	28.9861	28.9299	29.3186	28.914	28.5752
	0.0709317	0.0420024	Q9NVJ2	Q9NVJ2	ADP-ribosylation factor-like protein 8B	ARL8B	biological regulation;cell cycle;cell division;cellular process;cellular response to stimulus;chromosome segregation;intracellular signal transduction;metabolic process;regulation of biological process;regulation of cellular process;response to stimulus;signal transduction;small GTPase mediated signal transduction	alpha-tubulin binding;beta-tubulin binding;binding;catalytic activity;cytoskeletal protein binding;GDP binding;GTP binding;GTPase activity;guanyl nucleotide binding;guanyl ribonucleotide binding;hydrolase activity;hydrolase activity, acting on acid anhydrides;hydrolase activity, acting on acid anhydrides, in phosphorus-containing anhydrides;nucleoside-triphosphatase activity;nucleotide binding;pr…	cell part;cytoplasm;cytoplasmic part;cytoskeletal part;endosomal part;endosome membrane;extracellular membrane-bounded organelle;extracellular organelle;extracellular region part;extracellular vesicular exosome;intracellular organelle part;intracellular part;late endosome membrane;lysosomal membrane;membrane;membrane-bounded organelle;membrane-bounded vesicle;midbody;organelle;organelle membrane;…					14	5	5	69.4	43	43	21.539	0	33.583	3019600000	31	0.0709317	0.929519	0.0420024	0.202629	27.5961	27.1292	27.3842	27.1907	27.6855	27.2304
	0.33319	-0.144498	Q9NVT9;E5RJ86;E9PR92;E5RHK3	Q9NVT9;E5RJ86	Armadillo repeat-containing protein 1	ARMC1	cation transport;establishment of localization;ion transport;metal ion transport;transport	binding;cation binding;ion binding;metal ion binding	cell part;cytoplasmic part;intracellular membrane-bounded organelle;intracellular organelle;intracellular part;membrane-bounded organelle;mitochondrion;organelle					12	12	12	68.8	68.8	68.8	31.28	0	51.709	1950000000	45	0.33319	0.705422	-0.144498	-0.808174	26.3029	26.3999	25.9987	26.2243	26.0225	26.537
	0.594033	0.70567	Q8N2F6;A0A0J9YWR7;A0A0J9YXE4;H7C2M7;H7BXQ8;C9J5N7;A0A0J9YY38;A0A0J9YXV5	Q8N2F6;A0A0J9YWR7;A0A0J9YXE4;H7C2M7;H7BXQ8;C9J5N7	Armadillo repeat-containing protein 10	ARMC10	biological regulation;regulation of biological process;regulation of growth		cell part;cytoplasmic part;endoplasmic reticulum membrane;endoplasmic reticulum part;integral to membrane;intracellular membrane-bounded organelle;intracellular organelle;intracellular organelle part;intracellular part;intrinsic to membrane;membrane;membrane part;membrane-bounded organelle;mitochondrion;organelle;organelle membrane;organelle part					8	8	8	37.9	37.9	37.9	37.54	0	37.275	556470000	30	0.594033	0.567474	0.70567	1.32875	24.7315	24.4831	24.645	24.1882	22.8288	24.1357
	1.14204	0.3435	Q6NXE6;B4E1N1;H0YH65;F5H4P3;H0YGL0;F5GWV0;F5H2X2;F5H2K4;F5H3X1;F5H052;H0YGQ5;F5H6J3;F5GZP0	Q6NXE6;B4E1N1	Armadillo repeat-containing protein 6	ARMC6	cell differentiation;cellular developmental process;cellular process;developmental process;hemopoietic progenitor cell differentiation							12	12	12	29.5	29.5	29.5	54.141	0	53.436	2425300000	69	1.14204	0.428294	0.3435	2.42841	26.654	26.0615	26.5268	26.5986	26.5152	26.1723
	2.60824	0.581694	Q8IUR7;G5E9V6;G5E9V7;B7Z637;C9J2I1;C9JBY2;C9JAA7;C9J8P8;C9J625;H7C4J4;H7C5B7;H7C5H2	Q8IUR7;G5E9V6;G5E9V7;B7Z637;C9J2I1	Armadillo repeat-containing protein 8	ARMC8								14	14	14	26.7	26.7	26.7	75.509	0	26.082	1390500000	50	2.60824	0.21689	0.581694	6.78409	25.8643	25.3047	25.686	25.83	25.2466	25.0839
	0.321445	0.261185	A0A2Q3DP09;Q7Z3E5;C9J535;H7BZA2;H7C3U7;H7BZY2;C9JW07;H7C2P6	A0A2Q3DP09;Q7Z3E5	LisH domain-containing protein ARMC9	ARMC9			extracellular membrane-bounded organelle;extracellular organelle;extracellular region part;extracellular vesicular exosome;membrane-bounded organelle;membrane-bounded vesicle;organelle;vesicle					12	12	12	19.4	19.4	19.4	75.578	0	23.331	974850000	38	0.321445	0.712064	0.261185	0.783665	25.3487	24.3419	25.3401	24.8616	25.2664	25.1586
	0.971752	0.618837	Q7L311;Q5H9E0;Q5H9E1	Q7L311	Armadillo repeat-containing X-linked protein 2	ARMCX2			cell part;integral to membrane;intrinsic to membrane;membrane part					4	4	4	21.7	21.7	21.7	65.683	0.00014514	4.055	64194000	8	0.971752	0.460342	0.618837	2.07421	22.5306	21.8008	22.6878	23.092	22.0248	22.6282
	1.07492	0.571431	Q9UH62;H3BV87;H3BM63	Q9UH62	Armadillo repeat-containing X-linked protein 3	ARMCX3	biological regulation;cellular localization;cellular macromolecule localization;cellular process;cellular protein localization;localization;macromolecule localization;positive regulation of biological process;positive regulation of biosynthetic process;positive regulation of cellular biosynthetic process;positive regulation of cellular metabolic process;positive regulation of cellular process;pos…		cell part;cytoplasmic part;integral to membrane;integral to mitochondrial membrane;integral to mitochondrial outer membrane;integral to organelle membrane;intracellular organelle part;intracellular part;intrinsic to membrane;intrinsic to mitochondrial outer membrane;intrinsic to organelle membrane;membrane part;mitochondrial membrane part;mitochondrial part;organelle part					13	13	13	43.5	43.5	43.5	42.5	0	67.588	2601600000	54	1.07492	0.440014	0.571431	2.28678	26.8069	25.8667	27.0504	26.7212	26.6568	26.3407
	0.181394	0.0979843	Q9H993;F5GZY1	Q9H993;F5GZY1	Protein-glutamate O-methyltransferase	ARMT1	biological regulation;cellular macromolecule metabolic process;cellular metabolic process;cellular process;cellular protein metabolic process;cellular response to stimulus;cellular response to stress;macromolecule metabolic process;macromolecule methylation;macromolecule modification;metabolic process;methylation;one-carbon metabolic process;primary metabolic process;protein alkylation;protein me…	binding;carboxyl-O-methyltransferase activity;catalytic activity;enzyme binding;methyltransferase activity;O-methyltransferase activity;protein binding;protein carboxyl O-methyltransferase activity;protein methyltransferase activity;S-adenosylmethionine-dependent methyltransferase activity;transferase activity;transferase activity, transferring one-carbon groups						15	15	15	43.3	43.3	43.3	51.172	0	58.655	2017500000	51	0.181394	0.825126	0.0979843	0.476507	26.6855	26.2446	26.6663	26.2125	26.6895	26.3363
	0.0355308	-0.0237548	A0A1W2PNV4;E9PF58;F8WFD3	A0A1W2PNV4;E9PF58		ARPC1A	actin cytoskeleton organization;actin filament organization;actin filament-based process;actin nucleation;Arp2/3 complex-mediated actin nucleation;biological regulation;cellular component organization;cellular component organization at cellular level;cellular component organization or biogenesis;cellular component organization or biogenesis at cellular level;cellular process;cytoskeleton organiza…		Arp2/3 protein complex;cell part;cytoskeletal part;intracellular organelle part;intracellular part;macromolecular complex;organelle part;protein complex					26	26	0	45.5	45.5	0	75.872	0	244.25	16875000000	191	0.0355308	0.960671	-0.0237548	-0.104981	29.6054	29.8362	29.601	29.2931	29.5869	29.1476
	1.31462	0.314153	Q92747	Q92747	Actin-related protein 2/3 complex subunit 1A	ARPC1A	actin cytoskeleton organization;actin filament organization;actin filament-based process;actin nucleation;Arp2/3 complex-mediated actin nucleation;axon guidance;biological regulation;cell surface receptor linked signaling pathway;cellular component organization;cellular component organization at cellular level;cellular component organization or biogenesis;cellular component organization or biogen…	actin binding;actin filament binding;binding;cytoskeletal protein binding;protein binding	actin cytoskeleton;Arp2/3 protein complex;cell part;cytoplasmic part;cytoskeletal part;cytoskeleton;cytosol;extracellular membrane-bounded organelle;extracellular organelle;extracellular region part;extracellular vesicular exosome;intracellular non-membrane-bounded organelle;intracellular organelle;intracellular organelle part;intracellular part;macromolecular complex;membrane-bounded organelle;m…	Bacterial invasion of epithelial cells;Fc gamma R-mediated phagocytosis;Pathogenic Escherichia coli infection;Regulation of actin cytoskeleton;Shigellosis	REACT_160086;REACT_263952;REACT_355372			24	4	4	73	15.4	15.4	41.569	0	49.68	7390000000	110	1.31462	0.412504	0.314153	2.80711	28.5123	28.4221	28.6026	28.5134	28.2144	28.0494
	1.88142	-0.551734	O15143;C9JEY1;C9K057;C9JTT6;C9JBJ7;F8VXW2;C9JM51;F8WEB3	O15143;C9JEY1;C9K057	Actin-related protein 2/3 complex subunit 1B	ARPC1B	actin cytoskeleton organization;actin filament organization;actin filament-based process;actin nucleation;Arp2/3 complex-mediated actin nucleation;biological regulation;cellular component movement;cellular component organization;cellular component organization at cellular level;cellular component organization or biogenesis;cellular component organization or biogenesis at cellular level;cellular p…	structural constituent of cytoskeleton;structural molecule activity	actin cytoskeleton;adherens junction;anchoring junction;Arp2/3 protein complex;cell junction;cell part;cell-substrate adherens junction;cell-substrate junction;cytoplasm;cytoskeletal part;cytoskeleton;extracellular membrane-bounded organelle;extracellular organelle;extracellular region part;extracellular vesicular exosome;focal adhesion;intracellular non-membrane-bounded organelle;intracellular o…	Bacterial invasion of epithelial cells;Fc gamma R-mediated phagocytosis;Pathogenic Escherichia coli infection;Regulation of actin cytoskeleton;Shigellosis				10	3	3	39.5	13.2	13.2	40.949	0	47.427	2063200000	33	1.88142	0.316516	-0.551734	-4.25177	25.8449	26.6119	25.9934	25.723	26.2869	26.3177
	0.0674566	0.0202045	O15144;C9JTV5;G5E9J0;H7C3F9;G5E9S7	O15144	Actin-related protein 2/3 complex subunit 2	ARPC2	actin cytoskeleton organization;actin filament organization;actin filament-based process;actin nucleation;Arp2/3 complex-mediated actin nucleation;axon guidance;biological regulation;cell surface receptor linked signaling pathway;cellular component movement;cellular component organization;cellular component organization at cellular level;cellular component organization or biogenesis;cellular comp…	structural constituent of cytoskeleton;structural molecule activity	actin cytoskeleton;adherens junction;anchoring junction;Arp2/3 protein complex;cell junction;cell leading edge;cell part;cell projection;cell-substrate adherens junction;cell-substrate junction;cytoplasm;cytoplasmic part;cytoskeletal part;cytoskeleton;cytosol;endosome;extracellular membrane-bounded organelle;extracellular organelle;extracellular region part;extracellular vesicular exosome;focal a…	Bacterial invasion of epithelial cells;Fc gamma R-mediated phagocytosis;Pathogenic Escherichia coli infection;Regulation of actin cytoskeleton;Shigellosis	REACT_160086;REACT_263952;REACT_355372			19	19	19	72	72	72	34.333	0	132.58	20507000000	224	0.0674566	0.933117	0.0202045	0.193307	30.0326	29.8674	29.824	29.6799	29.8033	29.8053
	1.47146	0.109054	O15145;C9JZD1;F8VR50	O15145	Actin-related protein 2/3 complex subunit 3	ARPC3	actin cytoskeleton organization;actin filament organization;actin filament-based process;actin nucleation;Arp2/3 complex-mediated actin nucleation;axon guidance;biological regulation;cell surface receptor linked signaling pathway;cellular component movement;cellular component organization;cellular component organization at cellular level;cellular component organization or biogenesis;cellular comp…	structural constituent of cytoskeleton;structural molecule activity	actin cytoskeleton;adherens junction;anchoring junction;Arp2/3 protein complex;cell junction;cell part;cell projection;cell-substrate adherens junction;cell-substrate junction;cytoplasmic part;cytoskeletal part;cytoskeleton;cytosol;extracellular membrane-bounded organelle;extracellular organelle;extracellular region part;extracellular vesicular exosome;focal adhesion;intracellular non-membrane-bo…	Bacterial invasion of epithelial cells;Fc gamma R-mediated phagocytosis;Pathogenic Escherichia coli infection;Regulation of actin cytoskeleton;Shigellosis	REACT_160086;REACT_263952;REACT_355372			12	12	12	48.9	48.9	48.9	20.546	0	73.973	22670000000	208	1.47146	0.387866	0.109054	3.17268	29.9555	29.8324	30.0206	29.9311	29.9027	29.845
	1.21884	0.325243	F8WCF6;P59998;F8WDD7;H7C0A3;A0A0A6YYG9;F8WE39;R4GN08;F8WDW3	F8WCF6;P59998;F8WDD7;H7C0A3;A0A0A6YYG9	Actin-related protein 2/3 complex subunit 4	ARPC4-TTLL3	actin cytoskeleton organization;actin filament organization;actin filament polymerization;actin filament-based process;actin nucleation;actin polymerization or depolymerization;Arp2/3 complex-mediated actin nucleation;axon guidance;biological regulation;cell surface receptor linked signaling pathway;cellular component assembly;cellular component assembly at cellular level;cellular component organ…	binding;enzyme binding;protein binding;structural constituent of cytoskeleton;structural molecule activity	Arp2/3 protein complex;cell part;cell projection;cytoplasmic part;cytoskeletal part;cytosol;extracellular membrane-bounded organelle;extracellular organelle;extracellular region part;extracellular vesicular exosome;intracellular organelle part;intracellular part;macromolecular complex;membrane-bounded organelle;membrane-bounded vesicle;organelle;organelle part;protein complex;vesicle	Bacterial invasion of epithelial cells;Fc gamma R-mediated phagocytosis;Pathogenic Escherichia coli infection;Regulation of actin cytoskeleton;Shigellosis	REACT_160086;REACT_263952;REACT_355372			10	10	10	45.9	45.9	45.9	21.058	0	57.545	8146000000	106	1.21884	0.426501	0.325243	2.59419	29.1669	28.5099	28.8888	29.0262	28.7873	28.809
	0.710218	-0.316881	O15511;B1ALC0	O15511;B1ALC0	Actin-related protein 2/3 complex subunit 5	ARPC5	actin cytoskeleton organization;actin filament organization;actin filament-based process;actin nucleation;Arp2/3 complex-mediated actin nucleation;axon guidance;biological regulation;cell migration;cell motility;cell surface receptor linked signaling pathway;cellular component movement;cellular component organization;cellular component organization at cellular level;cellular component organizatio…	structural constituent of cytoskeleton;structural molecule activity	actin cytoskeleton;adherens junction;anchoring junction;Arp2/3 protein complex;cell junction;cell part;cell projection;cell-substrate adherens junction;cell-substrate junction;cytoplasm;cytoplasmic part;cytoskeletal part;cytoskeleton;cytosol;extracellular membrane-bounded organelle;extracellular organelle;extracellular region part;extracellular vesicular exosome;focal adhesion;intracellular non-m…	Bacterial invasion of epithelial cells;Fc gamma R-mediated phagocytosis;Pathogenic Escherichia coli infection;Regulation of actin cytoskeleton;Shigellosis	REACT_160086;REACT_263952;REACT_355372			8	7	7	62.9	57.6	57.6	16.32	0	320.08	13040000000	115	0.710218	0.523191	-0.316881	-1.55515	29.3564	29.2291	28.9228	28.8706	29.2376	29.6337
	0.513279	-0.451483	Q9BPX5	Q9BPX5	Actin-related protein 2/3 complex subunit 5-like protein	ARPC5L	actin cytoskeleton organization;actin filament organization;actin filament-based process;actin nucleation;Arp2/3 complex-mediated actin nucleation;biological regulation;cellular component organization;cellular component organization at cellular level;cellular component organization or biogenesis;cellular component organization or biogenesis at cellular level;cellular process;cytoskeleton organiza…		adherens junction;anchoring junction;Arp2/3 protein complex;cell junction;cell part;cell-substrate adherens junction;cell-substrate junction;cytoplasm;cytoskeletal part;extracellular membrane-bounded organelle;extracellular organelle;extracellular region part;extracellular vesicular exosome;focal adhesion;intracellular organelle part;intracellular part;macromolecular complex;membrane-bounded orga…	Bacterial invasion of epithelial cells;Fc gamma R-mediated phagocytosis;Pathogenic Escherichia coli infection;Regulation of actin cytoskeleton;Shigellosis				9	9	8	68.6	68.6	68.6	16.941	0	117.08	4592400000	102	0.513279	0.602502	-0.451483	-1.1707	27.3365	28.1641	27.2854	26.8463	26.9535	27.705
	1.63583	-0.87309	P49407;E9PM35;H0YET9;E7ESX4;P10523	P49407;E9PM35	Beta-arrestin-1	ARRB1	actin cytoskeleton organization;actin filament bundle assembly;actin filament organization;actin filament-based process;biological regulation;biosynthetic process;blood coagulation;catabolic process;cell activation;cell surface receptor linked signaling pathway;cellular biosynthetic process;cellular catabolic process;cellular component assembly;cellular component assembly at cellular level;cellul…	angiotensin receptor binding;binding;caspase inhibitor activity;caspase regulator activity;cysteine-type endopeptidase inhibitor activity;DNA binding;endopeptidase inhibitor activity;endopeptidase regulator activity;enzyme activator activity;enzyme binding;enzyme inhibitor activity;enzyme regulator activity;G-protein-coupled receptor binding;GTPase activator activity;GTPase regulator activity;ins…	cell part;cell projection;chromatin;chromosomal part;coated pit;cytoplasm;cytoplasmic part;cytoplasmic vesicle;cytoplasmic vesicle membrane;cytoplasmic vesicle part;cytosol;Golgi apparatus part;Golgi membrane;intracellular membrane-bounded organelle;intracellular organelle;intracellular organelle part;intracellular part;lysosomal membrane;membrane;membrane part;membrane-bounded organelle;nuclear …	Chemokine signaling pathway;Endocytosis;MAPK signaling pathway;Phototransduction	REACT_118614;REACT_19287;REACT_19400;REACT_21384;REACT_267753			11	10	10	38.5	36.8	36.8	47.065	0	84.37	2042600000	59	1.63583	0.351992	-0.87309	-3.58183	25.0915	26.2038	25.8382	25.4906	26.2651	26.5707
	0.691179	0.207726	P32121;K7ENA6;Q68DZ5;I3L412;K7EL17;I3L0V6	P32121;K7ENA6;Q68DZ5	Beta-arrestin-2	ARRB2	adaptation of signaling pathway;adult behavior;adult locomotory behavior;adult walking behavior;anatomical structure development;behavior;biological regulation;biosynthetic process;blood coagulation;brain development;catabolic process;cell activation;cell chemotaxis;cell migration;cell motility;cell surface receptor linked signaling pathway;cellular biosynthetic process;cellular catabolic process…	angiotensin receptor binding;binding;enzyme binding;G-protein-coupled receptor binding;protein binding;protein complex scaffold;receptor binding;structural molecule activity;ubiquitin protein ligase binding	basolateral plasma membrane;cell part;cell projection;cell projection part;coated pit;cytoplasm;cytoplasmic membrane-bounded vesicle;cytoplasmic part;cytoplasmic vesicle;cytoskeletal part;cytosol;dendritic spine;endocytic vesicle;intracellular membrane-bounded organelle;intracellular organelle;intracellular organelle part;intracellular part;membrane;membrane part;membrane-bounded organelle;membra…	Chemokine signaling pathway;Endocytosis;MAPK signaling pathway;Phototransduction	REACT_118614;REACT_21384;REACT_263890;REACT_267753			14	14	13	48.9	48.9	47.2	46.105	0	147.05	3211000000	93	0.691179	0.531039	0.207726	1.51801	26.811	26.4826	27.0344	26.9423	26.8683	26.8137
	0.891625	-0.407659	P15848;A0A2U3U034	P15848;A0A2U3U034	Arylsulfatase B	ARSB	amine metabolic process;aminoglycan catabolic process;aminoglycan metabolic process;anatomical structure development;autophagy;biological regulation;carbohydrate catabolic process;carbohydrate metabolic process;catabolic process;cellular catabolic process;cellular component organization;cellular component organization at cellular level;cellular component organization or biogenesis;cellular compon…	arylsulfatase activity;binding;catalytic activity;cation binding;hydrolase activity;hydrolase activity, acting on ester bonds;ion binding;metal ion binding;N-acetylgalactosamine-4-sulfatase activity;sulfuric ester hydrolase activity	cell part;cell surface;cytoplasmic part;endoplasmic reticulum;endoplasmic reticulum lumen;endoplasmic reticulum part;extracellular membrane-bounded organelle;extracellular organelle;extracellular region part;extracellular vesicular exosome;Golgi apparatus;intracellular membrane-bounded organelle;intracellular organelle;intracellular organelle lumen;intracellular organelle part;intracellular part;…	Glycosaminoglycan degradation;Lysosome	REACT_116105;REACT_120888;REACT_121036;REACT_147719			15	15	15	34.5	34.5	34.5	59.687	0	44.616	4360800000	95	0.891625	0.473484	-0.407659	-1.91271	26.9821	27.4191	27.2542	26.5891	27.1704	27.4589
	0.337484	0.131944	C9JJX6;E9PDC3;O00192	C9JJX6;E9PDC3;O00192	Armadillo repeat protein deleted in velo-cardio-facial syndrome	ARVCF	biological adhesion;calcium-dependent cell-cell adhesion;cell adhesion;cell-cell adhesion;cellular process;developmental process;multicellular organismal development;multicellular organismal process		cell junction;cell part;cytoplasm;intracellular;intracellular organelle part;intracellular part;membrane;nuclear part;nucleoplasm;organelle part;plasma membrane					15	15	15	25.8	25.8	25.8	96.827	0	124.26	1693500000	71	0.337484	0.702676	0.131944	0.817098	25.7893	25.8575	25.7544	25.9317	25.3893	25.8327
	0.618753	-1.19617	Q9HBK9;A0A087WVD4	Q9HBK9;A0A087WVD4	Arsenite methyltransferase	AS3MT	arsonoacetate metabolic process;carboxylic acid metabolic process;cellular ketone metabolic process;cellular metabolic process;cellular process;metabolic process;methylation;one-carbon metabolic process;organic acid metabolic process;oxoacid metabolic process;secondary metabolic process;small molecule metabolic process;toxin metabolic process;xenobiotic metabolic process	arsenite methyltransferase activity;catalytic activity;methylarsonite methyltransferase activity;methyltransferase activity;S-adenosylmethionine-dependent methyltransferase activity;transferase activity;transferase activity, transferring one-carbon groups	cell part;cytoplasm;cytoplasmic part;cytosol;intracellular membrane-bounded organelle;intracellular organelle;intracellular part;membrane-bounded organelle;mitochondrion;organelle					12	12	12	34.9	34.9	34.9	41.747	0	21.747	866940000	32	0.618753	0.557862	-1.19617	-1.37693	24.38	25.0277	24.9182	22.1534	24.6665	25.3459
	0.643374	0.384448	Q13510;A0A1B0GTP7;A0A1B0GTZ5;A0A1B0GTM3;A0A1B0GUA4;A0A1B0GW68;E7EMM4;A0A1B0GUH5;A0A1B0GUW4;A0A1B0GUE3;A0A1B0GUG1;A0A1B0GV06;A0A1B0GVG2;A0A1B0GUB3;A0A1B0GU06;A0A1B0GU62;A0A1B0GVJ1;A0A1B0GW48;A0A1B0GVE7;A0A1B0GV95;A0A1B0GVA3;A0A1B0GUJ3;A0A1B0GW66;A0A1B0GVC9;A0A1B0GV88	Q13510;A0A1B0GTP7;A0A1B0GTZ5;A0A1B0GTM3;A0A1B0GUA4;A0A1B0GW68;E7EMM4;A0A1B0GUH5;A0A1B0GUW4;A0A1B0GUE3;A0A1B0GUG1;A0A1B0GV06	Acid ceramidase;Acid ceramidase subunit alpha;Acid ceramidase subunit beta	ASAH1	anatomical structure development;cellular lipid metabolic process;cellular metabolic process;cellular process;ceramide metabolic process;developmental process;glycolipid metabolic process;glycosphingolipid metabolic process;lipid metabolic process;lung development;membrane lipid metabolic process;metabolic process;organ development;primary metabolic process;response to chemical stimulus;response …	catalytic activity;ceramidase activity;hydrolase activity;hydrolase activity, acting on carbon-nitrogen (but not peptide) bonds;hydrolase activity, acting on carbon-nitrogen (but not peptide) bonds, in linear amides	cell part;cytoplasmic part;extracellular membrane-bounded organelle;extracellular organelle;extracellular region part;extracellular vesicular exosome;intracellular organelle lumen;intracellular organelle part;intracellular part;lysosomal lumen;membrane-bounded organelle;membrane-bounded vesicle;membrane-enclosed lumen;organelle;organelle lumen;organelle part;vacuolar lumen;vacuolar part;vesicle	Lysosome;Sphingolipid metabolism	REACT_116105			15	15	15	36.5	36.5	36.5	44.659	0	74.742	6616400000	133	0.643374	0.550729	0.384448	1.42488	27.9002	27.8235	27.9298	28.1514	27.0959	27.9087
	0.149351	-0.0731792	A0A0A0MRE5;Q9ULH1;H0YBF7;H0YBM4;E5RHD7;E5RFD9	A0A0A0MRE5;Q9ULH1;H0YBF7	Arf-GAP with SH3 domain, ANK repeat and PH domain-containing protein 1	ASAP1	anatomical structure morphogenesis;cell part morphogenesis;cell projection morphogenesis;cell projection organization;cellular component morphogenesis;cellular component organization;cellular component organization at cellular level;cellular component organization or biogenesis;cellular component organization or biogenesis at cellular level;cellular developmental process;cellular process;cilium m…	binding;cation binding;enzyme activator activity;enzyme regulator activity;GTPase activator activity;GTPase regulator activity;ion binding;lipid binding;metal ion binding;nucleoside-triphosphatase regulator activity;phosphatidylinositol binding;phosphatidylinositol-3,4,5-trisphosphate binding;phosphatidylinositol-4,5-bisphosphate binding;phospholipid binding;transition metal ion binding;zinc ion …	cell part;cytoplasmic part;cytosol;intracellular part;membrane	Endocytosis;Fc gamma R-mediated phagocytosis	REACT_268299			15	13	13	20.5	18.8	18.8	124.77	0	62.068	1237300000	44	0.149351	0.854159	-0.0731792	-0.400872	25.0775	25.4867	25.3098	24.9652	24.9847	25.1007
	0.47823	0.416697	O43150;A0A286YFG8	O43150	Arf-GAP with SH3 domain, ANK repeat and PH domain-containing protein 2	ASAP2	biological regulation;positive regulation of catalytic activity;positive regulation of molecular function;regulation of biological process;regulation of catalytic activity;regulation of metabolic process;regulation of molecular function	binding;cation binding;enzyme activator activity;enzyme regulator activity;GTPase activator activity;GTPase regulator activity;ion binding;metal ion binding;nucleoside-triphosphatase regulator activity;transition metal ion binding;zinc ion binding	cell part;cytoplasmic part;Golgi apparatus part;Golgi cisterna membrane;Golgi membrane;intracellular organelle part;intracellular part;membrane;organelle membrane;organelle part;plasma membrane	Endocytosis;Fc gamma R-mediated phagocytosis				15	15	13	20.2	20.2	18.3	111.65	0	49.349	1596500000	68	0.47823	0.618505	0.416697	1.10155	25.6285	24.7327	25.9431	25.9505	25.5771	25.9622
[truncated: 4,868 more rows]
