# Supplementary material for: Mutant huntingtin impairs neurodevelopment in human brain organoids through CHCHD2-mediated neurometabolic failure
Source: Nat Commun. 2024 Aug 22;15:7027. doi: 10.1038/s41467-024-51216-w (PMC11341898; doi:10.1038/s41467-024-51216-w)
Supplement: Supplementary file 14 — Supplementary Data 11 [file 41467_2024_51216_MOESM14_ESM.xlsx]

## Sheet: Primers and sequences
Primers and sequences
PCR	Forward	Reverse
HTT PCR	CTTGCTGTGTGAGGCAGAAC	CGAGAGGACAAGGGAAGACC
qPCR	Forward	Reverse
GAPDH	CTGGTAAAGTGGATATTGTTGCCAT	TGGAATCATATTGGAACATGTAAACC
OAZ1	GGATCCTCAATAGCCACTGC	TACAGCAGTGGAGGGAGACC
ACTB	TCAAGATCATTGCTCCTCCTGAG	ACATCTGCTGGAAGGTGGACA
SOX2	GTATCAGGAGTTGTCAAGGCAGAG	TCCTAGTCTTAAAGAGGCAGCAAAC
NESTIN	TTCCCTCAGCTTTCAGGAC	GAGCAAAGATCCAAGACGC
PAX6	CCAGGGCAATCGGTGGTAGT	ACGGGCACTCCCGCTTATAC
DARPP32	CTGAAGACCAAGTGGAAGAC	GATGTCCCCTCCACTTCCTC
GAD67	CGAGGACTCTGGACAGTAGAGG	GATCTTGAGCCCCAGTTTTCTG
Off target PCR	Forward	Reverse
Target 1	TACGCCCATTGCCCCTTATC	TGCTGCAGTACCAGTAAGGC
Target 2	GGAGGAGAATAGCCCGATGC	CAGGTCCCTAGGGCTCTCAT
Target 3	TCGGCACCTAACTTTACTGACA	ACACACTGACACTGAGATTCAA
Sequencing primers	Forward
U6	GAGGGCCTATTTCCCATG
HTT_donor	CGCTCAGGTTCTGCTTTT
EF1a	TCAAGCCTCAGACAGTGGTTC
sgRNA oligos
sgHtt#1_target oligo A	CACCGCTGCTGCTGGAAGGACTTG
sgHtt#1_target oligo B	AAACCAAGTCCTTCCAGCAGCAGC
sgHtt#2_target oligo A	CACCGCGGCTCCTCAGCCACAGCC
sgHtt#2_target oligo B	AAACGGCTGTGGCTGAGGAGCCGC
HDR template
dsDNA_HTT_70Q_Donor	CTCTCCGTTGAGCCCCGCGCCTTCGCCCGGGTGGGGCGCTGCGCTGTCAGCGGCCTTGCTGTGTGAGGCAGAACCTGCGGGGGCAGGGGCGGGCTGGTTCCCTGGCCAGCCATTGGCAGAGTCCGCAGGCTAGGGCTGTCAATCATGCTGGCCGGCGTGGCCCCGCCTCCGCCGGCGCGGCCCCGCCTCCGCCGGCGCAGCGTCTGGGACGCAAGGCGCCGTGGGGGCTGCCGGGACGGGTCCAAGATGGACGGCCGCTCAGGTTCTGCTTTTACCTGCGGCCCAGAGCCCCATTCATTGCCCCGGTGCTGAGCGGCGCCGCGAGTCGGCCCGAGGCCTCCGGGGACTGCCGTGCCGGGCGGGAGACCGCCATGGCGACCCTGGAAAAGCTGATGAAGG…
siRNA Sequences (mix of 4 sequences per gene target)
gene	sequence 1	sequence 2	sequence 3	sequence 4
CHCHD2	CGGAUUGGCCUAAUGAAGA	GUGAGGGUAUAAAGUGUAA	GAAUCUGGGACUGGGCAAA	AGUUCAACCUGGAGAGAUG
HTT	UAACGUGGCUCAUUGUAAA	GAACUAUCCUCUGGACGUA	CAACAUGUGUGCAGUUACA	UAAUUAGGCUUGUCCCAAA
BDNF	GUAUGUACAUUGACCAUUA	GAUAGUGGAUUUAUGUUGU	GAGCGUGUGUGACAGUAUU	CAUCAUUGGCUGACACUUU
ON-TARGETplus Non-targeting Control	UGGUUUACAUGUCGACUAA	UGGUUUACAUGUUGUGUGA	UGGUUUACAUGUUUUCUGA	UGGUUUACAUGUUUUCCUA
Long-read RNA sequencing
reverse transcription primer	GGTAATACGACTCACTATAGCGAGANNNNNNNNNNCCCCCCCCCTTT
template switch oligo (iso-TSO)	iCiGiCAAGCAGTGGTATCAACGCAGAGTACATrGrGrG
PCR primer IIA	AAGCAGTGGTATCAACGCAGAGT
universal reverse primer	GGTAATACGACTCACTATAGCGAG

## Sheet: Antibodies
Primary antibodies
Antibody target	Host species	Dilution	Company	Catalogue number
NPCs
CHCHD2	rabbit	1:800	Atlas Antibodies	HPA027407
TOM20	mouse	1:500	MilliporeSigma	MABT166
Unguided cerebral organoids
TUJ1	mouse	1:2000	Sigma-Aldrich,	T8578-100UL
SOX2	Goat	1:100	Santa Cruz Biotechnology	sc-17320
FOXA2	rabbit	1:300	Sigma-Aldrich	HPA066846
DARPP-32	goat	1:50	Santa Cruz Biotechnology	sc-31518
TOM20	rabbit	1:200	Santa Cruz Biotechnology	sc-11415
GFAP	guiney pig	1:500	Synaptic Systems	173 004
SMI312	mouse	1:500	BioLegend	837904
MAP2	guiney pig	1:1000	Synaptic Systems	188 004
EM48	mouse	1:1000	MilliporeSigma	MAB5374
Tau	rabbit	1:500	Sigma-Aldrich	SAB4501831
Nestin	mouse	1:200	MilliporeSigma	MAB5326
PAX6	rabbit	1:200	BioLegend	901301
CTIP2	rabbit	1:300	Abcam	ab240636
FOXG1	rabbit	1:500	Abcam	ab18259
CHCHD2	rabbit	1:800	Atlas Antibodies	HPA027407
ZO1	mouse	1:200	Thermo Fisher Scientific	33-9100
Cortical organoids
CTIP2	rabbit	1:300	Abcam	ab240636
SOX2	goat	1:100	Santa Cruz Biotechnology	sc-17320
ZO1	mouse	1:200	Thermo Fisher Scientific	33-9100
Midbrain organoids
TH	Rabbit	1:500	Millipore	AB152
MAP2	guiney pig	1:1000	Synaptic Systems	188 004
SOX2	Goat	1:100	Santa Cruz Biotechnology	sc-17320
NGN2 neurons BIHi005-A-24
MAP2	guinea pig	1:1000	Synaptic Systems	188 004
SMI312	mouse	1:500	BioLegend	188 004
Western Blot
NDUFA9	mouse	SDS: 1:1000	Abcam	Cat#ab14713; RRID:AB_301431
		BNE: 1:1000
NDUFV1	rabbit	SDS: 1:1000	Proteintech	Cat#11238-1-AP; RRID: AB_2149040
SDHA	mouse	SDS: 1:10 000	Abcam	Cat#ab14715; RRID:AB_301433
		BNE: 1:10000
UQCRC2 (CORE2)	mouse	SDS: 1:1000	Abcam	Cat#ab14745; RRID:AB_2213640
		BNE: 1:1000
CYC1	rabbit	SDS: 1:1000	Merck / Sigma Aldrich	Cat#HPA001247; RRID:AB_1078602
COX5A	mouse	SDS: 1:1000	Abcam	Cat# ab110262; RRID: AB_10861723
COX5B	mouse	SDS: 1:1000	Santa Cruz Biotechnology	Cat#sc-374417; RRID: AB_10988066
		BNE: 1:1000
NDUFA4	rabbit	SDS: 1:1000	Abcam	Cat#ab129752; RRID:AB_11155881
HTT	Rabbit monoclonal	1:1000	Abcam	ab109115
Gapdh	Mouset monoclonal	1:500	Santa Cruz	sc-47724
Actin	Mouse monoclonal	1:5000	Becton Dickinson	612656
Secondary antibodies
Fluorophore	Antibody target	Host species	Dilution	Company	Catalogue number
NPCs
Alexa Fluor 488	rabbit	donkey	1:300	Thermo Fisher Scientific	R37118
Alexa Fluor 568	mouse	donkey	1:300	Thermo Fisher Scientific	A10037
Alexa Fluor 647	rabbit	donkey	1:300	Thermo Fisher Scientific
Unguided cerebral organoids
Alexa Fluor 488	mouse	donkey	1:300	Thermo Fisher Scientific	A-21202
Alexa Fluor 488	rabbit	donkey	1:300	Thermo Fisher Scientific	R37118
Alexa Fluor 568	mouse	donkey	1:300	Thermo Fisher Scientific	A10037
CY3	rabbit	donkey	1:300	Jackson ImmunoResearch Laboratories	711-165-152
CY5	rabbit	donkey	1:300	Jackson ImmunoResearch Laboratories	711-175-152
CY5	goat	donkey	1:300	Jackson ImmunoResearch Laboratories	705-175-147
CY5	Guiney pig	donkey	1:300	Jackson ImmunoResearch Laboratories	706-175-148
Cortical organoids
Alexa Fluor 488	rabbit	donkey	1:1000	Invitrogen
Alexa Fluor 568	goat	donkey	1:1000	Invitrogen
Alexa Fluor 647	mouse	donkey	1:1000	Invitrogen
Midbrain organoids
Alexa Fluor 488	rabbit	donkey	1:1000	Thermo Fisher Scientific	R37118
Alexa Fluor 488	guiney pig	donkey	1:1000	Sigma Aldrich	SAB4600033-250UL
Alexa Fluor 488	goat	donkey	1:1000	Thermo Fisher Scientific	A-11055
Alexa Fluor 568	goat	donkey	1:1000	Invitrogen
Alexa Fluor 647	rabbit	donkey	1:1000	Invitrogen
NGN2 neurons BIHi005-A-24
Alexa Fluor 488	guinea pig	donkey	1:1000	Sigma Aldrich
Alexa Fluor 568	mouse	donkey	1:1000	Thermo Fisher Scientific
Western Blot
HRP-conjugated IgG	mouse	goat	SDS: 1:10000	Invitrogen	Cat#G21040; RRID:AB_2536527
			BNE: 1:2500
HRP-conjugated IgG	rabbit	goat	SDS: 1:10000	Invitrogen	Cat#G21234; RRID: AB_2536530
			BNE: 1:2500
HRP-conjugated IgG	rabbit	Goat polyclonal	1:10000	Abcam	ab6721
HRP-conjugated IgG	mouse	Goat polyclonal	1:10000	Abcam	ab6789
