# Supplementary material for: Mutant huntingtin impairs neurodevelopment in human brain organoids through CHCHD2-mediated neurometabolic failure
Source: Nat Commun. 2024 Aug 22;15:7027. doi: 10.1038/s41467-024-51216-w (PMC11341898; doi:10.1038/s41467-024-51216-w)
Supplement: Supplementary file 16 — Source Data [file 41467_2024_51216_MOESM16_ESM.xlsx]

## Sheet: Fig 1
1f
Days	WT/WT					70Q/70Q
6	0.793062	0.660155	1.0149		0.793062	0.660155	1.0149
11	0.986946	1.07636	1.13151		0.986946	1.07636	1.13151
13	1.21305	1.37001	1.20051		1.21305	1.37001	1.20051
17	3.03922	3.24158	3.34808		3.03922	3.24158	3.34808
28	4.91086	4.00519	4.18377		4.91086	4.00519	4.18377
1g
	WT/WT	70Q/70Q
SOX2	0.800865	0.64134
	0.807176	0.673915
	0.769123	0.644596
NESTIN	0.915305	0.755585
	0.859417	0.782535
	0.863685	0.768155
PAX6	0.764397	0.640719
	0.763086	0.661683
	0.738387	0.627475

## Sheet: Fig 2
2b
	WT/WT																														70Q/70Q
1	139717	132063	96378.1	118324	120435	107355	69519.4	79202.9	120947	122147	128803	116250	106938	121085	120382	121038	107957	119074	128803	111610	122147	119419	117352	118024	108665	99174.9	127415	119421	116664	119113	124963	115263	96590.2	112542	130231	129097	142358	105352	127791	123237	106044
3	98154.4	106726	100591	99895.1	90893.5	99972.4	123596	100323	102314	115735	119691	117839	98707.3	86697.7	116069	121571	96103.1	99203.3	85992.3	108005	103312	94666.2	94511.4	101178	107113	126561	98170.3	108843	99972.4	120676	94650.2	112917	93750.3	98170.3	127764	117093	101488	108049	124330	105429	110979	104291	104445	110919	108154	103572	109126	97254.4	109047
7	101736	116628	107260	114485	104629	105358	124971	141479	82404	109799	111286	146583	126414	86108.3	92920.9	92898.2	114788	144388	105163	125385	125666	113232	107260	113590	105980	120508	110594	121966	123243	139057	124670	141034	129516	88813.8	204930	108232	136520	107923	130697
10	109104	136818	207053	210998	130011	119696	81568.9	147168	142835	121176	193141	180930	133767	261108	200746	171652	164099	148021	174979	152059	151447	147506	169261	134973	174565	123837	95499	173515	137327	181412	189793	285314	157986	151333
14	173582	292664	157557	144360	153624	360632	141194	145071	154259	175318	185436	153138	183630	226998	220249	162432	149824	156273	166755	122686	114219	168986	227850	257438	164783	144219	156512	176706	165500	207980	360311	141166	268412	187844	197079	167208	183362	289344	176093	159898	199014	168791	180836	204386	165500	203067	168918	147444
17	121015	144757	166755	225438	179402	188940	247884	99113.4	140836	173050	171134	273190	214899	165714	146168	142429	172276	199056	248496	206063	160928	200250	235404	151824	182886	227900	151447	196891	174893	140381	160976	118385	225605	145387	144284	154027	159380	130249	193785
21	153800	398076	278136	278137	157354	160811	116342	219240	164431	294907	530279	422448	732997	867103	355470	359774	431498
34	1514539		1706625	2858495		2960663	1911153	862575	1608744	1966351	1072901	290314	2390722	2102350	2263400
39		1.68667e+06	1.79653e+06	1.00496e+06	2.74274e+06	1.19182e+06	741577	2.36937e+06	2.13433e+06	1.79879e+06	2.65658e+06	940706	803060			2.69001e+06	671678	711025		1.06338e+06	2.49042e+06	1.30544e+06	910510	1.54708e+06	3.04978e+06	1.76706e+06	715839	1.32196e+06	1.22184e+06	698933
2c
	WT/WT																														70Q/70Q
1	123857	124542	115542	101828	79321.8	88611.9	95563.9	123379	121517	111110	117274	119463	108730	87264.9	103003	75978.3	103786	104809	91943.4	105358	112618	100315									125605	132903	129152	130759	113478	89530.1	114151	105917	132834	130819	117460	124375	83517.8	95719.1	89352.2	112618	111632	123447	149325
7	165416	139024	149105	145950	172501	133983	106827	133805	127320	166606	148186	161292	184473	142342	131810	103911	127597	106779	127005	133983	143712	147065	148193	178351							175834	117562	140131	120506	150445	143006	97192.7	110631	97567.6	135828	135070	132679	124466	121426	87847.6	134960	105810	107265	104928
10	184823	164290	176247	191016	219413	184766	151133	166632	157187	189881	181986	183973	232204	175296	161662	128657	172557	150344	152117	152673	182254	184823	190660	216529							185781	149585	190223	168989	172296	138238	118493	149860	133805	141563	171389	163355	164220	147273	91290.2	138309	144825	116979	145485
12	192151	189881	192427	189870	235343	184870	144320	170226	184870	200101	222640	208273	240565	201399	176194	146868	170010	160210	201149	171389	211454	195015	186105	225286							214592	170484	194190	203176	208476	165740	143956	173656	123266	168783	205961	202807	176230	178234	110631	161292	133114	147455	179801
16	239374	218798	219994	223335	270427	228775	180297	193714	216668	258886	264188	238050	271952	284034	215663	214723	147935	213329	167757	224047	221382	249604	235144	229769	276320						204038	183075	222853	195015	227660	188639	148053	164220	168598	202371	186139	208798	212015	194219	118493	145907	143658	188649	173340
17	273401	242732	245400	239315	228424	214487	190590	185554	163630	194457	211514	268955	210629	221138	242168	211671	181181	242489	208066	221382	215979	220080	248012	205336							244081	194933	209276	185969	226980	184367	168626	187251	206560	187394	189676	201421	202128	202720	146965	168820	150244	181155	211671
19	243277	213954	236067	221457	265933	205371	173572	215085	257143	233241	226980	225642	274849	203740	185692	182296	157110	199348	209204	224252	230825	236370	264608								212015	175017	202726	187412	204129	167683	146868	177158	170226	183653	191123	182116	163049	161882	121536	148143	126577	151516	167806
23	239315	274849	217752	197482	246176	248177	259934	235496	219952	237283	254520	220332	239970	296493	243893	197578	178616	211591	163052	207899	225551	226394	242269	217049	261139						196265	183607	218105	202720	184822	214623	194591	208041	224252	162980	206848	168820	226816	189870	176628	160210	147065	170144	144739
27	285805	222853	257028	224249	223352	249216	266867	290233	238655	212652	235239	247298	261093	226722	276972	224047	191467	204459	196277	161777	206755	225117	243413	235854	216782	254931					160712	199656	194981	172605	190660	175849	204038	173275	135406	160841	157626	175601	183866	162958	135299	111611	148492	131857	152998
[truncated: 6 more columns]

## Sheet: Fig 3
3f
WT/WT	70Q/70Q
20662	4699
22595	1816
23649	4564
23649	29419
20786	14600
29362	7445
24011	10577
36907	9389
10867	3465
35271	1967
129982	9211
61460	4469
101326	9147
25147	639
15817	2436
13346	38710
71864	3758
39835	3080
23215	6684
30224	2682
100169	2637
89569	4271
	648
29699	4243
31069	1872
43357	6456
37029	8531
20484	8298
20484	17192
34367	15366
29808	19720
16387	8799
104025	9375
45063	12100
28574	19979
38661	6017
37714	8782
35781	14945
22733	18106
102855	14152
119810	63220
118772	13657
72475	14965
121773	20320
	21751
156342	7769
113213	9772
118949	17642
118896	19742
153685	9806
82665	21158
71470	29806
108674	14801
111225	29955
148935	38798
132570	13509
133123	7409
91045	14224
129260	11513
46395	9071
23304	62019
8119	11876
18277	7034
41356	4739
29445
29430	9835
32733	45604
48295	4357
17668	46282
24160	48200
19249
10977	8402
16080	11034
19563	3555
20235	9229
23647	25243
16709	24212
9392	15364
18480	45814
13545	31413
6647	20250
14259	17804
12158	40189
29349	34747
24245	21785
25286	40326
29011	27560
30675	14144
43799	51753
51114	32372
22712
22953	83462
32637	19181
29721	36899
42377	21784
33785	23685
28317	11494
31494	21237
42360	11592
47111	30247
39059	12081
42216	6841
35322	15636
49869	22297
43284	24217
75562	18293
64452	6277
48174
40473
48361
63567
54136
57949
54529
3g
WT/WT	70Q/70Q	WT/70Q	0Q/0Q	70Q patient
36125	769	6063	186802	148741
7394	162	3726	170033	88337
71460	564	25285	192294	81132
49430	6951	4782	146664	94140
62391	13182		104685	75790
50610	10859		135036	74455
19985	935	17391	135607	102321
43750	9365		88262	137521
31619	783	11481	112945	107173
43945	2160	19399	109695	102351
49599	208		28657	69050
50083	11154		79448	60585
	585	4237		94304
59822		42410	204457	90833
14621	6059	57462	82782	141345
42269	8233	63213		140337
76497	7532			87463
62095	2446	7822		119613
38025	9946	38959		115780
35634				102596
61025	5746			127653
47722	18344

## Sheet: Fig 4
4a
WT/WT	70Q/70Q
83.0087	47.6209
75.6269	49.5763
73.4359	49.2614
64.1286	44.2305
65.6214	41.9462
70.9539	46.0326
68.9937	48.6122
61.8848	45.5683
77.3447	46.5893
63.4148	49.6732
64.5446	49.3295
59.3745	64.7497
	68.1759
57.6208	65.3745
62.582	67.7905
52.8172	64.1722
81.6213
78.2472	28.449
78.3185	63.9888
77.795	60.0924
70.8948	56.6522
75.9142	53.2166
4b
WT/WT	70Q/70Q
3.26394e+16	3601710000000000
3.11486e+16	3.10118e+16
3592260000000000	3746590000000000
3592260000000000	2.99961e+16
2760330000000000	3.07986e+16
3486740000000000	3446670000000000
3.06478e+16	2.55838e+16
3.50949e+16	2.34377e+16
2712760000000000	2869180000000000
3.38483e+16	2924560000000000
3.72996e+16	3507780000000000
3755830000000000	2.32648e+16
2952910000000000	2726875
3668960000000000	1846970000000000
4269090000000000	2446
3846260000000000	2252540000000000
3.87884e+16	3523810000000000
3.47399e+16	255
3.93801e+16	2.77088e+16
2359070000000000	285
2.511e+16	3984010000000000
3.04683e+16	362178000000
4382560000000000	4.07797e+16
3.95159e+16	39446700000000
4.13815e+16	3.87143e+16
3.12157e+16	3.83912e+16
5357030000000000	3709090000000000
4982010000000000	6748180000000000
439137000000000	800928000000000
5.05903e+16	5.55895e+16
3847410000000000	6727270000000000
4738910000000000	8217140000000000
3.49908e+16	5917650000000000
5282740000000000	4.59554e+16
4555440000000000	5638520000000000
3.91562e+16	5.22012e+16
4.05327e+16	5.60838e+16
4.47877e+16	4696370000000000
4542360000000000	5137740000000000
3.94701e+16	5395090000000000
5090640000000000	3534700000000000
4.07168e+16	627228000000000
4.38044e+16
4120040000000000	5378810000000000
5663310000000000	7614310000000000
475499000000000	4356620000000000
3672600000000000	37288
3.08882e+16	7378890000000000
3538390000000000	6741260000000000
3287450000000000	5480640000000000
2955530000000000	6303870000000000
3878900000000000	7968890000000000
3479420000000000	6396950000000000
2853220000000000	5269120000000000
3.92199e+16	5.82595e+16
3067100000000000	5783570000000000
4.47141e+16	7011000000000000
4.84214e+16	7131470000000000
3.67142e+16	9656540000000000
1.37199e+16	9813130000000000
1.18076e+16	849484000000000
8194430000000000	1.00217e+16
6964320000000000	1.18127e+16
1.08588e+16	8423080000000000
1.21413e+16	9869300000000000
1.09549e+16	787866000000000
1043140000000000	787616000000000
1.13832e+16	5.77168e+16
9931450000000000
7523380000000000	5763610000000000
	1.4704e+16
8457180000000000	6977250000000000
1.04565e+16	6611130000000000
9390870000000000
7038830000000000	8769480000000000
1.05162e+16	8317460000000000
9468860000000000	903126000000000
9220540000000000	8337200000000000
1.01768e+16	128545000000000
9803880000000000	9909390000000000
9834110000000000	1.14434e+16
7895960000000000	1095090000000000
8738300000000000	9448720000000000
1.55333e+16	1.10424e+16
1.69856e+16	9022110000000000
1.26966e+16	1.1674e+16
1.55255e+16	1.05768e+16
1699550000000000	8492170000000000
1.19299e+16	9465220000000000
1.12006e+16	9514290000000000
1.06771e+16	1.22127e+16
7738700000000000	845630000000000
8521180000000000	6447470000000000
6765260000000000	7582810000000000
1.20506e+16	8705880000000000
1.23427e+16	9093370000000000
927116000000000	7688330000000000
5.89354e+16	9038460000000000
1.40399e+16	1.13996e+16
1.50675e+16	588639000000000
1.54674e+16	1.10671e+16
138119000000000	1.55551e+16
1.20797e+16	7818830000000000
1.43496e+16	7606740000000000
1.26151e+16	7343730000000000
1.22314e+16	5997170000000000
1.16413e+16	6397640000000000
1.16315e+16
7124300000000000
1.44979e+16
1309190000000000
1.28319e+16
1.28398e+16
1.12485e+16
4f
		WT/WT											70Q/70Q
Day 28		0.100798	0.103255	0.098775	0.161365	0.135851	0.134218	0.075272	0.124978	0.178709	0.128944		0.177645	0.126858	0.156363	0.153453	0.177645	0.14136	0.119305	0.222692	0.242378	0.168027	0.212108
Day 49		0.156868		0.188899	0.171435	0.174691	0.204966	0.137733					0.275371		0.267152	0.343108	0.303804	0.345706	0.294615
4g
WT/WT	70Q/70Q
1170230000000000	2.36799e+16
1.36758e+16	1.26365e+16
1.53944e+16	1855430000000000
1.53944e+16	2113030000000000
1.59502e+16	1.52527e+16
3476010000000000	1.93269e+16
1.34912e+16	1.67475e+16
1316180000000000	2374890000000000
1.50362e+16	355438000000000
1290020000000000	2.80603e+16
7688410000000000	2.79974e+16
1765100000000000	1299100000000000
8331640000000000	3274230000000000
1.10676e+16	3.06412e+16
8088320000000000	1.97513e+16
1.35315e+16	1.23298e+16
7228990000000000	1.5854e+16
6124370000000000	5822200000000000
7413280000000000	2.6452e+16
9125070000000000	1625390000000000
8105350000000000	2.04901e+16
8978890000000000	1.63178e+16
1.01355e+16
7275070000000000	5763690000000000
9989340000000000	889761000000000
1.14246e+16	6574760000000000
1.39818e+16	1.81242e+16
9123010000000000	2.14264e+16
	1.91925e+16
1375230000000000	1.65685e+16
1.09716e+16	6585330000000000
1.45837e+16	8390600000000000
3191970000000000	312873000000000
1.34817e+16	1575480000000000
4959380000000000	1.9704e+16
5838550000000000	3765350000000000
3136310000000000	2.50318e+16
	1.89702e+16
2.02276e+16	1.91671e+16
2358510000000000	1.60596e+16
2151430000000000	1.06582e+16
2141290000000000	3204630000000000
823711000000000	1.45956e+16
1.49554e+16	2.48293e+16
2310820000000000	2615230000000000
1.28793e+16	3.95155e+16
2.17245e+16	1.6842e+16
1.68395e+16	1.27329e+16
1.64862e+16	1.06223e+16
2362870000000000	9562750000000000
4262670000000000	1.09733e+16
	2277360000000000
5861340000000000	1.4845e+16
2796160000000000	1.31917e+16
2328810000000000	1.24345e+16
1963980000000000	2688460000000000
	2.00555e+16
	4301750000000000
2290770000000000	2211590000000000
8811640000000000	3167880000000000
1.12974e+16	5315270000000000
1.3166e+16	3.13816e+16
9749670000000000	3.02455e+16
6059540000000000	259504000000000
1133940000000000	862563000000000
1342530000000000	5525810000000000
9631320000000000	3.00156e+16
1.04502e+16	3259400000000000
1.49672e+16	2.42801e+16
1.04618e+16	1.69561e+16
9433160000000000
1.51982e+16	956482000000000
1.11061e+16	1.68972e+16
1408340000000000	3246720000000000
1.21141e+16	3.19832e+16
1.86133e+16	2366040000000000
1.51431e+16	2441560000000000
6512440000000000	2026090000000000
1.96132e+16	5813230000000000
1.28106e+16	3.95225e+16
1.0263e+16	1.89909e+16
134041000000000	2511170000000000
2.10324e+16	7279970000000000
7235230000000000	1.1262e+16
8618960000000000	9564670000000000
1.66967e+16	5714970000000000
6977950000000000	3.91643e+16
7323370000000000	1.56307e+16
7084630000000000	2749390000000000
688035000000000	757915000000000
6824570000000000	254303000000000
4.29137e+016*	1.54445e+16
5645400000000000	1.35186e+16
7412190000000000	2.3465e+16
6998250000000000	1042870000000000
6519890000000000	8562490000000000
7825120000000000	1.04037e+16
876014000000000	8473800000000000
6222770000000000	3715420000000000
684352000000000	6412770000000000
7523980000000000	7753810000000000
791604000000000	1.6723e+16
8619620000000000	1.08162e+16
9045320000000000	1.69205e+16
7504920000000000	1.79062e+16
6064250000000000	2.49924e+16
7959670000000000	1.74467e+16
8258600000000000
1.29907e+16
6131750000000000
5706900000000000
6561670000000000
6320150000000000
1.18099e+16
WT/WT	70Q/70Q	WT/70Q	0Q/0Q
1.22475	1.27905	1.17577	0.418746
1.50561	1.11792	1.01621	0.481894
0.692406	1.2109	0.863537	0.379501
0.739364	1.44665	0.86824	0.417176
1.5569	1.1283	1.02344	0.392838
0.742462	1.58188	0.8939	0.431137
1.01874	1.16124	0.96297	0.42805
0.590644	1.22799	0.798434	0.426785
0.795072	1.69291	0.534615	0.227545
0.582216	1.43638	0.562469	0.359591
0.794417	1.16976	1.19955	0.228624
0.800099	1.74224	1.54464	0.284826
1.38365	1.52479	1.20922	0.485701
0.677117	1.22382		0.503412
0.760034	1.59675	1.07147	0.491194
0.407692	1.45533	1.42949
0.70537	1.72011	1.13198
0.847351	1.47368	1.26459
1.16019	1.02611	0.943976
1.08415	1.53904	0.599789
1.04344	1.217
1.0287	1.11103

## Sheet: Fig 5
5h
WT/WT	70Q/70Q	0Q/0Q
0.893	0.797	1.227
0.998	0.722	0.998
0.777	0.603	0.642
1.103	0.963	1.343
0.461	0.743	1.156
0.266	0.642	0.855
0.821	0.904	0.925
0.834	1.077	0.803
0.953	1.053	1.267
WT/WT	70Q/70Q	0Q/0Q
0.871	0.801	1.066
0.902	1.01	1.024
0.921	0.733	0.645
0.647	0.957	0.708
0.749	1.069	1.202
0.579	0.551	0.457
0.831	0.732	1.331
0.56	0.537	0.42
WT/WT	70Q/70Q	0Q/0Q
1.459	0.638	1.267
0.7	0.403	0.913
0.686	0.345	0.929
0.276	0.262	0.386
1.221	0.194	1.53
1.064	0.786	1.554
1.24	0.716	0.572
5j
WT/WT	70Q/70Q	0Q/0Q
0.9	0.88	0.5
1.04	0.83	0.57
1.11	0.960706	0.6
0.84069	0.84	0.69
0.86	0.95	0.61
1.21	1.09259	0.953469
WT/WT	70Q/70Q	0Q/0Q
0.87	0.93	0.58
0.7	0.3	0.85
0.69	0.7	0.9
1.04	0.54	0.45
WT/WT	70Q/70Q	0Q/0Q
0.92879	0.25305	0.488677
0.938622	0.476891	1.22
0.89	0.6	0.848507
0.976369	0.63	0.26
0.98	0.855472	0.657338
0.875335

## Sheet: Fig 6
6f
CTL	HD
2.00821	0.810534
5.63436	1.04236
3.16462	0.397907
2.64103	0.991333
3.81333	0.940268
	0.487104
3.12894
	0.69462
5.35602	2.70988
4.17762
3.02256	0.679702
CTL	HD
5.78777	1.06804
8.86592	2.95711
14.6352	1.30974
7.118	1.59553
4.84452	4.16086
	1.0546
6.48667
7.55592	0.55397
12.7852	4.71249
6.99812	1.67843
CTL	HD
1.57252	0.597712
1.5811	0.659922
1.6029	0.722653
2.41171	0.976577
2.20571	1.01184
2.09602	0.966806
1.74771	1.09628
1.79293	1.08843
1.80395	1.08042
4.22322	1.18833
4.34723	1.17945
4.43526	1.06662
	2.06877
	2.1769
	2.19747
	0.888924
	0.895373
	0.900364
6g
CTL	HD
3707.2	1951.61
2998.44	1571.72
2019.32	2821.25
1936.47
3489.28	1384.38
2241.01	1347.29
1690.93	869.49
1477.08	1746.42
789.49	1146.17
1120.13	692.16
2061.58	534.17
2019.97	955.22
1551.55	2046
1659.49	2065.26
1589.96	2105.13
3707.2	1467.03
	1631.76
	1532.17
	1951.61

## Sheet: Fig 7
7b
	SIN3A			SIN3B			YAP1
50	0.632933	1.93418	0.816856	0.721282	1.22012	1.1363	0.978175	1.05612	0.967986
306	0.122204	0.294746	0.266569	0.407548	0.825489	0.712209	0.324464	0.463868	0.707673
305	0.0004778	0.0262855	0.0734155	0.161391	0.407683	0.845578	0.665541	0.706296	0.777818
7e
Neg. Ctrl.	BDNF	CHCHD2	HTT			Neg. Ctrl.	BDNF	CHCHD2	HTT
1.00371932	1.00371932	1.00371932	1.00371932			0.705882	0.691176
0.996281	0.524176	0.491446	0.495909			0.882353			0.705882
1.19911	0.440863	0.357054	0.265311			1.11765		1.22059
	0.326308	0.598066	0.449789			1.11765	0.558824		1.11765
1.20748	0.364961	0.388976	0.418898			1.90351	0.719298	0.850877	0.298246
0.79252			0.643701			0.605263	1.10526	0.850877	0.842105
0.752756	0.454331	0.410236	0.526378			0.833333	0.72807	0.508772	0.701754
1.35748	0.570866	0.551968	0.502362			1.16667		0.45614	0.833333
1.1049	0.162192	0.338223	0.505951			1.39766	0.0241681	0.492657	0.211192
0.756712	0.321063	0.628287				0.910578	0.104109	0.504183	0.820599
0.899529	0.660947	0.657072	0.21478			0.910578	0.452129	0.702733	0.0691578
1.10047		0.260172	0.449488			1.08942	0.869678	0.156535	0.187024
7g
AAV-GFP	AAV-CHCHD2			AAV-GFP	AAV-CHCHD2
0.610047	1.75521			0.60043	0.143844
0.189674	0.913297			0.073349	0.327557
1.08033	0.170967			1.16133	0.01332
0.170609	2.96617			0.161241	0.333469
0.443277	5.64896			0.457674	1.0798
0.730683	3.45876			1.10502	1.15705
0.378046	0.550346			0.284585	0.072556
1.31288	0.8494			1.23183	0.178253
1.90842	5.98487			1.1944	1.34278
1.53818	5.24205			1.74645	1.09165
0.979796	1.30976			1.01384	0.405482
2.19751	4.43222			2.4374	0.697746
1.81563	2.04887			1.63298	0.332518
1.11715	1.11842			1.63185	0.068366
0.527865	3.1996			0.267731	0.595107
	1.19839				0.119923
	1.90513				0.593589
	6.60881				1.33476

## Sheet: Supp Figures
S4f						S1c
WT/WT	0Q/0Q	70Q/70Q				WT/WT	WT/70Q	70Q/70Q	0Q/0Q
0	0.0540608	-0.266497				0.526925	0.255186	0.212343	0.245744
0	0.993668	-0.422545				0.307932	0.209632	0.114283	0.0798
0	0.139735	-0.0542268				0.290834	0.163356	0.100019	0.012613
0	0.316056
0	-0.00491376	-0.438795
S7d						S2d
AAV-GFP	AAV-CHCHD2					NPCs WT/WT	NPCs 70Q/70Q	Cortical organoids WT/WT	Cortical organoids 70Q/70Q			NPCs WT/WT	NPCs 70Q/70Q	Midbrain organoids WT/WT	Midbrain organoids 70Q/70Q
1.61488	1.85189					0.600904	0.287975	1.34321	0.731991			0.166846	0.390508	0.352397	0.576473
1.43265	1.12021					0.194633	0.357781	0.266583	2.56995			0.147787	0.358324	0.30028	0.835862
1.94919						0.585918	0.296307	4.6597	0.339775			0.229882	0.274748	0.464188	0.367772
1.48325	2.29103
1.9343	1.59486					0.331491	2.12193	3.81586	23.024
1.797	1.56608					0.809282	0.176368	2.48146	20.7513
1.27375	1.03005					0.176333	0.021007	11.9234	0.316353
1.48175	0.997218
1.58418	1.5882
1.62388	1.87498
1.78353	1.7195
1.44867	1.54308
1.5554	1.52588
1.5674	1.05593
1.28826	1.70936
	1.33713
	0.705386
	1.60218
S2b
19Q/20Q	70Q/70Q		19Q/20Q	70Q/70Q		19Q/20Q	70Q/70Q
0.733601	0.670488		0.710855	0.630839		0.782566	0.689331
0.73328	0.695544		0.721522	0.655063		0.741918	0.679724
0.69906	0.653907		0.680109	0.618057		0.745255	0.665527
S5f
		19Q/20Q											70Q/70Q
Day 28		0.02889	0.031601	0.034671	0.05108	0.044279	0.045572	0.027299	0.037246	0.062495	0.046239		0.060247	0.045893	0.056381	0.05291	0.060247	0.046034	0.047397	0.06459	0.071088	0.046484	0.056283
Day 49		0.053434	0.147898	0.07064	0.05615	0.110001	0.063165	0.046719					0.08897		0.088659	0.117065	0.151502	0.09136	0.109513
		19Q/20Q											70Q/70Q
Day 28		0.071908	0.071654	0.064104	0.110285	0.091572	0.088646	0.047973	0.087732	0.116214	0.082705		0.117398	0.080965	0.099982	0.100543	0.117398	0.095325	0.071908	0.158102	0.17129	0.121543	0.155825
Day 49		0.103434	0.202575	0.118259	0.115285	0.064689	0.141801	0.091014					0.1864	0.200602	0.178493	0.226042	0.152302	0.254346	0.185102
S5g
WT/WT	70Q/70Q	0Q/0Q				WT/WT	70Q/70Q	0Q/0Q
	0.68	0.46				68667.6	39460.9	153101
	0.67					7788.08	59434.9
	0.59					118044	62317.7
0.95	0.7						33446
						32633.2
0.63						34054.5
0.94	0.44	0.42				187877	43642.1	159033
0.35	0.42	0.77				311066	78339	34518.5
0.17		0.48						44961.1
		0.85				35706.1		110344
0.42	0.16	0.76				38261.9	141359	81657.9
0.63	0.54	0.61					349164	90045
	0.68	0.75				60892.6	98214.4	55423.1
0.43		0.77				207194		65079.4
0.19	0.2	0.81					243419	80504.3
	0.76	0.23					76611.9	323757
	0.84	0.36					111946	109239
	0.73	0.8				66557.4	66394	59351
0.58	0.65	0.33				46291.2	29183.7	156686
0.64		0.67				29176		71723.4
0.16	0.2	0.68				39337.7	81715.4	70156.1
0.54	0.53	0.61				314288	55123.3	177312
0.74	0.18	0.52					142196	109437
	0.76	0.92					24069.1	53968.9
0.18	0.72	0.83				232761	73258.6	48044.8
0.55	0.9	0.85				272753	56231.9	67396
0.45	0.62	0.44					81575.1	91579.2
	0.86	0.59					58157.9	36786.4
	0.6	0.71				153927	128750	110903
0.28	0.36	0.64				117783		67989.9
0.63	0.76	0.82				111953	51425.5	55121.8
0.62	0.36	0.61				99934	238365	77030.5
0.86	0.57	0.47				96887		77629.1
0.93	0.77	0.69				142954	81349.6	97315.8
0.77		0.72				306258		96369.1
0.29	0.34	0.81				217615	260673	35969.2
0.5		0.78						98267.7
		0.28				504321		110723
0.39	0.59						164651
	0.67	0.78					64294.1	282584
		0.57				222431		27234.7
0.29		0.56						173885
		0.26						37992.8
		0.57				474297		24571.9
0.84	0.76	0.25					405451	172037
	0.79	0.19					204684	227055
	0.69	0.87				292357	117974	72260
0.36	0.89	0.84					44412.5	128501
		0.85						107922
	0.8	0.68					88763.9	67811
	0.63	0.3				278800	125530	341810
0.46	0.46	0.45				58706	128463	153851
0.77	0.68	0.43					204612	190659
	0.28	0.58				200334	274151	178240
0.32	0.32	0.58					353838	199102
	0.42	0.81					242362	78482.4
	0.69	0.8					73716.1	64376.5
		0.9						72263.9
	0.35	0.91					254243	79648.8
		0.7						118179
0.2		0.55						140806
0.14	0.45	0.33					156756	255294
0.58	0.2	0.86				241610	291780	48358.5
0.42	0.78	0.82				529281	52962.5	44966.4
0.45		0.85						65536.2
		0.59				241804		23750.9
0.44	0.2	0.79					434461	70979.8
	0.54	0.31					122633	158091
	0.75	0.74					64747.6	98588
	0.7	0.39					96648.6	133840
	0.24	0.86					473605	31237.7
		0.88						9279.43
		0.88						17371.5
		0.29						137735
		0.96						42513.5
S7b
Neg. Ctrl.	VGFA
1.34034	1.3672
0.635597
0.659661	0.917178
1.71637	0.716829
1.20889	0.273728
0.679231	0.775116
1.10935	0.654944
0.890655	1.19073
0.835283	0.785767
0.461327	0.784092
1.16472	0.770932
1.52092	0.849714
S7g				S7h
CTL	HD			WT/WT	70Q/70Q		WT/WT	70Q/70Q
3283.02	3166.95			0.709246	0.669802		0.742068	0.715232
3769.2	3066.96			0.688324	0.672097		0.736513	0.708862
3504.1	3561.19			0.719865	0.683753		0.720482	0.699582

## Sheet: Original blots
Original blots (related to Fig. 5, Supplementary Fig. 1, Supplementary Fig. 2, Supplementary Fig. 6, Supplementary Fig. 9). a Unprocessed blot scans related to Fig. 5g. b Unprocessed blot scans related to Fig. 5i. c Unprocessed blot scans related to Supplementary Fig. 6h. d Unprocessed blot scans related to Supplementary Fig. 1b. e Unprocessed blot scans related to Supplementary Fig. 2c. f Unproc…
